# Supplementary material for: Combined Machine Learning and Molecular Modelling Workflow for the Recognition of Potentially Novel Fungicides
Source: Molecules. 2020 May 8;25(9):2198. doi: 10.3390/molecules25092198 (PMC7249108; doi:10.3390/molecules25092198)
Supplement: Supplementary file 1 [file molecules-25-02198-s001.zip]

Archive with 24 entries (23 files):
- Revised_Supplementary/
- Revised_Supplementary/open structures.sdf
- Revised_Supplementary/Supplementary_comment_1.docx
- Revised_Supplementary/Supplementary_list_1.docx
- Revised_Supplementary/Supplementary_Table_S1.xlsx
- Revised_Supplementary/Supplementary_Table_S10.xlsx
- Revised_Supplementary/Supplementary_Table_S12.ods
- Revised_Supplementary/Supplementary_table_S13.xlsx
- Revised_Supplementary/Supplementary_table_S14.ods
- Revised_Supplementary/Supplementary_Table_S2.xlsx
- Revised_Supplementary/Supplementary_Table_S3a.xlsx
- Revised_Supplementary/Supplementary_Table_S3b.xlsx
- Revised_Supplementary/Supplementary_table_S4.xlsx
- Revised_Supplementary/Supplementary_table_S5A-B.docx
- Revised_Supplementary/Supplementary_Table_S5C_rev.xlsx
- Revised_Supplementary/Supplementary_Table_S6a.xlsx
- Revised_Supplementary/Supplementary_table_S6b.xlsx
- Revised_Supplementary/Supplementary_table_S7.xlsx
- Revised_Supplementary/Supplementary_table_S8.xlsx
- Revised_Supplementary/Supplementary_table_S9.xlsx
- Revised_Supplementary/Supporting_Information_Note_1.docx
- Revised_Supplementary/Supporting_information_note_2_and_Supplementary_table_S11.docx
- Revised_Supplementary/Supporting_information_note_3.docx
- Revised_Supplementary/Supproting_Instructions_Note_1.docx
