# Supplementary material for: Combined Machine Learning and Molecular Modelling Workflow for the Recognition of Potentially Novel Fungicides
Source: Molecules. 2020 May 8;25(9):2198. doi: 10.3390/molecules25092198 (PMC7249108; doi:10.3390/molecules25092198)
Supplement: Supplementary file 1 [file molecules-25-02198-s001.zip › Revised_Supplementary/open structures.sdf]

  Mrv0541 02231216082D          

155160  0  0  1  0            999 V2000
  -19.1798  -19.8286    0.0000 N   0  0  0  0  0  0  0  0  0  0  0  0
  -18.5326  -19.3169    0.0000 C   0  0  0  0  0  0  0  0  0  0  0  0
  -17.7659  -19.6216    0.0000 N   0  0  0  0  0  0  0  0  0  0  0  0
  -18.6521  -18.5006    0.0000 N   0  0  0  0  0  0  0  0  0  0  0  0
  -19.4188  -18.1960    0.0000 C   0  0  0  0  0  0  0  0  0  0  0  0
  -19.5383  -17.3797    0.0000 C   0  0  0  0  0  0  0  0  0  0  0  0
  -20.3050  -17.0751    0.0000 C   0  0  0  0  0  0  0  0  0  0  0  0
  -20.4245  -16.2588    0.0000 C   0  0  2  0  0  0  0  0  0  0  0  0
  -21.1912  -15.9541    0.0000 N   0  0  0  0  0  0  0  0  0  0  0  0
  -21.8384  -16.4658    0.0000 C   0  0  0  0  0  0  0  0  0  0  0  0
  -21.7189  -17.2821    0.0000 O   0  0  0  0  0  0  0  0  0  0  0  0
  -22.6051  -16.1611    0.0000 C   0  0  2  0  0  0  0  0  0  0  0  0
  -23.3022  -16.6023    0.0000 C   0  0  0  0  0  0  0  0  0  0  0  0
  -23.9372  -16.0757    0.0000 C   0  0  0  0  0  0  0  0  0  0  0  0
  -23.6326  -15.3090    0.0000 C   0  0  0  0  0  0  0  0  0  0  0  0
  -22.8093  -15.3618    0.0000 N   0  0  0  0  0  0  0  0  0  0  0  0
  -22.2826  -14.7268    0.0000 C   0  0  0  0  0  0  0  0  0  0  0  0
  -21.4693  -14.8653    0.0000 O   0  0  0  0  0  0  0  0  0  0  0  0
  -22.5692  -13.9531    0.0000 C   0  0  2  0  0  0  0  0  0  0  0  0
  -22.0426  -13.3181    0.0000 N   0  0  0  0  0  0  0  0  0  0  0  0
  -23.3825  -13.8146    0.0000 C   0  0  0  0  0  0  0  0  0  0  0  0
  -23.6691  -13.0409    0.0000 C   0  0  0  0  0  0  0  0  0  0  0  0
  -24.4824  -12.9024    0.0000 C   0  0  0  0  0  0  0  0  0  0  0  0
  -24.7690  -12.1288    0.0000 C   0  0  0  0  0  0  0  0  0  0  0  0
  -24.2424  -11.4937    0.0000 C   0  0  0  0  0  0  0  0  0  0  0  0
  -23.4291  -11.6323    0.0000 C   0  0  0  0  0  0  0  0  0  0  0  0
  -23.1425  -12.4059    0.0000 C   0  0  0  0  0  0  0  0  0  0  0  0
  -19.7773  -15.7471    0.0000 C   0  0  0  0  0  0  0  0  0  0  0  0
  -19.8969  -14.9308    0.0000 O   0  0  0  0  0  0  0  0  0  0  0  0
  -19.0106  -16.0518    0.0000 N   0  0  0  0  0  0  0  0  0  0  0  0
  -18.8065  -16.8511    0.0000 C   0  0  0  0  0  0  0  0  0  0  0  0
  -17.9832  -16.9039    0.0000 C   0  0  0  0  0  0  0  0  0  0  0  0
  -17.6785  -16.1372    0.0000 C   0  0  0  0  0  0  0  0  0  0  0  0
  -18.3135  -15.6106    0.0000 C   0  0  1  0  0  0  0  0  0  0  0  0
  -18.2607  -14.7872    0.0000 C   0  0  0  0  0  0  0  0  0  0  0  0
  -17.5213  -14.4213    0.0000 O   0  0  0  0  0  0  0  0  0  0  0  0
  -18.9473  -14.3299    0.0000 N   0  0  0  0  0  0  0  0  0  0  0  0
  -18.8945  -13.5065    0.0000 C   0  0  0  0  0  0  0  0  0  0  0  0
  -18.1551  -13.1406    0.0000 C   0  0  0  0  0  0  0  0  0  0  0  0
  -18.1023  -12.3173    0.0000 O   0  0  0  0  0  0  0  0  0  0  0  0
  -17.4685  -13.5980    0.0000 N   0  0  0  0  0  0  0  0  0  0  0  0
  -16.7291  -13.2321    0.0000 C   0  0  0  0  0  0  0  0  0  0  0  0
  -16.0425  -13.6895    0.0000 C   0  0  0  0  0  0  0  0  0  0  0  0
  -16.0953  -14.5128    0.0000 O   0  0  0  0  0  0  0  0  0  0  0  0
  -15.3031  -13.3236    0.0000 N   0  0  0  0  0  0  0  0  0  0  0  0
  -14.6165  -13.7810    0.0000 C   0  0  0  0  0  0  0  0  0  0  0  0
  -13.8771  -13.4151    0.0000 C   0  0  0  0  0  0  0  0  0  0  0  0
  -13.8242  -12.5918    0.0000 O   0  0  0  0  0  0  0  0  0  0  0  0
  -13.1905  -13.8725    0.0000 N   0  0  0  0  0  0  0  0  0  0  0  0
  -12.4510  -13.5065    0.0000 C   0  0  0  0  0  0  0  0  0  0  0  0
  -11.7644  -13.9639    0.0000 C   0  0  0  0  0  0  0  0  0  0  0  0
  -11.8173  -14.7872    0.0000 O   0  0  0  0  0  0  0  0  0  0  0  0
  -11.0250  -13.5980    0.0000 N   0  0  0  0  0  0  0  0  0  0  0  0
  -10.3384  -14.0554    0.0000 C   0  0  1  0  0  0  0  0  0  0  0  0
  -10.3912  -14.8787    0.0000 C   0  0  0  0  0  0  0  0  0  0  0  0
   -9.7047  -15.3361    0.0000 C   0  0  0  0  0  0  0  0  0  0  0  0
   -9.7575  -16.1594    0.0000 N   0  0  0  0  0  0  0  0  0  0  0  0
   -8.9652  -14.9702    0.0000 O   0  0  0  0  0  0  0  0  0  0  0  0
   -9.5990  -13.6895    0.0000 C   0  0  0  0  0  0  0  0  0  0  0  0
   -9.5462  -12.8662    0.0000 O   0  0  0  0  0  0  0  0  0  0  0  0
   -8.9124  -14.1469    0.0000 N   0  0  0  0  0  0  0  0  0  0  0  0
   -8.1730  -13.7810    0.0000 C   0  0  0  0  0  0  0  0  0  0  0  0
   -7.4864  -14.2384    0.0000 C   0  0  0  0  0  0  0  0  0  0  0  0
   -7.5392  -15.0617    0.0000 O   0  0  0  0  0  0  0  0  0  0  0  0
   -6.7470  -13.8725    0.0000 N   0  0  0  0  0  0  0  0  0  0  0  0
   -6.0604  -14.3299    0.0000 C   0  0  1  0  0  0  0  0  0  0  0  0
   -6.1132  -15.1532    0.0000 C   0  0  0  0  0  0  0  0  0  0  0  0
   -5.4266  -15.6106    0.0000 C   0  0  0  0  0  0  0  0  0  0  0  0
   -5.4794  -16.4339    0.0000 O   0  0  0  0  0  0  0  0  0  0  0  0
   -4.6872  -15.2446    0.0000 O   0  0  0  0  0  0  0  0  0  0  0  0
   -5.3210  -13.9639    0.0000 C   0  0  0  0  0  0  0  0  0  0  0  0
   -5.2682  -13.1406    0.0000 O   0  0  0  0  0  0  0  0  0  0  0  0
   -4.6344  -14.4213    0.0000 N   0  0  0  0  0  0  0  0  0  0  0  0
   -3.8950  -14.0554    0.0000 C   0  0  1  0  0  0  0  0  0  0  0  0
   -3.2084  -14.5128    0.0000 C   0  0  0  0  0  0  0  0  0  0  0  0
   -3.2612  -15.3361    0.0000 C   0  0  0  0  0  0  0  0  0  0  0  0
   -2.5746  -15.7935    0.0000 C   0  0  0  0  0  0  0  0  0  0  0  0
   -2.6274  -16.6168    0.0000 C   0  0  0  0  0  0  0  0  0  0  0  0
   -3.3668  -16.9827    0.0000 C   0  0  0  0  0  0  0  0  0  0  0  0
   -4.0534  -16.5253    0.0000 C   0  0  0  0  0  0  0  0  0  0  0  0
   -4.0006  -15.7020    0.0000 C   0  0  0  0  0  0  0  0  0  0  0  0
   -3.8422  -13.2321    0.0000 C   0  0  0  0  0  0  0  0  0  0  0  0
   -4.5288  -12.7747    0.0000 O   0  0  0  0  0  0  0  0  0  0  0  0
   -3.1027  -12.8662    0.0000 N   0  0  0  0  0  0  0  0  0  0  0  0
   -2.4162  -13.3236    0.0000 C   0  0  1  0  0  0  0  0  0  0  0  0
   -2.4690  -14.1469    0.0000 C   0  0  0  0  0  0  0  0  0  0  0  0
   -1.7824  -14.6043    0.0000 C   0  0  0  0  0  0  0  0  0  0  0  0
   -1.8352  -15.4276    0.0000 C   0  0  0  0  0  0  0  0  0  0  0  0
   -2.2183  -16.1582    0.0000 O   0  0  0  0  0  0  0  0  0  0  0  0
   -1.1486  -15.8850    0.0000 O   0  0  0  0  0  0  0  0  0  0  0  0
   -1.6767  -12.9577    0.0000 C   0  0  0  0  0  0  0  0  0  0  0  0
   -1.6239  -12.1344    0.0000 O   0  0  0  0  0  0  0  0  0  0  0  0
   -0.9901  -13.4151    0.0000 N   0  0  0  0  0  0  0  0  0  0  0  0
   -0.2507  -13.0492    0.0000 C   0  0  1  0  0  0  0  0  0  0  0  0
   -0.1979  -12.2258    0.0000 C   0  0  0  0  0  0  0  0  0  0  0  0
    0.5415  -11.8599    0.0000 C   0  0  0  0  0  0  0  0  0  0  0  0
    0.5943  -11.0366    0.0000 C   0  0  0  0  0  0  0  0  0  0  0  0
   -0.0923  -10.5792    0.0000 O   0  0  0  0  0  0  0  0  0  0  0  0
    1.3337  -10.6707    0.0000 O   0  0  0  0  0  0  0  0  0  0  0  0
    0.4359  -13.5065    0.0000 C   0  0  0  0  0  0  0  0  0  0  0  0
    0.3831  -14.3299    0.0000 O   0  0  0  0  0  0  0  0  0  0  0  0
    1.1753  -13.1406    0.0000 N   0  0  0  0  0  0  0  0  0  0  0  0
    1.8619  -13.5980    0.0000 C   0  0  1  0  0  0  0  0  0  0  0  0
    1.8091  -14.4213    0.0000 C   0  0  1  0  0  0  0  0  0  0  0  0
    2.4957  -14.8787    0.0000 C   0  0  0  0  0  0  0  0  0  0  0  0
    1.0697  -14.7872    0.0000 C   0  0  0  0  0  0  0  0  0  0  0  0
    1.0168  -15.6106    0.0000 C   0  0  0  0  0  0  0  0  0  0  0  0
    2.6013  -13.2321    0.0000 C   0  0  0  0  0  0  0  0  0  0  0  0
    2.6541  -12.4088    0.0000 O   0  0  0  0  0  0  0  0  0  0  0  0
    3.2879  -13.6895    0.0000 N   0  0  0  0  0  0  0  0  0  0  0  0
    3.3214  -14.5138    0.0000 C   0  0  0  0  0  0  0  0  0  0  0  0
    4.1158  -14.7367    0.0000 C   0  0  0  0  0  0  0  0  0  0  0  0
    4.5732  -14.0501    0.0000 C   0  0  0  0  0  0  0  0  0  0  0  0
    4.0615  -13.4029    0.0000 C   0  0  1  0  0  0  0  0  0  0  0  0
    4.2843  -12.6085    0.0000 C   0  0  0  0  0  0  0  0  0  0  0  0
    5.0837  -12.4044    0.0000 O   0  0  0  0  0  0  0  0  0  0  0  0
    3.7078  -12.0184    0.0000 N   0  0  0  0  0  0  0  0  0  0  0  0
    3.9307  -11.2241    0.0000 C   0  0  1  0  0  0  0  0  0  0  0  0
    4.7300  -11.0199    0.0000 C   0  0  0  0  0  0  0  0  0  0  0  0
    4.9528  -10.2255    0.0000 C   0  0  0  0  0  0  0  0  0  0  0  0
    5.7522  -10.0214    0.0000 C   0  0  0  0  0  0  0  0  0  0  0  0
    5.9750   -9.2270    0.0000 O   0  0  0  0  0  0  0  0  0  0  0  0
    6.3287  -10.6115    0.0000 O   0  0  0  0  0  0  0  0  0  0  0  0
    3.3542  -10.6339    0.0000 C   0  0  0  0  0  0  0  0  0  0  0  0
    2.5548  -10.8381    0.0000 O   0  0  0  0  0  0  0  0  0  0  0  0
    3.5770   -9.8396    0.0000 N   0  0  0  0  0  0  0  0  0  0  0  0
    3.0005   -9.2494    0.0000 C   0  0  1  0  0  0  0  0  0  0  0  0
    2.2012   -9.4536    0.0000 C   0  0  0  0  0  0  0  0  0  0  0  0
    1.6247   -8.8635    0.0000 C   0  0  0  0  0  0  0  0  0  0  0  0
    0.8254   -9.0676    0.0000 C   0  0  0  0  0  0  0  0  0  0  0  0
    0.6025   -9.8620    0.0000 O   0  0  0  0  0  0  0  0  0  0  0  0
    0.2489   -8.4775    0.0000 O   0  0  0  0  0  0  0  0  0  0  0  0
    3.2234   -8.4551    0.0000 C   0  0  0  0  0  0  0  0  0  0  0  0
    4.0227   -8.2509    0.0000 O   0  0  0  0  0  0  0  0  0  0  0  0
    2.6469   -7.8649    0.0000 N   0  0  0  0  0  0  0  0  0  0  0  0
    2.8697   -7.0706    0.0000 C   0  0  1  0  0  0  0  0  0  0  0  0
    3.6690   -6.8664    0.0000 C   0  0  0  0  0  0  0  0  0  0  0  0
    3.8919   -6.0721    0.0000 C   0  0  0  0  0  0  0  0  0  0  0  0
    3.3154   -5.4819    0.0000 C   0  0  0  0  0  0  0  0  0  0  0  0
    3.5382   -4.6876    0.0000 C   0  0  0  0  0  0  0  0  0  0  0  0
    4.3375   -4.4834    0.0000 C   0  0  0  0  0  0  0  0  0  0  0  0
    4.5604   -3.6891    0.0000 O   0  0  0  0  0  0  0  0  0  0  0  0
    4.9140   -5.0736    0.0000 C   0  0  0  0  0  0  0  0  0  0  0  0
    4.6912   -5.8679    0.0000 C   0  0  0  0  0  0  0  0  0  0  0  0
    2.2932   -6.4805    0.0000 C   0  0  0  0  0  0  0  0  0  0  0  0
    1.4939   -6.6846    0.0000 O   0  0  0  0  0  0  0  0  0  0  0  0
    2.5160   -5.6861    0.0000 N   0  0  0  0  0  0  0  0  0  0  0  0
    1.9395   -5.0960    0.0000 C   0  0  1  0  0  0  0  0  0  0  0  0
    2.1624   -4.3016    0.0000 C   0  0  0  0  0  0  0  0  0  0  0  0
    1.5859   -3.7115    0.0000 C   0  0  0  0  0  0  0  0  0  0  0  0
    0.7865   -3.9157    0.0000 C   0  0  0  0  0  0  0  0  0  0  0  0
    1.8087   -2.9171    0.0000 C   0  0  0  0  0  0  0  0  0  0  0  0
    1.1402   -5.3002    0.0000 C   0  0  0  0  0  0  0  0  0  0  0  0
    0.5637   -4.7100    0.0000 O   0  0  0  0  0  0  0  0  0  0  0  0
    0.9174   -6.0945    0.0000 O   0  0  0  0  0  0  0  0  0  0  0  0
  1  2  2  0  0  0  0
  2  3  1  0  0  0  0
  2  4  1  0  0  0  0
  4  5  1  0  0  0  0
  5  6  1  0  0  0  0
  6  7  1  0  0  0  0
  7  8  1  0  0  0  0
  8  9  1  6  0  0  0
  9 10  1  0  0  0  0
 10 11  2  0  0  0  0
 12 10  1  6  0  0  0
 12 13  1  0  0  0  0
 13 14  1  0  0  0  0
 14 15  1  0  0  0  0
 15 16  1  0  0  0  0
 12 16  1  0  0  0  0
 16 17  1  0  0  0  0
 17 18  2  0  0  0  0
 17 19  1  0  0  0  0
 19 20  1  1  0  0  0
 19 21  1  0  0  0  0
 21 22  1  0  0  0  0
 22 23  2  0  0  0  0
 23 24  1  0  0  0  0
 24 25  2  0  0  0  0
 25 26  1  0  0  0  0
 26 27  2  0  0  0  0
 22 27  1  0  0  0  0
  8 28  1  0  0  0  0
 28 29  2  0  0  0  0
 28 30  1  0  0  0  0
 30 31  1  0  0  0  0
 31 32  1  0  0  0  0
 32 33  1  0  0  0  0
 33 34  1  0  0  0  0
 30 34  1  0  0  0  0
 34 35  1  6  0  0  0
 35 36  2  0  0  0  0
 35 37  1  0  0  0  0
 37 38  1  0  0  0  0
 38 39  1  0  0  0  0
 39 40  2  0  0  0  0
 39 41  1  0  0  0  0
 41 42  1  0  0  0  0
 42 43  1  0  0  0  0
 43 44  2  0  0  0  0
 43 45  1  0  0  0  0
 45 46  1  0  0  0  0
 46 47  1  0  0  0  0
 47 48  2  0  0  0  0
 47 49  1  0  0  0  0
 49 50  1  0  0  0  0
 50 51  1  0  0  0  0
 51 52  2  0  0  0  0
 51 53  1  0  0  0  0
 54 53  1  6  0  0  0
 54 55  1  0  0  0  0
 55 56  1  0  0  0  0
 56 57  1  0  0  0  0
 56 58  2  0  0  0  0
 54 59  1  0  0  0  0
 59 60  2  0  0  0  0
 59 61  1  0  0  0  0
 61 62  1  0  0  0  0
 62 63  1  0  0  0  0
 63 64  2  0  0  0  0
 63 65  1  0  0  0  0
 66 65  1  6  0  0  0
 66 67  1  0  0  0  0
 67 68  1  0  0  0  0
 68 69  1  0  0  0  0
 68 70  2  0  0  0  0
 66 71  1  0  0  0  0
 71 72  2  0  0  0  0
 71 73  1  0  0  0  0
 74 73  1  6  0  0  0
 74 75  1  0  0  0  0
 75 76  1  0  0  0  0
 76 77  2  0  0  0  0
 77 78  1  0  0  0  0
 78 79  2  0  0  0  0
 79 80  1  0  0  0  0
 80 81  2  0  0  0  0
 76 81  1  0  0  0  0
 74 82  1  0  0  0  0
 82 83  2  0  0  0  0
 82 84  1  0  0  0  0
 85 84  1  6  0  0  0
 85 86  1  0  0  0  0
 86 87  1  0  0  0  0
 87 88  1  0  0  0  0
 88 89  1  0  0  0  0
 88 90  2  0  0  0  0
 85 91  1  0  0  0  0
 91 92  2  0  0  0  0
 91 93  1  0  0  0  0
 94 93  1  1  0  0  0
 94 95  1  0  0  0  0
 95 96  1  0  0  0  0
 96 97  1  0  0  0  0
 97 98  1  0  0  0  0
 97 99  2  0  0  0  0
 94100  1  0  0  0  0
100101  2  0  0  0  0
100102  1  0  0  0  0
103102  1  6  0  0  0
103104  1  0  0  0  0
104105  1  1  0  0  0
104106  1  0  0  0  0
106107  1  0  0  0  0
103108  1  0  0  0  0
108109  2  0  0  0  0
108110  1  0  0  0  0
110111  1  0  0  0  0
111112  1  0  0  0  0
112113  1  0  0  0  0
113114  1  0  0  0  0
110114  1  0  0  0  0
114115  1  6  0  0  0
115116  2  0  0  0  0
115117  1  0  0  0  0
118117  1  6  0  0  0
118119  1  0  0  0  0
119120  1  0  0  0  0
120121  1  0  0  0  0
121122  1  0  0  0  0
121123  2  0  0  0  0
118124  1  0  0  0  0
124125  2  0  0  0  0
124126  1  0  0  0  0
127126  1  1  0  0  0
127128  1  0  0  0  0
128129  1  0  0  0  0
129130  1  0  0  0  0
130131  1  0  0  0  0
130132  2  0  0  0  0
127133  1  0  0  0  0
133134  2  0  0  0  0
133135  1  0  0  0  0
136135  1  6  0  0  0
136137  1  0  0  0  0
137138  1  0  0  0  0
138139  2  0  0  0  0
139140  1  0  0  0  0
140141  2  0  0  0  0
141142  1  0  0  0  0
141143  1  0  0  0  0
143144  2  0  0  0  0
138144  1  0  0  0  0
136145  1  0  0  0  0
145146  2  0  0  0  0
145147  1  0  0  0  0
148147  1  6  0  0  0
148149  1  0  0  0  0
149150  1  0  0  0  0
150151  1  0  0  0  0
150152  1  0  0  0  0
148153  1  0  0  0  0
153154  1  0  0  0  0
153155  2  0  0  0  0
M  END
> <DRUGBANK_ID>
DB00006

> <SECONDARY_ACCESSION_NUMBERS>
BTD00076; EXPT03302; BIOD00076; DB02351

> <COMMON_NAME>
Bivalirudin

> <CAS_NUMBER>
128270-60-0

> <UNII>
TN9BEX005G

> <SYNONYMS>
Bivalirudin; Bivalirudina; Bivalirudinum; Hirulog

$$$$
[NO NAME]
  Mrv0541 04221219462D          
Created with ChemWriter - http://chemwriter.com
 91 96  0  0  1  0            999 V2000
   12.8548   -2.6382    0.0000 O   0  0  0  0  0  0  0  0  0  0  0  0
   13.9726   -2.5226    0.0000 O   0  0  0  0  0  0  0  0  0  0  0  0
   10.1766   -3.9327    0.0000 O   0  0  0  0  0  0  0  0  0  0  0  0
   11.2019   -0.7961    0.0000 O   0  0  0  0  0  0  0  0  0  0  0  0
    8.7800   -1.3064    0.0000 O   0  0  0  0  0  0  0  0  0  0  0  0
   16.8589   -3.2421    0.0000 O   0  0  0  0  0  0  0  0  0  0  0  0
   10.3562    1.2163    0.0000 O   0  0  0  0  0  0  0  0  0  0  0  0
    3.2702    4.8341    0.0000 O   0  0  0  0  0  0  0  0  0  0  0  0
    2.3500    8.2734    0.0000 O   0  0  0  0  0  0  0  0  0  0  0  0
    3.8213    4.2201    0.0000 O   0  0  0  0  0  0  0  0  0  0  0  0
    5.2178    1.5938    0.0000 O   0  0  0  0  0  0  0  0  0  0  0  0
    7.8960    2.8883    0.0000 O   0  0  0  0  0  0  0  0  0  0  0  0
    7.1271    0.5358    0.0000 O   0  0  0  0  0  0  0  0  0  0  0  0
   12.4834    3.1249    0.0000 O   0  0  0  0  0  0  0  0  0  0  0  0
   13.1495   -4.0364    0.0000 N   0  0  0  0  0  0  0  0  0  0  0  0
   11.2402   -2.9784    0.0000 N   0  0  0  0  0  0  0  0  0  0  0  0
   15.2089   -3.2393    0.0000 N   0  0  0  0  0  0  0  0  0  0  0  0
   10.1383   -1.7503    0.0000 N   0  0  0  0  0  0  0  0  0  0  0  0
   15.6226   -2.5255    0.0000 N   0  0  0  0  0  0  0  0  0  0  0  0
   12.3806   -6.3890    0.0000 N   0  0  0  0  0  0  0  0  0  0  0  0
    9.2926    0.2619    0.0000 N   0  0  0  0  0  0  0  0  0  0  0  0
    3.1485    7.0391    0.0000 N   0  0  0  0  0  0  0  0  0  0  0  0
    4.3338    5.7884    0.0000 N   0  0  0  0  0  0  0  0  0  0  0  0
   16.8613   -1.8132    0.0000 N   0  0  0  0  0  0  0  0  0  0  0  0
    8.1907    1.4900    0.0000 N   0  0  0  0  0  0  0  0  0  0  0  0
    5.1795    3.7761    0.0000 N   0  0  0  0  0  0  0  0  0  0  0  0
    6.2814    2.5480    0.0000 N   0  0  0  0  0  0  0  0  0  0  0  0
   11.3170   -7.3433    0.0000 N   0  0  0  0  0  0  0  0  0  0  0  0
   12.6753   -7.7873    0.0000 N   0  0  0  0  0  0  0  0  0  0  0  0
    3.8596    0.7098    0.0000 N   0  0  0  0  0  0  0  0  0  0  0  0
    6.7335    6.3823    0.0000 N   0  0  0  0  0  0  0  0  0  0  0  0
    5.9507    7.4636    0.0000 N   0  0  0  0  0  0  0  0  0  0  0  0
   13.9701   -3.9516    0.0000 C   0  0  1  0  0  0  0  0  0  0  0  0
   14.3043   -4.7058    0.0000 C   0  0  0  0  0  0  0  0  0  0  0  0
   13.6903   -5.2569    0.0000 C   0  0  0  0  0  0  0  0  0  0  0  0
   12.9766   -4.8431    0.0000 C   0  0  0  0  0  0  0  0  0  0  0  0
   12.5984   -3.4224    0.0000 C   0  0  0  0  0  0  0  0  0  0  0  0
   11.7912   -3.5925    0.0000 C   0  0  2  0  0  0  0  0  0  0  0  0
   14.3838   -3.2378    0.0000 C   0  0  0  0  0  0  0  0  0  0  0  0
   11.5349   -4.3767    0.0000 C   0  0  0  0  0  0  0  0  0  0  0  0
   12.0859   -4.9907    0.0000 C   0  0  0  0  0  0  0  0  0  0  0  0
    9.8819   -2.5345    0.0000 C   0  0  2  0  0  0  0  0  0  0  0  0
   10.4330   -3.1486    0.0000 C   0  0  0  0  0  0  0  0  0  0  0  0
    9.0747   -2.7046    0.0000 C   0  0  0  0  0  0  0  0  0  0  0  0
    8.8184   -3.4889    0.0000 C   0  0  0  0  0  0  0  0  0  0  0  0
   11.8295   -5.7750    0.0000 C   0  0  0  0  0  0  0  0  0  0  0  0
    8.0112   -3.6590    0.0000 C   0  0  0  0  0  0  0  0  0  0  0  0
    9.3694   -4.1029    0.0000 C   0  0  0  0  0  0  0  0  0  0  0  0
    9.5873   -1.1363    0.0000 C   0  0  0  0  0  0  0  0  0  0  0  0
    9.8436   -0.3521    0.0000 C   0  0  1  0  0  0  0  0  0  0  0  0
   10.6509   -0.1820    0.0000 C   0  0  0  0  0  0  0  0  0  0  0  0
   16.4476   -2.5269    0.0000 C   0  0  0  0  0  0  0  0  0  0  0  0
    2.9756    6.2324    0.0000 C   0  0  1  0  0  0  0  0  0  0  0  0
   12.0091   -0.6259    0.0000 C   0  0  0  0  0  0  0  0  0  0  0  0
    8.9979    1.6602    0.0000 C   0  0  2  0  0  0  0  0  0  0  0  0
    9.5489    1.0461    0.0000 C   0  0  0  0  0  0  0  0  0  0  0  0
   12.1242   -7.1732    0.0000 C   0  0  0  0  0  0  0  0  0  0  0  0
    2.1549    6.1475    0.0000 C   0  0  0  0  0  0  0  0  0  0  0  0
    4.8848    5.1744    0.0000 C   0  0  1  0  0  0  0  0  0  0  0  0
    4.9232    2.9920    0.0000 C   0  0  1  0  0  0  0  0  0  0  0  0
    1.8207    6.9019    0.0000 C   0  0  0  0  0  0  0  0  0  0  0  0
    9.2542    2.4444    0.0000 C   0  0  0  0  0  0  0  0  0  0  0  0
    4.1159    2.8219    0.0000 C   0  0  0  0  0  0  0  0  0  0  0  0
    3.5266    5.6183    0.0000 C   0  0  0  0  0  0  0  0  0  0  0  0
    2.4348    7.4528    0.0000 C   0  0  0  0  0  0  0  0  0  0  0  0
    5.6921    5.3445    0.0000 C   0  0  0  0  0  0  0  0  0  0  0  0
    6.8324    1.9340    0.0000 C   0  0  2  0  0  0  0  0  0  0  0  0
    4.6285    4.3902    0.0000 C   0  0  0  0  0  0  0  0  0  0  0  0
   12.1793   -1.4332    0.0000 C   0  0  0  0  0  0  0  0  0  0  0  0
   12.8164   -0.4557    0.0000 C   0  0  0  0  0  0  0  0  0  0  0  0
   11.8389    0.1814    0.0000 C   0  0  0  0  0  0  0  0  0  0  0  0
    3.8596    2.0376    0.0000 C   0  0  0  0  0  0  0  0  0  0  0  0
    5.4742    2.3779    0.0000 C   0  0  0  0  0  0  0  0  0  0  0  0
    7.6397    2.1041    0.0000 C   0  0  0  0  0  0  0  0  0  0  0  0
   10.0615    2.6145    0.0000 C   0  0  0  0  0  0  0  0  0  0  0  0
    3.0790    1.7862    0.0000 C   0  0  0  0  0  0  0  0  0  0  0  0
    5.9484    6.1287    0.0000 C   0  0  0  0  0  0  0  0  0  0  0  0
    4.3411    1.3737    0.0000 C   0  0  0  0  0  0  0  0  0  0  0  0
    3.0790    0.9612    0.0000 C   0  0  0  0  0  0  0  0  0  0  0  0
    6.5761    1.1498    0.0000 C   0  0  0  0  0  0  0  0  0  0  0  0
    2.3645    2.1987    0.0000 C   0  0  0  0  0  0  0  0  0  0  0  0
   10.3178    3.3987    0.0000 C   0  0  0  0  0  0  0  0  0  0  0  0
   10.6125    2.0005    0.0000 C   0  0  0  0  0  0  0  0  0  0  0  0
    2.3645    0.5487    0.0000 C   0  0  0  0  0  0  0  0  0  0  0  0
    5.4646    6.7970    0.0000 C   0  0  0  0  0  0  0  0  0  0  0  0
    1.6500    1.7862    0.0000 C   0  0  0  0  0  0  0  0  0  0  0  0
    1.6500    0.9612    0.0000 C   0  0  0  0  0  0  0  0  0  0  0  0
   11.1251    3.5688    0.0000 C   0  0  0  0  0  0  0  0  0  0  0  0
   11.4198    2.1706    0.0000 C   0  0  0  0  0  0  0  0  0  0  0  0
    6.7349    7.2073    0.0000 C   0  0  0  0  0  0  0  0  0  0  0  0
   11.6761    2.9548    0.0000 C   0  0  0  0  0  0  0  0  0  0  0  0
  1 37  2  0  0  0  0
  2 39  2  0  0  0  0
  3 43  2  0  0  0  0
  4 51  1  0  0  0  0
  4 54  1  0  0  0  0
  5 49  2  0  0  0  0
  6 52  2  0  0  0  0
  7 56  2  0  0  0  0
  8 64  2  0  0  0  0
  9 65  2  0  0  0  0
 10 68  2  0  0  0  0
 11 73  2  0  0  0  0
 12 74  2  0  0  0  0
 13 80  1  0  0  0  0
 14 91  1  0  0  0  0
 15 33  1  0  0  0  0
 15 36  1  0  0  0  0
 15 37  1  0  0  0  0
 38 16  1  6  0  0  0
 16 43  1  0  0  0  0
 17 19  1  0  0  0  0
 17 39  1  0  0  0  0
 42 18  1  6  0  0  0
 18 49  1  0  0  0  0
 19 52  1  0  0  0  0
 20 46  1  0  0  0  0
 20 57  2  0  0  0  0
 50 21  1  6  0  0  0
 21 56  1  0  0  0  0
 22 53  1  0  0  0  0
 22 65  1  0  0  0  0
 59 23  1  1  0  0  0
 23 64  1  0  0  0  0
 24 52  1  0  0  0  0
 55 25  1  1  0  0  0
 25 74  1  0  0  0  0
 60 26  1  6  0  0  0
 26 68  1  0  0  0  0
 67 27  1  6  0  0  0
 27 73  1  0  0  0  0
 28 57  1  0  0  0  0
 29 57  1  0  0  0  0
 30 78  1  0  0  0  0
 30 79  1  0  0  0  0
 31 77  1  0  0  0  0
 31 90  1  0  0  0  0
 32 85  1  0  0  0  0
 32 90  2  0  0  0  0
 33 34  1  0  0  0  0
 33 39  1  6  0  0  0
 34 35  1  0  0  0  0
 35 36  1  0  0  0  0
 37 38  1  0  0  0  0
 38 40  1  0  0  0  0
 40 41  1  0  0  0  0
 41 46  1  0  0  0  0
 42 43  1  0  0  0  0
 42 44  1  0  0  0  0
 44 45  1  0  0  0  0
 45 47  1  0  0  0  0
 45 48  1  0  0  0  0
 49 50  1  0  0  0  0
 50 51  1  0  0  0  0
 53 58  1  0  0  0  0
 53 64  1  6  0  0  0
 54 69  1  0  0  0  0
 54 70  1  0  0  0  0
 54 71  1  0  0  0  0
 55 56  1  0  0  0  0
 55 62  1  0  0  0  0
 58 61  1  0  0  0  0
 59 66  1  0  0  0  0
 59 68  1  0  0  0  0
 60 63  1  0  0  0  0
 60 73  1  0  0  0  0
 61 65  1  0  0  0  0
 62 75  1  0  0  0  0
 63 72  1  0  0  0  0
 66 77  1  0  0  0  0
 67 74  1  0  0  0  0
 67 80  1  0  0  0  0
 72 76  1  0  0  0  0
 72 78  2  0  0  0  0
 75 82  2  0  0  0  0
 75 83  1  0  0  0  0
 76 79  1  0  0  0  0
 76 81  2  0  0  0  0
 77 85  2  0  0  0  0
 79 84  2  0  0  0  0
 81 86  1  0  0  0  0
 82 88  1  0  0  0  0
 83 89  2  0  0  0  0
 84 87  1  0  0  0  0
 86 87  2  0  0  0  0
 88 91  2  0  0  0  0
 89 91  1  0  0  0  0
M  END
> <DRUGBANK_ID>
DB00014

> <SECONDARY_ACCESSION_NUMBERS>
BTD00113; BIOD00113

> <COMMON_NAME>
Goserelin

> <CAS_NUMBER>
65807-02-5

> <UNII>
0F65R8P09N

> <SYNONYMS>
Goserelin; Goserelina

$$$$

  Mrv1718010181713392D          

131138  0  0  0  0            999 V2000
  -14.9450    0.9816    0.0000 C   0  0  2  0  0  0  0  0  0  0  0  0
  -14.2326   -0.2544    0.0000 O   0  0  0  0  0  0  0  0  0  0  0  0
  -14.2272    0.5680    0.0000 C   0  0  0  0  0  0  0  0  0  0  0  0
  -14.9456    1.8057    0.0000 C   0  0  0  0  0  0  0  0  0  0  0  0
  -14.2344    2.2178    0.0000 C   0  0  0  0  0  0  0  0  0  0  0  0
  -15.6593    2.2194    0.0000 C   0  0  0  0  0  0  0  0  0  0  0  0
  -12.8353    0.6382    0.0000 C   0  0  0  0  0  0  0  0  0  0  0  0
  -12.1310    1.8759    0.0000 O   0  0  0  0  0  0  0  0  0  0  0  0
  -12.1285    1.0502    0.0000 C   0  0  0  0  0  0  0  0  0  0  0  0
  -10.6694    0.9769    0.0000 C   0  0  1  0  0  0  0  0  0  0  0  0
   -9.9477   -0.2610    0.0000 O   0  0  0  0  0  0  0  0  0  0  0  0
   -9.9553    0.5664    0.0000 C   0  0  0  0  0  0  0  0  0  0  0  0
  -10.6718    1.8025    0.0000 C   0  0  0  0  0  0  0  0  0  0  0  0
   -9.9540    2.2147    0.0000 C   0  0  0  0  0  0  0  0  0  0  0  0
   -9.9576    3.0387    0.0000 C   0  0  0  0  0  0  0  0  0  0  0  0
   -9.2423    1.7996    0.0000 C   0  0  0  0  0  0  0  0  0  0  0  0
   -8.5631    0.6380    0.0000 C   0  0  1  0  0  0  0  0  0  0  0  0
   -7.8467    1.8726    0.0000 O   0  0  0  0  0  0  0  0  0  0  0  0
   -8.5607   -0.1865    0.0000 C   0  0  0  0  0  0  0  0  0  0  0  0
   -7.8443    1.0480    0.0000 C   0  0  0  0  0  0  0  0  0  0  0  0
   -6.3825    0.9802    0.0000 C   0  0  1  0  0  0  0  0  0  0  0  0
   -5.6676   -0.2511    0.0000 O   0  0  0  0  0  0  0  0  0  0  0  0
   -5.6700    0.5734    0.0000 C   0  0  0  0  0  0  0  0  0  0  0  0
   -6.3849    1.8048    0.0000 C   0  0  0  0  0  0  0  0  0  0  0  0
   -5.6687    2.2209    0.0000 C   0  0  0  0  0  0  0  0  0  0  0  0
   -7.1001    2.2179    0.0000 C   0  0  0  0  0  0  0  0  0  0  0  0
   -4.2855    0.6441    0.0000 C   0  0  2  0  0  0  0  0  0  0  0  0
   -3.5735    1.8864    0.0000 O   0  0  0  0  0  0  0  0  0  0  0  0
   -3.5727    1.0556    0.0000 C   0  0  0  0  0  0  0  0  0  0  0  0
   -4.2892   -0.1788    0.0000 C   0  0  0  0  0  0  0  0  0  0  0  0
   -3.5680   -0.5934    0.0000 C   0  0  0  0  0  0  0  0  0  0  0  0
   -5.0019   -0.5904    0.0000 C   0  0  0  0  0  0  0  0  0  0  0  0
   -2.1101    0.9871    0.0000 C   0  0  1  0  0  0  0  0  0  0  0  0
   -1.3969   -0.2503    0.0000 O   0  0  0  0  0  0  0  0  0  0  0  0
   -1.3993    0.5743    0.0000 C   0  0  0  0  0  0  0  0  0  0  0  0
   -2.1106    1.8100    0.0000 C   0  0  0  0  0  0  0  0  0  0  0  0
   -1.3964    2.2235    0.0000 C   0  0  0  0  0  0  0  0  0  0  0  0
   -2.8276    2.2246    0.0000 C   0  0  0  0  0  0  0  0  0  0  0  0
   -0.0102    0.6528    0.0000 C   0  0  2  0  0  0  0  0  0  0  0  0
    0.7229    1.8480    0.0000 O   0  0  0  0  0  0  0  0  0  0  0  0
    0.7253    1.0234    0.0000 C   0  0  0  0  0  0  0  0  0  0  0  0
   -0.0539   -0.1711    0.0000 C   0  0  0  0  0  0  0  0  0  0  0  0
    1.4097   -0.3266    0.0000 C   0  0  0  0  0  0  0  0  0  0  0  0
    0.6424   -0.6245    0.0000 C   0  0  0  0  0  0  0  0  0  0  0  0
    0.6805   -1.4428    0.0000 C   0  0  0  0  0  0  0  0  0  0  0  0
    1.4816   -1.6578    0.0000 C   0  0  0  0  0  0  0  0  0  0  0  0
    1.6944   -2.4564    0.0000 C   0  0  0  0  0  0  0  0  0  0  0  0
    1.1094   -3.0399    0.0000 C   0  0  0  0  0  0  0  0  0  0  0  0
    0.3123   -2.8249    0.0000 C   0  0  0  0  0  0  0  0  0  0  0  0
    0.0979   -2.0323    0.0000 C   0  0  0  0  0  0  0  0  0  0  0  0
    2.1830    0.9576    0.0000 C   0  0  1  0  0  0  0  0  0  0  0  0
    2.9006   -0.2799    0.0000 O   0  0  0  0  0  0  0  0  0  0  0  0
    2.8982    0.5447    0.0000 C   0  0  0  0  0  0  0  0  0  0  0  0
    2.1848    1.7822    0.0000 C   0  0  0  0  0  0  0  0  0  0  0  0
    2.8995    2.1921    0.0000 C   0  0  0  0  0  0  0  0  0  0  0  0
    2.8971    3.0167    0.0000 C   0  0  0  0  0  0  0  0  0  0  0  0
    3.6145    1.7792    0.0000 C   0  0  0  0  0  0  0  0  0  0  0  0
    4.2858    0.6242    0.0000 C   0  0  2  0  0  0  0  0  0  0  0  0
    4.9961    1.8604    0.0000 O   0  0  0  0  0  0  0  0  0  0  0  0
    4.9985    1.0359    0.0000 C   0  0  0  0  0  0  0  0  0  0  0  0
    4.2846   -0.2045    0.0000 C   0  0  0  0  0  0  0  0  0  0  0  0
    5.7554   -0.2800    0.0000 C   0  0  0  0  0  0  0  0  0  0  0  0
    4.9972   -0.6115    0.0000 C   0  0  0  0  0  0  0  0  0  0  0  0
    5.0838   -1.4378    0.0000 C   0  0  0  0  0  0  0  0  0  0  0  0
    5.8915   -1.6078    0.0000 C   0  0  0  0  0  0  0  0  0  0  0  0
    6.1505   -2.3924    0.0000 C   0  0  0  0  0  0  0  0  0  0  0  0
    5.5976   -3.0069    0.0000 C   0  0  0  0  0  0  0  0  0  0  0  0
    4.7898   -2.8370    0.0000 C   0  0  0  0  0  0  0  0  0  0  0  0
    4.5365   -2.0463    0.0000 C   0  0  0  0  0  0  0  0  0  0  0  0
    6.4624    0.9636    0.0000 C   0  0  1  0  0  0  0  0  0  0  0  0
    7.1755   -0.2701    0.0000 O   0  0  0  0  0  0  0  0  0  0  0  0
    7.1792    0.5526    0.0000 C   0  0  0  0  0  0  0  0  0  0  0  0
    6.4601    1.7883    0.0000 C   0  0  0  0  0  0  0  0  0  0  0  0
    7.1744    2.2017    0.0000 C   0  0  0  0  0  0  0  0  0  0  0  0
    7.1721    3.0263    0.0000 C   0  0  0  0  0  0  0  0  0  0  0  0
    7.8895    1.7930    0.0000 C   0  0  0  0  0  0  0  0  0  0  0  0
    8.5618    0.6354    0.0000 C   0  0  2  0  0  0  0  0  0  0  0  0
    9.2679    1.8717    0.0000 O   0  0  0  0  0  0  0  0  0  0  0  0
    9.2702    1.0471    0.0000 C   0  0  0  0  0  0  0  0  0  0  0  0
    8.5600   -0.1889    0.0000 C   0  0  0  0  0  0  0  0  0  0  0  0
   10.0287   -0.2626    0.0000 C   0  0  0  0  0  0  0  0  0  0  0  0
    9.2750   -0.6018    0.0000 C   0  0  0  0  0  0  0  0  0  0  0  0
    9.3632   -1.4221    0.0000 C   0  0  0  0  0  0  0  0  0  0  0  0
   10.1691   -1.5906    0.0000 C   0  0  0  0  0  0  0  0  0  0  0  0
   10.4240   -2.3752    0.0000 C   0  0  0  0  0  0  0  0  0  0  0  0
    9.8710   -2.9896    0.0000 C   0  0  0  0  0  0  0  0  0  0  0  0
    9.0693   -2.8212    0.0000 C   0  0  0  0  0  0  0  0  0  0  0  0
    8.8103   -2.0366    0.0000 C   0  0  0  0  0  0  0  0  0  0  0  0
   10.7303    0.9748    0.0000 C   0  0  1  0  0  0  0  0  0  0  0  0
   11.4478   -0.2625    0.0000 O   0  0  0  0  0  0  0  0  0  0  0  0
   11.4454    0.5618    0.0000 C   0  0  0  0  0  0  0  0  0  0  0  0
   10.7279    1.7993    0.0000 C   0  0  0  0  0  0  0  0  0  0  0  0
   11.4423    2.2171    0.0000 C   0  0  0  0  0  0  0  0  0  0  0  0
   11.4460    3.0399    0.0000 C   0  0  0  0  0  0  0  0  0  0  0  0
   12.1635    1.8024    0.0000 C   0  0  0  0  0  0  0  0  0  0  0  0
   12.8272    0.6393    0.0000 C   0  0  2  0  0  0  0  0  0  0  0  0
   13.5437    1.8738    0.0000 O   0  0  0  0  0  0  0  0  0  0  0  0
   13.5461    1.0492    0.0000 C   0  0  0  0  0  0  0  0  0  0  0  0
   12.8296   -0.1853    0.0000 C   0  0  0  0  0  0  0  0  0  0  0  0
   13.5448   -0.5982    0.0000 C   0  0  0  0  0  0  0  0  0  0  0  0
   13.6314   -1.4203    0.0000 C   0  0  0  0  0  0  0  0  0  0  0  0
   14.4391   -1.5904    0.0000 C   0  0  0  0  0  0  0  0  0  0  0  0
   14.6981   -2.3750    0.0000 C   0  0  0  0  0  0  0  0  0  0  0  0
   14.1467   -2.9875    0.0000 C   0  0  0  0  0  0  0  0  0  0  0  0
   13.3391   -2.8174    0.0000 C   0  0  0  0  0  0  0  0  0  0  0  0
   13.0801   -2.0329    0.0000 C   0  0  0  0  0  0  0  0  0  0  0  0
  -16.4012    1.0443    0.0000 C   0  0  0  0  0  0  0  0  0  0  0  0
  -16.4025    1.8688    0.0000 O   0  0  0  0  0  0  0  0  0  0  0  0
   14.2598    0.6361    0.0000 N   0  0  0  0  0  0  0  0  0  0  0  0
   14.2588   -0.1884    0.0000 C   0  0  0  0  0  0  0  0  0  0  0  0
   14.9743    1.0475    0.0000 C   0  0  0  0  0  0  0  0  0  0  0  0
   15.6879    0.6344    0.0000 C   0  0  0  0  0  0  0  0  0  0  0  0
   16.4025    1.0458    0.0000 O   0  0  0  0  0  0  0  0  0  0  0  0
  -15.6897    0.6267    0.0000 N   0  0  0  0  0  0  0  0  0  0  0  0
  -13.5535    1.0442    0.0000 N   0  0  0  0  0  0  0  0  0  0  0  0
  -11.4182    0.6305    0.0000 N   0  0  0  0  0  0  0  0  0  0  0  0
   -9.2819    1.0431    0.0000 N   0  0  0  0  0  0  0  0  0  0  0  0
   -7.1311    0.6334    0.0000 N   0  0  0  0  0  0  0  0  0  0  0  0
   -5.0005    1.0555    0.0000 N   0  0  0  0  0  0  0  0  0  0  0  0
   -2.8592    0.6415    0.0000 N   0  0  0  0  0  0  0  0  0  0  0  0
   -0.7298    1.0564    0.0000 N   0  0  0  0  0  0  0  0  0  0  0  0
    1.9311   -0.9660    0.0000 N   0  0  0  0  0  0  0  0  0  0  0  0
    1.4367    0.6058    0.0000 N   0  0  0  0  0  0  0  0  0  0  0  0
    3.5664    1.0282    0.0000 N   0  0  0  0  0  0  0  0  0  0  0  0
    6.3059   -0.8944    0.0000 N   0  0  0  0  0  0  0  0  0  0  0  0
    5.7118    0.6214    0.0000 N   0  0  0  0  0  0  0  0  0  0  0  0
    7.8436    1.0417    0.0000 N   0  0  0  0  0  0  0  0  0  0  0  0
   10.5808   -0.8757    0.0000 N   0  0  0  0  0  0  0  0  0  0  0  0
    9.9813    0.6288    0.0000 N   0  0  0  0  0  0  0  0  0  0  0  0
   12.1112    1.0489    0.0000 N   0  0  0  0  0  0  0  0  0  0  0  0
   14.7709   -0.8351    0.0000 N   0  0  0  0  0  0  0  0  0  0  0  0
 12 11  2  0  0  0  0
 10 13  1  6  0  0  0
 13 14  1  0  0  0  0
 14 15  1  0  0  0  0
 14 16  1  0  0  0  0
 17 20  1  0  0  0  0
 20 18  2  0  0  0  0
 17 19  1  6  0  0  0
 21 23  1  0  0  0  0
 23 22  2  0  0  0  0
 21 24  1  6  0  0  0
 24 25  1  0  0  0  0
 24 26  1  0  0  0  0
 27 29  1  0  0  0  0
 29 28  2  0  0  0  0
 27 30  1  6  0  0  0
 30 31  1  0  0  0  0
 30 32  1  0  0  0  0
 33 35  1  0  0  0  0
 35 34  2  0  0  0  0
 33 36  1  6  0  0  0
 36 37  1  0  0  0  0
 36 38  1  0  0  0  0
 39 41  1  0  0  0  0
 41 40  2  0  0  0  0
 39 42  1  6  0  0  0
 42 44  1  0  0  0  0
 43 44  2  0  0  0  0
 44 45  1  0  0  0  0
 45 46  2  0  0  0  0
 46 47  1  0  0  0  0
 47 48  2  0  0  0  0
 48 49  1  0  0  0  0
 49 50  2  0  0  0  0
 50 45  1  0  0  0  0
 51 53  1  0  0  0  0
 53 52  2  0  0  0  0
 51 54  1  6  0  0  0
 54 55  1  0  0  0  0
 55 56  1  0  0  0  0
 55 57  1  0  0  0  0
 58 60  1  0  0  0  0
 60 59  2  0  0  0  0
 58 61  1  6  0  0  0
 61 63  1  0  0  0  0
 62 63  2  0  0  0  0
 63 64  1  0  0  0  0
 64 65  2  0  0  0  0
 65 66  1  0  0  0  0
 66 67  2  0  0  0  0
 67 68  1  0  0  0  0
 68 69  2  0  0  0  0
 69 64  1  0  0  0  0
 70 72  1  0  0  0  0
 72 71  2  0  0  0  0
 70 73  1  6  0  0  0
 73 74  1  0  0  0  0
 74 75  1  0  0  0  0
 74 76  1  0  0  0  0
 77 79  1  0  0  0  0
 79 78  2  0  0  0  0
 77 80  1  6  0  0  0
 80 82  1  0  0  0  0
 81 82  2  0  0  0  0
 82 83  1  0  0  0  0
 83 84  2  0  0  0  0
 84 85  1  0  0  0  0
 85 86  2  0  0  0  0
 86 87  1  0  0  0  0
 87 88  2  0  0  0  0
 88 83  1  0  0  0  0
 89 91  1  0  0  0  0
 91 90  2  0  0  0  0
 89 92  1  6  0  0  0
 92 93  1  0  0  0  0
 93 94  1  0  0  0  0
 93 95  1  0  0  0  0
 96 98  1  0  0  0  0
 98 97  2  0  0  0  0
 96 99  1  6  0  0  0
 99100  1  0  0  0  0
110100  2  0  0  0  0
100101  1  0  0  0  0
101102  2  0  0  0  0
102103  1  0  0  0  0
103104  2  0  0  0  0
104105  1  0  0  0  0
105106  2  0  0  0  0
106101  1  0  0  0  0
107108  2  0  0  0  0
 98109  1  0  0  0  0
109111  1  0  0  0  0
111112  1  0  0  0  0
112113  1  0  0  0  0
  1  3  1  0  0  0  0
  3  2  2  0  0  0  0
  1  4  1  1  0  0  0
  4  5  1  0  0  0  0
  4  6  1  0  0  0  0
  7  9  1  0  0  0  0
  9  8  2  0  0  0  0
 10 12  1  0  0  0  0
122 43  1  0  0  0  0
 46122  1  0  0  0  0
  3115  1  0  0  0  0
115  7  1  0  0  0  0
123 51  1  0  0  0  0
 41123  1  0  0  0  0
118 21  1  0  0  0  0
 20118  1  0  0  0  0
124 58  1  0  0  0  0
 53124  1  0  0  0  0
114107  1  0  0  0  0
114  1  1  0  0  0  0
125 62  1  0  0  0  0
 65125  1  0  0  0  0
119 27  1  0  0  0  0
 23119  1  0  0  0  0
126 70  1  0  0  0  0
 60126  1  0  0  0  0
  9116  1  0  0  0  0
116 10  1  0  0  0  0
127 77  1  0  0  0  0
 72127  1  0  0  0  0
120 33  1  0  0  0  0
 29120  1  0  0  0  0
128 81  1  0  0  0  0
 84128  1  0  0  0  0
129 89  1  0  0  0  0
 79129  1  0  0  0  0
121 39  1  0  0  0  0
 35121  1  0  0  0  0
130 96  1  0  0  0  0
 91130  1  0  0  0  0
117 17  1  0  0  0  0
 12117  1  0  0  0  0
131110  1  0  0  0  0
102131  1  0  0  0  0
M  END
> <DRUGBANK_ID>
DB00027

> <SECONDARY_ACCESSION_NUMBERS>
BTD00036; BIOD00036

> <COMMON_NAME>
Gramicidin D

> <CAS_NUMBER>
1405-97-6

> <UNII>
5IE62321P4

> <SYNONYMS>
Bacillus brevis gramicidin D; Gramicidin; Gramicidin A; Gramicidin B; Gramicidin C; Gramicidina; Gramicidine

$$$$
[NO NAME]
  Mrv1718001221812302D          
Created with ChemWriter - http://chemwriter.com
 74 77  0  0  1  0            999 V2000
    0.0000   -7.8646    0.0000 N   0  0  0  0  0  0  0  0  0  0  0  0
    0.6741   -7.4601    0.0000 C   0  0  0  0  0  0  0  0  0  0  0  0
    1.3932   -7.8646    0.0000 C   0  0  0  0  0  0  0  0  0  0  0  0
    2.1122   -7.4601    0.0000 N   0  0  0  0  0  0  0  0  0  0  0  0
    2.8313   -7.8646    0.0000 C   0  0  0  0  0  0  0  0  0  0  0  0
    3.5503   -7.4601    0.0000 C   0  0  1  0  0  0  0  0  0  0  0  0
    4.2693   -7.8646    0.0000 N   0  0  0  0  0  0  0  0  0  0  0  0
    4.9435   -7.4601    0.0000 C   0  0  0  0  0  0  0  0  0  0  0  0
    5.6625   -7.8646    0.0000 O   0  0  0  0  0  0  0  0  0  0  0  0
    0.6741   -6.6512    0.0000 O   0  0  0  0  0  0  0  0  0  0  0  0
    2.8313   -8.7184    0.0000 O   0  0  0  0  0  0  0  0  0  0  0  0
    3.5503   -6.6512    0.0000 C   0  0  0  0  0  0  0  0  0  0  0  0
    2.8313   -6.2467    0.0000 C   0  0  0  0  0  0  0  0  0  0  0  0
    2.8313   -5.4378    0.0000 C   0  0  0  0  0  0  0  0  0  0  0  0
    2.1122   -5.0333    0.0000 N   0  0  0  0  0  0  0  0  0  0  0  0
    4.9435   -6.6512    0.0000 C   0  0  2  0  0  0  0  0  0  0  0  0
    4.3143   -6.1568    0.0000 C   0  0  0  0  0  0  0  0  0  0  0  0
    5.6176   -6.1568    0.0000 N   0  0  0  0  0  0  0  0  0  0  0  0
    4.5390   -5.3929    0.0000 C   0  0  0  0  0  0  0  0  0  0  0  0
    5.3479   -5.3929    0.0000 C   0  0  0  0  0  0  0  0  0  0  0  0
    6.3366   -6.5613    0.0000 C   0  0  0  0  0  0  0  0  0  0  0  0
    7.0557   -6.1568    0.0000 C   0  0  1  0  0  0  0  0  0  0  0  0
    7.7747   -6.5613    0.0000 N   0  0  0  0  0  0  0  0  0  0  0  0
    8.4488   -6.1568    0.0000 C   0  0  0  0  0  0  0  0  0  0  0  0
    9.1678   -6.5613    0.0000 C   0  0  1  0  0  0  0  0  0  0  0  0
    9.8869   -6.1568    0.0000 N   0  0  0  0  0  0  0  0  0  0  0  0
    6.3366   -7.4152    0.0000 O   0  0  0  0  0  0  0  0  0  0  0  0
    7.0557   -5.3479    0.0000 C   0  0  0  0  0  0  0  0  0  0  0  0
    6.3366   -4.9435    0.0000 S   0  0  0  0  0  0  0  0  0  0  0  0
    6.3366   -4.1345    0.0000 S   0  0  0  0  0  0  0  0  0  0  0  0
    8.4488   -5.3479    0.0000 O   0  0  0  0  0  0  0  0  0  0  0  0
    9.1678   -7.4152    0.0000 C   0  0  0  0  0  0  0  0  0  0  0  0
    9.8869   -7.8197    0.0000 C   0  0  0  0  0  0  0  0  0  0  0  0
    9.8869   -8.6286    0.0000 O   0  0  0  0  0  0  0  0  0  0  0  0
   10.6060   -7.4152    0.0000 N   0  0  0  0  0  0  0  0  0  0  0  0
    9.8869   -5.3479    0.0000 C   0  0  0  0  0  0  0  0  0  0  0  0
   10.6060   -4.9435    0.0000 C   0  0  2  0  0  0  0  0  0  0  0  0
    9.1678   -4.9435    0.0000 O   0  0  0  0  0  0  0  0  0  0  0  0
   11.3250   -5.3479    0.0000 C   0  0  0  0  0  0  0  0  0  0  0  0
   12.0441   -4.9435    0.0000 C   0  0  0  0  0  0  0  0  0  0  0  0
   12.7631   -5.3479    0.0000 C   0  0  0  0  0  0  0  0  0  0  0  0
   13.4822   -4.9435    0.0000 N   0  0  0  0  0  0  0  0  0  0  0  0
   12.7631   -6.2018    0.0000 O   0  0  0  0  0  0  0  0  0  0  0  0
   10.6060   -4.1345    0.0000 N   0  0  0  0  0  0  0  0  0  0  0  0
   11.3250   -2.8762    0.0000 C   0  0  0  0  0  0  0  0  0  0  0  0
   11.3250   -3.7300    0.0000 C   0  0  0  0  0  0  0  0  0  0  0  0
   10.6060   -2.4717    0.0000 C   0  0  0  0  0  0  0  0  0  0  0  0
    9.8869   -2.8762    0.0000 C   0  0  1  0  0  0  0  0  0  0  0  0
    9.8869   -3.7300    0.0000 C   0  0  0  0  0  0  0  0  0  0  0  0
   12.7631   -2.8762    0.0000 C   0  0  0  0  0  0  0  0  0  0  0  0
   12.7631   -3.7300    0.0000 C   0  0  0  0  0  0  0  0  0  0  0  0
   12.0441   -2.4717    0.0000 C   0  0  0  0  0  0  0  0  0  0  0  0
   12.0441   -4.1345    0.0000 C   0  0  0  0  0  0  0  0  0  0  0  0
    7.0557   -2.8762    0.0000 N   0  0  0  0  0  0  0  0  0  0  0  0
    6.3366   -2.4717    0.0000 C   0  0  0  0  0  0  0  0  0  0  0  0
    5.6176   -2.8762    0.0000 C   0  0  0  0  0  0  0  0  0  0  0  0
    5.6176   -3.7300    0.0000 C   0  0  0  0  0  0  0  0  0  0  0  0
    8.4488   -2.8762    0.0000 C   0  0  0  0  0  0  0  0  0  0  0  0
    8.4488   -3.7300    0.0000 O   0  0  0  0  0  0  0  0  0  0  0  0
    7.7747   -2.4717    0.0000 C   0  0  2  0  0  0  0  0  0  0  0  0
    9.1678   -2.4717    0.0000 N   0  0  0  0  0  0  0  0  0  0  0  0
    9.1678   -4.1345    0.0000 O   0  0  0  0  0  0  0  0  0  0  0  0
    7.7747   -1.6628    0.0000 C   0  0  0  0  0  0  0  0  0  0  0  0
    9.1678   -1.6628    0.0000 C   0  0  0  0  0  0  0  0  0  0  0  0
    8.4488   -1.2583    0.0000 C   0  0  0  0  0  0  0  0  0  0  0  0
    9.8869   -1.2583    0.0000 C   0  0  0  0  0  0  0  0  0  0  0  0
    9.8869   -0.4045    0.0000 C   0  0  0  0  0  0  0  0  0  0  0  0
    8.4488   -0.4045    0.0000 C   0  0  0  0  0  0  0  0  0  0  0  0
    9.1678    0.0000    0.0000 C   0  0  0  0  0  0  0  0  0  0  0  0
    6.3366   -1.6628    0.0000 O   0  0  0  0  0  0  0  0  0  0  0  0
   10.6060    0.0000    0.0000 O   0  0  0  0  0  0  0  0  0  0  0  0
    1.3932   -5.4378    0.0000 C   0  0  0  0  0  0  0  0  0  0  0  0
    1.3932   -6.2467    0.0000 N   0  0  0  0  0  0  0  0  0  0  0  0
    0.6741   -5.0333    0.0000 N   0  0  0  0  0  0  0  0  0  0  0  0
  1  2  1  0  0  0  0
  2  3  1  0  0  0  0
  2 10  2  0  0  0  0
  3  4  1  0  0  0  0
  4  5  1  0  0  0  0
  5  6  1  0  0  0  0
  5 11  2  0  0  0  0
  6  7  1  0  0  0  0
  6 12  1  6  0  0  0
  7  8  1  0  0  0  0
  8  9  2  0  0  0  0
 16  8  1  6  0  0  0
 12 13  1  0  0  0  0
 13 14  1  0  0  0  0
 14 15  1  0  0  0  0
 15 72  1  0  0  0  0
 16 17  1  0  0  0  0
 16 18  1  0  0  0  0
 17 19  1  0  0  0  0
 18 20  1  0  0  0  0
 18 21  1  0  0  0  0
 19 20  1  0  0  0  0
 22 21  1  6  0  0  0
 21 27  2  0  0  0  0
 22 23  1  0  0  0  0
 22 28  1  0  0  0  0
 23 24  1  0  0  0  0
 24 25  1  0  0  0  0
 24 31  2  0  0  0  0
 25 26  1  0  0  0  0
 25 32  1  1  0  0  0
 26 36  1  0  0  0  0
 28 29  1  0  0  0  0
 29 30  1  0  0  0  0
 30 57  1  0  0  0  0
 32 33  1  0  0  0  0
 33 34  2  0  0  0  0
 33 35  1  0  0  0  0
 36 37  1  0  0  0  0
 36 38  2  0  0  0  0
 37 39  1  1  0  0  0
 37 44  1  0  0  0  0
 39 40  1  0  0  0  0
 40 41  1  0  0  0  0
 41 42  1  0  0  0  0
 41 43  2  0  0  0  0
 44 49  1  0  0  0  0
 45 47  1  0  0  0  0
 45 52  1  0  0  0  0
 45 46  2  0  0  0  0
 46 53  1  0  0  0  0
 48 47  1  1  0  0  0
 48 61  1  0  0  0  0
 48 49  1  0  0  0  0
 49 62  2  0  0  0  0
 50 51  1  0  0  0  0
 50 52  2  0  0  0  0
 51 53  2  0  0  0  0
 54 55  1  0  0  0  0
 54 60  1  0  0  0  0
 55 56  1  0  0  0  0
 55 70  2  0  0  0  0
 56 57  1  0  0  0  0
 58 59  2  0  0  0  0
 58 60  1  0  0  0  0
 58 61  1  0  0  0  0
 60 63  1  1  0  0  0
 63 65  1  0  0  0  0
 64 66  2  0  0  0  0
 64 65  1  0  0  0  0
 65 68  2  0  0  0  0
 66 67  1  0  0  0  0
 67 69  2  0  0  0  0
 67 71  1  0  0  0  0
 68 69  1  0  0  0  0
 72 73  2  3  0  0  0
 72 74  1  0  0  0  0
M  END
> <DRUGBANK_ID>
DB00035

> <SECONDARY_ACCESSION_NUMBERS>
BTD00112; BTD00061; BIOD00112; BIOD00061

> <COMMON_NAME>
Desmopressin

> <CAS_NUMBER>
16679-58-6

> <UNII>
ENR1LLB0FP

> <SYNONYMS>
1-(3-mercaptopropionic acid)-8-D-arginine-vasopressin; 1-deamino-8-D-arginine vasopressin; 1-desamino-8-D-arginine vasopressin; dDAVP; Desmopresina; Desmopressin; Desmopressine; Desmopressinum

$$$$
[NO NAME]
  Mrv0541 04221219592D          
Created with ChemWriter - http://chemwriter.com
102107  0  0  1  0            999 V2000
    2.6200   -4.4093    0.0000 C   0  0  0  0  0  0  0  0  0  0  0  0
    3.3275   -3.9848    0.0000 C   0  0  0  0  0  0  0  0  0  0  0  0
    1.9127   -3.9848    0.0000 C   0  0  0  0  0  0  0  0  0  0  0  0
    3.3275   -3.1360    0.0000 C   0  0  0  0  0  0  0  0  0  0  0  0
    1.9127   -3.1360    0.0000 C   0  0  0  0  0  0  0  0  0  0  0  0
    2.6200   -2.7115    0.0000 C   0  0  0  0  0  0  0  0  0  0  0  0
    2.6200   -5.1875    0.0000 C   0  0  0  0  0  0  0  0  0  0  0  0
    3.3275   -5.6120    0.0000 C   0  0  0  0  0  0  0  0  0  0  0  0
    4.0350   -4.4093    0.0000 C   0  0  0  0  0  0  0  0  0  0  0  0
    4.0350   -5.1875    0.0000 C   0  0  0  0  0  0  0  0  0  0  0  0
    4.0350   -6.8146    0.0000 C   0  0  2  0  0  0  0  0  0  0  0  0
    4.0350   -7.6636    0.0000 N   0  0  0  0  0  0  0  0  0  0  0  0
    3.3275   -6.3901    0.0000 C   0  0  0  0  0  0  0  0  0  0  0  0
    5.4498   -6.8146    0.0000 N   0  0  0  0  0  0  0  0  0  0  0  0
    4.7424   -6.3901    0.0000 C   0  0  0  0  0  0  0  0  0  0  0  0
    6.2280   -6.3901    0.0000 C   0  0  1  0  0  0  0  0  0  0  0  0
    6.8647   -6.8146    0.0000 C   0  0  0  0  0  0  0  0  0  0  0  0
    6.8647   -7.6636    0.0000 O   0  0  0  0  0  0  0  0  0  0  0  0
    6.2280   -5.6120    0.0000 C   0  0  0  0  0  0  0  0  0  0  0  0
    6.8647   -5.1875    0.0000 C   0  0  0  0  0  0  0  0  0  0  0  0
    7.5721   -6.3901    0.0000 N   0  0  0  0  0  0  0  0  0  0  0  0
    7.5721   -5.6120    0.0000 C   0  0  0  0  0  0  0  0  0  0  0  0
    6.8647   -4.4093    0.0000 C   0  0  0  0  0  0  0  0  0  0  0  0
    7.5721   -3.9848    0.0000 C   0  0  0  0  0  0  0  0  0  0  0  0
    8.3503   -5.1875    0.0000 C   0  0  0  0  0  0  0  0  0  0  0  0
    8.3503   -4.4093    0.0000 C   0  0  0  0  0  0  0  0  0  0  0  0
    8.3503   -6.8146    0.0000 C   0  0  2  0  0  0  0  0  0  0  0  0
    8.3503   -7.6636    0.0000 C   0  0  0  0  0  0  0  0  0  0  0  0
    8.9870   -6.3901    0.0000 C   0  0  0  0  0  0  0  0  0  0  0  0
    9.6945   -6.8146    0.0000 N   0  0  0  0  0  0  0  0  0  0  0  0
    8.9870   -8.0880    0.0000 C   0  0  0  0  0  0  0  0  0  0  0  0
    9.6945   -7.6636    0.0000 C   0  0  0  0  0  0  0  0  0  0  0  0
    8.9870   -8.8662    0.0000 C   0  0  0  0  0  0  0  0  0  0  0  0
    9.6945   -9.2906    0.0000 N   0  0  0  0  0  0  0  0  0  0  0  0
   10.4726   -8.0880    0.0000 C   0  0  0  0  0  0  0  0  0  0  0  0
   10.4726   -8.8662    0.0000 C   0  0  0  0  0  0  0  0  0  0  0  0
   10.4726   -6.3901    0.0000 C   0  0  2  0  0  0  0  0  0  0  0  0
   11.1093   -6.8146    0.0000 C   0  0  0  0  0  0  0  0  0  0  0  0
   11.1093   -7.6636    0.0000 O   0  0  0  0  0  0  0  0  0  0  0  0
   11.8168   -6.3901    0.0000 N   0  0  0  0  0  0  0  0  0  0  0  0
   12.5242   -6.8146    0.0000 C   0  0  1  0  0  0  0  0  0  0  0  0
   12.5242   -7.6636    0.0000 C   0  0  0  0  0  0  0  0  0  0  0  0
   13.3024   -6.3901    0.0000 C   0  0  0  0  0  0  0  0  0  0  0  0
   13.9391   -6.8146    0.0000 N   0  0  0  0  0  0  0  0  0  0  0  0
   13.3024   -8.0880    0.0000 C   0  0  0  0  0  0  0  0  0  0  0  0
    4.7424   -5.6120    0.0000 O   0  0  0  0  0  0  0  0  0  0  0  0
    8.9870   -3.9848    0.0000 Cl  0  0  0  0  0  0  0  0  0  0  0  0
    8.9870   -5.6120    0.0000 O   0  0  0  0  0  0  0  0  0  0  0  0
   10.4726   -5.6120    0.0000 C   0  0  0  0  0  0  0  0  0  0  0  0
   11.1093   -5.1875    0.0000 O   0  0  0  0  0  0  0  0  0  0  0  0
   13.3024   -5.6120    0.0000 O   0  0  0  0  0  0  0  0  0  0  0  0
   14.7173   -8.0880    0.0000 C   0  0  0  0  0  0  0  0  0  0  0  0
   14.7173   -8.8662    0.0000 C   0  0  0  0  0  0  0  0  0  0  0  0
   13.9391   -7.6636    0.0000 C   0  0  0  0  0  0  0  0  0  0  0  0
   13.9391   -9.2906    0.0000 C   0  0  0  0  0  0  0  0  0  0  0  0
   13.3024   -8.8662    0.0000 C   0  0  0  0  0  0  0  0  0  0  0  0
   15.4247   -9.2906    0.0000 O   0  0  0  0  0  0  0  0  0  0  0  0
   14.7173   -6.3901    0.0000 C   0  0  1  0  0  0  0  0  0  0  0  0
   15.4247   -6.8146    0.0000 C   0  0  0  0  0  0  0  0  0  0  0  0
   15.4247   -7.6636    0.0000 O   0  0  0  0  0  0  0  0  0  0  0  0
   16.1321   -6.3901    0.0000 N   0  0  0  0  0  0  0  0  0  0  0  0
   16.8396   -6.8146    0.0000 C   0  0  1  0  0  0  0  0  0  0  0  0
   16.8396   -7.6636    0.0000 C   0  0  0  0  0  0  0  0  0  0  0  0
   17.5470   -6.3901    0.0000 C   0  0  0  0  0  0  0  0  0  0  0  0
   18.2544   -6.8146    0.0000 N   0  0  0  0  0  0  0  0  0  0  0  0
   18.9619   -6.3901    0.0000 C   0  0  2  0  0  0  0  0  0  0  0  0
   19.6693   -6.8146    0.0000 C   0  0  0  0  0  0  0  0  0  0  0  0
   19.6693   -7.6636    0.0000 O   0  0  0  0  0  0  0  0  0  0  0  0
   20.3767   -6.3901    0.0000 N   0  0  0  0  0  0  0  0  0  0  0  0
   20.3060   -8.1588    0.0000 O   0  0  0  0  0  0  0  0  0  0  0  0
   21.0134   -7.7343    0.0000 C   0  0  0  0  0  0  0  0  0  0  0  0
   17.5470   -8.0880    0.0000 C   0  0  0  0  0  0  0  0  0  0  0  0
   14.7173   -5.6120    0.0000 C   0  0  0  0  0  0  0  0  0  0  0  0
   15.4247   -5.1875    0.0000 C   0  0  0  0  0  0  0  0  0  0  0  0
   15.4247   -4.4093    0.0000 C   0  0  0  0  0  0  0  0  0  0  0  0
   16.1321   -3.9848    0.0000 N   0  0  0  0  0  0  0  0  0  0  0  0
   16.1321   -3.1360    0.0000 C   0  0  0  0  0  0  0  0  0  0  0  0
   15.4247   -2.7115    0.0000 O   0  0  0  0  0  0  0  0  0  0  0  0
   16.8396   -2.7115    0.0000 N   0  0  0  0  0  0  0  0  0  0  0  0
   17.5470   -5.6120    0.0000 O   0  0  0  0  0  0  0  0  0  0  0  0
   18.9619   -5.6120    0.0000 C   0  0  0  0  0  0  0  0  0  0  0  0
   19.6693   -5.1875    0.0000 C   0  0  0  0  0  0  0  0  0  0  0  0
   19.6693   -4.4093    0.0000 C   0  0  0  0  0  0  0  0  0  0  0  0
   20.3767   -3.9848    0.0000 N   0  0  0  0  0  0  0  0  0  0  0  0
   20.3767   -3.1360    0.0000 C   0  0  0  0  0  0  0  0  0  0  0  0
   19.6693   -2.7115    0.0000 N   0  0  0  0  0  0  0  0  0  0  0  0
   21.0842   -2.7115    0.0000 N   0  0  0  0  0  0  0  0  0  0  0  0
   21.0134   -6.8853    0.0000 C   0  0  2  0  0  0  0  0  0  0  0  0
   20.5890   -5.6120    0.0000 C   0  0  0  0  0  0  0  0  0  0  0  0
   21.6502   -6.3901    0.0000 C   0  0  0  0  0  0  0  0  0  0  0  0
   21.4379   -5.6120    0.0000 C   0  0  0  0  0  0  0  0  0  0  0  0
   21.7209   -8.1588    0.0000 N   0  0  0  0  0  0  0  0  0  0  0  0
   21.7209   -8.9369    0.0000 C   0  0  1  0  0  0  0  0  0  0  0  0
   22.4283   -9.3614    0.0000 C   0  0  0  0  0  0  0  0  0  0  0  0
   21.0134   -9.3614    0.0000 C   0  0  0  0  0  0  0  0  0  0  0  0
   23.1357   -8.9369    0.0000 O   0  0  0  0  0  0  0  0  0  0  0  0
   22.4283  -10.2103    0.0000 N   0  0  0  0  0  0  0  0  0  0  0  0
   17.5470   -8.8662    0.0000 C   0  0  0  0  0  0  0  0  0  0  0  0
   18.2544   -7.6636    0.0000 C   0  0  0  0  0  0  0  0  0  0  0  0
    4.7424   -8.0880    0.0000 C   0  0  0  0  0  0  0  0  0  0  0  0
    4.7424   -8.8662    0.0000 O   0  0  0  0  0  0  0  0  0  0  0  0
    5.4498   -7.6636    0.0000 C   0  0  0  0  0  0  0  0  0  0  0  0
  3  1  2  0  0  0  0
  7  1  1  0  0  0  0
  2  1  1  0  0  0  0
  4  2  2  0  0  0  0
  9  2  1  0  0  0  0
  5  3  1  0  0  0  0
  6  4  1  0  0  0  0
  6  5  2  0  0  0  0
  8  7  2  0  0  0  0
 13  8  1  0  0  0  0
 10  8  1  0  0  0  0
 10  9  2  0  0  0  0
 13 11  1  0  0  0  0
 15 11  1  0  0  0  0
 11 12  1  6  0  0  0
100 12  1  0  0  0  0
 15 14  1  0  0  0  0
 16 14  1  0  0  0  0
 46 15  2  0  0  0  0
 16 19  1  6  0  0  0
 17 16  1  0  0  0  0
 21 17  1  0  0  0  0
 18 17  2  0  0  0  0
 20 19  1  0  0  0  0
 23 20  2  0  0  0  0
 22 20  1  0  0  0  0
 27 21  1  0  0  0  0
 25 22  2  0  0  0  0
 24 23  1  0  0  0  0
 26 24  2  0  0  0  0
 26 25  1  0  0  0  0
 47 26  1  0  0  0  0
 29 27  1  0  0  0  0
 27 28  1  1  0  0  0
 31 28  1  0  0  0  0
 30 29  1  0  0  0  0
 48 29  2  0  0  0  0
 37 30  1  0  0  0  0
 33 31  2  0  0  0  0
 32 31  1  0  0  0  0
 35 32  2  0  0  0  0
 34 33  1  0  0  0  0
 36 34  2  0  0  0  0
 36 35  1  0  0  0  0
 38 37  1  0  0  0  0
 37 49  1  1  0  0  0
 40 38  1  0  0  0  0
 39 38  2  0  0  0  0
 41 40  1  0  0  0  0
 43 41  1  0  0  0  0
 41 42  1  6  0  0  0
 45 42  1  0  0  0  0
 44 43  1  0  0  0  0
 51 43  2  0  0  0  0
 58 44  1  0  0  0  0
 56 45  2  0  0  0  0
 54 45  1  0  0  0  0
 50 49  1  0  0  0  0
 54 52  2  0  0  0  0
 53 52  1  0  0  0  0
 55 53  2  0  0  0  0
 57 53  1  0  0  0  0
 56 55  1  0  0  0  0
 59 58  1  0  0  0  0
 58 73  1  6  0  0  0
 61 59  1  0  0  0  0
 60 59  2  0  0  0  0
 62 61  1  0  0  0  0
 64 62  1  0  0  0  0
 62 63  1  6  0  0  0
 72 63  1  0  0  0  0
 65 64  1  0  0  0  0
 80 64  2  0  0  0  0
 66 65  1  0  0  0  0
 67 66  1  0  0  0  0
 66 81  1  1  0  0  0
 69 67  1  0  0  0  0
 68 67  2  0  0  0  0
 88 69  1  0  0  0  0
 89 69  1  0  0  0  0
 71 70  2  0  0  0  0
 88 71  1  1  0  0  0
 92 71  1  0  0  0  0
 98 72  1  0  0  0  0
 72 99  1  0  0  0  0
 74 73  1  0  0  0  0
 75 74  1  0  0  0  0
 76 75  1  0  0  0  0
 77 76  1  0  0  0  0
 78 77  2  0  0  0  0
 79 77  1  0  0  0  0
 82 81  1  0  0  0  0
 83 82  1  0  0  0  0
 84 83  1  0  0  0  0
 85 84  1  0  0  0  0
 86 85  2  0  0  0  0
 87 85  1  0  0  0  0
 90 88  1  0  0  0  0
 91 89  1  0  0  0  0
 91 90  1  0  0  0  0
 93 92  1  0  0  0  0
 94 93  1  0  0  0  0
 93 95  1  1  0  0  0
 96 94  2  0  0  0  0
 97 94  1  0  0  0  0
101100  2  0  0  0  0
102100  1  0  0  0  0
M  END
> <DRUGBANK_ID>
DB00050

> <SECONDARY_ACCESSION_NUMBERS>
BTD00115; APRD00686; BIOD00115

> <COMMON_NAME>
Cetrorelix

> <CAS_NUMBER>
120287-85-6

> <UNII>
OON1HFZ4BA

> <SYNONYMS>
Cetrorelix; Cetrorelixum

$$$$

  Mrv1652306091722202D          

115118  0  0  0  0            999 V2000
   -1.8503   -2.0616    0.0000 C   0  0  0  0  0  0  0  0  0  0  0  0
   -1.8503   -2.8866    0.0000 O   0  0  0  0  0  0  0  0  0  0  0  0
   -2.5378   -1.6491    0.0000 C   0  0  1  0  0  0  0  0  0  0  0  0
   -3.2940   -2.0616    0.0000 N   0  0  0  0  0  0  0  0  0  0  0  0
   -2.5378   -0.8241    0.0000 C   0  0  0  0  0  0  0  0  0  0  0  0
   -0.3378   -1.2366    0.0000 O   0  0  0  0  0  0  0  0  0  0  0  0
   -6.9378   -1.6491    0.0000 C   0  0  0  0  0  0  0  0  0  0  0  0
   -4.0503   -1.6491    0.0000 C   0  0  0  0  0  0  0  0  0  0  0  0
   -6.9378   -0.8241    0.0000 O   0  0  0  0  0  0  0  0  0  0  0  0
   -6.1815   -2.0616    0.0000 C   0  0  0  0  0  0  0  0  0  0  0  0
   -4.0503   -0.8241    0.0000 O   0  0  0  0  0  0  0  0  0  0  0  0
   -5.4941   -1.6491    0.0000 C   0  0  2  0  0  0  0  0  0  0  0  0
   -4.7378   -2.0616    0.0000 C   0  0  2  0  0  0  0  0  0  0  0  0
   -7.6253   -2.0616    0.0000 O   0  0  0  0  0  0  0  0  0  0  0  0
   -4.7378   -2.8866    0.0000 N   0  0  0  0  0  0  0  0  0  0  0  0
   -5.4941   -0.8241    0.0000 C   0  0  0  0  0  0  0  0  0  0  0  0
   -5.4941   -3.3679    0.0000 C   0  0  0  0  0  0  0  0  0  0  0  0
   -5.4941   -4.1929    0.0000 C   0  0  2  0  0  0  0  0  0  0  0  0
   -6.1815   -2.8866    0.0000 O   0  0  0  0  0  0  0  0  0  0  0  0
   -4.7378   -4.6054    0.0000 N   0  0  0  0  0  0  0  0  0  0  0  0
   -6.1815   -4.6054    0.0000 C   0  0  0  0  0  0  0  0  0  0  0  0
   -6.1815   -5.4304    0.0000 O   0  0  0  0  0  0  0  0  0  0  0  0
   -4.7378   -5.4304    0.0000 C   0  0  0  0  0  0  0  0  0  0  0  0
   -5.4941   -5.8429    0.0000 O   0  0  0  0  0  0  0  0  0  0  0  0
   -3.2940   -5.4304    0.0000 N   0  0  0  0  0  0  0  0  0  0  0  0
   -4.0503   -5.8429    0.0000 C   0  0  0  0  0  0  0  0  0  0  0  0
   -2.5378   -3.3679    0.0000 O   0  0  0  0  0  0  0  0  0  0  0  0
   -1.1628   -5.8429    0.0000 N   0  0  0  0  0  0  0  0  0  0  0  0
   -3.2940   -4.6054    0.0000 O   0  0  0  0  0  0  0  0  0  0  0  0
   -2.5378   -6.6679    0.0000 O   0  0  0  0  0  0  0  0  0  0  0  0
   -1.8503   -5.4304    0.0000 C   0  0  2  0  0  0  0  0  0  0  0  0
   -2.5378   -4.1929    0.0000 C   0  0  0  0  0  0  0  0  0  0  0  0
   -2.5378   -5.8429    0.0000 C   0  0  0  0  0  0  0  0  0  0  0  0
   -1.8503   -4.6054    0.0000 C   0  0  0  0  0  0  0  0  0  0  0  0
   -0.4065   -5.4304    0.0000 C   0  0  0  0  0  0  0  0  0  0  0  0
   -0.4065   -4.6054    0.0000 O   0  0  0  0  0  0  0  0  0  0  0  0
    0.2808   -5.8429    0.0000 C   0  0  2  0  0  0  0  0  0  0  0  0
    1.0371   -5.4304    0.0000 N   0  0  0  0  0  0  0  0  0  0  0  0
    0.2808   -6.6679    0.0000 C   0  0  0  0  0  0  0  0  0  0  0  0
    1.7246   -3.3679    0.0000 O   0  0  0  0  0  0  0  0  0  0  0  0
    3.1683   -5.8429    0.0000 N   0  0  0  0  0  0  0  0  0  0  0  0
    1.0371   -4.6054    0.0000 O   0  0  0  0  0  0  0  0  0  0  0  0
    1.7246   -6.6679    0.0000 O   0  0  0  0  0  0  0  0  0  0  0  0
    2.4809   -5.4304    0.0000 C   0  0  2  0  0  0  0  0  0  0  0  0
    1.7246   -4.1929    0.0000 C   0  0  0  0  0  0  0  0  0  0  0  0
    1.7246   -5.8429    0.0000 C   0  0  0  0  0  0  0  0  0  0  0  0
    2.4809   -4.6054    0.0000 C   0  0  0  0  0  0  0  0  0  0  0  0
    4.6121   -4.1929    0.0000 C   0  0  0  0  0  0  0  0  0  0  0  0
    3.9246   -5.4304    0.0000 C   0  0  0  0  0  0  0  0  0  0  0  0
    5.3684   -4.6054    0.0000 C   0  0  0  0  0  0  0  0  0  0  0  0
    3.9246   -4.6054    0.0000 C   0  0  1  0  0  0  0  0  0  0  0  0
    3.1683   -4.1929    0.0000 N   0  0  0  0  0  0  0  0  0  0  0  0
    6.0558   -4.1929    0.0000 C   0  0  0  0  0  0  0  0  0  0  0  0
    6.8121   -4.6054    0.0000 N   0  0  0  0  0  0  0  0  0  0  0  0
    4.6121   -5.8429    0.0000 O   0  0  0  0  0  0  0  0  0  0  0  0
    3.1683   -3.3679    0.0000 C   0  0  0  0  0  0  0  0  0  0  0  0
    3.9246   -2.8866    0.0000 O   0  0  0  0  0  0  0  0  0  0  0  0
    2.4809   -2.0616    0.0000 N   0  0  0  0  0  0  0  0  0  0  0  0
    2.4809   -2.8866    0.0000 C   0  0  0  0  0  0  0  0  0  0  0  0
    1.7246   -0.8241    0.0000 C   0  0  2  0  0  0  0  0  0  0  0  0
    1.7246   -1.6491    0.0000 C   0  0  0  0  0  0  0  0  0  0  0  0
    1.0371   -2.0616    0.0000 O   0  0  0  0  0  0  0  0  0  0  0  0
    1.0371   -0.4116    0.0000 C   0  0  1  0  0  0  0  0  0  0  0  0
    2.4809   -0.4116    0.0000 N   0  0  0  0  0  0  0  0  0  0  0  0
    1.0371    0.4133    0.0000 C   0  0  0  0  0  0  0  0  0  0  0  0
    5.3403    0.4093    0.0000 O   0  0  0  0  0  0  0  0  0  0  0  0
    3.1683    1.6508    0.0000 N   0  0  0  0  0  0  0  0  0  0  0  0
    4.6428    1.6734    0.0000 O   0  0  0  0  0  0  0  0  0  0  0  0
    1.7246    0.8258    0.0000 O   0  0  0  0  0  0  0  0  0  0  0  0
    3.1683    0.8258    0.0000 C   0  0  2  0  0  0  0  0  0  0  0  0
    4.6470    0.8119    0.0000 C   0  0  0  0  0  0  0  0  0  0  0  0
    2.4809    0.4133    0.0000 C   0  0  0  0  0  0  0  0  0  0  0  0
    3.9246    0.4133    0.0000 C   0  0  0  0  0  0  0  0  0  0  0  0
    1.6557    3.3008    0.0000 C   0  0  0  0  0  0  0  0  0  0  0  0
    2.4120    2.0633    0.0000 C   0  0  0  0  0  0  0  0  0  0  0  0
    0.9683    2.8883    0.0000 C   0  0  0  0  0  0  0  0  0  0  0  0
    2.4120    2.8883    0.0000 C   0  0  1  0  0  0  0  0  0  0  0  0
    1.7245    1.6508    0.0000 O   0  0  0  0  0  0  0  0  0  0  0  0
    0.9683    2.0633    0.0000 O   0  0  0  0  0  0  0  0  0  0  0  0
    0.2120    3.3008    0.0000 N   0  0  0  0  0  0  0  0  0  0  0  0
    3.0995    3.3008    0.0000 N   0  0  0  0  0  0  0  0  0  0  0  0
    3.0995    4.1945    0.0000 C   0  0  0  0  0  0  0  0  0  0  0  0
    2.4120    4.6070    0.0000 O   0  0  0  0  0  0  0  0  0  0  0  0
    3.8558    4.6070    0.0000 C   0  0  2  0  0  0  0  0  0  0  0  0
    4.5432    4.1945    0.0000 C   0  0  0  0  0  0  0  0  0  0  0  0
    3.8558    5.4320    0.0000 N   0  0  0  0  0  0  0  0  0  0  0  0
    3.1682    5.8445    0.0000 C   0  0  0  0  0  0  0  0  0  0  0  0
    2.4120    5.4320    0.0000 C   0  0  0  0  0  0  0  0  0  0  0  0
   -1.8503    0.4133    0.0000 C   0  0  0  0  0  0  0  0  0  0  0  0
   -2.5378    0.8258    0.0000 C   0  0  0  0  0  0  0  0  0  0  0  0
   -2.5378    1.6508    0.0000 C   0  0  0  0  0  0  0  0  0  0  0  0
   -1.8503    2.0633    0.0000 C   0  0  0  0  0  0  0  0  0  0  0  0
   -1.1628    1.6508    0.0000 C   0  0  0  0  0  0  0  0  0  0  0  0
   -1.1628    0.8258    0.0000 C   0  0  0  0  0  0  0  0  0  0  0  0
   -3.2940    0.4133    0.0000 N   0  0  0  0  0  0  0  0  0  0  0  0
   -1.8503   -0.4116    0.0000 C   0  0  0  0  0  0  0  0  0  0  0  0
   -1.1628   -0.8241    0.0000 O   0  0  0  0  0  0  0  0  0  0  0  0
    5.2577    4.6070    0.0000 C   0  0  0  0  0  0  0  0  0  0  0  0
    5.3440    5.4275    0.0000 C   0  0  0  0  0  0  0  0  0  0  0  0
    6.1509    5.5990    0.0000 N   0  0  0  0  0  0  0  0  0  0  0  0
    6.5634    4.8845    0.0000 C   0  0  0  0  0  0  0  0  0  0  0  0
    6.0114    4.2715    0.0000 C   0  0  0  0  0  0  0  0  0  0  0  0
    6.2663    3.4869    0.0000 C   0  0  0  0  0  0  0  0  0  0  0  0
    7.3704    4.7130    0.0000 C   0  0  0  0  0  0  0  0  0  0  0  0
    7.6253    3.9284    0.0000 C   0  0  0  0  0  0  0  0  0  0  0  0
    7.0733    3.3153    0.0000 C   0  0  0  0  0  0  0  0  0  0  0  0
    3.1724    6.6679    0.0000 O   0  0  0  0  0  0  0  0  0  0  0  0
    1.7245    5.8445    0.0000 C   0  0  0  0  0  0  0  0  0  0  0  0
    0.9683    5.4320    0.0000 C   0  0  0  0  0  0  0  0  0  0  0  0
    0.2807    5.8445    0.0000 C   0  0  0  0  0  0  0  0  0  0  0  0
   -0.4754    5.4320    0.0000 C   0  0  0  0  0  0  0  0  0  0  0  0
   -1.1629    5.8445    0.0000 C   0  0  0  0  0  0  0  0  0  0  0  0
   -1.8504    5.4320    0.0000 C   0  0  0  0  0  0  0  0  0  0  0  0
   -2.6067    5.8445    0.0000 C   0  0  0  0  0  0  0  0  0  0  0  0
   -3.2942    5.4320    0.0000 C   0  0  0  0  0  0  0  0  0  0  0  0
  2  1  2  0  0  0  0
  3  1  1  0  0  0  0
  6  1  1  0  0  0  0
  3  4  1  1  0  0  0
  5  3  1  0  0  0  0
  8  4  1  0  0  0  0
 96  5  1  0  0  0  0
 63  6  1  0  0  0  0
  9  7  2  0  0  0  0
 10  7  1  0  0  0  0
 14  7  1  0  0  0  0
 13  8  1  0  0  0  0
 11  8  2  0  0  0  0
 12 10  1  0  0  0  0
 13 12  1  0  0  0  0
 12 16  1  1  0  0  0
 13 15  1  1  0  0  0
 17 15  1  0  0  0  0
 18 17  1  0  0  0  0
 19 17  2  0  0  0  0
 18 20  1  6  0  0  0
 21 18  1  0  0  0  0
 23 20  1  0  0  0  0
 22 21  1  0  0  0  0
 24 23  2  0  0  0  0
 26 23  1  0  0  0  0
 26 25  1  0  0  0  0
 33 25  1  0  0  0  0
 32 27  1  0  0  0  0
 31 28  1  6  0  0  0
 35 28  1  0  0  0  0
 32 29  2  0  0  0  0
 33 30  2  0  0  0  0
 33 31  1  0  0  0  0
 34 31  1  0  0  0  0
 34 32  1  0  0  0  0
 36 35  2  0  0  0  0
 37 35  1  0  0  0  0
 37 38  1  6  0  0  0
 39 37  1  0  0  0  0
 46 38  1  0  0  0  0
 45 40  1  0  0  0  0
 44 41  1  6  0  0  0
 49 41  1  0  0  0  0
 45 42  2  0  0  0  0
 46 43  2  0  0  0  0
 46 44  1  0  0  0  0
 47 44  1  0  0  0  0
 47 45  1  0  0  0  0
 50 48  1  0  0  0  0
 51 48  1  0  0  0  0
 51 49  1  0  0  0  0
 55 49  2  0  0  0  0
 53 50  1  0  0  0  0
 51 52  1  1  0  0  0
 56 52  1  0  0  0  0
 54 53  1  0  0  0  0
 57 56  2  0  0  0  0
 59 56  1  0  0  0  0
 59 58  1  0  0  0  0
 61 58  1  0  0  0  0
 61 60  1  0  0  0  0
 63 60  1  0  0  0  0
 60 64  1  6  0  0  0
 62 61  2  0  0  0  0
 63 65  1  6  0  0  0
 72 64  1  0  0  0  0
 71 66  1  0  0  0  0
 70 67  1  1  0  0  0
 75 67  1  0  0  0  0
 71 68  2  0  0  0  0
 72 69  2  0  0  0  0
 72 70  1  0  0  0  0
 73 70  1  0  0  0  0
 73 71  1  0  0  0  0
 76 74  1  0  0  0  0
 77 74  1  0  0  0  0
 77 75  1  0  0  0  0
 78 75  2  0  0  0  0
 79 76  2  0  0  0  0
 80 76  1  0  0  0  0
 77 81  1  6  0  0  0
 82 81  1  0  0  0  0
 83 82  2  0  0  0  0
 84 82  1  0  0  0  0
 85 84  1  0  0  0  0
 84 86  1  1  0  0  0
 87 86  1  0  0  0  0
 88 87  1  0  0  0  0
 94 89  1  0  0  0  0
 90 89  2  0  0  0  0
 96 89  1  0  0  0  0
 91 90  1  0  0  0  0
 95 90  1  0  0  0  0
 92 91  2  0  0  0  0
 93 92  1  0  0  0  0
 94 93  2  0  0  0  0
 97 96  2  0  0  0  0
 98 85  1  0  0  0  0
 99 98  2  0  0  0  0
102 98  1  0  0  0  0
100 99  1  0  0  0  0
101100  1  0  0  0  0
102101  2  0  0  0  0
104101  1  0  0  0  0
103102  1  0  0  0  0
106103  2  0  0  0  0
105104  2  0  0  0  0
106105  1  0  0  0  0
 87107  2  0  0  0  0
108 88  1  0  0  0  0
109108  1  0  0  0  0
110109  1  0  0  0  0
111110  1  0  0  0  0
112111  1  0  0  0  0
113112  1  0  0  0  0
114113  1  0  0  0  0
115114  1  0  0  0  0
M  END
> <DRUGBANK_ID>
DB00080

> <SECONDARY_ACCESSION_NUMBERS>
BTD00111; BIOD00111

> <COMMON_NAME>
Daptomycin

> <CAS_NUMBER>
103060-53-3

> <UNII>
NWQ5N31VKK

> <SYNONYMS>
daptomicina; Daptomycin

$$$$

  Mrv1652309061622432D          

 85 85  0  0  0  0            999 V2000
    0.6944    1.3360    0.0000 C   0  0  2  0  0  0  0  0  0  0  0  0
   -0.0196    0.9229    0.0000 N   0  0  0  0  0  0  0  0  0  0  0  0
    1.4085    0.9229    0.0000 C   0  0  0  0  0  0  0  0  0  0  0  0
    0.6944    2.1583    0.0000 C   0  0  1  0  0  0  0  0  0  0  0  0
   -0.7337    1.3360    0.0000 C   0  0  0  0  0  0  0  0  0  0  0  0
   -0.0196    0.1005    0.0000 C   0  0  0  0  0  0  0  0  0  0  0  0
    2.1224    1.3360    0.0000 N   0  0  0  0  0  0  0  0  0  0  0  0
    1.4085    0.1005    0.0000 O   0  0  0  0  0  0  0  0  0  0  0  0
    1.4085    2.5716    0.0000 C   0  0  1  0  0  0  0  0  0  0  0  0
   -0.0196    2.5716    0.0000 O   0  0  0  0  0  0  0  0  0  0  0  0
   -1.4477    0.9229    0.0000 C   0  0  1  0  0  0  0  0  0  0  0  0
   -0.7337    2.1583    0.0000 O   0  0  0  0  0  0  0  0  0  0  0  0
    2.8365    0.9229    0.0000 C   0  0  2  0  0  0  0  0  0  0  0  0
    1.4085    3.3979    0.0000 C   0  0  0  0  0  0  0  0  0  0  0  0
    2.1224    2.1583    0.0000 C   0  0  0  0  0  0  0  0  0  0  0  0
   -2.1616    1.3360    0.0000 N   0  0  0  0  0  0  0  0  0  0  0  0
    3.5506    1.3360    0.0000 C   0  0  0  0  0  0  0  0  0  0  0  0
    2.8365    0.1005    0.0000 C   0  0  0  0  0  0  0  0  0  0  0  0
    0.6944    3.8111    0.0000 C   0  0  0  0  0  0  0  0  0  0  0  0
   -2.8757    0.9229    0.0000 C   0  0  0  0  0  0  0  0  0  0  0  0
   -2.1616    2.1583    0.0000 C   0  0  0  0  0  0  0  0  0  0  0  0
    4.2647    0.9229    0.0000 N   0  0  0  0  0  0  0  0  0  0  0  0
    3.5506    2.1583    0.0000 O   0  0  0  0  0  0  0  0  0  0  0  0
    2.1224   -0.3126    0.0000 C   0  0  0  0  0  0  0  0  0  0  0  0
    0.6944    4.6335    0.0000 C   0  0  0  0  0  0  0  0  0  0  0  0
   -3.5898    1.3360    0.0000 C   0  0  1  0  0  0  0  0  0  0  0  0
   -2.8757    0.1005    0.0000 O   0  0  0  0  0  0  0  0  0  0  0  0
    4.2647    0.1005    0.0000 C   0  0  0  0  0  0  0  0  0  0  0  0
    4.9787    1.3360    0.0000 C   0  0  0  0  0  0  0  0  0  0  0  0
   -0.0196    5.0467    0.0000 C   0  0  0  0  0  0  0  0  0  0  0  0
   -4.3039    0.9229    0.0000 N   0  0  0  0  0  0  0  0  0  0  0  0
   -3.5898    2.1583    0.0000 C   0  0  0  0  0  0  0  0  0  0  0  0
    4.9787   -0.3126    0.0000 C   0  0  0  0  0  0  0  0  0  0  0  0
   -4.2843   -1.6970    0.0000 C   0  0  0  0  0  0  0  0  0  0  0  0
   -5.1303    0.9229    0.0000 C   0  0  0  0  0  0  0  0  0  0  0  0
   -4.3039    2.5716    0.0000 C   0  0  0  0  0  0  0  0  0  0  0  0
    5.2692   -1.5421    0.0000 N   0  0  0  0  0  0  0  0  0  0  0  0
    5.6928    0.1005    0.0000 O   0  0  0  0  0  0  0  0  0  0  0  0
   -4.9983   -2.1102    0.0000 C   0  0  1  0  0  0  0  0  0  0  0  0
   -3.4939   -1.4764    0.0000 O   0  0  0  0  0  0  0  0  0  0  0  0
   -4.3039    3.3979    0.0000 C   0  0  0  0  0  0  0  0  0  0  0  0
   -5.0178    2.1583    0.0000 C   0  0  0  0  0  0  0  0  0  0  0  0
    4.9983   -2.9326    0.0000 C   0  0  2  0  0  0  0  0  0  0  0  0
    5.9854   -1.4956    0.0000 C   0  0  0  0  0  0  0  0  0  0  0  0
   -4.9983   -2.9326    0.0000 N   0  0  0  0  0  0  0  0  0  0  0  0
   -5.7123   -1.6970    0.0000 C   0  0  0  0  0  0  0  0  0  0  0  0
    4.2843   -3.3459    0.0000 C   0  0  0  0  0  0  0  0  0  0  0  0
    5.7124   -3.3459    0.0000 C   0  0  0  0  0  0  0  0  0  0  0  0
   -4.2843   -3.3459    0.0000 C   0  0  0  0  0  0  0  0  0  0  0  0
   -5.7123   -3.3459    0.0000 C   0  0  0  0  0  0  0  0  0  0  0  0
   -6.4264   -2.1102    0.0000 C   0  0  0  0  0  0  0  0  0  0  0  0
    3.5702   -2.9326    0.0000 N   0  0  0  0  0  0  0  0  0  0  0  0
    4.2843   -4.1682    0.0000 O   0  0  0  0  0  0  0  0  0  0  0  0
    6.4263   -2.9326    0.0000 C   0  0  0  0  0  0  0  0  0  0  0  0
   -3.5701   -2.9326    0.0000 C   0  0  2  0  0  0  0  0  0  0  0  0
   -4.2843   -4.1682    0.0000 O   0  0  0  0  0  0  0  0  0  0  0  0
   -7.1404   -1.6970    0.0000 C   0  0  0  0  0  0  0  0  0  0  0  0
   -6.8557   -2.8684    0.0000 C   0  0  0  0  0  0  0  0  0  0  0  0
    2.8561   -3.3459    0.0000 C   0  0  2  0  0  0  0  0  0  0  0  0
    7.1405   -3.3459    0.0000 C   0  0  0  0  0  0  0  0  0  0  0  0
    6.4263   -2.1102    0.0000 C   0  0  0  0  0  0  0  0  0  0  0  0
   -2.8561   -3.3459    0.0000 N   0  0  0  0  0  0  0  0  0  0  0  0
   -3.5701   -2.1102    0.0000 C   0  0  0  0  0  0  0  0  0  0  0  0
    2.1421   -2.9326    0.0000 C   0  0  0  0  0  0  0  0  0  0  0  0
    2.8722   -4.4169    0.0000 C   0  0  0  0  0  0  0  0  0  0  0  0
   -2.1420   -2.9326    0.0000 C   0  0  0  0  0  0  0  0  0  0  0  0
    1.4281   -3.3459    0.0000 N   0  0  0  0  0  0  0  0  0  0  0  0
    2.1421   -2.1102    0.0000 O   0  0  0  0  0  0  0  0  0  0  0  0
    2.1100   -5.0466    0.0000 C   0  0  0  0  0  0  0  0  0  0  0  0
    3.5982   -4.9825    0.0000 C   0  0  0  0  0  0  0  0  0  0  0  0
   -1.4282   -3.3459    0.0000 C   0  0  1  0  0  0  0  0  0  0  0  0
   -2.1420   -2.1102    0.0000 O   0  0  0  0  0  0  0  0  0  0  0  0
    0.7140   -2.9326    0.0000 C   0  0  2  0  0  0  0  0  0  0  0  0
    1.4281   -4.1682    0.0000 C   0  0  0  0  0  0  0  0  0  0  0  0
   -0.7141   -2.9326    0.0000 N   0  0  0  0  0  0  0  0  0  0  0  0
   -1.4282   -4.1682    0.0000 C   0  0  0  0  0  0  0  0  0  0  0  0
    0.0000   -3.3459    0.0000 C   0  0  0  0  0  0  0  0  0  0  0  0
    0.0000   -4.1682    0.0000 O   0  0  0  0  0  0  0  0  0  0  0  0
   -1.4479    0.0979    0.0000 C   0  0  0  0  0  0  0  0  0  0  0  0
   -2.1622   -0.3145    0.0000 C   0  0  0  0  0  0  0  0  0  0  0  0
   -0.7334   -0.3145    0.0000 C   0  0  0  0  0  0  0  0  0  0  0  0
    0.7140   -2.1076    0.0000 C   0  0  0  0  0  0  0  0  0  0  0  0
   -0.0004   -1.6951    0.0000 C   0  0  0  0  0  0  0  0  0  0  0  0
   -0.0004   -0.8701    0.0000 C   0  0  0  0  0  0  0  0  0  0  0  0
   -0.7148   -2.1076    0.0000 C   0  0  0  0  0  0  0  0  0  0  0  0
  1  2  1  1  0  0  0
  1  3  1  0  0  0  0
  1  4  1  0  0  0  0
  2  5  1  0  0  0  0
  2  6  1  0  0  0  0
  3  7  1  0  0  0  0
  3  8  2  0  0  0  0
  4  9  1  0  0  0  0
  4 10  1  6  0  0  0
  5 11  1  0  0  0  0
  5 12  2  0  0  0  0
  7 13  1  0  0  0  0
  9 14  1  0  0  0  0
  9 15  1  1  0  0  0
 11 16  1  0  0  0  0
 13 17  1  0  0  0  0
 13 18  1  6  0  0  0
 14 19  1  0  0  0  0
 16 20  1  0  0  0  0
 16 21  1  0  0  0  0
 17 22  1  0  0  0  0
 17 23  2  0  0  0  0
 18 24  1  0  0  0  0
 19 25  2  0  0  0  0
 20 26  1  0  0  0  0
 20 27  2  0  0  0  0
 22 28  1  0  0  0  0
 22 29  1  0  0  0  0
 25 30  1  0  0  0  0
 26 31  1  0  0  0  0
 26 32  1  1  0  0  0
 28 33  1  0  0  0  0
 31 35  1  0  0  0  0
 32 36  1  0  0  0  0
 33 38  2  0  0  0  0
 34 39  1  0  0  0  0
 34 40  2  0  0  0  0
 36 41  1  0  0  0  0
 36 42  1  0  0  0  0
 37 43  1  0  0  0  0
 37 44  1  0  0  0  0
 39 45  1  0  0  0  0
 39 46  1  1  0  0  0
 43 47  1  0  0  0  0
 43 48  1  1  0  0  0
 45 49  1  0  0  0  0
 45 50  1  0  0  0  0
 46 51  1  0  0  0  0
 47 52  1  0  0  0  0
 47 53  2  0  0  0  0
 48 54  1  0  0  0  0
 49 55  1  0  0  0  0
 49 56  2  0  0  0  0
 51 57  1  0  0  0  0
 51 58  1  0  0  0  0
 52 59  1  0  0  0  0
 54 60  1  0  0  0  0
 54 61  1  0  0  0  0
 55 62  1  0  0  0  0
 55 63  1  1  0  0  0
 59 64  1  0  0  0  0
 59 65  1  1  0  0  0
 62 66  1  0  0  0  0
 64 67  1  0  0  0  0
 64 68  2  0  0  0  0
 65 69  1  0  0  0  0
 65 70  1  0  0  0  0
 66 71  1  0  0  0  0
 66 72  2  0  0  0  0
 67 73  1  0  0  0  0
 67 74  1  0  0  0  0
 71 75  1  0  0  0  0
 71 76  1  1  0  0  0
 73 77  1  0  0  0  0
 77 78  2  0  0  0  0
 75 77  1  0  0  0  0
 11 79  1  6  0  0  0
 79 80  1  0  0  0  0
 79 81  1  0  0  0  0
 73 82  1  6  0  0  0
 82 83  1  0  0  0  0
 83 84  1  0  0  0  0
 83 85  1  0  0  0  0
 34 31  1  0  0  0  0
 33 37  1  0  0  0  0
M  END
> <DRUGBANK_ID>
DB00091

> <SECONDARY_ACCESSION_NUMBERS>
BTD00003; BIOD00003

> <COMMON_NAME>
Ciclosporin

> <CAS_NUMBER>
59865-13-3

> <UNII>
83HN0GTJ6D

> <SYNONYMS>
Ciclosporin; Ciclosporina; Ciclosporine; Ciclosporinum; CsA; CyA; Cyclosporin; Cyclosporin A; Cyclosporine

$$$$

  Mrv0541 10031320352D          

 72 75  0  0  0  0            999 V2000
   13.8283   -8.2269    0.0000 N   0  0  0  0  0  0  0  0  0  0  0  0
   13.1542   -7.8673    0.0000 C   0  0  0  0  0  0  0  0  0  0  0  0
   12.4352   -8.2269    0.0000 C   0  0  0  0  0  0  0  0  0  0  0  0
   11.7161   -7.8673    0.0000 N   0  0  0  0  0  0  0  0  0  0  0  0
   10.9970   -8.2269    0.0000 C   0  0  0  0  0  0  0  0  0  0  0  0
   10.2780   -7.8673    0.0000 C   0  0  1  0  0  0  0  0  0  0  0  0
    9.5589   -8.2269    0.0000 N   0  0  0  0  0  0  0  0  0  0  0  0
    8.8848   -7.8673    0.0000 C   0  0  0  0  0  0  0  0  0  0  0  0
    8.1658   -8.2269    0.0000 O   0  0  0  0  0  0  0  0  0  0  0  0
   13.1542   -7.0135    0.0000 O   0  0  0  0  0  0  0  0  0  0  0  0
   10.9970   -9.0807    0.0000 O   0  0  0  0  0  0  0  0  0  0  0  0
   10.2780   -7.0135    0.0000 C   0  0  0  0  0  0  0  0  0  0  0  0
   10.9970   -6.6089    0.0000 C   0  0  0  0  0  0  0  0  0  0  0  0
   10.9970   -5.7550    0.0000 C   0  0  0  0  0  0  0  0  0  0  0  0
   11.6712   -5.3506    0.0000 C   0  0  0  0  0  0  0  0  0  0  0  0
    8.8848   -7.0135    0.0000 C   0  0  2  0  0  0  0  0  0  0  0  0
    9.5140   -6.5191    0.0000 C   0  0  0  0  0  0  0  0  0  0  0  0
    8.2107   -6.5191    0.0000 N   0  0  0  0  0  0  0  0  0  0  0  0
    9.2893   -5.7550    0.0000 C   0  0  0  0  0  0  0  0  0  0  0  0
    8.4354   -5.7550    0.0000 C   0  0  0  0  0  0  0  0  0  0  0  0
    7.4916   -6.9236    0.0000 C   0  0  0  0  0  0  0  0  0  0  0  0
    6.7725   -6.5191    0.0000 C   0  0  1  0  0  0  0  0  0  0  0  0
    6.0535   -6.9236    0.0000 N   0  0  0  0  0  0  0  0  0  0  0  0
    5.3344   -6.5191    0.0000 C   0  0  0  0  0  0  0  0  0  0  0  0
    4.6603   -6.9236    0.0000 C   0  0  1  0  0  0  0  0  0  0  0  0
    3.9413   -6.5191    0.0000 N   0  0  0  0  0  0  0  0  0  0  0  0
    7.4916   -7.7774    0.0000 O   0  0  0  0  0  0  0  0  0  0  0  0
    6.7725   -5.7101    0.0000 C   0  0  0  0  0  0  0  0  0  0  0  0
    7.4916   -5.3057    0.0000 S   0  0  0  0  0  0  0  0  0  0  0  0
    7.4916   -4.4967    0.0000 S   0  0  0  0  0  0  0  0  0  0  0  0
    5.3344   -5.7101    0.0000 O   0  0  0  0  0  0  0  0  0  0  0  0
    4.6603   -7.7774    0.0000 C   0  0  0  0  0  0  0  0  0  0  0  0
    3.9413   -8.1819    0.0000 C   0  0  0  0  0  0  0  0  0  0  0  0
    3.9413   -8.9909    0.0000 O   0  0  0  0  0  0  0  0  0  0  0  0
    3.2222   -7.7774    0.0000 N   0  0  0  0  0  0  0  0  0  0  0  0
    3.9413   -5.7101    0.0000 C   0  0  0  0  0  0  0  0  0  0  0  0
    3.2222   -5.3057    0.0000 C   0  0  2  0  0  0  0  0  0  0  0  0
    4.6603   -5.3057    0.0000 O   0  0  0  0  0  0  0  0  0  0  0  0
    2.5031   -5.7101    0.0000 C   0  0  0  0  0  0  0  0  0  0  0  0
    2.4754   -6.5347    0.0000 C   0  0  0  0  0  0  0  0  0  0  0  0
    1.7563   -6.9392    0.0000 C   0  0  0  0  0  0  0  0  0  0  0  0
    1.0373   -6.5347    0.0000 N   0  0  0  0  0  0  0  0  0  0  0  0
    1.7563   -7.7931    0.0000 O   0  0  0  0  0  0  0  0  0  0  0  0
    3.2222   -4.4967    0.0000 N   0  0  0  0  0  0  0  0  0  0  0  0
    2.5031   -3.2384    0.0000 C   0  0  0  0  0  0  0  0  0  0  0  0
    2.5031   -4.0922    0.0000 C   0  0  0  0  0  0  0  0  0  0  0  0
    3.2222   -2.8339    0.0000 C   0  0  0  0  0  0  0  0  0  0  0  0
    3.9413   -3.2384    0.0000 C   0  0  1  0  0  0  0  0  0  0  0  0
    3.9413   -4.0922    0.0000 C   0  0  0  0  0  0  0  0  0  0  0  0
    1.0650   -3.2384    0.0000 C   0  0  0  0  0  0  0  0  0  0  0  0
    1.0650   -4.0922    0.0000 C   0  0  0  0  0  0  0  0  0  0  0  0
    1.7841   -2.8339    0.0000 C   0  0  0  0  0  0  0  0  0  0  0  0
    1.7841   -4.4967    0.0000 C   0  0  0  0  0  0  0  0  0  0  0  0
    6.7725   -3.2384    0.0000 N   0  0  0  0  0  0  0  0  0  0  0  0
    7.4916   -2.8339    0.0000 C   0  0  0  0  0  0  0  0  0  0  0  0
    8.2107   -3.2384    0.0000 C   0  0  2  0  0  0  0  0  0  0  0  0
    8.2107   -4.0473    0.0000 C   0  0  0  0  0  0  0  0  0  0  0  0
    5.3794   -3.2384    0.0000 C   0  0  0  0  0  0  0  0  0  0  0  0
    5.3794   -4.0473    0.0000 O   0  0  0  0  0  0  0  0  0  0  0  0
    6.0535   -2.8339    0.0000 C   0  0  2  0  0  0  0  0  0  0  0  0
    4.6603   -2.8339    0.0000 N   0  0  0  0  0  0  0  0  0  0  0  0
    4.6603   -4.4967    0.0000 O   0  0  0  0  0  0  0  0  0  0  0  0
    6.0535   -1.9800    0.0000 C   0  0  0  0  0  0  0  0  0  0  0  0
    4.6603   -1.9800    0.0000 C   0  0  0  0  0  0  0  0  0  0  0  0
    5.3794   -1.5756    0.0000 C   0  0  0  0  0  0  0  0  0  0  0  0
    3.9413   -1.5756    0.0000 C   0  0  0  0  0  0  0  0  0  0  0  0
    3.9413   -0.7666    0.0000 C   0  0  0  0  0  0  0  0  0  0  0  0
    5.3794   -0.7666    0.0000 C   0  0  0  0  0  0  0  0  0  0  0  0
    4.6603   -0.3621    0.0000 C   0  0  0  0  0  0  0  0  0  0  0  0
    8.8848   -2.8339    0.0000 N   0  0  0  0  0  0  0  0  0  0  0  0
    7.4916   -1.9800    0.0000 O   0  0  0  0  0  0  0  0  0  0  0  0
   11.6712   -4.5417    0.0000 N   0  0  0  0  0  0  0  0  0  0  0  0
  2  1  1  0  0  0  0
  3  2  1  0  0  0  0
 10  2  2  0  0  0  0
  4  3  1  0  0  0  0
  5  4  1  0  0  0  0
  6  5  1  0  0  0  0
 11  5  2  0  0  0  0
  7  6  1  0  0  0  0
  6 12  1  1  0  0  0
  8  7  1  0  0  0  0
  9  8  2  0  0  0  0
 16  8  1  1  0  0  0
 13 12  1  0  0  0  0
 14 13  1  0  0  0  0
 15 14  1  0  0  0  0
 72 15  1  0  0  0  0
 17 16  1  0  0  0  0
 18 16  1  0  0  0  0
 19 17  1  0  0  0  0
 20 18  1  0  0  0  0
 21 18  1  0  0  0  0
 20 19  1  0  0  0  0
 22 21  1  1  0  0  0
 27 21  2  0  0  0  0
 23 22  1  0  0  0  0
 28 22  1  0  0  0  0
 24 23  1  0  0  0  0
 25 24  1  0  0  0  0
 31 24  2  0  0  0  0
 26 25  1  0  0  0  0
 25 32  1  6  0  0  0
 36 26  1  0  0  0  0
 29 28  1  0  0  0  0
 30 29  1  0  0  0  0
 57 30  1  0  0  0  0
 33 32  1  0  0  0  0
 34 33  2  0  0  0  0
 35 33  1  0  0  0  0
 37 36  1  0  0  0  0
 38 36  2  0  0  0  0
 37 39  1  6  0  0  0
 44 37  1  0  0  0  0
 40 39  1  0  0  0  0
 41 40  1  0  0  0  0
 42 41  1  0  0  0  0
 43 41  2  0  0  0  0
 49 44  1  0  0  0  0
 47 45  1  0  0  0  0
 52 45  1  0  0  0  0
 46 45  2  0  0  0  0
 53 46  1  0  0  0  0
 48 47  1  6  0  0  0
 61 48  1  0  0  0  0
 49 48  1  0  0  0  0
 62 49  2  0  0  0  0
 51 50  1  0  0  0  0
 52 50  2  0  0  0  0
 53 51  2  0  0  0  0
 55 54  1  0  0  0  0
 60 54  1  0  0  0  0
 56 55  1  0  0  0  0
 71 55  2  0  0  0  0
 57 56  1  0  0  0  0
 56 70  1  1  0  0  0
 59 58  2  0  0  0  0
 60 58  1  0  0  0  0
 61 58  1  0  0  0  0
 60 63  1  6  0  0  0
 65 63  1  0  0  0  0
 66 64  2  0  0  0  0
 65 64  1  0  0  0  0
 68 65  2  0  0  0  0
 67 66  1  0  0  0  0
 69 67  2  0  0  0  0
 69 68  1  0  0  0  0
M  END
> <DRUGBANK_ID>
DB00093

> <SECONDARY_ACCESSION_NUMBERS>
BTD00114; BIOD00114

> <COMMON_NAME>
Felypressin

> <CAS_NUMBER>
56-59-7

> <UNII>
17N2918V6G

> <SYNONYMS>
2-(L-phenylalanine)-8-L-lysinevasopressin; Felipresina; Felypressin; Felypressine; Felypressinum; PLV-2

$$$$

  Mrv1572004121619222D          

 72 76  0  0  0  0            999 V2000
    2.4822    0.3642    0.0000 N   0  0  0  0  0  0  0  0  0  0  0  0
    2.4822   -0.4607    0.0000 C   0  0  2  0  0  0  0  0  0  0  0  0
    1.7730   -0.8805    0.0000 C   0  0  0  0  0  0  0  0  0  0  0  0
    1.7778   -1.7055    0.0000 N   0  0  0  0  0  0  0  0  0  0  0  0
   -1.7971   -0.4703    0.0000 N   0  0  0  0  0  0  0  0  0  0  0  0
   -1.1361    1.5944    0.0000 N   0  0  0  0  0  0  0  0  0  0  0  0
   -2.5111   -0.8901    0.0000 C   0  0  0  0  0  0  0  0  0  0  0  0
    1.0542    1.9997    0.0000 N   0  0  0  0  0  0  0  0  0  0  0  0
    1.7634    0.7694    0.0000 C   0  0  0  0  0  0  0  0  0  0  0  0
    0.3305    1.5848    0.0000 C   0  0  0  0  0  0  0  0  0  0  0  0
   -1.1313    0.7694    0.0000 C   0  0  0  0  0  0  0  0  0  0  0  0
    0.3884    3.2010    0.0000 C   0  0  0  0  0  0  0  0  0  0  0  0
    1.0686   -2.1348    0.0000 C   0  0  2  0  0  0  0  0  0  0  0  0
   -2.5207   -1.7344    0.0000 C   0  0  1  0  0  0  0  0  0  0  0  0
    1.0831   -2.9502    0.0000 C   0  0  0  0  0  0  0  0  0  0  0  0
   -0.3835    1.9997    0.0000 C   0  0  1  0  0  0  0  0  0  0  0  0
   -3.1576   -2.1397    0.0000 N   0  0  0  0  0  0  0  0  0  0  0  0
   -1.7971    0.3642    0.0000 C   0  0  2  0  0  0  0  0  0  0  0  0
   -3.9151   -1.7923    0.0000 C   0  0  0  0  0  0  0  0  0  0  0  0
    1.7199    3.2300    0.0000 N   0  0  0  0  0  0  0  0  0  0  0  0
    0.3690   -3.3699    0.0000 N   0  0  0  0  0  0  0  0  0  0  0  0
    1.0638    2.7379    0.0000 C   0  0  0  0  0  0  0  0  0  0  0  0
    1.7634    1.5944    0.0000 C   0  0  2  0  0  0  0  0  0  0  0  0
   -0.3835    2.8247    0.0000 C   0  0  0  0  0  0  0  0  0  0  0  0
    0.6344    3.9875    0.0000 C   0  0  0  0  0  0  0  0  0  0  0  0
    0.3594   -4.1949    0.0000 C   0  0  1  0  0  0  0  0  0  0  0  0
   -0.2918   -2.1348    0.0000 S   0  0  0  0  0  0  0  0  0  0  0  0
   -1.1796   -1.7199    0.0000 S   0  0  0  0  0  0  0  0  0  0  0  0
    1.4594    3.9875    0.0000 C   0  0  0  0  0  0  0  0  0  0  0  0
   -4.6243   -2.2265    0.0000 C   0  0  1  0  0  0  0  0  0  0  0  0
    1.0493   -0.4752    0.0000 O   0  0  0  0  0  0  0  0  0  0  0  0
   -3.2348   -0.4897    0.0000 O   0  0  0  0  0  0  0  0  0  0  0  0
    1.0493    0.3642    0.0000 O   0  0  0  0  0  0  0  0  0  0  0  0
    0.3305    0.7694    0.0000 O   0  0  0  0  0  0  0  0  0  0  0  0
   -0.3835    0.3642    0.0000 O   0  0  0  0  0  0  0  0  0  0  0  0
    1.7634   -3.3410    0.0000 O   0  0  0  0  0  0  0  0  0  0  0  0
   -2.5111    0.7694    0.0000 C   0  0  0  0  0  0  0  0  0  0  0  0
   -3.9151   -0.9673    0.0000 O   0  0  0  0  0  0  0  0  0  0  0  0
    0.3835   -1.7344    0.0000 C   0  0  0  0  0  0  0  0  0  0  0  0
   -1.8453   -2.0963    0.0000 C   0  0  0  0  0  0  0  0  0  0  0  0
    3.2059   -0.8660    0.0000 C   0  0  2  0  0  0  0  0  0  0  0  0
   -4.6194   -3.0515    0.0000 C   0  0  0  0  0  0  0  0  0  0  0  0
    1.0976   -4.6002    0.0000 C   0  0  2  0  0  0  0  0  0  0  0  0
   -5.3480   -1.8357    0.0000 N   0  0  0  0  0  0  0  0  0  0  0  0
   -2.5063    1.5848    0.0000 C   0  0  0  0  0  0  0  0  0  0  0  0
   -3.9102   -3.4568    0.0000 C   0  0  0  0  0  0  0  0  0  0  0  0
    5.3480    2.0142    0.0000 N   0  0  0  0  0  0  0  0  0  0  0  0
    3.2107   -1.6910    0.0000 O   0  0  0  0  0  0  0  0  0  0  0  0
    1.1072   -5.4348    0.0000 O   0  0  0  0  0  0  0  0  0  0  0  0
   -0.3352   -4.6292    0.0000 C   0  0  0  0  0  0  0  0  0  0  0  0
   -1.0589   -4.2190    0.0000 O   0  0  0  0  0  0  0  0  0  0  0  0
    0.2147    4.7111    0.0000 C   0  0  0  0  0  0  0  0  0  0  0  0
    2.4822    2.0142    0.0000 C   0  0  0  0  0  0  0  0  0  0  0  0
    1.8888    4.7111    0.0000 C   0  0  0  0  0  0  0  0  0  0  0  0
    4.6292    1.5993    0.0000 C   0  0  0  0  0  0  0  0  0  0  0  0
    3.9151   -0.4414    0.0000 C   0  0  0  0  0  0  0  0  0  0  0  0
    1.8068   -4.1805    0.0000 C   0  0  0  0  0  0  0  0  0  0  0  0
   -3.9006   -4.2818    0.0000 C   0  0  0  0  0  0  0  0  0  0  0  0
   -3.2300    2.0142    0.0000 C   0  0  0  0  0  0  0  0  0  0  0  0
   -1.7730    1.9756    0.0000 C   0  0  0  0  0  0  0  0  0  0  0  0
   -3.1865   -3.0467    0.0000 C   0  0  0  0  0  0  0  0  0  0  0  0
    3.1963    1.5993    0.0000 C   0  0  0  0  0  0  0  0  0  0  0  0
    3.9151    2.0142    0.0000 C   0  0  0  0  0  0  0  0  0  0  0  0
    0.6296    5.4300    0.0000 C   0  0  0  0  0  0  0  0  0  0  0  0
    1.4594    5.4348    0.0000 C   0  0  0  0  0  0  0  0  0  0  0  0
   -2.5063   -3.4568    0.0000 C   0  0  0  0  0  0  0  0  0  0  0  0
   -3.2155   -4.6677    0.0000 C   0  0  0  0  0  0  0  0  0  0  0  0
   -3.2300    2.8392    0.0000 C   0  0  0  0  0  0  0  0  0  0  0  0
   -1.7681    2.8102    0.0000 C   0  0  0  0  0  0  0  0  0  0  0  0
   -2.4677    3.2348    0.0000 C   0  0  0  0  0  0  0  0  0  0  0  0
   -2.5063   -4.2818    0.0000 C   0  0  0  0  0  0  0  0  0  0  0  0
    3.1528   -0.0651    0.0000 H   0  0  0  0  0  0  0  0  0  0  0  0
  2  1  1  0  0  0  0
  3  2  1  0  0  0  0
  4  3  1  0  0  0  0
  5 18  1  0  0  0  0
  6 16  1  0  0  0  0
  7  5  1  0  0  0  0
  8 23  1  0  0  0  0
  9  1  1  0  0  0  0
 10  8  1  0  0  0  0
 11  6  1  0  0  0  0
 12 24  1  0  0  0  0
 13  4  1  0  0  0  0
 14 40  1  0  0  0  0
 13 15  1  6  0  0  0
 16 10  1  0  0  0  0
 14 17  1  6  0  0  0
 18 11  1  0  0  0  0
 19 17  1  0  0  0  0
 20 22  1  0  0  0  0
 21 15  1  0  0  0  0
 22 12  2  0  0  0  0
 23  9  1  0  0  0  0
 16 24  1  6  0  0  0
 25 12  1  0  0  0  0
 26 21  1  0  0  0  0
 27 39  1  0  0  0  0
 28 27  1  0  0  0  0
 29 25  2  0  0  0  0
 30 19  1  0  0  0  0
 31  3  2  0  0  0  0
 32  7  2  0  0  0  0
 33  9  2  0  0  0  0
 34 10  2  0  0  0  0
 35 11  2  0  0  0  0
 36 15  2  0  0  0  0
 18 37  1  1  0  0  0
 38 19  2  0  0  0  0
 39 13  1  0  0  0  0
 40 28  1  0  0  0  0
 41  2  1  0  0  0  0
 30 42  1  1  0  0  0
 43 26  1  0  0  0  0
 44 30  1  0  0  0  0
 45 37  1  0  0  0  0
 46 42  1  0  0  0  0
 47 55  1  0  0  0  0
 41 48  1  1  0  0  0
 43 49  1  1  0  0  0
 26 50  1  1  0  0  0
 51 50  1  0  0  0  0
 52 25  1  0  0  0  0
 23 53  1  1  0  0  0
 54 29  1  0  0  0  0
 55 63  1  0  0  0  0
 56 41  1  0  0  0  0
 57 43  1  0  0  0  0
 58 46  1  0  0  0  0
 59 45  2  0  0  0  0
 60 45  1  0  0  0  0
 61 46  2  0  0  0  0
 62 53  1  0  0  0  0
 63 62  1  0  0  0  0
 64 52  2  0  0  0  0
 65 64  1  0  0  0  0
 66 61  1  0  0  0  0
 67 58  2  0  0  0  0
 68 59  1  0  0  0  0
 69 60  2  0  0  0  0
 70 69  1  0  0  0  0
 71 66  2  0  0  0  0
  2 72  1  6  0  0  0
 29 20  1  0  0  0  0
 14  7  1  0  0  0  0
 54 65  2  0  0  0  0
 68 70  2  0  0  0  0
 71 67  1  0  0  0  0
M  END
> <DRUGBANK_ID>
DB00104

> <SECONDARY_ACCESSION_NUMBERS>
BTD00088; BIOD00088

> <COMMON_NAME>
Octreotide

> <CAS_NUMBER>
83150-76-9

> <UNII>
RWM8CCW8GP

> <SYNONYMS>
Octreotida; Octreotide; Octreotidum; Octrotide

$$$$

  Mrv1718010171715502D          

101106  0  0  0  0            999 V2000
   -2.2148   -2.0385    0.0000 C   0  0  0  0  0  0  0  0  0  0  0  0
   -2.9162   -3.3172    0.0000 C   0  0  0  0  0  0  0  0  0  0  0  0
   -2.2148   -3.7297    0.0000 C   0  0  0  0  0  0  0  0  0  0  0  0
   -1.4724   -3.3172    0.0000 C   0  0  0  0  0  0  0  0  0  0  0  0
   -1.4724   -2.4509    0.0000 N   0  0  0  0  0  0  0  0  0  0  0  0
  -10.6298   -2.0385    0.0000 C   0  0  0  0  0  0  0  0  0  0  0  0
  -10.6298   -1.2135    0.0000 C   0  0  0  0  0  0  0  0  0  0  0  0
  -11.3310   -0.8010    0.0000 C   0  0  0  0  0  0  0  0  0  0  0  0
  -12.0736   -1.2135    0.0000 C   0  0  0  0  0  0  0  0  0  0  0  0
  -12.0736   -2.0385    0.0000 C   0  0  0  0  0  0  0  0  0  0  0  0
  -11.3310   -2.4509    0.0000 C   0  0  0  0  0  0  0  0  0  0  0  0
   -9.9285   -2.4509    0.0000 C   0  0  0  0  0  0  0  0  0  0  0  0
   -9.1862   -2.0385    0.0000 C   0  0  0  0  0  0  0  0  0  0  0  0
   -9.1862   -1.2135    0.0000 C   0  0  0  0  0  0  0  0  0  0  0  0
   -9.9285   -0.8010    0.0000 C   0  0  0  0  0  0  0  0  0  0  0  0
   -8.6086   -0.8010    0.0000 C   0  0  0  0  0  0  0  0  0  0  0  0
   -7.8661   -1.2135    0.0000 C   0  0  2  0  0  0  0  0  0  0  0  0
   -6.4635   -1.2135    0.0000 N   0  0  0  0  0  0  0  0  0  0  0  0
   -7.1648   -0.8010    0.0000 C   0  0  0  0  0  0  0  0  0  0  0  0
   -7.1648    0.0239    0.0000 O   0  0  0  0  0  0  0  0  0  0  0  0
   -5.7623   -0.8010    0.0000 C   0  0  1  0  0  0  0  0  0  0  0  0
   -5.0198   -1.2135    0.0000 C   0  0  0  0  0  0  0  0  0  0  0  0
   -4.3186   -0.8010    0.0000 N   0  0  0  0  0  0  0  0  0  0  0  0
   -3.6173   -1.2135    0.0000 C   0  0  1  0  0  0  0  0  0  0  0  0
   -2.8748   -0.8010    0.0000 C   0  0  0  0  0  0  0  0  0  0  0  0
   -2.1736   -1.2135    0.0000 N   0  0  0  0  0  0  0  0  0  0  0  0
   -1.5136   -0.8010    0.0000 C   0  0  2  0  0  0  0  0  0  0  0  0
   -0.7712   -1.2135    0.0000 C   0  0  0  0  0  0  0  0  0  0  0  0
   -0.0698   -0.8010    0.0000 N   0  0  0  0  0  0  0  0  0  0  0  0
    0.6312   -1.2135    0.0000 C   0  0  2  0  0  0  0  0  0  0  0  0
    1.3738   -0.8010    0.0000 C   0  0  0  0  0  0  0  0  0  0  0  0
   -5.7623    0.0239    0.0000 C   0  0  0  0  0  0  0  0  0  0  0  0
   -5.0198   -2.0385    0.0000 O   0  0  0  0  0  0  0  0  0  0  0  0
   -3.6173   -2.0385    0.0000 C   0  0  0  0  0  0  0  0  0  0  0  0
   -1.5136    0.0239    0.0000 C   0  0  0  0  0  0  0  0  0  0  0  0
   -2.8748    0.0239    0.0000 O   0  0  0  0  0  0  0  0  0  0  0  0
   -0.7712   -2.0385    0.0000 O   0  0  0  0  0  0  0  0  0  0  0  0
   -0.0698    0.0239    0.0000 C   0  0  0  0  0  0  0  0  0  0  0  0
    1.3738    0.0239    0.0000 O   0  0  0  0  0  0  0  0  0  0  0  0
    2.0750   -1.2135    0.0000 N   0  0  0  0  0  0  0  0  0  0  0  0
    4.2201   -0.8010    0.0000 N   0  0  0  0  0  0  0  0  0  0  0  0
    2.7763   -0.8010    0.0000 C   0  0  1  0  0  0  0  0  0  0  0  0
    3.4775   -1.2135    0.0000 C   0  0  0  0  0  0  0  0  0  0  0  0
    4.2201    0.0239    0.0000 N   0  0  0  0  0  0  0  0  0  0  0  0
    3.4775    0.4364    0.0000 C   0  0  0  0  0  0  0  0  0  0  0  0
    2.7763    0.0239    0.0000 C   0  0  0  0  0  0  0  0  0  0  0  0
    3.4775    1.2614    0.0000 O   0  0  0  0  0  0  0  0  0  0  0  0
    3.4775   -2.0385    0.0000 O   0  0  0  0  0  0  0  0  0  0  0  0
    4.9625   -1.2135    0.0000 C   0  0  2  0  0  0  0  0  0  0  0  0
    5.6638   -0.8010    0.0000 C   0  0  0  0  0  0  0  0  0  0  0  0
    6.3652   -1.2135    0.0000 N   0  0  0  0  0  0  0  0  0  0  0  0
    7.1075   -0.8010    0.0000 C   0  0  2  0  0  0  0  0  0  0  0  0
    7.8088   -1.2135    0.0000 C   0  0  0  0  0  0  0  0  0  0  0  0
    5.0038   -2.0385    0.0000 C   0  0  0  0  0  0  0  0  0  0  0  0
    5.6638    0.0239    0.0000 O   0  0  0  0  0  0  0  0  0  0  0  0
    0.6312   -2.0385    0.0000 C   0  0  0  0  0  0  0  0  0  0  0  0
    7.8088   -2.0385    0.0000 O   0  0  0  0  0  0  0  0  0  0  0  0
   -7.8661   -2.0385    0.0000 N   0  0  0  0  0  0  0  0  0  0  0  0
   -7.1648   -2.4509    0.0000 C   0  0  0  0  0  0  0  0  0  0  0  0
   -6.4635   -2.0385    0.0000 C   0  0  0  0  0  0  0  0  0  0  0  0
   -7.1648   -3.2759    0.0000 O   0  0  0  0  0  0  0  0  0  0  0  0
    9.2113   -1.2135    0.0000 C   0  0  1  0  0  0  0  0  0  0  0  0
    9.6238    0.0652    0.0000 C   0  0  0  0  0  0  0  0  0  0  0  0
    8.7988    0.0652    0.0000 C   0  0  0  0  0  0  0  0  0  0  0  0
    8.5513   -0.7185    0.0000 N   0  0  0  0  0  0  0  0  0  0  0  0
    9.8713   -0.7185    0.0000 C   0  0  0  0  0  0  0  0  0  0  0  0
    9.2113   -1.9973    0.0000 C   0  0  0  0  0  0  0  0  0  0  0  0
    8.5047   -2.4257    0.0000 O   0  0  0  0  0  0  0  0  0  0  0  0
   -5.0611    0.4364    0.0000 C   0  0  0  0  0  0  0  0  0  0  0  0
   -4.3186    0.0652    0.0000 C   0  0  0  0  0  0  0  0  0  0  0  0
   -3.6173    0.5190    0.0000 C   0  0  0  0  0  0  0  0  0  0  0  0
   -3.6172    1.3026    0.0000 C   0  0  0  0  0  0  0  0  0  0  0  0
   -4.3596    1.7152    0.0000 C   0  0  0  0  0  0  0  0  0  0  0  0
   -5.0609    1.2614    0.0000 C   0  0  0  0  0  0  0  0  0  0  0  0
   -2.9160    1.7564    0.0000 Cl  0  0  0  0  0  0  0  0  0  0  0  0
   -2.9162   -2.4509    0.0000 C   0  0  0  0  0  0  0  0  0  0  0  0
   -0.8124    0.4364    0.0000 O   0  0  0  0  0  0  0  0  0  0  0  0
    1.3325   -2.4509    0.0000 C   0  0  0  0  0  0  0  0  0  0  0  0
    2.0750   -2.0385    0.0000 C   0  0  0  0  0  0  0  0  0  0  0  0
    1.2960   -3.2796    0.0000 C   0  0  0  0  0  0  0  0  0  0  0  0
    2.0466   -3.7010    0.0000 C   0  0  0  0  0  0  0  0  0  0  0  0
    2.7594   -3.3091    0.0000 C   0  0  0  0  0  0  0  0  0  0  0  0
    2.7842   -2.4600    0.0000 C   0  0  0  0  0  0  0  0  0  0  0  0
    3.4653   -3.7362    0.0000 O   0  0  0  0  0  0  0  0  0  0  0  0
    5.7379   -2.4147    0.0000 C   0  0  0  0  0  0  0  0  0  0  0  0
    6.4310   -1.9671    0.0000 C   0  0  0  0  0  0  0  0  0  0  0  0
    5.7379   -3.2397    0.0000 C   0  0  0  0  0  0  0  0  0  0  0  0
    9.9302   -2.4020    0.0000 N   0  0  0  0  0  0  0  0  0  0  0  0
   11.3591   -2.4020    0.0000 C   0  0  0  0  0  0  0  0  0  0  0  0
   12.0736   -1.9896    0.0000 N   0  0  0  0  0  0  0  0  0  0  0  0
   10.6447   -1.9896    0.0000 C   0  0  1  0  0  0  0  0  0  0  0  0
   10.6447   -1.1646    0.0000 C   0  0  0  0  0  0  0  0  0  0  0  0
   11.3591   -3.2270    0.0000 O   0  0  0  0  0  0  0  0  0  0  0  0
    7.1177    0.0238    0.0000 C   0  0  0  0  0  0  0  0  0  0  0  0
    7.8321    0.4363    0.0000 C   0  0  0  0  0  0  0  0  0  0  0  0
    7.8321    1.2613    0.0000 C   0  0  0  0  0  0  0  0  0  0  0  0
    8.5467    1.6738    0.0000 C   0  0  0  0  0  0  0  0  0  0  0  0
    8.5467    2.4988    0.0000 N   0  0  0  0  0  0  0  0  0  0  0  0
    9.2610    2.9112    0.0000 C   0  0  0  0  0  0  0  0  0  0  0  0
    9.2610    3.7362    0.0000 C   0  0  0  0  0  0  0  0  0  0  0  0
    9.9754    2.4988    0.0000 C   0  0  0  0  0  0  0  0  0  0  0  0
  2  3  2  0  0  0  0
  3  4  1  0  0  0  0
  4  5  2  0  0  0  0
  1  5  1  0  0  0  0
  6  7  2  0  0  0  0
  7  8  1  0  0  0  0
  8  9  2  0  0  0  0
  9 10  1  0  0  0  0
 10 11  2  0  0  0  0
  6 11  1  0  0  0  0
  6 12  1  0  0  0  0
 12 13  2  0  0  0  0
 13 14  1  0  0  0  0
 14 15  2  0  0  0  0
  7 15  1  0  0  0  0
 14 16  1  0  0  0  0
 16 17  1  0  0  0  0
 18 19  1  0  0  0  0
 17 19  1  0  0  0  0
 19 20  2  0  0  0  0
 18 21  1  0  0  0  0
 21 22  1  0  0  0  0
 22 23  1  0  0  0  0
 23 24  1  0  0  0  0
 24 25  1  0  0  0  0
 25 26  1  0  0  0  0
 26 27  1  0  0  0  0
 27 28  1  0  0  0  0
 28 29  1  0  0  0  0
 29 30  1  0  0  0  0
 30 31  1  0  0  0  0
 21 32  1  6  0  0  0
 22 33  2  0  0  0  0
 24 34  1  1  0  0  0
 27 35  1  1  0  0  0
 25 36  2  0  0  0  0
 28 37  2  0  0  0  0
 29 38  1  0  0  0  0
 31 39  2  0  0  0  0
 31 40  1  0  0  0  0
 42 43  1  0  0  0  0
 43 41  1  0  0  0  0
 44 45  1  0  0  0  0
 45 46  1  0  0  0  0
 45 47  2  0  0  0  0
 43 48  2  0  0  0  0
 42 46  1  6  0  0  0
 40 42  1  0  0  0  0
 49 50  1  0  0  0  0
 50 51  1  0  0  0  0
 51 52  1  0  0  0  0
 52 53  1  0  0  0  0
 41 49  1  0  0  0  0
 49 54  1  6  0  0  0
 50 55  2  0  0  0  0
 30 56  1  6  0  0  0
 53 57  2  0  0  0  0
 58 59  1  0  0  0  0
 59 60  1  0  0  0  0
 59 61  2  0  0  0  0
 17 58  1  6  0  0  0
 63 64  1  0  0  0  0
 64 65  1  0  0  0  0
 65 62  1  0  0  0  0
 62 66  1  0  0  0  0
 63 66  1  0  0  0  0
 53 65  1  0  0  0  0
 67 68  2  0  0  0  0
 62 67  1  1  0  0  0
 69 32  1  0  0  0  0
 70 71  2  0  0  0  0
 71 72  1  0  0  0  0
 72 73  2  0  0  0  0
 73 74  1  0  0  0  0
 74 69  2  0  0  0  0
 72 75  1  0  0  0  0
 69 70  1  0  0  0  0
 34 76  1  0  0  0  0
  2 76  1  0  0  0  0
 76  1  2  0  0  0  0
 35 77  1  0  0  0  0
 56 78  1  0  0  0  0
 80 81  2  0  0  0  0
 81 82  1  0  0  0  0
 82 83  2  0  0  0  0
 83 79  1  0  0  0  0
 78 80  1  0  0  0  0
 78 79  2  0  0  0  0
 82 84  1  0  0  0  0
 54 85  1  0  0  0  0
 85 86  1  0  0  0  0
 85 87  1  0  0  0  0
 67 88  1  0  0  0  0
 89 90  1  0  0  0  0
 89 91  1  0  0  0  0
 91 88  1  6  0  0  0
 91 92  1  0  0  0  0
 93 89  2  0  0  0  0
 52 94  1  1  0  0  0
 94 95  1  0  0  0  0
 95 96  1  0  0  0  0
 96 97  1  0  0  0  0
 97 98  1  0  0  0  0
 98 99  1  0  0  0  0
 99100  1  0  0  0  0
 99101  1  0  0  0  0
M  END
> <DRUGBANK_ID>
DB00106

> <SECONDARY_ACCESSION_NUMBERS>
BTD00051; BIOD00051

> <COMMON_NAME>
Abarelix

> <CAS_NUMBER>
183552-38-7

> <UNII>
W486SJ5824

> <SYNONYMS>
Abarelix

$$$$
114
  Mrv0541 02231214272D          

 16 16  0  0  0  0            999 V2000
    6.3799    0.2063    0.0000 P   0  0  0  0  0  0  0  0  0  0  0  0
    5.6655   -0.2063    0.0000 O   0  0  0  0  0  0  0  0  0  0  0  0
    2.0930    0.2063    0.0000 O   0  0  0  0  0  0  0  0  0  0  0  0
    6.7925   -0.5082    0.0000 O   0  0  0  0  0  0  0  0  0  0  0  0
    7.0944    0.6188    0.0000 O   0  0  0  0  0  0  0  0  0  0  0  0
    2.8075    1.4438    0.0000 O   0  0  0  0  0  0  0  0  0  0  0  0
    5.9674    0.9207    0.0000 O   0  0  0  0  0  0  0  0  0  0  0  0
    3.5220   -1.4438    0.0000 N   0  0  0  0  0  0  0  0  0  0  0  0
    4.2365   -0.2063    0.0000 C   0  0  0  0  0  0  0  0  0  0  0  0
    3.5220    0.2063    0.0000 C   0  0  0  0  0  0  0  0  0  0  0  0
    4.9509    0.2063    0.0000 C   0  0  0  0  0  0  0  0  0  0  0  0
    2.8075   -0.2063    0.0000 C   0  0  0  0  0  0  0  0  0  0  0  0
    2.8075   -1.0313    0.0000 C   0  0  0  0  0  0  0  0  0  0  0  0
    4.2365   -1.0313    0.0000 C   0  0  0  0  0  0  0  0  0  0  0  0
    2.0930   -1.4438    0.0000 C   0  0  0  0  0  0  0  0  0  0  0  0
    3.5220    1.0313    0.0000 C   0  0  0  0  0  0  0  0  0  0  0  0
  1  2  1  0  0  0  0
  1  4  1  0  0  0  0
  1  5  1  0  0  0  0
  1  7  2  0  0  0  0
  2 11  1  0  0  0  0
  3 12  1  0  0  0  0
  6 16  2  0  0  0  0
  8 13  2  0  0  0  0
  8 14  1  0  0  0  0
  9 10  1  0  0  0  0
  9 11  1  0  0  0  0
  9 14  2  0  0  0  0
 10 12  2  0  0  0  0
 10 16  1  0  0  0  0
 12 13  1  0  0  0  0
 13 15  1  0  0  0  0
M  END
> <DRUGBANK_ID>
DB00114

> <SECONDARY_ACCESSION_NUMBERS>
NUTR00045

> <COMMON_NAME>
Pyridoxal phosphate

> <CAS_NUMBER>
54-47-7

> <UNII>
F06SGE49M6

> <SYNONYMS>
3-hydroxy-2-methyl-5-((phosphonooxy)methyl)-4-pyridinecarboxaldehyde; 3-hydroxy-5-(hydroxymethyl)-2-methylisonicotinaldehyde 5-phosphate; Codecarboxylase; PLP; Pyridoxal 5-monophosphoric acid ester; Pyridoxal 5-phosphate; Pyridoxal 5'-phosphate; Pyridoxal P; Pyridoxal phosphate anhydrous; Pyridoxal-5P; Pyridoxal-P

$$$$

  Mrv0541 09231415492D          

 95106  0  0  1  0            999 V2000
    2.8362   -2.3493    0.0000 H   0  0  0  0  0  0  0  0  0  0  0  0
    3.1464   -1.5849    0.0000 C   0  0  2  0  0  0  0  0  0  0  0  0
    3.3491   -0.7163    0.0000 C   0  0  0  0  0  0  0  0  0  0  0  0
    2.6395   -0.9340    0.0000 C   0  0  0  0  0  0  0  0  0  0  0  0
    1.8223   -1.0476    0.0000 N   0  0  0  0  0  0  0  0  0  0  0  0
    1.3154   -0.3967    0.0000 C   0  0  0  0  0  0  0  0  0  0  0  0
    1.6451    0.4147    0.0000 O   0  0  0  0  0  0  0  0  0  0  0  0
    0.4982   -0.5103    0.0000 C   0  0  0  0  0  0  0  0  0  0  0  0
   -0.0087    0.1406    0.0000 C   0  0  0  0  0  0  0  0  0  0  0  0
   -0.8258    0.0271    0.0000 C   0  0  2  0  0  0  0  0  0  0  0  0
   -0.4979    0.8556    0.0000 C   0  0  0  0  0  0  0  0  0  0  0  0
   -1.3980    0.6214    0.0000 C   0  0  1  0  0  0  0  0  0  0  0  0
   -1.2051    1.4712    0.0000 C   0  0  0  0  0  0  0  0  0  0  0  0
   -1.5256    2.2702    0.0000 C   0  0  0  0  0  0  0  0  0  0  0  0
   -2.3422    2.3871    0.0000 N   0  0  0  0  0  0  0  0  0  0  0  0
   -1.0160    2.9190    0.0000 O   0  0  0  0  0  0  0  0  0  0  0  0
   -2.1401    0.2609    0.0000 C   0  0  1  0  0  0  0  0  0  0  0  0
   -2.6884   -0.3556    0.0000 H   0  0  0  0  0  0  0  0  0  0  0  0
   -2.0265   -0.5563    0.0000 N   0  0  0  0  0  0  0  0  0  0  0  0
   -1.2143   -0.7008    0.0000 C   0  0  0  0  0  0  0  0  0  0  0  0
   -0.9071   -1.7190    0.0000 C   0  0  0  0  0  0  0  0  0  0  0  0
   -0.0224   -1.7831    0.0000 C   0  0  0  0  0  0  0  0  0  0  0  0
   -1.1357   -2.5117    0.0000 C   0  0  0  0  0  0  0  0  0  0  0  0
   -1.9603   -2.5392    0.0000 N   0  3  0  0  0  0  0  0  0  0  0  0
   -2.1889   -3.3319    0.0000 C   0  0  0  0  0  0  0  0  0  0  0  0
   -3.2336   -3.5309    0.0000 C   0  0  0  0  0  0  0  0  0  0  0  0
   -3.9981   -3.2207    0.0000 C   0  0  0  0  0  0  0  0  0  0  0  0
   -3.9393   -2.3978    0.0000 N   0  3  0  0  0  0  0  0  0  0  0  0
   -4.7037   -2.0876    0.0000 C   0  0  0  0  0  0  0  0  0  0  0  0
   -4.7924   -1.0278    0.0000 C   0  0  0  0  0  0  0  0  0  0  0  0
   -5.6080   -0.7900    0.0000 C   0  0  0  0  0  0  0  0  0  0  0  0
   -4.4040   -0.2999    0.0000 C   0  0  0  0  0  0  0  0  0  0  0  0
   -3.5918   -0.4444    0.0000 N   0  3  0  0  0  0  0  0  0  0  0  0
   -3.2033    0.2834    0.0000 C   0  0  1  0  0  0  0  0  0  0  0  0
   -2.6312    0.9310    0.0000 C   0  0  0  0  0  0  0  0  0  0  0  0
   -3.7755    0.8777    0.0000 C   0  0  1  0  0  0  0  0  0  0  0  0
   -3.4115    1.6615    0.0000 C   0  0  0  0  0  0  0  0  0  0  0  0
   -4.0574    1.7165    0.0000 C   0  0  0  0  0  0  0  0  0  0  0  0
   -3.8886    2.5712    0.0000 C   0  0  0  0  0  0  0  0  0  0  0  0
   -4.5096    3.1143    0.0000 N   0  0  0  0  0  0  0  0  0  0  0  0
   -3.1078    2.8375    0.0000 O   0  0  0  0  0  0  0  0  0  0  0  0
   -4.5176    0.5172    0.0000 C   0  0  2  0  0  0  0  0  0  0  0  0
   -5.3431    0.9400    0.0000 C   0  0  0  0  0  0  0  0  0  0  0  0
   -6.0698    0.4846    0.0000 C   0  0  0  0  0  0  0  0  0  0  0  0
   -6.7988    0.8709    0.0000 C   0  0  0  0  0  0  0  0  0  0  0  0
   -6.8287    1.6954    0.0000 N   0  0  0  0  0  0  0  0  0  0  0  0
   -7.4978    0.4328    0.0000 O   0  0  0  0  0  0  0  0  0  0  0  0
   -0.5439   -2.0644    0.0000 Co  0  7  0  0  0  0  0  0  0  0  0  0
   -0.1983   -2.9331    0.0000 C   0  0  0  0  0  0  0  0  0  0  0  0
   -0.4789   -3.8215    0.0000 N   0  0  0  0  0  0  0  0  0  0  0  0
    8.7983   -4.3844    0.0000 N   0  3  0  0  0  0  0  0  0  0  0  0
    7.9737   -4.4119    0.0000 C   0  0  0  0  0  0  0  0  0  0  0  0
    7.6928   -3.6362    0.0000 N   0  0  0  0  0  0  0  0  0  0  0  0
    6.9001   -3.4076    0.0000 C   0  0  1  0  0  0  0  0  0  0  0  0
    6.2492   -3.9146    0.0000 O   0  0  0  0  0  0  0  0  0  0  0  0
    5.5659   -3.4522    0.0000 C   0  0  2  0  0  0  0  0  0  0  0  0
    4.7473   -3.7435    0.0000 C   0  0  0  0  0  0  0  0  0  0  0  0
    4.6125   -4.6111    0.0000 O   0  0  0  0  0  0  0  0  0  0  0  0
    5.7945   -2.6595    0.0000 C   0  0  1  0  0  0  0  0  0  0  0  0
    5.2876   -2.0086    0.0000 O   0  0  0  0  0  0  0  0  0  0  0  0
    4.4705   -2.1222    0.0000 P   0  0  0  0  0  0  0  0  0  0  0  0
    5.0120   -1.5589    0.0000 O   0  5  0  0  0  0  0  0  0  0  0  0
    4.8580   -1.2187    0.0000 O   0  0  0  0  0  0  0  0  0  0  0  0
    3.9635   -1.4713    0.0000 O   0  0  0  0  0  0  0  0  0  0  0  0
    6.6191   -2.6319    0.0000 C   0  0  1  0  0  0  0  0  0  0  0  0
    6.9507   -1.7675    0.0000 O   0  0  0  0  0  0  0  0  0  0  0  0
    8.3436   -3.1293    0.0000 C   0  0  0  0  0  0  0  0  0  0  0  0
    8.4024   -2.3064    0.0000 C   0  0  0  0  0  0  0  0  0  0  0  0
    9.1445   -1.9459    0.0000 C   0  0  0  0  0  0  0  0  0  0  0  0
    9.2124   -1.0456    0.0000 C   0  0  0  0  0  0  0  0  0  0  0  0
    9.8277   -2.4082    0.0000 C   0  0  0  0  0  0  0  0  0  0  0  0
   10.6477   -2.0382    0.0000 C   0  0  0  0  0  0  0  0  0  0  0  0
    9.7689   -3.2311    0.0000 C   0  0  0  0  0  0  0  0  0  0  0  0
    9.0269   -3.5917    0.0000 C   0  0  0  0  0  0  0  0  0  0  0  0
   -5.2350   -2.7188    0.0000 C   0  0  1  0  0  0  0  0  0  0  0  0
   -5.9040   -2.2018    0.0000 C   0  0  0  0  0  0  0  0  0  0  0  0
   -6.0899   -3.0121    0.0000 C   0  0  0  0  0  0  0  0  0  0  0  0
   -6.9329   -2.8749    0.0000 C   0  0  0  0  0  0  0  0  0  0  0  0
   -7.4549   -3.5138    0.0000 N   0  0  0  0  0  0  0  0  0  0  0  0
   -7.2253   -2.1034    0.0000 O   0  0  0  0  0  0  0  0  0  0  0  0
   -4.7989   -3.4191    0.0000 C   0  0  2  0  0  0  0  0  0  0  0  0
   -5.1330   -4.3176    0.0000 C   0  0  0  0  0  0  0  0  0  0  0  0
   -4.5464   -4.9548    0.0000 C   0  0  0  0  0  0  0  0  0  0  0  0
   -4.7928   -5.7422    0.0000 C   0  0  0  0  0  0  0  0  0  0  0  0
   -4.2341   -6.3492    0.0000 N   0  0  0  0  0  0  0  0  0  0  0  0
   -5.5978   -5.9226    0.0000 O   0  0  0  0  0  0  0  0  0  0  0  0
   -1.5056   -3.7943    0.0000 C   0  0  0  0  0  0  0  0  0  0  0  0
   -1.1456   -4.5800    0.0000 C   0  0  0  0  0  0  0  0  0  0  0  0
   -2.0561   -4.4907    0.0000 C   0  0  0  0  0  0  0  0  0  0  0  0
   -0.8548   -3.2873    0.0000 C   0  0  2  0  0  0  0  0  0  0  0  0
    0.1570   -3.5312    0.0000 C   0  0  0  0  0  0  0  0  0  0  0  0
    0.4187   -4.4062    0.0000 C   0  0  0  0  0  0  0  0  0  0  0  0
    1.2215   -4.5966    0.0000 C   0  0  0  0  0  0  0  0  0  0  0  0
    1.7877   -3.9966    0.0000 N   0  0  0  0  0  0  0  0  0  0  0  0
    1.4579   -5.3870    0.0000 O   0  0  0  0  0  0  0  0  0  0  0  0
  2  1  1  6  0  0  0
  2  3  1  6  0  0  0
  2  4  1  0  0  0  0
  4  5  1  0  0  0  0
  5  6  1  0  0  0  0
  6  7  2  0  0  0  0
  6  8  1  0  0  0  0
  8  9  1  0  0  0  0
  9 10  1  0  0  0  0
 10 11  1  6  0  0  0
 10 12  1  0  0  0  0
 12 13  1  6  0  0  0
 13 14  1  0  0  0  0
 14 15  1  0  0  0  0
 14 16  2  0  0  0  0
 12 17  1  0  0  0  0
 17 18  1  6  0  0  0
 17 19  1  0  0  0  0
 19 20  1  0  0  0  0
 10 20  1  0  0  0  0
 20 21  2  0  0  0  0
 21 22  1  0  0  0  0
 21 23  1  0  0  0  0
 23 24  2  0  0  0  0
 24 25  1  0  0  0  0
 25 26  2  0  0  0  0
 26 27  1  0  0  0  0
 27 28  2  0  0  0  0
 28 29  1  0  0  0  0
 29 30  2  0  0  0  0
 30 31  1  0  0  0  0
 30 32  1  0  0  0  0
 32 33  2  0  0  0  0
 33 34  1  0  0  0  0
 17 34  1  0  0  0  0
 34 35  1  1  0  0  0
 34 36  1  0  0  0  0
 36 37  1  1  0  0  0
 36 38  1  6  0  0  0
 38 39  1  0  0  0  0
 39 40  1  0  0  0  0
 39 41  2  0  0  0  0
 36 42  1  0  0  0  0
 32 42  1  0  0  0  0
 42 43  1  1  0  0  0
 43 44  1  0  0  0  0
 44 45  1  0  0  0  0
 45 46  1  0  0  0  0
 45 47  2  0  0  0  0
 33 48  1  0  0  0  0
 19 48  1  0  0  0  0
 24 48  1  0  0  0  0
 28 48  1  0  0  0  0
 48 49  1  0  0  0  0
 49 50  3  0  0  0  0
 48 51  1  0  0  0  0
 51 52  2  0  0  0  0
 52 53  1  0  0  0  0
 54 53  1  1  0  0  0
 54 55  1  0  0  0  0
 55 56  1  0  0  0  0
 56 57  1  6  0  0  0
 57 58  1  0  0  0  0
 56 59  1  0  0  0  0
 59 60  1  1  0  0  0
 60 61  1  0  0  0  0
 61 62  1  0  0  0  0
 61 63  2  0  0  0  0
 61 64  1  0  0  0  0
  2 64  1  0  0  0  0
 59 65  1  0  0  0  0
 54 65  1  0  0  0  0
 65 66  1  1  0  0  0
 53 67  1  0  0  0  0
 67 68  2  0  0  0  0
 68 69  1  0  0  0  0
 69 70  1  0  0  0  0
 69 71  2  0  0  0  0
 71 72  1  0  0  0  0
 71 73  1  0  0  0  0
 73 74  2  0  0  0  0
 51 74  1  0  0  0  0
 67 74  1  0  0  0  0
 29 75  1  0  0  0  0
 75 76  1  1  0  0  0
 75 77  1  6  0  0  0
 77 78  1  0  0  0  0
 78 79  1  0  0  0  0
 78 80  2  0  0  0  0
 75 81  1  0  0  0  0
 27 81  1  0  0  0  0
 81 82  1  1  0  0  0
 82 83  1  0  0  0  0
 83 84  1  0  0  0  0
 84 85  1  0  0  0  0
 84 86  2  0  0  0  0
 25 87  1  0  0  0  0
 87 88  1  0  0  0  0
 87 89  1  0  0  0  0
 87 90  1  0  0  0  0
 23 90  1  0  0  0  0
 90 91  1  1  0  0  0
 91 92  1  0  0  0  0
 92 93  1  0  0  0  0
 93 94  1  0  0  0  0
 93 95  2  0  0  0  0
M  CHG  6  24   1  28   1  33   1  48  -3  51   1  62  -1
M  END
> <DRUGBANK_ID>
DB00115

> <SECONDARY_ACCESSION_NUMBERS>
NUTR00004; APRD00326; EXPT00965

> <COMMON_NAME>
Cyanocobalamin

> <CAS_NUMBER>
68-19-9

> <UNII>
P6YC3EG204

> <SYNONYMS>
Cianocobalamina; Cyanocob(III)alamin; Cyanocobalamin; Vitamin B12; Vitamin B12 complex; Vitamin B12 NOS

$$$$
116
  Mrv0541 02231214272D          

 32 34  0  0  1  0            999 V2000
    3.5220   -0.2143    0.0000 O   0  0  0  0  0  0  0  0  0  0  0  0
    9.9988    1.0569    0.0000 O   0  0  0  0  0  0  0  0  0  0  0  0
   12.8598    0.2429    0.0000 O   0  0  0  0  0  0  0  0  0  0  0  0
   12.1501   -0.9974    0.0000 O   0  0  0  0  0  0  0  0  0  0  0  0
   12.8502    2.7179    0.0000 O   0  0  0  0  0  0  0  0  0  0  0  0
   11.4213    2.7124    0.0000 O   0  0  0  0  0  0  0  0  0  0  0  0
    4.9740   -1.0107    0.0000 N   0  0  0  0  0  0  0  0  0  0  0  0
    4.9740   -2.7179    0.0000 N   0  0  0  0  0  0  0  0  0  0  0  0
    7.1504   -1.4292    0.0000 N   0  0  0  0  0  0  0  0  0  0  0  0
    3.5220   -2.6894    0.0000 N   0  0  0  0  0  0  0  0  0  0  0  0
    2.8075   -1.4518    0.0000 N   0  0  0  0  0  0  0  0  0  0  0  0
   10.7180   -0.1779    0.0000 N   0  0  0  0  0  0  0  0  0  0  0  0
    2.0930   -2.6894    0.0000 N   0  0  0  0  0  0  0  0  0  0  0  0
    5.7214   -1.4347    0.0000 C   0  0  0  0  0  0  0  0  0  0  0  0
    5.7214   -2.2940    0.0000 C   0  0  0  0  0  0  0  0  0  0  0  0
    6.4343   -1.0194    0.0000 C   0  0  0  0  0  0  0  0  0  0  0  0
    4.2364   -1.4518    0.0000 C   0  0  0  0  0  0  0  0  0  0  0  0
    4.2364   -2.2769    0.0000 C   0  0  0  0  0  0  0  0  0  0  0  0
    7.8633   -1.0139    0.0000 C   0  0  0  0  0  0  0  0  0  0  0  0
    3.5220   -1.0393    0.0000 C   0  0  0  0  0  0  0  0  0  0  0  0
    2.8075   -2.2769    0.0000 C   0  0  0  0  0  0  0  0  0  0  0  0
   11.4309    0.2374    0.0000 C   0  0  1  0  0  0  0  0  0  0  0  0
   11.4277    1.0624    0.0000 C   0  0  0  0  0  0  0  0  0  0  0  0
    8.5793   -1.4236    0.0000 C   0  0  0  0  0  0  0  0  0  0  0  0
    7.8601   -0.1888    0.0000 C   0  0  0  0  0  0  0  0  0  0  0  0
    9.2890   -0.1834    0.0000 C   0  0  0  0  0  0  0  0  0  0  0  0
    9.2922   -1.0084    0.0000 C   0  0  0  0  0  0  0  0  0  0  0  0
    8.5730    0.2264    0.0000 C   0  0  0  0  0  0  0  0  0  0  0  0
   12.1406    1.4777    0.0000 C   0  0  0  0  0  0  0  0  0  0  0  0
   10.0019    0.2319    0.0000 C   0  0  0  0  0  0  0  0  0  0  0  0
   12.1469   -0.1723    0.0000 C   0  0  0  0  0  0  0  0  0  0  0  0
   12.1374    2.3027    0.0000 C   0  0  0  0  0  0  0  0  0  0  0  0
  1 20  2  0  0  0  0
  2 30  2  0  0  0  0
  3 31  1  0  0  0  0
  4 31  2  0  0  0  0
  5 32  1  0  0  0  0
  6 32  2  0  0  0  0
  7 14  1  0  0  0  0
  7 17  1  0  0  0  0
  8 15  1  0  0  0  0
  8 18  1  0  0  0  0
  9 16  1  0  0  0  0
  9 19  1  0  0  0  0
 10 18  1  0  0  0  0
 10 21  1  0  0  0  0
 11 20  1  0  0  0  0
 11 21  2  0  0  0  0
 22 12  1  1  0  0  0
 12 30  1  0  0  0  0
 13 21  1  0  0  0  0
 14 15  1  0  0  0  0
 14 16  1  0  0  0  0
 17 18  2  0  0  0  0
 17 20  1  0  0  0  0
 19 24  2  0  0  0  0
 19 25  1  0  0  0  0
 22 23  1  0  0  0  0
 22 31  1  0  0  0  0
 23 29  1  0  0  0  0
 24 27  1  0  0  0  0
 25 28  2  0  0  0  0
 26 27  2  0  0  0  0
 26 28  1  0  0  0  0
 26 30  1  0  0  0  0
 29 32  1  0  0  0  0
M  END
> <DRUGBANK_ID>
DB00116

> <SECONDARY_ACCESSION_NUMBERS>
NUTR00056

> <COMMON_NAME>
Tetrahydrofolic acid

> <CAS_NUMBER>
135-16-0

> <UNII>
43ZWB253H4

> <SYNONYMS>
5,6,7,8-tetrahydrofolate; 5,6,7,8-tetrahydrofolic acid; Tetrahydrofolate

$$$$
117
  Mrv0541 02231214272D          

 11 11  0  0  1  0            999 V2000
    5.7803    0.3693    0.0000 O   0  0  0  0  0  0  0  0  0  0  0  0
    5.3388   -0.9898    0.0000 O   0  0  0  0  0  0  0  0  0  0  0  0
    2.3174   -0.7099    0.0000 N   0  0  0  0  0  0  0  0  0  0  0  0
    4.2111    0.8791    0.0000 N   0  0  0  0  0  0  0  0  0  0  0  0
    1.9049    0.5597    0.0000 N   0  0  0  0  0  0  0  0  0  0  0  0
    3.7695   -0.4799    0.0000 C   0  0  0  0  0  0  0  0  0  0  0  0
    4.3826    0.0721    0.0000 C   0  0  1  0  0  0  0  0  0  0  0  0
    2.9849   -0.2250    0.0000 C   0  0  0  0  0  0  0  0  0  0  0  0
    5.1672   -0.1828    0.0000 C   0  0  0  0  0  0  0  0  0  0  0  0
    2.7299    0.5597    0.0000 C   0  0  0  0  0  0  0  0  0  0  0  0
    1.6500   -0.2250    0.0000 C   0  0  0  0  0  0  0  0  0  0  0  0
  1  9  1  0  0  0  0
  2  9  2  0  0  0  0
  3  8  1  0  0  0  0
  3 11  1  0  0  0  0
  7  4  1  6  0  0  0
  5 10  1  0  0  0  0
  5 11  2  0  0  0  0
  6  7  1  0  0  0  0
  6  8  1  0  0  0  0
  7  9  1  0  0  0  0
  8 10  2  0  0  0  0
M  END
> <DRUGBANK_ID>
DB00117

> <SECONDARY_ACCESSION_NUMBERS>
NUTR00030

> <COMMON_NAME>
Histidine

> <CAS_NUMBER>
71-00-1

> <UNII>
4QD397987E

> <SYNONYMS>
(S)-4-(2-Amino-2-carboxyethyl)imidazole; (S)-a-Amino-1H-imidazole-4-propanoic acid; (S)-alpha-amino-1H-Imidazole-4-propanoic acid; (S)-alpha-Amino-1H-imidazole-4-propionic acid; (S)-α-amino-1H-Imidazole-4-propanoic acid; HIS; Histidina; Histidine; L-(−)-histidine; L-Histidin; L-Histidine

$$$$

  Mrv1652303231706472D          

 32 34  0  0  1  0            999 V2000
    6.4454   -0.8511    0.0000 H   0  0  0  0  0  0  0  0  0  0  0  0
    7.1599   -1.2636    0.0000 C   0  0  1  0  0  0  0  0  0  0  0  0
    7.1599   -0.4386    0.0000 N   0  0  0  0  0  0  0  0  0  0  0  0
    6.4454   -1.6761    0.0000 C   0  0  0  0  0  0  0  0  0  0  0  0
    5.7310   -1.2636    0.0000 C   0  0  0  0  0  0  0  0  0  0  0  0
    5.0165   -1.6761    0.0000 S   0  3  0  0  0  0  0  0  0  0  0  0
    5.0165   -2.5011    0.0000 C   0  0  0  0  0  0  0  0  0  0  0  0
    4.3020   -1.2636    0.0000 C   0  0  0  0  0  0  0  0  0  0  0  0
    3.5875   -1.6761    0.0000 C   0  0  1  0  0  0  0  0  0  0  0  0
    3.5444   -0.8522    0.0000 H   0  0  0  0  0  0  0  0  0  0  0  0
    3.5013   -2.4966    0.0000 O   0  0  0  0  0  0  0  0  0  0  0  0
    2.6943   -2.6681    0.0000 C   0  0  1  0  0  0  0  0  0  0  0  0
    1.8705   -2.7113    0.0000 H   0  0  0  0  0  0  0  0  0  0  0  0
    2.3588   -3.4218    0.0000 N   0  0  0  0  0  0  0  0  0  0  0  0
    2.7713   -4.1362    0.0000 C   0  0  0  0  0  0  0  0  0  0  0  0
    2.2192   -4.7493    0.0000 N   0  0  0  0  0  0  0  0  0  0  0  0
    1.4656   -4.4138    0.0000 C   0  0  0  0  0  0  0  0  0  0  0  0
    0.7119   -4.7493    0.0000 C   0  0  0  0  0  0  0  0  0  0  0  0
    0.6257   -5.5698    0.0000 N   0  0  0  0  0  0  0  0  0  0  0  0
    0.0445   -4.2644    0.0000 N   0  0  0  0  0  0  0  0  0  0  0  0
    0.1307   -3.4439    0.0000 C   0  0  0  0  0  0  0  0  0  0  0  0
    0.8844   -3.1084    0.0000 N   0  0  0  0  0  0  0  0  0  0  0  0
    1.5518   -3.5933    0.0000 C   0  0  0  0  0  0  0  0  0  0  0  0
    2.2818   -1.9536    0.0000 C   0  0  2  0  0  0  0  0  0  0  0  0
    1.9862   -1.1834    0.0000 H   0  0  0  0  0  0  0  0  0  0  0  0
    1.4614   -1.8674    0.0000 O   0  0  0  0  0  0  0  0  0  0  0  0
    2.8339   -1.3405    0.0000 C   0  0  2  0  0  0  0  0  0  0  0  0
    3.0054   -2.1475    0.0000 H   0  0  0  0  0  0  0  0  0  0  0  0
    2.6623   -0.5335    0.0000 O   0  0  0  0  0  0  0  0  0  0  0  0
    7.8744   -1.6761    0.0000 C   0  0  0  0  0  0  0  0  0  0  0  0
    8.5888   -1.2636    0.0000 O   0  5  0  0  0  0  0  0  0  0  0  0
    7.8744   -2.5011    0.0000 O   0  0  0  0  0  0  0  0  0  0  0  0
  2  1  1  1  0  0  0
  2  3  1  6  0  0  0
  2  4  1  0  0  0  0
  4  5  1  0  0  0  0
  5  6  1  0  0  0  0
  6  7  1  0  0  0  0
  6  8  1  0  0  0  0
  9  8  1  1  0  0  0
  9 10  1  6  0  0  0
  9 11  1  0  0  0  0
 11 12  1  0  0  0  0
 12 13  1  6  0  0  0
 12 14  1  1  0  0  0
 14 15  1  0  0  0  0
 15 16  2  0  0  0  0
 16 17  1  0  0  0  0
 17 18  2  0  0  0  0
 18 19  1  0  0  0  0
 18 20  1  0  0  0  0
 20 21  2  0  0  0  0
 21 22  1  0  0  0  0
 22 23  2  0  0  0  0
 14 23  1  0  0  0  0
 17 23  1  0  0  0  0
 12 24  1  0  0  0  0
 24 25  1  1  0  0  0
 24 26  1  6  0  0  0
 24 27  1  0  0  0  0
  9 27  1  0  0  0  0
 27 28  1  1  0  0  0
 27 29  1  1  0  0  0
  2 30  1  0  0  0  0
 30 31  1  0  0  0  0
 30 32  2  0  0  0  0
M  CHG  2   6   1  31  -1
M  END
> <DRUGBANK_ID>
DB00118

> <SECONDARY_ACCESSION_NUMBERS>
NUTR00052

> <COMMON_NAME>
Ademetionine

> <CAS_NUMBER>
29908-03-0

> <UNII>
7LP2MPO46S

> <SYNONYMS>
AdoMet; S-Adenosylmethionine; SAM; SAM-e; SAMe

$$$$

  Mrv0541 02231214272D          

  6  5  0  0  0  0            999 V2000
    2.0928    0.2063    0.0000 O   0  0  0  0  0  0  0  0  0  0  0  0
    3.5217    1.0312    0.0000 O   0  0  0  0  0  0  0  0  0  0  0  0
    2.8072   -1.0312    0.0000 O   0  0  0  0  0  0  0  0  0  0  0  0
    3.5217    0.2063    0.0000 C   0  0  0  0  0  0  0  0  0  0  0  0
    4.2361   -0.2063    0.0000 C   0  0  0  0  0  0  0  0  0  0  0  0
    2.8072   -0.2063    0.0000 C   0  0  0  0  0  0  0  0  0  0  0  0
  1  6  1  0  0  0  0
  2  4  2  0  0  0  0
  3  6  2  0  0  0  0
  4  5  1  0  0  0  0
  4  6  1  0  0  0  0
M  END
> <DRUGBANK_ID>
DB00119

> <SECONDARY_ACCESSION_NUMBERS>
NUTR00050; DB11194

> <COMMON_NAME>
Pyruvic acid

> <CAS_NUMBER>
127-17-3

> <UNII>
8558G7RUTR

> <SYNONYMS>
2-ketopropionic acid; 2-oxopropanoic acid; 2-Oxopropansäure; 2-Oxopropionsäure; a-Ketopropionic acid; Acetylformic acid; acide pyruvique; alpha-ketopropionic acid; Brenztraubensäure; BTS; Pyroracemic acid; α-ketopropionic acid; α-Oxopropionsäure

$$$$
120
  Mrv0541 02231214272D          

 12 12  0  0  1  0            999 V2000
    3.7934    1.8067    0.0000 O   0  0  0  0  0  0  0  0  0  0  0  0
    2.3644    1.8067    0.0000 O   0  0  0  0  0  0  0  0  0  0  0  0
    3.7934    0.1568    0.0000 N   0  0  0  0  0  0  0  0  0  0  0  0
    2.3644    0.1568    0.0000 C   0  0  0  0  0  0  0  0  0  0  0  0
    3.0790    0.5692    0.0000 C   0  0  1  0  0  0  0  0  0  0  0  0
    2.3644   -0.6683    0.0000 C   0  0  0  0  0  0  0  0  0  0  0  0
    3.0790   -1.0808    0.0000 C   0  0  0  0  0  0  0  0  0  0  0  0
    1.6500   -1.0808    0.0000 C   0  0  0  0  0  0  0  0  0  0  0  0
    3.0790    1.3942    0.0000 C   0  0  0  0  0  0  0  0  0  0  0  0
    3.0790   -1.9058    0.0000 C   0  0  0  0  0  0  0  0  0  0  0  0
    1.6500   -1.9058    0.0000 C   0  0  0  0  0  0  0  0  0  0  0  0
    2.3644   -2.3182    0.0000 C   0  0  0  0  0  0  0  0  0  0  0  0
  1  9  1  0  0  0  0
  2  9  2  0  0  0  0
  5  3  1  1  0  0  0
  4  5  1  0  0  0  0
  4  6  1  0  0  0  0
  5  9  1  0  0  0  0
  6  7  2  0  0  0  0
  6  8  1  0  0  0  0
  7 10  1  0  0  0  0
  8 11  2  0  0  0  0
 10 12  2  0  0  0  0
 11 12  1  0  0  0  0
M  END
> <DRUGBANK_ID>
DB00120

> <SECONDARY_ACCESSION_NUMBERS>
NUTR00044

> <COMMON_NAME>
L-Phenylalanine

> <CAS_NUMBER>
63-91-2

> <UNII>
47E5O17Y3R

> <SYNONYMS>
(S)-2-Amino-3-phenylpropionic acid; (S)-alpha-Amino-beta-phenylpropionic acid; 3-phenyl-L-alanine; beta-Phenyl-L-alanine; F; Phe; Phenylalanine; β-phenyl-L-alanine

$$$$
121
  Mrv0541 02231214272D          

 18 19  0  0  1  0            999 V2000
    5.0072   -1.4297    0.0000 S   0  0  0  0  0  0  0  0  0  0  0  0
    1.6501   -1.4297    0.0000 O   0  0  0  0  0  0  0  0  0  0  0  0
    7.7167    2.0975    0.0000 O   0  0  0  0  0  0  0  0  0  0  0  0
    6.3583    2.5414    0.0000 O   0  0  0  0  0  0  0  0  0  0  0  0
    2.9603   -0.7622    0.0000 N   0  0  0  0  0  0  0  0  0  0  0  0
    2.9603   -2.0972    0.0000 N   0  0  0  0  0  0  0  0  0  0  0  0
    3.7448   -1.0172    0.0000 C   0  0  1  0  0  0  0  0  0  0  0  0
    3.7448   -1.8423    0.0000 C   0  0  2  0  0  0  0  0  0  0  0  0
    4.5257   -0.7658    0.0000 C   0  0  2  0  0  0  0  0  0  0  0  0
    4.5257   -2.0937    0.0000 C   0  0  0  0  0  0  0  0  0  0  0  0
    4.7819    0.0186    0.0000 C   0  0  0  0  0  0  0  0  0  0  0  0
    5.5893    0.1887    0.0000 C   0  0  0  0  0  0  0  0  0  0  0  0
    2.4752   -1.4297    0.0000 C   0  0  0  0  0  0  0  0  0  0  0  0
    5.8456    0.9729    0.0000 C   0  0  0  0  0  0  0  0  0  0  0  0
    6.6530    1.1431    0.0000 C   0  0  0  0  0  0  0  0  0  0  0  0
    6.9093    1.9273    0.0000 C   0  0  0  0  0  0  0  0  0  0  0  0
    3.7458   -0.3571    0.0000 H   0  0  0  0  0  0  0  0  0  0  0  0
    3.7458   -2.5023    0.0000 H   0  0  0  0  0  0  0  0  0  0  0  0
  1  9  1  0  0  0  0
  1 10  1  0  0  0  0
  2 13  2  0  0  0  0
  3 16  1  0  0  0  0
  4 16  2  0  0  0  0
  5  7  1  0  0  0  0
  5 13  1  0  0  0  0
  6  8  1  0  0  0  0
  6 13  1  0  0  0  0
  7  8  1  0  0  0  0
  7  9  1  0  0  0  0
  7 17  1  1  0  0  0
  8 10  1  0  0  0  0
  8 18  1  1  0  0  0
  9 11  1  6  0  0  0
 11 12  1  0  0  0  0
 12 14  1  0  0  0  0
 14 15  1  0  0  0  0
 15 16  1  0  0  0  0
M  END
> <DRUGBANK_ID>
DB00121

> <SECONDARY_ACCESSION_NUMBERS>
NUTR00019

> <COMMON_NAME>
Biotin

> <CAS_NUMBER>
58-85-5

> <UNII>
6SO6U10H04

> <SYNONYMS>
(+)-cis-Hexahydro-2-oxo-1H-thieno[3,4]imidazole-4-valeric acid; (3aS,4S,6aR)-Hexahydro-2-oxo-1H-thieno[3,4-d]imidazole-4-valeric acid; 5-(2-oxohexahydro-1H-thieno[3,4-d]imidazol-4-yl)pentanoic acid; Biotin; Biotina; Biotine; Biotinum; cis-(+)-Tetrahydro-2-oxothieno[3,4]imidazoline-4-valeric acid; cis-Hexahydro-2-oxo-1H-thieno(3,4)imidazole-4-valeric acid; cis-Tetrahydro-2-oxothieno(3,4-d)imidazoline-4-valeric acid; Coenzyme R; D-(+)-biotin; D-Biotin; Vitamin B7; Vitamin H

$$$$
122
  Mrv0541 02261416092D          

  7  6  0  0  0  0            999 V2000
    4.5080    0.4125    0.0000 O   0  0  0  0  0  0  0  0  0  0  0  0
    2.3645    0.0000    0.0000 N   0  3  0  0  0  0  0  0  0  0  0  0
    3.0791    0.4125    0.0000 C   0  0  0  0  0  0  0  0  0  0  0  0
    1.6501   -0.4125    0.0000 C   0  0  0  0  0  0  0  0  0  0  0  0
    1.9520    0.7145    0.0000 C   0  0  0  0  0  0  0  0  0  0  0  0
    2.7770   -0.7145    0.0000 C   0  0  0  0  0  0  0  0  0  0  0  0
    3.7936    0.0000    0.0000 C   0  0  0  0  0  0  0  0  0  0  0  0
  1  7  1  0  0  0  0
  2  3  1  0  0  0  0
  2  4  1  0  0  0  0
  2  5  1  0  0  0  0
  2  6  1  0  0  0  0
  3  7  1  0  0  0  0
M  CHG  1   2   1
M  END
> <DRUGBANK_ID>
DB00122

> <SECONDARY_ACCESSION_NUMBERS>
NUTR00020

> <COMMON_NAME>
Choline

> <CAS_NUMBER>
62-49-7

> <UNII>
N91BDP6H0X

> <SYNONYMS>
Bilineurine; Choline ion; N-trimethylethanolamine; N,N,N-trimethylethanol-ammonium; trimethylethanolamine; Vitamin J

$$$$

  Mrv1652309121709242D          

 10  9  0  0  1  0            999 V2000
    3.1895    1.8414    0.0000 C   0  0  0  0  0  0  0  0  0  0  0  0
    2.4750    1.4289    0.0000 C   0  0  0  0  0  0  0  0  0  0  0  0
    1.7605    1.8414    0.0000 C   0  0  0  0  0  0  0  0  0  0  0  0
    1.0461    1.4289    0.0000 N   0  0  0  0  0  0  0  0  0  0  0  0
    3.9039    1.4289    0.0000 C   0  0  0  0  0  0  0  0  0  0  0  0
    4.6184    1.8414    0.0000 C   0  0  1  0  0  0  0  0  0  0  0  0
    5.3329    1.4289    0.0000 C   0  0  0  0  0  0  0  0  0  0  0  0
    6.0474    1.8414    0.0000 O   0  0  0  0  0  0  0  0  0  0  0  0
    5.3329    0.6039    0.0000 O   0  0  0  0  0  0  0  0  0  0  0  0
    4.6184    2.6664    0.0000 N   0  0  0  0  0  0  0  0  0  0  0  0
  1  2  1  0  0  0  0
  2  3  1  0  0  0  0
  3  4  1  0  0  0  0
  1  5  1  0  0  0  0
  5  6  1  0  0  0  0
  6  7  1  0  0  0  0
  7  8  2  0  0  0  0
  7  9  1  0  0  0  0
  6 10  1  6  0  0  0
M  END
> <DRUGBANK_ID>
DB00123

> <SECONDARY_ACCESSION_NUMBERS>
NUTR00037; DB11101

> <COMMON_NAME>
L-Lysine

> <CAS_NUMBER>
56-87-1

> <UNII>
K3Z4F929H6

> <SYNONYMS>
(S)-2,6-diaminohexanoic acid; (S)-lysine; (S)-α,ε-diaminocaproic acid; 6-ammonio-L-norleucine; L-2,6-Diaminocaproic acid; L-lys; L-Lysin; LYS; Lysina; Lysine; Lysine acid; Lysinum

$$$$

  Mrv0541 09081311462D          

 12 11  0  0  1  0            999 V2000
    2.0243    0.9625    0.0000 O   0  0  0  0  0  0  0  0  0  0  0  0
    2.0243    0.1375    0.0000 C   0  0  0  0  0  0  0  0  0  0  0  0
    2.7388   -0.2750    0.0000 O   0  0  0  0  0  0  0  0  0  0  0  0
    1.3099   -0.2750    0.0000 C   0  0  1  0  0  0  0  0  0  0  0  0
    1.3099   -1.1000    0.0000 N   0  0  0  0  0  0  0  0  0  0  0  0
    0.5954    0.1375    0.0000 C   0  0  0  0  0  0  0  0  0  0  0  0
   -0.1191   -0.2750    0.0000 C   0  0  0  0  0  0  0  0  0  0  0  0
   -0.8335    0.1375    0.0000 C   0  0  0  0  0  0  0  0  0  0  0  0
   -1.5480   -0.2750    0.0000 N   0  0  0  0  0  0  0  0  0  0  0  0
   -2.2625    0.1375    0.0000 C   0  0  0  0  0  0  0  0  0  0  0  0
   -2.2625    0.9625    0.0000 N   0  0  0  0  0  0  0  0  0  0  0  0
   -2.9770   -0.2750    0.0000 N   0  0  0  0  0  0  0  0  0  0  0  0
  2  1  2  0  0  0  0
  3  2  1  0  0  0  0
  4  2  1  0  0  0  0
  4  5  1  1  0  0  0
  6  4  1  0  0  0  0
  7  6  1  0  0  0  0
  9  8  1  0  0  0  0
  7  8  1  0  0  0  0
 10  9  1  0  0  0  0
 11 10  2  0  0  0  0
 12 10  1  0  0  0  0
M  END
> <DRUGBANK_ID>
DB00125

> <SECONDARY_ACCESSION_NUMBERS>
NUTR00014

> <COMMON_NAME>
L-Arginine

> <CAS_NUMBER>
74-79-3

> <UNII>
94ZLA3W45F

> <SYNONYMS>
(2S)-2-amino-5-(carbamimidamido)pentanoic acid; (2S)-2-amino-5-guanidinopentanoic acid; (S)-2-amino-5-guanidinopentanoic acid; (S)-2-Amino-5-guanidinovaleric acid; Arg; Arginina; Arginine; L-(+)-Arginine; L-Arg; L-Arginin; R

$$$$

  Mrv0541 02231214272D          

 13 13  0  0  1  0            999 V2000
    0.0000    0.0000    0.0000 O   0  0  0  0  0  0  0  0  0  0  0  0
   -0.8974   -1.9370    0.0000 O   0  0  0  0  0  0  0  0  0  0  0  0
    0.8974   -1.9370    0.0000 O   0  0  0  0  0  0  0  0  0  0  0  0
    0.6674   -0.4849    0.0000 C   0  0  0  0  0  0  0  0  0  0  0  0
    1.4521   -0.2300    0.0000 O   0  0  0  0  0  0  0  0  0  0  0  0
    0.4125   -1.2695    0.0000 C   0  0  0  0  0  0  0  0  0  0  0  0
   -0.4125   -1.2695    0.0000 C   0  0  0  0  0  0  0  0  0  0  0  0
   -2.8109   -0.0724    0.0000 O   0  0  0  0  0  0  0  0  0  0  0  0
   -2.0964   -0.4849    0.0000 C   0  0  0  0  0  0  0  0  0  0  0  0
   -1.3819   -0.0724    0.0000 C   0  0  2  0  0  0  0  0  0  0  0  0
   -1.3819    0.7526    0.0000 O   0  0  0  0  0  0  0  0  0  0  0  0
   -0.6674   -0.4849    0.0000 C   0  0  1  0  0  0  0  0  0  0  0  0
   -1.2508   -1.0683    0.0000 H   0  0  0  0  0  0  0  0  0  0  0  0
  1  4  1  0  0  0  0
 12  1  1  0  0  0  0
  7  2  1  0  0  0  0
  6  3  1  0  0  0  0
  4  5  2  0  0  0  0
  4  6  1  0  0  0  0
  6  7  2  0  0  0  0
 12  7  1  0  0  0  0
  8  9  1  0  0  0  0
  9 10  1  0  0  0  0
 12 10  1  0  0  0  0
 10 11  1  6  0  0  0
 12 13  1  6  0  0  0
M  END
> <DRUGBANK_ID>
DB00126

> <SECONDARY_ACCESSION_NUMBERS>
NUTR00001; APRD00084; EXPT00568; DB11167; DB11316; DB11170; DB09541; DB11317

> <COMMON_NAME>
Ascorbic acid

> <CAS_NUMBER>
50-81-7

> <UNII>
PQ6CK8PD0R

> <SYNONYMS>
acide ascorbique; ácido ascórbico; acidum ascorbicum; acidum ascorbinicum; Ascorbate; Ascorbic acid; Ascorbicap; Ascorbinsäure; L-(+)-ascorbic acid; L-Ascorbate; L-Ascorbic Acid; Vitamin C; Vitamina C

$$$$
127
  Mrv0541 02231214272D          

 14 13  0  0  0  0            999 V2000
    4.9504    0.2063    0.0000 N   0  0  0  0  0  0  0  0  0  0  0  0
    8.5226   -0.2063    0.0000 N   0  0  0  0  0  0  0  0  0  0  0  0
    2.0928    0.2063    0.0000 N   0  0  0  0  0  0  0  0  0  0  0  0
   11.3804   -0.2063    0.0000 N   0  0  0  0  0  0  0  0  0  0  0  0
    6.3793    0.2063    0.0000 C   0  0  0  0  0  0  0  0  0  0  0  0
    7.0938   -0.2063    0.0000 C   0  0  0  0  0  0  0  0  0  0  0  0
    5.6650   -0.2063    0.0000 C   0  0  0  0  0  0  0  0  0  0  0  0
    7.8082    0.2063    0.0000 C   0  0  0  0  0  0  0  0  0  0  0  0
    4.2361   -0.2063    0.0000 C   0  0  0  0  0  0  0  0  0  0  0  0
    9.2371    0.2063    0.0000 C   0  0  0  0  0  0  0  0  0  0  0  0
    3.5217    0.2063    0.0000 C   0  0  0  0  0  0  0  0  0  0  0  0
    9.9515   -0.2063    0.0000 C   0  0  0  0  0  0  0  0  0  0  0  0
    2.8072   -0.2063    0.0000 C   0  0  0  0  0  0  0  0  0  0  0  0
   10.6658    0.2063    0.0000 C   0  0  0  0  0  0  0  0  0  0  0  0
  1  7  1  0  0  0  0
  1  9  1  0  0  0  0
  2  8  1  0  0  0  0
  2 10  1  0  0  0  0
  3 13  1  0  0  0  0
  4 14  1  0  0  0  0
  5  6  1  0  0  0  0
  5  7  1  0  0  0  0
  6  8  1  0  0  0  0
  9 11  1  0  0  0  0
 10 12  1  0  0  0  0
 11 13  1  0  0  0  0
 12 14  1  0  0  0  0
M  END
> <DRUGBANK_ID>
DB00127

> <SECONDARY_ACCESSION_NUMBERS>
NUTR00055; EXPT02947; DB02564

> <COMMON_NAME>
Spermine

> <CAS_NUMBER>
71-44-3

> <UNII>
2FZ7Y3VOQX

> <SYNONYMS>
4,9-diaza-1,12-dodecanediamine; 4,9-diazadodecane-1,12-diamine; Musculamine; N,N'-Bis(3-aminopropyl)-1,4-butanediamine; Spermina; Spermine

$$$$
128
  Mrv0541 02231214282D          

  9  8  0  0  1  0            999 V2000
    5.6655   -0.0784    0.0000 O   0  0  0  0  0  0  0  0  0  0  0  0
    2.0930    0.3341    0.0000 O   0  0  0  0  0  0  0  0  0  0  0  0
    4.9509    1.1592    0.0000 O   0  0  0  0  0  0  0  0  0  0  0  0
    2.8075   -0.9034    0.0000 O   0  0  0  0  0  0  0  0  0  0  0  0
    4.2365   -0.9034    0.0000 N   0  0  0  0  0  0  0  0  0  0  0  0
    4.2365   -0.0784    0.0000 C   0  0  1  0  0  0  0  0  0  0  0  0
    3.5220    0.3341    0.0000 C   0  0  0  0  0  0  0  0  0  0  0  0
    4.9509    0.3341    0.0000 C   0  0  0  0  0  0  0  0  0  0  0  0
    2.8075   -0.0784    0.0000 C   0  0  0  0  0  0  0  0  0  0  0  0
  1  8  1  0  0  0  0
  2  9  1  0  0  0  0
  3  8  2  0  0  0  0
  4  9  2  0  0  0  0
  6  5  1  1  0  0  0
  6  7  1  0  0  0  0
  6  8  1  0  0  0  0
  7  9  1  0  0  0  0
M  END
> <DRUGBANK_ID>
DB00128

> <SECONDARY_ACCESSION_NUMBERS>
NUTR00016; EXPT01823

> <COMMON_NAME>
L-Aspartic Acid

> <CAS_NUMBER>
56-84-8

> <UNII>
30KYC7MIAI

> <SYNONYMS>
(S)-2-aminobutanedioic acid; (S)-2-aminosuccinic acid; 2-Aminosuccinic acid; ácido aspártico; Asp; Aspartic acid; D; L-Asp; L-Asparaginsäure; L-Aspartate

$$$$

  Mrv0541 09081312202D          

  9  8  0  0  1  0            999 V2000
   -1.6671    0.2292    0.0000 C   0  0  0  0  0  0  0  0  0  0  0  0
   -0.9526   -0.1833    0.0000 C   0  0  0  0  0  0  0  0  0  0  0  0
   -0.2382    0.2292    0.0000 C   0  0  0  0  0  0  0  0  0  0  0  0
    0.4763   -0.1833    0.0000 C   0  0  1  0  0  0  0  0  0  0  0  0
    1.1908    0.2292    0.0000 C   0  0  0  0  0  0  0  0  0  0  0  0
    1.1908    1.0542    0.0000 O   0  0  0  0  0  0  0  0  0  0  0  0
   -2.3816   -0.1833    0.0000 N   0  0  0  0  0  0  0  0  0  0  0  0
    0.4763   -1.0083    0.0000 N   0  0  0  0  0  0  0  0  0  0  0  0
    1.9053   -0.1833    0.0000 O   0  0  0  0  0  0  0  0  0  0  0  0
  2  1  1  0  0  0  0
  3  2  1  0  0  0  0
  4  3  1  0  0  0  0
  5  4  1  0  0  0  0
  6  5  2  0  0  0  0
  7  1  1  0  0  0  0
  4  8  1  1  0  0  0
  9  5  1  0  0  0  0
M  END
> <DRUGBANK_ID>
DB00129

> <SECONDARY_ACCESSION_NUMBERS>
NUTR00043

> <COMMON_NAME>
Ornithine

> <CAS_NUMBER>
70-26-8

> <UNII>
E524N2IXA3

> <SYNONYMS>
(S)-2,5-Diaminopentanoate; (S)-2,5-Diaminopentanoic acid; (S)-2,5-diaminovaleric acid; (S)-ornithine; (S)-α,δ-diaminovaleric acid; L-Ornithine; levo-ornithine; Ornithine; Ornithinum; Ornitina

$$$$

  Mrv0541 09081312232D          

 10  9  0  0  1  0            999 V2000
   -2.1434   -0.1768    0.0000 N   0  0  0  0  0  0  0  0  0  0  0  0
   -1.4289    0.2357    0.0000 C   0  0  0  0  0  0  0  0  0  0  0  0
    1.4289    0.2357    0.0000 C   0  0  0  0  0  0  0  0  0  0  0  0
    2.1434   -0.1768    0.0000 O   0  0  0  0  0  0  0  0  0  0  0  0
    0.7145   -0.1768    0.0000 C   0  0  2  0  0  0  0  0  0  0  0  0
    0.0000    0.2357    0.0000 C   0  0  0  0  0  0  0  0  0  0  0  0
   -0.7145   -0.1768    0.0000 C   0  0  0  0  0  0  0  0  0  0  0  0
    1.4289    1.0606    0.0000 O   0  0  0  0  0  0  0  0  0  0  0  0
    0.7144   -1.0018    0.0000 N   0  0  0  0  0  0  0  0  0  0  0  0
   -1.4290    1.0607    0.0000 O   0  0  0  0  0  0  0  0  0  0  0  0
  1  2  1  0  0  0  0
 10  2  2  0  0  0  0
  3  8  2  0  0  0  0
  4  3  1  0  0  0  0
  5  3  1  0  0  0  0
  5  9  1  1  0  0  0
  6  5  1  0  0  0  0
  7  2  1  0  0  0  0
  7  6  1  0  0  0  0
M  END
> <DRUGBANK_ID>
DB00130

> <SECONDARY_ACCESSION_NUMBERS>
NUTR00026

> <COMMON_NAME>
L-Glutamine

> <CAS_NUMBER>
56-85-9

> <UNII>
0RH81L854J

> <SYNONYMS>
(2S)-2-amino-4-carbamoylbutanoic acid; (2S)-2,5-diamino-5-oxopentanoic acid; (S)-2,5-diamino-5-oxopentanoic acid; Glutamic acid 5-amide; Glutamic acid amide; Glutamina; Glutamine; L-(+)-glutamine; L-2-aminoglutaramic acid; L-glutamic acid γ-amide; L-Glutamin; L-Glutaminsäure-5-amid; Levoglutamide; Q

$$$$
131
  Mrv0541 02231214282D          

 23 25  0  0  1  0            999 V2000
    6.9922    2.1365    0.0000 P   0  0  0  0  0  0  0  0  0  0  0  0
    4.9010    0.6808    0.0000 O   0  0  0  0  0  0  0  0  0  0  0  0
    2.8071    1.0969    0.0000 O   0  0  0  0  0  0  0  0  0  0  0  0
    3.8647    2.5471    0.0000 O   0  0  0  0  0  0  0  0  0  0  0  0
    6.3238    1.6527    0.0000 O   0  0  0  0  0  0  0  0  0  0  0  0
    7.4759    1.4682    0.0000 O   0  0  0  0  0  0  0  0  0  0  0  0
    7.6604    2.6202    0.0000 O   0  0  0  0  0  0  0  0  0  0  0  0
    6.5084    2.8048    0.0000 O   0  0  0  0  0  0  0  0  0  0  0  0
    3.8597   -0.3570    0.0000 N   0  0  0  0  0  0  0  0  0  0  0  0
    3.8597   -1.6848    0.0000 N   0  0  0  0  0  0  0  0  0  0  0  0
    2.3645   -0.1959    0.0000 N   0  0  0  0  0  0  0  0  0  0  0  0
    1.6500   -1.4335    0.0000 N   0  0  0  0  0  0  0  0  0  0  0  0
    2.3645   -2.6710    0.0000 N   0  0  0  0  0  0  0  0  0  0  0  0
    3.6321    1.0955    0.0000 C   0  0  2  0  0  0  0  0  0  0  0  0
    4.1182    1.7621    0.0000 C   0  0  1  0  0  0  0  0  0  0  0  0
    4.1159    0.4272    0.0000 C   0  0  1  0  0  0  0  0  0  0  0  0
    4.9025    1.5058    0.0000 C   0  0  1  0  0  0  0  0  0  0  0  0
    5.5707    1.9896    0.0000 C   0  0  0  0  0  0  0  0  0  0  0  0
    3.0790   -0.6084    0.0000 C   0  0  0  0  0  0  0  0  0  0  0  0
    4.3411   -1.0210    0.0000 C   0  0  0  0  0  0  0  0  0  0  0  0
    3.0790   -1.4335    0.0000 C   0  0  0  0  0  0  0  0  0  0  0  0
    2.3645   -1.8460    0.0000 C   0  0  0  0  0  0  0  0  0  0  0  0
    1.6500   -0.6084    0.0000 C   0  0  0  0  0  0  0  0  0  0  0  0
  1  5  1  0  0  0  0
  1  6  1  0  0  0  0
  1  7  1  0  0  0  0
  1  8  2  0  0  0  0
  2 16  1  0  0  0  0
  2 17  1  0  0  0  0
 14  3  1  6  0  0  0
 15  4  1  6  0  0  0
  5 18  1  0  0  0  0
 16  9  1  1  0  0  0
  9 19  1  0  0  0  0
  9 20  1  0  0  0  0
 10 20  2  0  0  0  0
 10 21  1  0  0  0  0
 11 19  2  0  0  0  0
 11 23  1  0  0  0  0
 12 22  1  0  0  0  0
 12 23  2  0  0  0  0
 13 22  1  0  0  0  0
 14 15  1  0  0  0  0
 14 16  1  0  0  0  0
 15 17  1  0  0  0  0
 17 18  1  1  0  0  0
 19 21  1  0  0  0  0
 21 22  2  0  0  0  0
M  END
> <DRUGBANK_ID>
DB00131

> <SECONDARY_ACCESSION_NUMBERS>
NUTR00011; EXPT00512

> <COMMON_NAME>
Adenosine phosphate

> <CAS_NUMBER>
61-19-8

> <UNII>
415SHH325A

> <SYNONYMS>
5'-Adenosine monophosphate; 5'-Adenylic acid; 5'-AMP; 5'-O-Phosphonoadenosine; Adenosine 5'-(dihydrogen phosphate); Adenosine 5'-monophosphate; Adenosine 5'-phosphate; Adenosine monophosphate; Adenosine phosphate; Adenosine-5'-Monophosphate; Adenosine-5'-monophosphoric acid; Adenosine-5'P; Adenosini phosphas; Adenylate; Adenylic acid; Ado5'P; AMP; Fosfato de adenosina; PAdo; Phosphate d'adénosine

$$$$
132
  Mrv0541 02231214282D          

 20 19  0  0  0  0            999 V2000
    2.3645    3.2217    0.0000 O   0  0  0  0  0  0  0  0  0  0  0  0
    1.6500    1.9842    0.0000 O   0  0  0  0  0  0  0  0  0  0  0  0
    3.7935   -0.0784    0.0000 C   0  0  0  0  0  0  0  0  0  0  0  0
    4.5080   -0.4909    0.0000 C   0  0  0  0  0  0  0  0  0  0  0  0
    3.7935    0.7466    0.0000 C   0  0  0  0  0  0  0  0  0  0  0  0
    4.5080   -1.3159    0.0000 C   0  0  0  0  0  0  0  0  0  0  0  0
    3.0791    1.1592    0.0000 C   0  0  0  0  0  0  0  0  0  0  0  0
    5.2224   -1.7284    0.0000 C   0  0  0  0  0  0  0  0  0  0  0  0
    3.0791    1.9842    0.0000 C   0  0  0  0  0  0  0  0  0  0  0  0
    5.2224   -2.5534    0.0000 C   0  0  0  0  0  0  0  0  0  0  0  0
    2.3645    2.3967    0.0000 C   0  0  0  0  0  0  0  0  0  0  0  0
    5.9370   -2.9659    0.0000 C   0  0  0  0  0  0  0  0  0  0  0  0
    6.6515   -2.5534    0.0000 C   0  0  0  0  0  0  0  0  0  0  0  0
    7.3659   -2.9659    0.0000 C   0  0  0  0  0  0  0  0  0  0  0  0
    8.0804   -2.5534    0.0000 C   0  0  0  0  0  0  0  0  0  0  0  0
    8.0804   -1.7284    0.0000 C   0  0  0  0  0  0  0  0  0  0  0  0
    8.7949   -1.3159    0.0000 C   0  0  0  0  0  0  0  0  0  0  0  0
    8.7949   -0.4909    0.0000 C   0  0  0  0  0  0  0  0  0  0  0  0
    8.0804   -0.0784    0.0000 C   0  0  0  0  0  0  0  0  0  0  0  0
    8.0804    0.7466    0.0000 C   0  0  0  0  0  0  0  0  0  0  0  0
  1 11  1  0  0  0  0
  2 11  2  0  0  0  0
  3  4  1  0  0  0  0
  3  5  1  0  0  0  0
  4  6  1  0  0  0  0
  5  7  1  0  0  0  0
  6  8  1  0  0  0  0
  7  9  1  0  0  0  0
  8 10  1  0  0  0  0
  9 11  1  0  0  0  0
 10 12  2  0  0  0  0
 12 13  1  0  0  0  0
 13 14  1  0  0  0  0
 14 15  2  0  0  0  0
 15 16  1  0  0  0  0
 16 17  1  0  0  0  0
 17 18  2  0  0  0  0
 18 19  1  0  0  0  0
 19 20  1  0  0  0  0
M  END
> <DRUGBANK_ID>
DB00132

> <SECONDARY_ACCESSION_NUMBERS>
NUTR00034

> <COMMON_NAME>
Alpha-Linolenic Acid

> <CAS_NUMBER>
463-40-1

> <UNII>
0RBV727H71

> <SYNONYMS>
(9,12,15)-linolenic acid; (9Z,12Z,15Z)-Octadecatrienoic acid; (Z,Z,Z)-9,12,15-octadecatrienoic acid; 9-cis,12-cis,15-cis-octadecatrienoic acid; 9,12,15-Octadecatrienoic acid; ALA; all-cis-9,12,15-Octadecatrienoic acid; alpha-Linolenic acid; cis-delta(9,12,15)-Octadecatrienoic acid; cis,cis,cis-9,12,15-Octadecatrienoic acid; Linolenic acid; α-linolenic acid

$$$$

  Mrv0541 09081312422D          

  7  6  0  0  1  0            999 V2000
    0.6124    0.2357    0.0000 C   0  0  0  0  0  0  0  0  0  0  0  0
   -0.1021   -0.1768    0.0000 C   0  0  2  0  0  0  0  0  0  0  0  0
   -0.8165    0.2357    0.0000 C   0  0  0  0  0  0  0  0  0  0  0  0
    1.3269   -0.1768    0.0000 O   0  0  0  0  0  0  0  0  0  0  0  0
    0.6124    1.0607    0.0000 O   0  0  0  0  0  0  0  0  0  0  0  0
   -0.1021   -1.0018    0.0000 N   0  0  0  0  0  0  0  0  0  0  0  0
   -1.5310   -0.1768    0.0000 O   0  0  0  0  0  0  0  0  0  0  0  0
  2  1  1  0  0  0  0
  5  1  2  0  0  0  0
  4  1  1  0  0  0  0
  3  2  1  0  0  0  0
  2  6  1  1  0  0  0
  7  3  1  0  0  0  0
M  END
> <DRUGBANK_ID>
DB00133

> <SECONDARY_ACCESSION_NUMBERS>
NUTR00053; DB03375

> <COMMON_NAME>
Serine

> <CAS_NUMBER>
56-45-1

> <UNII>
452VLY9402

> <SYNONYMS>
(S)-2-Amino-3-hydroxypropanoic acid; (S)-Serine; alpha-Amino-beta-hydroxypropionic acid; beta-Hydroxyalanine; L-Serine; Ser; Serina; Serine; Serinum

$$$$
134
  Mrv0541 02231214282D          

  9  8  0  0  1  0            999 V2000
    2.3642   -1.4436    0.0000 S   0  0  0  0  0  0  0  0  0  0  0  0
    4.5075    0.6187    0.0000 O   0  0  0  0  0  0  0  0  0  0  0  0
    3.7930    1.8561    0.0000 O   0  0  0  0  0  0  0  0  0  0  0  0
    2.3642    1.0312    0.0000 N   0  0  0  0  0  0  0  0  0  0  0  0
    3.0787   -0.2063    0.0000 C   0  0  0  0  0  0  0  0  0  0  0  0
    3.0787    0.6187    0.0000 C   0  0  1  0  0  0  0  0  0  0  0  0
    2.3642   -0.6187    0.0000 C   0  0  0  0  0  0  0  0  0  0  0  0
    3.7930    1.0312    0.0000 C   0  0  0  0  0  0  0  0  0  0  0  0
    1.6498   -1.8561    0.0000 C   0  0  0  0  0  0  0  0  0  0  0  0
  1  7  1  0  0  0  0
  1  9  1  0  0  0  0
  2  8  1  0  0  0  0
  3  8  2  0  0  0  0
  6  4  1  6  0  0  0
  5  6  1  0  0  0  0
  5  7  1  0  0  0  0
  6  8  1  0  0  0  0
M  END
> <DRUGBANK_ID>
DB00134

> <SECONDARY_ACCESSION_NUMBERS>
NUTR00038

> <COMMON_NAME>
Methionine

> <CAS_NUMBER>
63-68-3

> <UNII>
AE28F7PNPL

> <SYNONYMS>
(2S)-2-amino-4-(methylsulfanyl)butanoic acid; (S)-2-amino-4-(methylthio)butanoic acid; (S)-2-amino-4-(methylthio)butyric acid; (S)-methionine; L-(−)-methionine; L-a-Amino-g-methylthiobutyric acid; L-Methionin; L-Methionine; L-α-amino-γ-methylmercaptobutyric acid; M; Met; Methionine

$$$$
135
  Mrv0541 02231214282D          

 13 13  0  0  1  0            999 V2000
    3.7934    2.3471    0.0000 O   0  0  0  0  0  0  0  0  0  0  0  0
    2.3644   -2.6029    0.0000 O   0  0  0  0  0  0  0  0  0  0  0  0
    2.3644    2.3471    0.0000 O   0  0  0  0  0  0  0  0  0  0  0  0
    3.7934    0.6971    0.0000 N   0  0  0  0  0  0  0  0  0  0  0  0
    2.3644    0.6971    0.0000 C   0  0  0  0  0  0  0  0  0  0  0  0
    3.0790    1.1096    0.0000 C   0  0  1  0  0  0  0  0  0  0  0  0
    2.3644   -0.1279    0.0000 C   0  0  0  0  0  0  0  0  0  0  0  0
    3.0790   -0.5404    0.0000 C   0  0  0  0  0  0  0  0  0  0  0  0
    1.6500   -0.5404    0.0000 C   0  0  0  0  0  0  0  0  0  0  0  0
    3.0790    1.9346    0.0000 C   0  0  0  0  0  0  0  0  0  0  0  0
    3.0790   -1.3654    0.0000 C   0  0  0  0  0  0  0  0  0  0  0  0
    1.6500   -1.3654    0.0000 C   0  0  0  0  0  0  0  0  0  0  0  0
    2.3644   -1.7779    0.0000 C   0  0  0  0  0  0  0  0  0  0  0  0
  1 10  1  0  0  0  0
  2 13  1  0  0  0  0
  3 10  2  0  0  0  0
  6  4  1  1  0  0  0
  5  6  1  0  0  0  0
  5  7  1  0  0  0  0
  6 10  1  0  0  0  0
  7  8  2  0  0  0  0
  7  9  1  0  0  0  0
  8 11  1  0  0  0  0
  9 12  2  0  0  0  0
 11 13  2  0  0  0  0
 12 13  1  0  0  0  0
M  END
> <DRUGBANK_ID>
DB00135

> <SECONDARY_ACCESSION_NUMBERS>
NUTR00059

> <COMMON_NAME>
L-Tyrosine

> <CAS_NUMBER>
60-18-4

> <UNII>
42HK56048U

> <SYNONYMS>
(−)-α-amino-p-hydroxyhydrocinnamic acid; (2S)-2-amino-3-(4-hydroxyphenyl)propanoic acid; (S)-(-)-Tyrosine; (S)-2-Amino-3-(p-hydroxyphenyl)propionic acid; (S)-3-(p-Hydroxyphenyl)alanine; (S)-alpha-amino-4-Hydroxybenzenepropanoic acid; (S)-Tyrosine; (S)-α-amino-4-hydroxybenzenepropanoic acid; 4-hydroxy-L-phenylalanine; L-Tyrosin; Tyr; Tyrosine; Y

$$$$

  Mrv0541 04191212032D          

 32 34  0  0  1  0            999 V2000
   -1.0890    1.2765    0.0000 C   0  0  0  0  0  0  0  0  0  0  0  0
   -1.0890   -0.3735    0.0000 C   0  0  0  0  0  0  0  0  0  0  0  0
    0.4101   -0.2159    0.0000 C   0  0  0  0  0  0  0  0  0  0  0  0
    0.8950    0.4515    0.0000 C   0  0  0  0  0  0  0  0  0  0  0  0
   -1.8035    0.8640    0.0000 C   0  0  0  0  0  0  0  0  0  0  0  0
   -1.0890   -1.1985    0.0000 C   0  0  0  0  0  0  0  0  0  0  0  0
   -1.8035    0.0390    0.0000 C   0  0  0  0  0  0  0  0  0  0  0  0
   -1.8035   -1.6110    0.0000 C   0  0  0  0  0  0  0  0  0  0  0  0
   -1.8035   -2.4360    0.0000 C   0  0  0  0  0  0  0  0  0  0  0  0
   -1.0890   -2.8485    0.0000 C   0  0  0  0  0  0  0  0  0  0  0  0
   -2.5179   -2.8485    0.0000 C   0  0  0  0  0  0  0  0  0  0  0  0
   -0.3745   -2.4360    0.0000 C   0  0  0  0  0  0  0  0  0  0  0  0
   -2.5179   -3.6735    0.0000 C   0  0  2  0  0  0  0  0  0  0  0  0
   -1.8035   -4.0860    0.0000 C   0  0  0  0  0  0  0  0  0  0  0  0
   -3.2324   -4.0860    0.0000 O   0  0  0  0  0  0  0  0  0  0  0  0
   -0.3044    2.3565    0.0000 C   0  0  0  0  0  0  0  0  0  0  0  0
    0.4101    1.9440    0.0000 C   0  0  2  0  0  0  0  0  0  0  0  0
    1.1246    2.3565    0.0000 C   0  0  0  0  0  0  0  0  0  0  0  0
    1.8390    1.9440    0.0000 C   0  0  0  0  0  0  0  0  0  0  0  0
    3.9825    2.3565    0.0000 C   0  0  0  0  0  0  0  0  0  0  0  0
    3.2680    1.1190    0.0000 C   0  0  0  0  0  0  0  0  0  0  0  0
    2.5535    2.3565    0.0000 C   0  0  0  0  0  0  0  0  0  0  0  0
    0.4101    1.1190    0.0000 C   0  0  2  0  0  0  0  0  0  0  0  0
    1.1246    1.5315    0.0000 H   0  0  0  0  0  0  0  0  0  0  0  0
   -0.3745    0.0390    0.0000 C   0  0  2  0  0  0  0  0  0  0  0  0
   -0.3745   -0.7860    0.0000 H   0  0  0  0  0  0  0  0  0  0  0  0
   -0.3745    0.8640    0.0000 C   0  0  2  0  0  0  0  0  0  0  0  0
   -0.3745    1.6890    0.0000 C   0  0  0  0  0  0  0  0  0  0  0  0
    3.2680    1.9440    0.0000 C   0  0  0  0  0  0  0  0  0  0  0  0
    3.9825    1.5315    0.0000 O   0  0  0  0  0  0  0  0  0  0  0  0
   -1.0890   -3.6735    0.0000 C   0  0  2  0  0  0  0  0  0  0  0  0
   -0.3745   -4.0860    0.0000 O   0  0  0  0  0  0  0  0  0  0  0  0
 25 27  1  0  0  0  0
 27 23  1  0  0  0  0
 27  1  1  0  0  0  0
 25  2  1  0  0  0  0
 25  3  1  0  0  0  0
 23  4  1  0  0  0  0
  1  5  1  0  0  0  0
  2  6  2  0  0  0  0
  2  7  1  0  0  0  0
  6  8  1  0  0  0  0
  8  9  2  0  0  0  0
  9 10  1  0  0  0  0
  9 11  1  0  0  0  0
 10 31  1  0  0  0  0
 10 12  2  0  0  0  0
 11 13  1  0  0  0  0
 31 14  1  0  0  0  0
 13 15  1  6  0  0  0
  3  4  1  0  0  0  0
  5  7  1  0  0  0  0
 13 14  1  0  0  0  0
 23 17  1  0  0  0  0
 17 16  1  6  0  0  0
 17 18  1  0  0  0  0
 18 19  1  0  0  0  0
 19 22  1  0  0  0  0
 22 29  1  0  0  0  0
 29 20  1  0  0  0  0
 29 21  1  0  0  0  0
 23 24  1  6  0  0  0
 25 26  1  6  0  0  0
 27 28  1  1  0  0  0
 29 30  1  0  0  0  0
 31 32  1  1  0  0  0
M  END
> <DRUGBANK_ID>
DB00136

> <SECONDARY_ACCESSION_NUMBERS>
NUTR00003; APRD00246; DB05314

> <COMMON_NAME>
Calcitriol

> <CAS_NUMBER>
32222-06-3

> <UNII>
FXC9231JVH

> <SYNONYMS>
(1S,3R,5Z,7E)-9,10-secocholesta-5,7,10-triene-1,3,25-triol; (1α,3β,5Z,7E)-9,10-secocholesta-5,7,10(19)-triene-1,3,25-triol; (5Z,7E)-(1S,3R)-9,10-secocholesta-5,7,10(19)-triene-1,3,25-triol; 1-alpha-25-Dihydroxyvitamin D3; 1,25-DHCC; 1,25-dihydroxycholecalciferol; 1α,25-dihydroxycholecalciferol; 1α,25-dihydroxyvitamin D3; 1α,25(OH)2D3; Calcitriol; Calcitriolum

$$$$
Lutein
  Mrv1572001071617052D          
  Marvin  03020616332D          
 42 43  0  0  0  0            999 V2000
   -6.7893   -0.2309    0.0000 C   0  0  0  0  0  0  0  0  0  0  0  0
   -6.0748    0.1816    0.0000 C   0  0  0  0  0  0  0  0  0  0  0  0
   -7.5038   -1.4684    0.0000 C   0  0  0  0  0  0  0  0  0  0  0  0
   -8.2182   -0.2309    0.0000 C   0  0  0  0  0  0  0  0  0  0  0  0
   -5.3603   -0.2309    0.0000 C   0  0  0  0  0  0  0  0  0  0  0  0
   -4.6459    0.1816    0.0000 C   0  0  0  0  0  0  0  0  0  0  0  0
   -3.9314   -0.2309    0.0000 C   0  0  0  0  0  0  0  0  0  0  0  0
   -4.6459    1.0066    0.0000 C   0  0  0  0  0  0  0  0  0  0  0  0
   -3.2169    0.1816    0.0000 C   0  0  0  0  0  0  0  0  0  0  0  0
   -2.5025   -0.2309    0.0000 C   0  0  0  0  0  0  0  0  0  0  0  0
   -1.7880    0.1816    0.0000 C   0  0  0  0  0  0  0  0  0  0  0  0
   -1.0735   -0.2309    0.0000 C   0  0  0  0  0  0  0  0  0  0  0  0
   -1.7880    1.0066    0.0000 C   0  0  0  0  0  0  0  0  0  0  0  0
   -0.3591    0.1816    0.0000 C   0  0  0  0  0  0  0  0  0  0  0  0
    0.3554   -0.2309    0.0000 C   0  0  0  0  0  0  0  0  0  0  0  0
    1.0699    0.1816    0.0000 C   0  0  0  0  0  0  0  0  0  0  0  0
    1.7844   -0.2309    0.0000 C   0  0  0  0  0  0  0  0  0  0  0  0
    2.4988    0.1816    0.0000 C   0  0  0  0  0  0  0  0  0  0  0  0
    1.7844   -1.0559    0.0000 C   0  0  0  0  0  0  0  0  0  0  0  0
    3.2133   -0.2309    0.0000 C   0  0  0  0  0  0  0  0  0  0  0  0
    3.9278    0.1816    0.0000 C   0  0  0  0  0  0  0  0  0  0  0  0
    4.6422   -0.2309    0.0000 C   0  0  0  0  0  0  0  0  0  0  0  0
    5.3567    0.1816    0.0000 C   0  0  0  0  0  0  0  0  0  0  0  0
    4.6422   -1.0559    0.0000 C   0  0  0  0  0  0  0  0  0  0  0  0
    6.0712   -0.2309    0.0000 C   0  0  0  0  0  0  0  0  0  0  0  0
    6.7857    0.1816    0.0000 C   0  0  1  0  0  0  0  0  0  0  0  0
    7.5001    1.4191    0.0000 C   0  0  0  0  0  0  0  0  0  0  0  0
    8.2146    0.1816    0.0000 C   0  0  0  0  0  0  0  0  0  0  0  0
   -6.7893   -1.0559    0.0000 C   0  0  0  0  0  0  0  0  0  0  0  0
   -6.0748   -1.4684    0.0000 C   0  0  0  0  0  0  0  0  0  0  0  0
    6.0712    1.4191    0.0000 C   0  0  0  0  0  0  0  0  0  0  0  0
    6.7857    1.0066    0.0000 C   0  0  0  0  0  0  0  0  0  0  0  0
   -7.9163    0.8961    0.0000 C   0  0  0  0  0  0  0  0  0  0  0  0
   -7.5038    0.1816    0.0000 C   0  0  0  0  0  0  0  0  0  0  0  0
   -7.0913    0.8961    0.0000 C   0  0  0  0  0  0  0  0  0  0  0  0
    7.0876   -0.9453    0.0000 C   0  0  0  0  0  0  0  0  0  0  0  0
    7.5001   -0.2309    0.0000 C   0  0  0  0  0  0  0  0  0  0  0  0
    7.9126   -0.9453    0.0000 C   0  0  0  0  0  0  0  0  0  0  0  0
    8.2146    1.0066    0.0000 C   0  0  1  0  0  0  0  0  0  0  0  0
    8.9291    1.4191    0.0000 O   0  0  0  0  0  0  0  0  0  0  0  0
   -8.2182   -1.0559    0.0000 C   0  0  2  0  0  0  0  0  0  0  0  0
   -8.9327   -1.4684    0.0000 O   0  0  0  0  0  0  0  0  0  0  0  0
  1 29  2  0  0  0  0
  1 34  1  0  0  0  0
  1  2  1  0  0  0  0
 29  3  1  0  0  0  0
 34  4  1  0  0  0  0
  2  5  2  0  0  0  0
  3 41  1  0  0  0  0
  5  6  1  0  0  0  0
  6  7  2  0  0  0  0
  6  8  1  0  0  0  0
  7  9  1  0  0  0  0
  9 10  2  0  0  0  0
 10 11  1  0  0  0  0
 11 12  2  0  0  0  0
 11 13  1  0  0  0  0
 12 14  1  0  0  0  0
 14 15  2  0  0  0  0
 15 16  1  0  0  0  0
 16 17  2  0  0  0  0
 17 18  1  0  0  0  0
 17 19  1  0  0  0  0
 18 20  2  0  0  0  0
 20 21  1  0  0  0  0
 21 22  2  0  0  0  0
 22 23  1  0  0  0  0
 22 24  1  0  0  0  0
 23 25  2  0  0  0  0
 26 25  1  1  0  0  0
 26 32  1  0  0  0  0
 26 37  1  0  0  0  0
 32 27  2  0  0  0  0
 37 28  1  0  0  0  0
 27 39  1  0  0  0  0
  4 41  1  0  0  0  0
 28 39  1  0  0  0  0
 29 30  1  0  0  0  0
 32 31  1  0  0  0  0
 34 33  1  0  0  0  0
 34 35  1  0  0  0  0
 37 36  1  0  0  0  0
 37 38  1  0  0  0  0
 39 40  1  6  0  0  0
 41 42  1  1  0  0  0
M  END
> <DRUGBANK_ID>
DB00137

> <SECONDARY_ACCESSION_NUMBERS>
NUTR00036; DB11138

> <COMMON_NAME>
Lutein

> <CAS_NUMBER>
127-40-2

> <UNII>
X72A60C9MT

> <SYNONYMS>
Xanthophyll; Xantofyl

$$$$

  Mrv0541 09241310162D          

 14 13  0  0  0  0            999 V2000
    2.5076    0.1775    0.0000 C   0  0  0  0  0  0  0  0  0  0  0  0
    1.7931   -0.2350    0.0000 C   0  0  1  0  0  0  0  0  0  0  0  0
    2.5076    1.0025    0.0000 O   0  0  0  0  0  0  0  0  0  0  0  0
    1.7931   -1.0600    0.0000 N   0  0  0  0  0  0  0  0  0  0  0  0
    0.3642   -0.2350    0.0000 S   0  0  0  0  0  0  0  0  0  0  0  0
    1.0787    0.1775    0.0000 C   0  0  0  0  0  0  0  0  0  0  0  0
    3.2221   -0.2350    0.0000 O   0  0  0  0  0  0  0  0  0  0  0  0
   -2.4937   -0.2350    0.0000 C   0  0  0  0  0  0  0  0  0  0  0  0
   -1.7792    0.1775    0.0000 C   0  0  1  0  0  0  0  0  0  0  0  0
   -2.4937   -1.0600    0.0000 O   0  0  0  0  0  0  0  0  0  0  0  0
   -1.7792    1.0025    0.0000 N   0  0  0  0  0  0  0  0  0  0  0  0
   -0.3503    0.1775    0.0000 S   0  0  0  0  0  0  0  0  0  0  0  0
   -1.0648   -0.2350    0.0000 C   0  0  0  0  0  0  0  0  0  0  0  0
   -3.2082    0.1775    0.0000 O   0  0  0  0  0  0  0  0  0  0  0  0
  1  2  1  0  0  0  0
  1  3  2  0  0  0  0
  2  4  1  1  0  0  0
  2  6  1  0  0  0  0
  5  6  1  0  0  0  0
  7  1  1  0  0  0  0
  8  9  1  0  0  0  0
  8 10  2  0  0  0  0
  9 11  1  1  0  0  0
  9 13  1  0  0  0  0
 12 13  1  0  0  0  0
 14  8  1  0  0  0  0
  5 12  1  0  0  0  0
M  END
> <DRUGBANK_ID>
DB00138

> <SECONDARY_ACCESSION_NUMBERS>
NUTR00023

> <COMMON_NAME>
Cystine

> <CAS_NUMBER>
56-89-3

> <UNII>
48TCX9A1VT

> <SYNONYMS>
(R,R)-3,3'-dithiobis(2-aminopropanoic acid); Cistina; L-alpha-Diamino-beta-dithiolactic acid; L-Cystine; L-Dicysteine; β,β'-dithiodialanine

$$$$
139
  Mrv0541 02231214282D          

  8  7  0  0  0  0            999 V2000
    2.0928    0.2063    0.0000 O   0  0  0  0  0  0  0  0  0  0  0  0
    5.6650   -0.2063    0.0000 O   0  0  0  0  0  0  0  0  0  0  0  0
    2.8072   -1.0312    0.0000 O   0  0  0  0  0  0  0  0  0  0  0  0
    4.9504    1.0312    0.0000 O   0  0  0  0  0  0  0  0  0  0  0  0
    3.5217    0.2063    0.0000 C   0  0  0  0  0  0  0  0  0  0  0  0
    4.2361   -0.2063    0.0000 C   0  0  0  0  0  0  0  0  0  0  0  0
    2.8072   -0.2063    0.0000 C   0  0  0  0  0  0  0  0  0  0  0  0
    4.9504    0.2063    0.0000 C   0  0  0  0  0  0  0  0  0  0  0  0
  1  7  1  0  0  0  0
  2  8  1  0  0  0  0
  3  7  2  0  0  0  0
  4  8  2  0  0  0  0
  5  6  1  0  0  0  0
  5  7  1  0  0  0  0
  6  8  1  0  0  0  0
M  END
> <DRUGBANK_ID>
DB00139

> <SECONDARY_ACCESSION_NUMBERS>
NUTR00054

> <COMMON_NAME>
Succinic acid

> <CAS_NUMBER>
110-15-6

> <UNII>
AB6MNQ6J6L

> <SYNONYMS>
1,2-ethanedicarboxylic acid; Acide butanedioïque; Acide succinique; Acidum succinicum; Amber acid; Asuccin; Bernsteinsäure; Butandisäure; Butanedioic acid; Butanedionic acid; Dihydrofumaric acid; Ethylenesuccinic acid; Spirit of amber; Succinic acid

$$$$

  Mrv0541 02231214282D          

 27 29  0  0  0  0            999 V2000
    0.7145    0.4125    0.0000 C   0  0  0  0  0  0  0  0  0  0  0  0
    0.7145   -0.4125    0.0000 C   0  0  0  0  0  0  0  0  0  0  0  0
   -0.7145    0.4125    0.0000 C   0  0  0  0  0  0  0  0  0  0  0  0
   -0.7145   -0.4125    0.0000 C   0  0  0  0  0  0  0  0  0  0  0  0
   -1.4289    0.8250    0.0000 C   0  0  0  0  0  0  0  0  0  0  0  0
   -1.4289   -0.8250    0.0000 C   0  0  0  0  0  0  0  0  0  0  0  0
   -2.1434   -0.4125    0.0000 C   0  0  0  0  0  0  0  0  0  0  0  0
   -2.1434    0.4125    0.0000 C   0  0  0  0  0  0  0  0  0  0  0  0
    2.1434    0.4125    0.0000 C   0  0  0  0  0  0  0  0  0  0  0  0
    0.0000   -0.8250    0.0000 N   0  0  0  0  0  0  0  0  0  0  0  0
    1.4289    0.8250    0.0000 N   0  0  0  0  0  0  0  0  0  0  0  0
    1.4289   -0.8250    0.0000 C   0  0  0  0  0  0  0  0  0  0  0  0
    1.4289   -1.6500    0.0000 O   0  0  0  0  0  0  0  0  0  0  0  0
    2.8579    0.8250    0.0000 O   0  0  0  0  0  0  0  0  0  0  0  0
    2.1434   -0.4125    0.0000 N   0  0  0  0  0  0  0  0  0  0  0  0
    0.0000    0.8250    0.0000 N   0  0  0  0  0  0  0  0  0  0  0  0
    0.0000    1.6500    0.0000 C   0  0  0  0  0  0  0  0  0  0  0  0
   -0.7145    2.0625    0.0000 C   0  0  1  0  0  0  0  0  0  0  0  0
   -0.7145    2.8875    0.0000 C   0  0  1  0  0  0  0  0  0  0  0  0
   -1.4289    1.6500    0.0000 O   0  0  0  0  0  0  0  0  0  0  0  0
   -1.4289    3.3000    0.0000 C   0  0  1  0  0  0  0  0  0  0  0  0
    0.0000    3.3000    0.0000 O   0  0  0  0  0  0  0  0  0  0  0  0
   -1.4289    4.1250    0.0000 C   0  0  0  0  0  0  0  0  0  0  0  0
   -2.1434    2.8875    0.0000 O   0  0  0  0  0  0  0  0  0  0  0  0
   -2.1434    4.5375    0.0000 O   0  0  0  0  0  0  0  0  0  0  0  0
   -2.8579    0.8250    0.0000 C   0  0  0  0  0  0  0  0  0  0  0  0
   -2.8579   -0.8250    0.0000 C   0  0  0  0  0  0  0  0  0  0  0  0
 16  3  1  0  0  0  0
 16  1  1  0  0  0  0
  4 10  1  0  0  0  0
 10  2  2  0  0  0  0
 11  1  2  0  0  0  0
  2  1  1  0  0  0  0
  2 12  1  0  0  0  0
 11  9  1  0  0  0  0
 12 15  1  0  0  0  0
 15  9  1  0  0  0  0
  5  3  2  0  0  0  0
  3  4  1  0  0  0  0
  6  4  2  0  0  0  0
  5  8  1  0  0  0  0
  8  7  2  0  0  0  0
  7  6  1  0  0  0  0
  9 14  2  0  0  0  0
 12 13  2  0  0  0  0
 16 17  1  0  0  0  0
 17 18  1  0  0  0  0
 18 19  1  0  0  0  0
 18 20  1  6  0  0  0
 19 21  1  0  0  0  0
 19 22  1  1  0  0  0
 21 23  1  0  0  0  0
 21 24  1  6  0  0  0
 23 25  1  0  0  0  0
  8 26  1  0  0  0  0
  7 27  1  0  0  0  0
M  END
> <DRUGBANK_ID>
DB00140

> <SECONDARY_ACCESSION_NUMBERS>
NUTR00010; APRD00626; EXPT02760; DB09358

> <COMMON_NAME>
Riboflavin

> <CAS_NUMBER>
83-88-5

> <UNII>
TLM2976OFR

> <SYNONYMS>
1-Deoxy-1-(7,8-dimethyl-2,4-dioxo-3,4-dihydrobenzo[g]pteridin-10(2H)-yl)pentitol; 6,7-Dimethyl-9-D-ribitylisoalloxazine; 7,8-Dimethyl-10-(D-ribo-2,3,4,5-tetrahydroxypentyl)isoalloxazine; 7,8-Dimethyl-10-ribitylisoalloxazine; Lactoflavin; Lactoflavine; Riboflavin; Riboflavina; Riboflavine; Riboflavinum; Vitamin B2; Vitamin Bi; Vitamin G

$$$$

  Mrv0541 04191212032D          

 16 15  0  0  1  0            999 V2000
   12.1995   -5.4501    0.0000 C   0  0  0  0  0  0  0  0  0  0  0  0
   11.4851   -5.8626    0.0000 C   0  0  1  0  0  0  0  0  0  0  0  0
   10.7706   -5.4501    0.0000 C   0  0  2  0  0  0  0  0  0  0  0  0
   10.0561   -5.8626    0.0000 C   0  0  1  0  0  0  0  0  0  0  0  0
    9.3417   -5.4501    0.0000 C   0  0  2  0  0  0  0  0  0  0  0  0
   12.1995   -4.6251    0.0000 O   0  0  0  0  0  0  0  0  0  0  0  0
   10.7706   -4.6251    0.0000 O   0  0  0  0  0  0  0  0  0  0  0  0
   10.0561   -6.6876    0.0000 O   0  0  0  0  0  0  0  0  0  0  0  0
    9.3417   -4.6251    0.0000 O   0  0  0  0  0  0  0  0  0  0  0  0
   12.9140   -5.8626    0.0000 H   0  0  0  0  0  0  0  0  0  0  0  0
    8.6271   -5.8626    0.0000 C   0  0  0  0  0  0  0  0  0  0  0  0
    7.9127   -5.4501    0.0000 O   0  0  0  0  0  0  0  0  0  0  0  0
   11.4851   -6.6876    0.0000 N   0  0  0  0  0  0  0  0  0  0  0  0
   12.1995   -7.1001    0.0000 C   0  0  0  0  0  0  0  0  0  0  0  0
   12.9140   -6.6876    0.0000 O   0  0  0  0  0  0  0  0  0  0  0  0
   12.1995   -7.9251    0.0000 C   0  0  0  0  0  0  0  0  0  0  0  0
  6  1  2  0  0  0  0
  2  1  1  0  0  0  0
 10  1  1  0  0  0  0
  2 13  1  6  0  0  0
  3  2  1  0  0  0  0
  3  7  1  6  0  0  0
  4  3  1  0  0  0  0
  4  8  1  6  0  0  0
  5  4  1  0  0  0  0
  5  9  1  1  0  0  0
 11  5  1  0  0  0  0
 11 12  1  0  0  0  0
 15 14  2  0  0  0  0
 16 14  1  0  0  0  0
 13 14  1  0  0  0  0
M  END
> <DRUGBANK_ID>
DB00141

> <SECONDARY_ACCESSION_NUMBERS>
NUTR00040

> <COMMON_NAME>
N-Acetylglucosamine

> <CAS_NUMBER>
7512-17-6

> <UNII>
V956696549

> <SYNONYMS>
2-Acetamido-2-deoxy-D-glucose; aldehydo-N-acetyl-D-glucosamine; D-GlcNAc; N-Acetyl-D-glucosamine; N-Acetylchitosamine

$$$$
142
  Mrv0541 02231214282D          

 10  9  0  0  1  0            999 V2000
    4.5079    0.8745    0.0000 O   0  0  0  0  0  0  0  0  0  0  0  0
    1.6500   -1.6005    0.0000 O   0  0  0  0  0  0  0  0  0  0  0  0
    3.7935    2.1120    0.0000 O   0  0  0  0  0  0  0  0  0  0  0  0
    3.0790   -1.6005    0.0000 O   0  0  0  0  0  0  0  0  0  0  0  0
    2.3645    1.2870    0.0000 N   0  0  0  0  0  0  0  0  0  0  0  0
    3.0790    0.0495    0.0000 C   0  0  0  0  0  0  0  0  0  0  0  0
    3.0790    0.8745    0.0000 C   0  0  1  0  0  0  0  0  0  0  0  0
    2.3645   -0.3630    0.0000 C   0  0  0  0  0  0  0  0  0  0  0  0
    3.7935    1.2870    0.0000 C   0  0  0  0  0  0  0  0  0  0  0  0
    2.3645   -1.1880    0.0000 C   0  0  0  0  0  0  0  0  0  0  0  0
  1  9  1  0  0  0  0
  2 10  1  0  0  0  0
  3  9  2  0  0  0  0
  4 10  2  0  0  0  0
  7  5  1  6  0  0  0
  6  7  1  0  0  0  0
  6  8  1  0  0  0  0
  7  9  1  0  0  0  0
  8 10  1  0  0  0  0
M  END
> <DRUGBANK_ID>
DB00142

> <SECONDARY_ACCESSION_NUMBERS>
NUTR00027

> <COMMON_NAME>
Glutamic Acid

> <CAS_NUMBER>
56-86-0

> <UNII>
3KX376GY7L

> <SYNONYMS>
(2S)-2-Aminopentanedioic acid; (S)-2-Aminopentanedioic acid; (S)-Glutamic acid; ácido glutámico; Glu; Glutamic Acid; L-Glutamate; L-Glutamic acid; L-Glutaminic acid

$$$$
143
  Mrv0541 02231214282D          

 20 19  0  0  1  0            999 V2000
    6.3799   -1.1096    0.0000 S   0  0  0  0  0  0  0  0  0  0  0  0
    5.6655   -0.6971    0.0000 O   0  0  0  0  0  0  0  0  0  0  0  0
    7.8089    1.3654    0.0000 O   0  0  0  0  0  0  0  0  0  0  0  0
    2.0930    0.5404    0.0000 O   0  0  0  0  0  0  0  0  0  0  0  0
    2.8075   -0.6971    0.0000 O   0  0  0  0  0  0  0  0  0  0  0  0
   10.6668    0.5404    0.0000 O   0  0  0  0  0  0  0  0  0  0  0  0
    9.9524   -0.6971    0.0000 O   0  0  0  0  0  0  0  0  0  0  0  0
    6.3799    0.5404    0.0000 N   0  0  0  0  0  0  0  0  0  0  0  0
    3.5220    1.3654    0.0000 N   0  0  0  0  0  0  0  0  0  0  0  0
    8.5234    0.1279    0.0000 N   0  0  0  0  0  0  0  0  0  0  0  0
    4.2365    0.1279    0.0000 C   0  0  0  0  0  0  0  0  0  0  0  0
    4.9509    0.5404    0.0000 C   0  0  0  0  0  0  0  0  0  0  0  0
    7.0944    0.1279    0.0000 C   0  0  1  0  0  0  0  0  0  0  0  0
    3.5220    0.5404    0.0000 C   0  0  1  0  0  0  0  0  0  0  0  0
    5.6655    0.1279    0.0000 C   0  0  0  0  0  0  0  0  0  0  0  0
    7.0944   -0.6971    0.0000 C   0  0  0  0  0  0  0  0  0  0  0  0
    7.8089    0.5404    0.0000 C   0  0  0  0  0  0  0  0  0  0  0  0
    2.8075    0.1279    0.0000 C   0  0  0  0  0  0  0  0  0  0  0  0
    9.2379    0.5404    0.0000 C   0  0  0  0  0  0  0  0  0  0  0  0
    9.9524    0.1279    0.0000 C   0  0  0  0  0  0  0  0  0  0  0  0
  1 16  1  0  0  0  0
  2 15  2  0  0  0  0
  3 17  2  0  0  0  0
  4 18  1  0  0  0  0
  5 18  2  0  0  0  0
  6 20  1  0  0  0  0
  7 20  2  0  0  0  0
 13  8  1  6  0  0  0
  8 15  1  0  0  0  0
 14  9  1  1  0  0  0
 10 17  1  0  0  0  0
 10 19  1  0  0  0  0
 11 12  1  0  0  0  0
 11 14  1  0  0  0  0
 12 15  1  0  0  0  0
 13 16  1  0  0  0  0
 13 17  1  0  0  0  0
 14 18  1  0  0  0  0
 19 20  1  0  0  0  0
M  END
> <DRUGBANK_ID>
DB00143

> <SECONDARY_ACCESSION_NUMBERS>
NUTR00029; EXPT01650

> <COMMON_NAME>
Glutathione

> <CAS_NUMBER>
70-18-8

> <UNII>
GAN16C9B8O

> <SYNONYMS>
5-L-Glutamyl-L-cysteinylglycine; gamma-L-Glutamyl-L-cysteinyl-glycine; Glutathione; Glutathione-SH; GSH; N-(N-gamma-L-Glutamyl-L-cysteinyl)glycine; Reduced glutathione

$$$$
6323481
  Mrv0541 02231214282D          

 25 24  0  0  1  0            999 V2000
    7.3659    1.1096    0.0000 P   0  0  0  0  0  0  0  0  0  0  0  0
    4.5080    1.1096    0.0000 O   0  0  0  0  0  0  0  0  0  0  0  0
    6.6515    0.6971    0.0000 O   0  0  0  0  0  0  0  0  0  0  0  0
    4.5080   -0.5404    0.0000 O   0  0  0  0  0  0  0  0  0  0  0  0
    8.0804    1.5222    0.0000 O   0  0  0  0  0  0  0  0  0  0  0  0
    6.9534    1.8241    0.0000 O   0  0  0  0  0  0  0  0  0  0  0  0
    7.7784    0.3952    0.0000 O   0  0  0  0  0  0  0  0  0  0  0  0
    3.7935   -0.1279    0.0000 O   0  0  0  0  0  0  0  0  0  0  0  0
    5.2224   -1.7779    0.0000 O   0  0  0  0  0  0  0  0  0  0  0  0
   10.9383    1.5222    0.0000 O   0  0  0  0  0  0  0  0  0  0  0  0
   10.2239    0.2846    0.0000 O   0  0  0  0  0  0  0  0  0  0  0  0
    9.5094    2.3472    0.0000 N   0  0  0  0  0  0  0  0  0  0  0  0
    5.2224    0.6971    0.0000 C   0  0  1  0  0  0  0  0  0  0  0  0
    5.9370    1.1096    0.0000 C   0  0  0  0  0  0  0  0  0  0  0  0
    5.2224   -0.1279    0.0000 C   0  0  0  0  0  0  0  0  0  0  0  0
    3.0790    1.1096    0.0000 C   0  0  0  0  0  0  0  0  0  0  0  0
    3.7935    0.6971    0.0000 C   0  0  0  0  0  0  0  0  0  0  0  0
    2.3645    0.6971    0.0000 C   0  0  0  0  0  0  0  0  0  0  0  0
    8.7949    1.1096    0.0000 C   0  0  0  0  0  0  0  0  0  0  0  0
    9.5094    1.5222    0.0000 C   0  0  1  0  0  0  0  0  0  0  0  0
    1.6500    1.1096    0.0000 C   0  0  0  0  0  0  0  0  0  0  0  0
    4.5080   -1.3654    0.0000 C   0  0  0  0  0  0  0  0  0  0  0  0
    3.7935   -1.7779    0.0000 C   0  0  0  0  0  0  0  0  0  0  0  0
   10.2239    1.1096    0.0000 C   0  0  0  0  0  0  0  0  0  0  0  0
    3.7935   -2.6029    0.0000 C   0  0  0  0  0  0  0  0  0  0  0  0
  1  3  1  0  0  0  0
  1  5  1  0  0  0  0
  1  6  1  0  0  0  0
  1  7  2  0  0  0  0
 13  2  1  1  0  0  0
  2 17  1  0  0  0  0
  3 14  1  0  0  0  0
  4 15  1  0  0  0  0
  4 22  1  0  0  0  0
  5 19  1  0  0  0  0
  8 17  2  0  0  0  0
  9 22  2  0  0  0  0
 10 24  1  0  0  0  0
 11 24  2  0  0  0  0
 20 12  1  6  0  0  0
 13 14  1  0  0  0  0
 13 15  1  0  0  0  0
 16 17  1  0  0  0  0
 16 18  1  0  0  0  0
 18 21  1  0  0  0  0
 19 20  1  0  0  0  0
 20 24  1  0  0  0  0
 22 23  1  0  0  0  0
 23 25  1  0  0  0  0
M  END
> <DRUGBANK_ID>
DB00144

> <SECONDARY_ACCESSION_NUMBERS>
NUTR00048

> <COMMON_NAME>
Phosphatidyl serine

> <CAS_NUMBER>
1446756-47-3

> <UNII>
394XK0IH40

> <SYNONYMS>
Phosphatidyl-L-serine; Phosphatidylserine; PS; Ptd-L-Ser

$$$$

  Mrv0541 02231214282D          

  5  4  0  0  0  0            999 V2000
    2.0930    0.6188    0.0000 O   0  0  0  0  0  0  0  0  0  0  0  0
    2.8075   -0.6188    0.0000 O   0  0  0  0  0  0  0  0  0  0  0  0
    4.2365    0.2063    0.0000 N   0  0  0  0  0  0  0  0  0  0  0  0
    3.5220    0.6188    0.0000 C   0  0  0  0  0  0  0  0  0  0  0  0
    2.8075    0.2063    0.0000 C   0  0  0  0  0  0  0  0  0  0  0  0
  1  5  1  0  0  0  0
  2  5  2  0  0  0  0
  3  4  1  0  0  0  0
  4  5  1  0  0  0  0
M  END
> <DRUGBANK_ID>
DB00145

> <SECONDARY_ACCESSION_NUMBERS>
NUTR00028

> <COMMON_NAME>
Glycine

> <CAS_NUMBER>
56-40-6

> <UNII>
TE7660XO1C

> <SYNONYMS>
Aminoacetic acid; Aminoessigsäure; Aminoethanoic acid; Glicina; Gly; Glycin; Glycine; Glycocoll; Glykokoll; Glyzin; Leimzucker

$$$$

  Mrv0541 04191212102D          

 31 33  0  0  1  0            999 V2000
   -1.0890    1.2765    0.0000 C   0  0  0  0  0  0  0  0  0  0  0  0
   -1.0890   -0.3735    0.0000 C   0  0  0  0  0  0  0  0  0  0  0  0
    0.4101   -0.2159    0.0000 C   0  0  0  0  0  0  0  0  0  0  0  0
    0.8950    0.4515    0.0000 C   0  0  0  0  0  0  0  0  0  0  0  0
   -1.8035    0.8640    0.0000 C   0  0  0  0  0  0  0  0  0  0  0  0
   -1.0890   -1.1985    0.0000 C   0  0  0  0  0  0  0  0  0  0  0  0
   -1.8035    0.0390    0.0000 C   0  0  0  0  0  0  0  0  0  0  0  0
   -1.8035   -1.6110    0.0000 C   0  0  0  0  0  0  0  0  0  0  0  0
   -1.8035   -2.4360    0.0000 C   0  0  0  0  0  0  0  0  0  0  0  0
   -1.0890   -2.8485    0.0000 C   0  0  0  0  0  0  0  0  0  0  0  0
   -2.5179   -2.8485    0.0000 C   0  0  0  0  0  0  0  0  0  0  0  0
   -1.0890   -3.6735    0.0000 C   0  0  0  0  0  0  0  0  0  0  0  0
   -0.3745   -2.4360    0.0000 C   0  0  0  0  0  0  0  0  0  0  0  0
   -2.5179   -3.6735    0.0000 C   0  0  2  0  0  0  0  0  0  0  0  0
   -1.8035   -4.0860    0.0000 C   0  0  0  0  0  0  0  0  0  0  0  0
   -3.2324   -4.0860    0.0000 O   0  0  0  0  0  0  0  0  0  0  0  0
   -0.3044    2.3565    0.0000 C   0  0  0  0  0  0  0  0  0  0  0  0
    0.4101    1.9440    0.0000 C   0  0  2  0  0  0  0  0  0  0  0  0
    1.1246    2.3565    0.0000 C   0  0  0  0  0  0  0  0  0  0  0  0
    1.8390    1.9440    0.0000 C   0  0  0  0  0  0  0  0  0  0  0  0
    3.9825    2.3565    0.0000 C   0  0  0  0  0  0  0  0  0  0  0  0
    3.2680    1.1190    0.0000 C   0  0  0  0  0  0  0  0  0  0  0  0
    2.5535    2.3565    0.0000 C   0  0  0  0  0  0  0  0  0  0  0  0
    0.4101    1.1190    0.0000 C   0  0  2  0  0  0  0  0  0  0  0  0
    1.1246    1.5315    0.0000 H   0  0  0  0  0  0  0  0  0  0  0  0
   -0.3745    0.0390    0.0000 C   0  0  2  0  0  0  0  0  0  0  0  0
   -0.3745   -0.7860    0.0000 H   0  0  0  0  0  0  0  0  0  0  0  0
   -0.3745    0.8640    0.0000 C   0  0  2  0  0  0  0  0  0  0  0  0
   -0.3745    1.6890    0.0000 C   0  0  0  0  0  0  0  0  0  0  0  0
    3.2680    1.9440    0.0000 C   0  0  0  0  0  0  0  0  0  0  0  0
    3.9825    1.5315    0.0000 O   0  0  0  0  0  0  0  0  0  0  0  0
 26 28  1  0  0  0  0
 28 24  1  0  0  0  0
 28  1  1  0  0  0  0
 26  2  1  0  0  0  0
 26  3  1  0  0  0  0
 24  4  1  0  0  0  0
  1  5  1  0  0  0  0
  2  6  2  0  0  0  0
  2  7  1  0  0  0  0
  6  8  1  0  0  0  0
  8  9  2  0  0  0  0
  9 10  1  0  0  0  0
  9 11  1  0  0  0  0
 10 12  1  0  0  0  0
 10 13  2  0  0  0  0
 11 14  1  0  0  0  0
 12 15  1  0  0  0  0
 14 16  1  6  0  0  0
  3  4  1  0  0  0  0
  5  7  1  0  0  0  0
 14 15  1  0  0  0  0
 24 18  1  0  0  0  0
 18 17  1  6  0  0  0
 18 19  1  0  0  0  0
 19 20  1  0  0  0  0
 20 23  1  0  0  0  0
 23 30  1  0  0  0  0
 30 21  1  0  0  0  0
 30 22  1  0  0  0  0
 24 25  1  6  0  0  0
 26 27  1  6  0  0  0
 28 29  1  1  0  0  0
 30 31  1  0  0  0  0
M  END
> <DRUGBANK_ID>
DB00146

> <SECONDARY_ACCESSION_NUMBERS>
NUTR00006; APRD00428

> <COMMON_NAME>
Calcifediol

> <CAS_NUMBER>
19356-17-3

> <UNII>
T0WXW8F54E

> <SYNONYMS>
(3S,5Z,7E)-9,10-secocholesta-5,7,10-triene-3,25-diol; (3β,5Z,7E)-9,10-secocholesta-5,7,10(19)-triene-3,25-diol; (5Z,7E)-(3S)-9,10-secocholesta-5,7,10(19)-triene-3,25-diol; 25-hydroxycholecalciferol; 25-Hydroxyvitamin D3; Calcidiol; Calcifédiol; Calcifediol; Calcifediol anhydrous; Calcifediolum

$$$$
147
  Mrv0541 02231214282D          

 12 12  0  0  0  0            999 V2000
    2.0930    0.2063    0.0000 O   0  0  0  0  0  0  0  0  0  0  0  0
    5.6655   -0.2063    0.0000 O   0  0  0  0  0  0  0  0  0  0  0  0
    2.8075    1.4438    0.0000 O   0  0  0  0  0  0  0  0  0  0  0  0
    3.5220   -1.4438    0.0000 N   0  0  0  0  0  0  0  0  0  0  0  0
    4.2365   -0.2063    0.0000 C   0  0  0  0  0  0  0  0  0  0  0  0
    3.5220    0.2063    0.0000 C   0  0  0  0  0  0  0  0  0  0  0  0
    2.8075   -0.2063    0.0000 C   0  0  0  0  0  0  0  0  0  0  0  0
    2.8075   -1.0313    0.0000 C   0  0  0  0  0  0  0  0  0  0  0  0
    4.9509    0.2063    0.0000 C   0  0  0  0  0  0  0  0  0  0  0  0
    4.2365   -1.0313    0.0000 C   0  0  0  0  0  0  0  0  0  0  0  0
    2.0930   -1.4438    0.0000 C   0  0  0  0  0  0  0  0  0  0  0  0
    3.5220    1.0313    0.0000 C   0  0  0  0  0  0  0  0  0  0  0  0
  1  7  1  0  0  0  0
  2  9  1  0  0  0  0
  3 12  2  0  0  0  0
  4  8  2  0  0  0  0
  4 10  1  0  0  0  0
  5  6  1  0  0  0  0
  5  9  1  0  0  0  0
  5 10  2  0  0  0  0
  6  7  2  0  0  0  0
  6 12  1  0  0  0  0
  7  8  1  0  0  0  0
  8 11  1  0  0  0  0
M  END
> <DRUGBANK_ID>
DB00147

> <SECONDARY_ACCESSION_NUMBERS>
NUTR00049

> <COMMON_NAME>
Pyridoxal

> <CAS_NUMBER>
66-72-8

> <UNII>
3THM379K8A

> <SYNONYMS>
2-methyl-3-hydroxy-4-formyl-5-hydroxymethylpyridine; 3-hydroxy-5-(hydroxymethyl)-2-methyl-4-pyridinecarboxaldehyde; 3-hydroxy-5-(hydroxymethyl)-2-methylisonicotinaldehyde; 3-hydroxy-5-(hydroxymethyl)-2-methylpyridine-4-carboxaldehyde; Piridoxal; Pyridoxaldehyde

$$$$

  Mrv1652309121709242D          

  9  8  0  0  0  0            999 V2000
    1.9520    1.9520    0.0000 C   0  0  0  0  0  0  0  0  0  0  0  0
    1.9520    1.1270    0.0000 N   0  0  0  0  0  0  0  0  0  0  0  0
    1.2375    0.7145    0.0000 C   0  0  0  0  0  0  0  0  0  0  0  0
    0.5230    1.1270    0.0000 C   0  0  0  0  0  0  0  0  0  0  0  0
   -0.1914    0.7145    0.0000 O   0  0  0  0  0  0  0  0  0  0  0  0
    0.5230    1.9520    0.0000 O   0  0  0  0  0  0  0  0  0  0  0  0
    2.6664    0.7145    0.0000 C   0  0  0  0  0  0  0  0  0  0  0  0
    3.3809    1.1270    0.0000 N   0  0  0  0  0  0  0  0  0  0  0  0
    2.6664   -0.1105    0.0000 N   0  0  0  0  0  0  0  0  0  0  0  0
  1  2  1  0  0  0  0
  2  3  1  0  0  0  0
  3  4  1  0  0  0  0
  4  5  2  0  0  0  0
  4  6  1  0  0  0  0
  2  7  1  0  0  0  0
  7  8  2  0  0  0  0
  7  9  1  0  0  0  0
M  END
> <DRUGBANK_ID>
DB00148

> <SECONDARY_ACCESSION_NUMBERS>
NUTR00022

> <COMMON_NAME>
Creatine

> <CAS_NUMBER>
57-00-1

> <UNII>
MU72812GK0

> <SYNONYMS>
((amino(Imino)methyl)(methyl)amino)acetic acid; (alpha-Methylguanido)acetic acid; (N-methylcarbamimidamido)acetic acid; (α-methylguanido)acetic acid; alpha-Methylguanidino acetic acid; Creatin; Creatine; Kreatin; Methylglycocyamine; N-(aminoiminomethyl)-N-methylglycine; N-amidinosarcosine; N-carbamimidoyl-N-methylglycine; N-methyl-N-guanylglycine

$$$$

  Mrv0541 12091422482D          

  9  8  0  0  1  0            999 V2000
    1.7862   -0.2063    0.0000 O   0  0  0  0  0  0  0  0  0  0  0  0
   -1.7862    0.2063    0.0000 C   0  0  0  0  0  0  0  0  0  0  0  0
   -0.3572    0.2063    0.0000 C   0  0  0  0  0  0  0  0  0  0  0  0
    1.0717    0.2062    0.0000 C   0  0  0  0  0  0  0  0  0  0  0  0
    1.0717    1.0311    0.0000 O   0  0  0  0  0  0  0  0  0  0  0  0
    0.3572   -0.2063    0.0000 C   0  0  1  0  0  0  0  0  0  0  0  0
    0.3572   -1.0313    0.0000 N   0  0  0  0  0  0  0  0  0  0  0  0
   -1.0717   -0.2062    0.0000 C   0  0  0  0  0  0  0  0  0  0  0  0
   -1.0717   -1.0313    0.0000 C   0  0  0  0  0  0  0  0  0  0  0  0
  1  4  1  0  0  0  0
  6  4  1  0  0  0  0
  3  6  1  0  0  0  0
  8  3  1  0  0  0  0
  2  8  1  0  0  0  0
  4  5  2  0  0  0  0
  6  7  1  1  0  0  0
  8  9  1  0  0  0  0
M  END
> <DRUGBANK_ID>
DB00149

> <SECONDARY_ACCESSION_NUMBERS>
NUTR00033

> <COMMON_NAME>
L-Leucine

> <CAS_NUMBER>
61-90-5

> <UNII>
GMW67QNF9C

> <SYNONYMS>
(2S)-2-Amino-4-methylpentanoic acid; (2S)-alpha-2-Amino-4-methylvaleric acid; (2S)-alpha-Leucine; (S)-(+)-Leucine; (S)-Leucine; 2-Amino-4-methylvaleric acid; L; L-Leucin; L-Leuzin; Leu; Leucine

$$$$
150
  Mrv0541 02231214282D          

 15 16  0  0  1  0            999 V2000
    5.9868    1.6183    0.0000 O   0  0  0  0  0  0  0  0  0  0  0  0
    4.6286    2.0622    0.0000 O   0  0  0  0  0  0  0  0  0  0  0  0
    3.8597   -1.6183    0.0000 N   0  0  0  0  0  0  0  0  0  0  0  0
    5.4742    0.0498    0.0000 N   0  0  0  0  0  0  0  0  0  0  0  0
    3.8597   -0.2904    0.0000 C   0  0  0  0  0  0  0  0  0  0  0  0
    4.1159    0.4938    0.0000 C   0  0  0  0  0  0  0  0  0  0  0  0
    3.0791   -0.5418    0.0000 C   0  0  0  0  0  0  0  0  0  0  0  0
    4.9232    0.6639    0.0000 C   0  0  1  0  0  0  0  0  0  0  0  0
    3.0791   -1.3668    0.0000 C   0  0  0  0  0  0  0  0  0  0  0  0
    4.3412   -0.9543    0.0000 C   0  0  0  0  0  0  0  0  0  0  0  0
    2.3645   -0.1293    0.0000 C   0  0  0  0  0  0  0  0  0  0  0  0
    2.3645   -1.7793    0.0000 C   0  0  0  0  0  0  0  0  0  0  0  0
    5.1795    1.4482    0.0000 C   0  0  0  0  0  0  0  0  0  0  0  0
    1.6500   -0.5418    0.0000 C   0  0  0  0  0  0  0  0  0  0  0  0
    1.6500   -1.3668    0.0000 C   0  0  0  0  0  0  0  0  0  0  0  0
  1 13  1  0  0  0  0
  2 13  2  0  0  0  0
  3  9  1  0  0  0  0
  3 10  1  0  0  0  0
  8  4  1  1  0  0  0
  5  6  1  0  0  0  0
  5  7  1  0  0  0  0
  5 10  2  0  0  0  0
  6  8  1  0  0  0  0
  7  9  1  0  0  0  0
  7 11  2  0  0  0  0
  8 13  1  0  0  0  0
  9 12  2  0  0  0  0
 11 14  1  0  0  0  0
 12 15  1  0  0  0  0
 14 15  2  0  0  0  0
M  END
> <DRUGBANK_ID>
DB00150

> <SECONDARY_ACCESSION_NUMBERS>
NUTR00058; EXPT02064

> <COMMON_NAME>
L-Tryptophan

> <CAS_NUMBER>
73-22-3

> <UNII>
8DUH1N11BX

> <SYNONYMS>
(2S)-2-amino-3-(1H-indol-3-yl)propanoic acid; (S)-alpha-Amino-beta-(3-indolyl)-propionic acid; (S)-Tryptophan; (S)-α-amino-1H-indole-3-propanoic acid; L-(-)-Tryptophan; L-(−)-tryptophan; L-β-3-indolylalanine; Trp; Tryptophan; W

$$$$

  Mrv0541 09241312162D          

  7  6  0  0  0  0            999 V2000
    0.6124    0.2357    0.0000 C   0  0  0  0  0  0  0  0  0  0  0  0
   -0.1021   -0.1768    0.0000 C   0  0  2  0  0  0  0  0  0  0  0  0
   -0.8165    0.2357    0.0000 C   0  0  0  0  0  0  0  0  0  0  0  0
    1.3269   -0.1768    0.0000 O   0  0  0  0  0  0  0  0  0  0  0  0
    0.6124    1.0607    0.0000 O   0  0  0  0  0  0  0  0  0  0  0  0
   -0.1021   -1.0018    0.0000 N   0  0  0  0  0  0  0  0  0  0  0  0
   -1.5310   -0.1768    0.0000 S   0  0  0  0  0  0  0  0  0  0  0  0
  2  1  1  0  0  0  0
  5  1  2  0  0  0  0
  4  1  1  0  0  0  0
  3  2  1  0  0  0  0
  2  6  1  1  0  0  0
  7  3  1  0  0  0  0
M  END
> <DRUGBANK_ID>
DB00151

> <SECONDARY_ACCESSION_NUMBERS>
NUTR00018; DB04443; DB09485

> <COMMON_NAME>
L-Cysteine

> <CAS_NUMBER>
52-90-4

> <UNII>
K848JZ4886

> <SYNONYMS>
(2R)-2-amino-3-mercaptopropanoic acid; (2R)-2-amino-3-sulfanylpropanoic acid; (R)-2-Amino-3-mercaptopropanoic acid; Cys; Cysteine; Free Cysteine; L-2-Amino-3-mercaptopropionic acid; L-Cys; L-Cystein; L-Zystein

$$$$
152
  Mrv0541 02231214282D          

 18 19  0  0  0  0            999 V2000
    1.9050    0.8501    0.0000 S   0  0  0  0  0  0  0  0  0  0  0  0
    3.3643    2.9387    0.0000 O   0  0  0  0  0  0  0  0  0  0  0  0
    2.3175   -0.4194    0.0000 N   0  3  0  0  0  0  0  0  0  0  0  0
    3.7465   -2.8945    0.0000 N   0  0  0  0  0  0  0  0  0  0  0  0
    4.4610   -1.6570    0.0000 N   0  0  0  0  0  0  0  0  0  0  0  0
    2.3175   -2.8945    0.0000 N   0  0  0  0  0  0  0  0  0  0  0  0
    2.9849    0.0655    0.0000 C   0  0  0  0  0  0  0  0  0  0  0  0
    2.3175   -1.2445    0.0000 C   0  0  0  0  0  0  0  0  0  0  0  0
    2.7300    0.8501    0.0000 C   0  0  0  0  0  0  0  0  0  0  0  0
    3.2149    1.5175    0.0000 C   0  0  0  0  0  0  0  0  0  0  0  0
    3.0319   -1.6570    0.0000 C   0  0  0  0  0  0  0  0  0  0  0  0
    1.6500    0.0655    0.0000 C   0  0  0  0  0  0  0  0  0  0  0  0
    3.7696   -0.1894    0.0000 C   0  0  0  0  0  0  0  0  0  0  0  0
    2.8794    2.2713    0.0000 C   0  0  0  0  0  0  0  0  0  0  0  0
    3.0319   -2.4820    0.0000 C   0  0  0  0  0  0  0  0  0  0  0  0
    3.7465   -1.2445    0.0000 C   0  0  0  0  0  0  0  0  0  0  0  0
    4.4610   -2.4820    0.0000 C   0  0  0  0  0  0  0  0  0  0  0  0
    5.1754   -2.8945    0.0000 C   0  0  0  0  0  0  0  0  0  0  0  0
  1  9  1  0  0  0  0
  1 12  1  0  0  0  0
  2 14  1  0  0  0  0
  3  7  1  0  0  0  0
  3  8  1  0  0  0  0
  3 12  2  0  0  0  0
  4 15  2  0  0  0  0
  4 17  1  0  0  0  0
  5 16  1  0  0  0  0
  5 17  2  0  0  0  0
  6 15  1  0  0  0  0
  7  9  2  0  0  0  0
  7 13  1  0  0  0  0
  8 11  1  0  0  0  0
  9 10  1  0  0  0  0
 10 14  1  0  0  0  0
 11 15  1  0  0  0  0
 11 16  2  0  0  0  0
 17 18  1  0  0  0  0
M  CHG  1   3   1
M  END
> <DRUGBANK_ID>
DB00152

> <SECONDARY_ACCESSION_NUMBERS>
NUTR00009; APRD00552; EXPT03222

> <COMMON_NAME>
Thiamine

> <CAS_NUMBER>
70-16-6

> <UNII>
4ABT0J945J

> <SYNONYMS>
Aneurin; Antiberiberi factor; Thiamin; thiamine; thiamine(1+); thiamine(1+) ion; thiaminium; tiamina; Vitamin B1

$$$$
153
  Mrv0541 02231214282D          

 31 33  0  0  1  0            999 V2000
    1.6500   -3.9985    0.0000 O   0  0  0  0  0  0  0  0  0  0  0  0
    4.5080    0.9517    0.0000 C   0  0  2  0  0  0  0  0  0  0  0  0
    5.2886    1.2030    0.0000 C   0  0  2  0  0  0  0  0  0  0  0  0
    4.5080    0.1266    0.0000 C   0  0  1  0  0  0  0  0  0  0  0  0
    5.7701    0.5391    0.0000 C   0  0  0  0  0  0  0  0  0  0  0  0
    5.2886   -0.1247    0.0000 C   0  0  0  0  0  0  0  0  0  0  0  0
    3.7935    1.3642    0.0000 C   0  0  0  0  0  0  0  0  0  0  0  0
    5.5449    1.9872    0.0000 C   0  0  2  0  0  0  0  0  0  0  0  0
    3.7935   -0.2859    0.0000 C   0  0  0  0  0  0  0  0  0  0  0  0
    4.5080    1.7767    0.0000 C   0  0  0  0  0  0  0  0  0  0  0  0
    3.0791    0.9517    0.0000 C   0  0  0  0  0  0  0  0  0  0  0  0
    3.0791    0.1266    0.0000 C   0  0  0  0  0  0  0  0  0  0  0  0
    4.9939    2.6013    0.0000 C   0  0  0  0  0  0  0  0  0  0  0  0
    6.3522    2.1574    0.0000 C   0  0  0  0  0  0  0  0  0  0  0  0
    3.7935   -1.1109    0.0000 C   0  0  0  0  0  0  0  0  0  0  0  0
    6.6086    2.9416    0.0000 C   0  0  0  0  0  0  0  0  0  0  0  0
    3.0791   -1.5234    0.0000 C   0  0  0  0  0  0  0  0  0  0  0  0
    7.4158    3.1117    0.0000 C   0  0  1  0  0  0  0  0  0  0  0  0
    3.0791   -2.3484    0.0000 C   0  0  0  0  0  0  0  0  0  0  0  0
    7.6721    3.8959    0.0000 C   0  0  0  0  0  0  0  0  0  0  0  0
    2.3645   -2.7609    0.0000 C   0  0  0  0  0  0  0  0  0  0  0  0
    7.9668    2.4977    0.0000 C   0  0  0  0  0  0  0  0  0  0  0  0
    3.7935   -2.7609    0.0000 C   0  0  0  0  0  0  0  0  0  0  0  0
    2.3645   -3.5859    0.0000 C   0  0  2  0  0  0  0  0  0  0  0  0
    3.7935   -3.5859    0.0000 C   0  0  0  0  0  0  0  0  0  0  0  0
    3.0791   -3.9985    0.0000 C   0  0  0  0  0  0  0  0  0  0  0  0
    7.1211    4.5100    0.0000 C   0  0  0  0  0  0  0  0  0  0  0  0
    8.4794    4.0660    0.0000 C   0  0  0  0  0  0  0  0  0  0  0  0
    4.5080   -2.3484    0.0000 C   0  0  0  0  0  0  0  0  0  0  0  0
    5.9406    1.3054    0.0000 H   0  0  0  0  0  0  0  0  0  0  0  0
    4.5779   -0.5297    0.0000 H   0  0  0  0  0  0  0  0  0  0  0  0
 24  1  1  6  0  0  0
  2  3  1  0  0  0  0
  2  4  1  0  0  0  0
  2  7  1  0  0  0  0
  2 10  1  1  0  0  0
  3  5  1  0  0  0  0
  3  8  1  0  0  0  0
  3 30  1  6  0  0  0
  4  6  1  0  0  0  0
  4  9  1  0  0  0  0
  4 31  1  6  0  0  0
  5  6  1  0  0  0  0
  7 11  1  0  0  0  0
  8 13  1  6  0  0  0
  8 14  1  0  0  0  0
  9 12  1  0  0  0  0
  9 15  2  0  0  0  0
 11 12  1  0  0  0  0
 14 16  2  0  0  0  0
 15 17  1  0  0  0  0
 16 18  1  0  0  0  0
 17 19  2  0  0  0  0
 18 20  1  0  0  0  0
 18 22  1  1  0  0  0
 19 21  1  0  0  0  0
 19 23  1  0  0  0  0
 20 27  1  0  0  0  0
 20 28  1  0  0  0  0
 21 24  1  0  0  0  0
 23 25  1  0  0  0  0
 23 29  2  0  0  0  0
 24 26  1  0  0  0  0
 25 26  1  0  0  0  0
M  END
> <DRUGBANK_ID>
DB00153

> <SECONDARY_ACCESSION_NUMBERS>
NUTR00005; APRD00426

> <COMMON_NAME>
Ergocalciferol

> <CAS_NUMBER>
50-14-6

> <UNII>
VS041H42XC

> <SYNONYMS>
(3β,5Z,7E,22E)-9,10-secoergosta-5,7,10(19),22-tetraen-3-ol; (5Z,7E,22E)-(3S)-9,10-seco-5,7,10(19),22-ergostatetraen-3-ol; (5Z,7E,22E)-(3S)-9,10-secoergosta-5,7,10(19),22-tetraen-3-ol; Activated ergosterol; Ercalciol; Ergocalciférol; Ergocalciferol; Ergocalciferolum; Oleovitamin D2; Viosterol; Vitamin D2; Vitamina D2

$$$$
5280581
  Mrv0541 02231214292D          

 22 21  0  0  0  0            999 V2000
    1.6500    2.6813    0.0000 O   0  0  0  0  0  0  0  0  0  0  0  0
    3.0790    2.6813    0.0000 O   0  0  0  0  0  0  0  0  0  0  0  0
    3.7935   -0.2063    0.0000 C   0  0  0  0  0  0  0  0  0  0  0  0
    3.0790    0.2063    0.0000 C   0  0  0  0  0  0  0  0  0  0  0  0
    3.7935   -1.0313    0.0000 C   0  0  0  0  0  0  0  0  0  0  0  0
    3.0790    1.0313    0.0000 C   0  0  0  0  0  0  0  0  0  0  0  0
    4.5080   -1.4438    0.0000 C   0  0  0  0  0  0  0  0  0  0  0  0
    2.3645    1.4438    0.0000 C   0  0  0  0  0  0  0  0  0  0  0  0
    7.3659    1.0313    0.0000 C   0  0  0  0  0  0  0  0  0  0  0  0
    6.6515    1.4438    0.0000 C   0  0  0  0  0  0  0  0  0  0  0  0
    7.3659    0.2063    0.0000 C   0  0  0  0  0  0  0  0  0  0  0  0
    6.6515    2.2688    0.0000 C   0  0  0  0  0  0  0  0  0  0  0  0
    4.5080   -2.2688    0.0000 C   0  0  0  0  0  0  0  0  0  0  0  0
    5.2224   -2.6813    0.0000 C   0  0  0  0  0  0  0  0  0  0  0  0
    8.0804   -0.2063    0.0000 C   0  0  0  0  0  0  0  0  0  0  0  0
    2.3645    2.2688    0.0000 C   0  0  0  0  0  0  0  0  0  0  0  0
    5.9370    2.6813    0.0000 C   0  0  0  0  0  0  0  0  0  0  0  0
    5.9370   -2.2688    0.0000 C   0  0  0  0  0  0  0  0  0  0  0  0
    8.0804   -1.0313    0.0000 C   0  0  0  0  0  0  0  0  0  0  0  0
    7.3659   -1.4438    0.0000 C   0  0  0  0  0  0  0  0  0  0  0  0
    6.6515   -2.6813    0.0000 C   0  0  0  0  0  0  0  0  0  0  0  0
    7.3659   -2.2688    0.0000 C   0  0  0  0  0  0  0  0  0  0  0  0
  1 16  1  0  0  0  0
  2 16  2  0  0  0  0
  3  4  1  0  0  0  0
  3  5  1  0  0  0  0
  4  6  1  0  0  0  0
  5  7  1  0  0  0  0
  6  8  1  0  0  0  0
  7 13  1  0  0  0  0
  8 16  1  0  0  0  0
  9 10  1  0  0  0  0
  9 11  1  0  0  0  0
 10 12  1  0  0  0  0
 11 15  1  0  0  0  0
 12 17  1  0  0  0  0
 13 14  2  0  0  0  0
 14 18  1  0  0  0  0
 15 19  2  0  0  0  0
 18 21  1  0  0  0  0
 19 20  1  0  0  0  0
 20 22  1  0  0  0  0
 21 22  2  0  0  0  0
M  END
> <DRUGBANK_ID>
DB00154

> <SECONDARY_ACCESSION_NUMBERS>
NUTR00032

> <COMMON_NAME>
Dihomo-gamma-linolenic acid

> <CAS_NUMBER>
1783-84-2

> <UNII>
FC398RK06S

> <SYNONYMS>
(8Z,11Z,14Z)-Icosatrienoic acid; (Z,Z,Z)-8,11,14-Eicosatrienoic acid; (Z,Z,Z)-8,11,14-Icosatrienoate; (Z,Z,Z)-8,11,14-Icosatrienoic acid; 20:3, n-6,9,12 all-cis; 8,11,14-Eicosatrienoic Acid; 8c,11c,14c-eicosatrienoic acid; 8c,11c,14c-Eicosatriensäure; all-cis-8,11,14-eicosatrienoic acid; all-cis-8,11,14-icosatrienoic acid; all-cis-eicosa-8,11,14-trienoic acid; all-cis-Eicosa-8,11,14-triensäure; all-cis-icosa-8,11,14-trienoic acid; C20:3, n-6,9,12 all-cis; cis,cis,cis-8,11,14-eicosatrienoic acid; DGLA; dihomo-γ-linolenic acid; eicosa-8Z,11Z,14Z-trienoic acid; gamma-Homolinolenic acid; Homo-gamma-linolenic acid; Homo-gamma-linolensäure; Homo-γ-linolensäure

$$$$

  Mrv1652309121709232D          

 12 11  0  0  1  0            999 V2000
    5.8559    2.5559    0.0000 C   0  0  0  0  0  0  0  0  0  0  0  0
    5.1414    2.1434    0.0000 C   0  0  0  0  0  0  0  0  0  0  0  0
    4.4270    2.5559    0.0000 C   0  0  1  0  0  0  0  0  0  0  0  0
    3.7125    2.1434    0.0000 C   0  0  0  0  0  0  0  0  0  0  0  0
    2.9980    2.5559    0.0000 O   0  0  0  0  0  0  0  0  0  0  0  0
    3.7125    1.3184    0.0000 O   0  0  0  0  0  0  0  0  0  0  0  0
    4.4270    3.3809    0.0000 N   0  0  0  0  0  0  0  0  0  0  0  0
    6.5704    2.1434    0.0000 C   0  0  0  0  0  0  0  0  0  0  0  0
    7.2849    2.5559    0.0000 N   0  0  0  0  0  0  0  0  0  0  0  0
    7.9993    2.1434    0.0000 C   0  0  0  0  0  0  0  0  0  0  0  0
    8.7138    2.5559    0.0000 O   0  0  0  0  0  0  0  0  0  0  0  0
    7.9993    1.3184    0.0000 N   0  0  0  0  0  0  0  0  0  0  0  0
  1  2  1  0  0  0  0
  2  3  1  0  0  0  0
  3  4  1  0  0  0  0
  4  5  2  0  0  0  0
  4  6  1  0  0  0  0
  3  7  1  1  0  0  0
  1  8  1  0  0  0  0
  8  9  1  0  0  0  0
  9 10  1  0  0  0  0
 10 11  2  0  0  0  0
 10 12  1  0  0  0  0
M  END
> <DRUGBANK_ID>
DB00155

> <SECONDARY_ACCESSION_NUMBERS>
NUTR00021

> <COMMON_NAME>
L-Citrulline

> <CAS_NUMBER>
372-75-8

> <UNII>
29VT07BGDA

> <SYNONYMS>
(S)-2-Amino-5-ureidopentanoic acid; 2-Amino-5-ureidovaleric acid; alpha-amino-delta-Ureidovaleric acid; Cit; Citrulina; Citrulline; delta-Ureidonorvaline; L-2-Amino-5-ureidovaleric acid; N(5)-(Aminocarbonyl)-L-ornithine; N(delta)-Carbamylornithine; N5-(Aminocarbonyl)ornithine; N5-Carbamoyl-L-ornithine; N5-carbamoylornithine; α-amino-δ-ureidovaleric acid; δ-ureidonorvaline

$$$$

  Mrv0541 09241312372D          

  8  7  0  0  0  0            999 V2000
    0.7145    0.9281    0.0000 O   0  0  0  0  0  0  0  0  0  0  0  0
    0.7145    0.1031    0.0000 C   0  0  0  0  0  0  0  0  0  0  0  0
    1.4289   -0.3094    0.0000 O   0  0  0  0  0  0  0  0  0  0  0  0
    0.0000   -0.3094    0.0000 C   0  0  1  0  0  0  0  0  0  0  0  0
    0.0000   -1.1344    0.0000 N   0  0  0  0  0  0  0  0  0  0  0  0
   -0.7145    0.1031    0.0000 C   0  0  2  0  0  0  0  0  0  0  0  0
   -0.7145    0.9281    0.0000 O   0  0  0  0  0  0  0  0  0  0  0  0
   -1.4289   -0.3094    0.0000 C   0  0  0  0  0  0  0  0  0  0  0  0
  2  1  2  0  0  0  0
  3  2  1  0  0  0  0
  4  2  1  0  0  0  0
  4  5  1  1  0  0  0
  6  4  1  0  0  0  0
  6  7  1  1  0  0  0
  6  8  1  0  0  0  0
M  END
> <DRUGBANK_ID>
DB00156

> <SECONDARY_ACCESSION_NUMBERS>
NUTR00057

> <COMMON_NAME>
L-Threonine

> <CAS_NUMBER>
72-19-5

> <UNII>
2ZD004190S

> <SYNONYMS>
(2S,3R)-(-)-Threonine; (2S)-threonine; 2-Amino-3-hydroxybutyric acid; L-(-)-Threonine; L-2-Amino-3-hydroxybutyric acid; L-alpha-amino-beta-hydroxybutyric acid; L-Threonin; L-α-amino-β-hydroxybutyric acid; Thr; Threonine

$$$$
157
  Mrv0541 02231214292D          

 44 48  0  0  1  0            999 V2000
    6.9922    1.8744    0.0000 P   0  0  1  0  0  0  0  0  0  0  0  0
    8.4135    2.0213    0.0000 P   0  0  2  0  0  0  0  0  0  0  0  0
    4.9010    0.4187    0.0000 O   0  0  0  0  0  0  0  0  0  0  0  0
   11.3032    2.2426    0.0000 O   0  0  0  0  0  0  0  0  0  0  0  0
    3.8647    2.2851    0.0000 O   0  0  0  0  0  0  0  0  0  0  0  0
    2.8071    0.8348    0.0000 O   0  0  0  0  0  0  0  0  0  0  0  0
   10.2050    0.4119    0.0000 O   0  0  0  0  0  0  0  0  0  0  0  0
   11.9898    0.2212    0.0000 O   0  0  0  0  0  0  0  0  0  0  0  0
    6.3238    1.3906    0.0000 O   0  0  0  0  0  0  0  0  0  0  0  0
    9.1667    1.6844    0.0000 O   0  0  0  0  0  0  0  0  0  0  0  0
    7.6604    2.3582    0.0000 O   0  0  0  0  0  0  0  0  0  0  0  0
    7.4759    1.2061    0.0000 O   0  0  0  0  0  0  0  0  0  0  0  0
    8.7504    2.7744    0.0000 O   0  0  0  0  0  0  0  0  0  0  0  0
    6.5084    2.5427    0.0000 O   0  0  0  0  0  0  0  0  0  0  0  0
    8.0766    1.2682    0.0000 O   0  0  0  0  0  0  0  0  0  0  0  0
   14.3756    0.0175    0.0000 O   0  0  0  0  0  0  0  0  0  0  0  0
    3.8597   -0.6191    0.0000 N   0  0  0  0  0  0  0  0  0  0  0  0
   12.7226    1.8597    0.0000 N   0  0  0  0  0  0  0  0  0  0  0  0
    3.8597   -1.9469    0.0000 N   0  0  0  0  0  0  0  0  0  0  0  0
    2.3645   -0.4580    0.0000 N   0  0  0  0  0  0  0  0  0  0  0  0
    1.6500   -1.6955    0.0000 N   0  0  0  0  0  0  0  0  0  0  0  0
    2.3645   -2.9330    0.0000 N   0  0  0  0  0  0  0  0  0  0  0  0
   15.4392    0.9718    0.0000 N   0  0  0  0  0  0  0  0  0  0  0  0
    4.1182    1.5000    0.0000 C   0  0  1  0  0  0  0  0  0  0  0  0
    3.6321    0.8334    0.0000 C   0  0  2  0  0  0  0  0  0  0  0  0
    4.9025    1.2437    0.0000 C   0  0  1  0  0  0  0  0  0  0  0  0
    4.1159    0.1652    0.0000 C   0  0  1  0  0  0  0  0  0  0  0  0
   10.7582    1.0241    0.0000 C   0  0  1  0  0  0  0  0  0  0  0  0
   11.5785    0.9364    0.0000 C   0  0  2  0  0  0  0  0  0  0  0  0
   10.5880    1.8314    0.0000 C   0  0  1  0  0  0  0  0  0  0  0  0
   11.9154    1.6895    0.0000 C   0  0  1  0  0  0  0  0  0  0  0  0
    5.5707    1.7275    0.0000 C   0  0  0  0  0  0  0  0  0  0  0  0
    9.8349    2.1682    0.0000 C   0  0  0  0  0  0  0  0  0  0  0  0
    3.0790   -0.8705    0.0000 C   0  0  0  0  0  0  0  0  0  0  0  0
   13.2737    1.2456    0.0000 C   0  0  0  0  0  0  0  0  0  0  0  0
    4.3411   -1.2830    0.0000 C   0  0  0  0  0  0  0  0  0  0  0  0
   12.9790    2.6438    0.0000 C   0  0  0  0  0  0  0  0  0  0  0  0
    3.0790   -1.6955    0.0000 C   0  0  0  0  0  0  0  0  0  0  0  0
   14.0809    1.4157    0.0000 C   0  0  0  0  0  0  0  0  0  0  0  0
   14.3372    2.1999    0.0000 C   0  0  0  0  0  0  0  0  0  0  0  0
   13.7862    2.8140    0.0000 C   0  0  0  0  0  0  0  0  0  0  0  0
    2.3645   -2.1080    0.0000 C   0  0  0  0  0  0  0  0  0  0  0  0
   14.6319    0.8017    0.0000 C   0  0  0  0  0  0  0  0  0  0  0  0
    1.6500   -0.8705    0.0000 C   0  0  0  0  0  0  0  0  0  0  0  0
  1  9  1  0  0  0  0
  1 11  1  0  0  0  0
  1 12  1  6  0  0  0
  1 14  2  0  0  0  0
  2 10  1  0  0  0  0
  2 11  1  0  0  0  0
  2 13  1  1  0  0  0
  2 15  2  0  0  0  0
  3 26  1  0  0  0  0
  3 27  1  0  0  0  0
  4 30  1  0  0  0  0
  4 31  1  0  0  0  0
 24  5  1  6  0  0  0
 25  6  1  6  0  0  0
 28  7  1  6  0  0  0
 29  8  1  6  0  0  0
  9 32  1  0  0  0  0
 10 33  1  0  0  0  0
 16 43  2  0  0  0  0
 27 17  1  1  0  0  0
 17 34  1  0  0  0  0
 17 36  1  0  0  0  0
 31 18  1  1  0  0  0
 18 35  1  0  0  0  0
 18 37  1  0  0  0  0
 19 36  2  0  0  0  0
 19 38  1  0  0  0  0
 20 34  2  0  0  0  0
 20 44  1  0  0  0  0
 21 42  1  0  0  0  0
 21 44  2  0  0  0  0
 22 42  1  0  0  0  0
 23 43  1  0  0  0  0
 24 25  1  0  0  0  0
 24 26  1  0  0  0  0
 25 27  1  0  0  0  0
 26 32  1  1  0  0  0
 28 29  1  0  0  0  0
 28 30  1  0  0  0  0
 29 31  1  0  0  0  0
 30 33  1  1  0  0  0
 34 38  1  0  0  0  0
 35 39  2  0  0  0  0
 37 41  2  0  0  0  0
 38 42  2  0  0  0  0
 39 40  1  0  0  0  0
 39 43  1  0  0  0  0
 40 41  1  0  0  0  0
M  END
> <DRUGBANK_ID>
DB00157

> <SECONDARY_ACCESSION_NUMBERS>
NUTR00041; DB01907; EXPT02287; DB03527

> <COMMON_NAME>
NADH

> <CAS_NUMBER>
58-68-4

> <UNII>
4J24DQ0916

> <SYNONYMS>
1,4-dihydronicotinamide adenine dinucleotide; DPNH; NAD reduced form; Nicotinamide adenine dinucleotide (reduced); Nicotinamide-adenine dinucleotide, reduced; Reduced nicotinamide adenine diphosphate; Reduced nicotinamide-adenine dinucleotide

$$$$
158
  Mrv0541 02231214292D          

 32 34  0  0  1  0            999 V2000
   12.8598    0.2286    0.0000 O   0  0  0  0  0  0  0  0  0  0  0  0
    9.9988    1.0426    0.0000 O   0  0  0  0  0  0  0  0  0  0  0  0
   12.1501   -1.0116    0.0000 O   0  0  0  0  0  0  0  0  0  0  0  0
   12.8502    2.7036    0.0000 O   0  0  0  0  0  0  0  0  0  0  0  0
   11.4213    2.6981    0.0000 O   0  0  0  0  0  0  0  0  0  0  0  0
    3.5220   -0.2286    0.0000 O   0  0  0  0  0  0  0  0  0  0  0  0
   10.7180   -0.1921    0.0000 N   0  0  0  0  0  0  0  0  0  0  0  0
    7.1504   -1.4434    0.0000 N   0  0  0  0  0  0  0  0  0  0  0  0
    4.9740   -1.0250    0.0000 N   0  0  0  0  0  0  0  0  0  0  0  0
    3.5220   -2.7036    0.0000 N   0  0  0  0  0  0  0  0  0  0  0  0
    4.9740   -2.7322    0.0000 N   0  0  0  0  0  0  0  0  0  0  0  0
    2.8075   -1.4661    0.0000 N   0  0  0  0  0  0  0  0  0  0  0  0
    2.0930   -2.7036    0.0000 N   0  0  0  0  0  0  0  0  0  0  0  0
   11.4309    0.2231    0.0000 C   0  0  1  0  0  0  0  0  0  0  0  0
   11.4277    1.0481    0.0000 C   0  0  0  0  0  0  0  0  0  0  0  0
   12.1406    1.4634    0.0000 C   0  0  0  0  0  0  0  0  0  0  0  0
   10.0019    0.2176    0.0000 C   0  0  0  0  0  0  0  0  0  0  0  0
    9.2890   -0.1977    0.0000 C   0  0  0  0  0  0  0  0  0  0  0  0
   12.1469   -0.1866    0.0000 C   0  0  0  0  0  0  0  0  0  0  0  0
    7.8633   -1.0282    0.0000 C   0  0  0  0  0  0  0  0  0  0  0  0
    6.4343   -1.0337    0.0000 C   0  0  0  0  0  0  0  0  0  0  0  0
    9.2922   -1.0227    0.0000 C   0  0  0  0  0  0  0  0  0  0  0  0
    8.5730    0.2121    0.0000 C   0  0  0  0  0  0  0  0  0  0  0  0
    8.5793   -1.4379    0.0000 C   0  0  0  0  0  0  0  0  0  0  0  0
    7.8601   -0.2032    0.0000 C   0  0  0  0  0  0  0  0  0  0  0  0
    5.7214   -1.4490    0.0000 C   0  0  0  0  0  0  0  0  0  0  0  0
   12.1374    2.2883    0.0000 C   0  0  0  0  0  0  0  0  0  0  0  0
    4.2364   -1.4661    0.0000 C   0  0  0  0  0  0  0  0  0  0  0  0
    4.2364   -2.2911    0.0000 C   0  0  0  0  0  0  0  0  0  0  0  0
    5.7214   -2.3083    0.0000 C   0  0  0  0  0  0  0  0  0  0  0  0
    3.5220   -1.0536    0.0000 C   0  0  0  0  0  0  0  0  0  0  0  0
    2.8075   -2.2911    0.0000 C   0  0  0  0  0  0  0  0  0  0  0  0
  1 19  1  0  0  0  0
  2 17  2  0  0  0  0
  3 19  2  0  0  0  0
  4 27  1  0  0  0  0
  5 27  2  0  0  0  0
  6 31  2  0  0  0  0
 14  7  1  1  0  0  0
  7 17  1  0  0  0  0
  8 20  1  0  0  0  0
  8 21  1  0  0  0  0
  9 26  1  0  0  0  0
  9 28  2  0  0  0  0
 10 29  1  0  0  0  0
 10 32  1  0  0  0  0
 11 29  2  0  0  0  0
 11 30  1  0  0  0  0
 12 31  1  0  0  0  0
 12 32  2  0  0  0  0
 13 32  1  0  0  0  0
 14 15  1  0  0  0  0
 14 19  1  0  0  0  0
 15 16  1  0  0  0  0
 16 27  1  0  0  0  0
 17 18  1  0  0  0  0
 18 22  2  0  0  0  0
 18 23  1  0  0  0  0
 20 24  2  0  0  0  0
 20 25  1  0  0  0  0
 21 26  1  0  0  0  0
 22 24  1  0  0  0  0
 23 25  2  0  0  0  0
 26 30  2  0  0  0  0
 28 29  1  0  0  0  0
 28 31  1  0  0  0  0
M  END
> <DRUGBANK_ID>
DB00158

> <SECONDARY_ACCESSION_NUMBERS>
NUTR00025

> <COMMON_NAME>
Folic Acid

> <CAS_NUMBER>
59-30-3

> <UNII>
935E97BOY8

> <SYNONYMS>
ácido fólico; Folacin; Folate; Folic Acid; Folsäure; N-[(4-{[(2-amino-4-oxo-1,4-dihydropteridin-6-yl)methyl]amino}phenyl)carbonyl]-L-glutamic acid; N-pteroyl-L-glutamic acid; PGA; PteGlu; Pteroyl-L-glutamate; Pteroyl-L-glutamic acid; Pteroyl-L-monoglutamic acid; Pteroylglutamic acid; Vitamin B9; Vitamin Bc; Vitamin M

$$$$

  Mrv1718006221812462D          

 22 21  0  0  0  0            999 V2000
    0.3572    1.6500    0.0000 C   0  0  0  0  0  0  0  0  0  0  0  0
   -0.3572    2.0625    0.0000 C   0  0  0  0  0  0  0  0  0  0  0  0
   -1.0717    1.6500    0.0000 C   0  0  0  0  0  0  0  0  0  0  0  0
   -1.7862    2.0625    0.0000 C   0  0  0  0  0  0  0  0  0  0  0  0
   -2.5006    1.6500    0.0000 C   0  0  0  0  0  0  0  0  0  0  0  0
   -2.5006    0.8250    0.0000 C   0  0  0  0  0  0  0  0  0  0  0  0
   -3.2151    0.4124    0.0000 C   0  0  0  0  0  0  0  0  0  0  0  0
   -3.2151   -0.4125    0.0000 C   0  0  0  0  0  0  0  0  0  0  0  0
   -2.5006   -0.8250    0.0000 C   0  0  0  0  0  0  0  0  0  0  0  0
   -2.5006   -1.6500    0.0000 C   0  0  0  0  0  0  0  0  0  0  0  0
   -1.7862   -2.0625    0.0000 C   0  0  0  0  0  0  0  0  0  0  0  0
   -1.0717   -1.6500    0.0000 C   0  0  0  0  0  0  0  0  0  0  0  0
   -0.3572   -2.0625    0.0000 C   0  0  0  0  0  0  0  0  0  0  0  0
    0.3572   -1.6500    0.0000 C   0  0  0  0  0  0  0  0  0  0  0  0
    0.3572   -0.8250    0.0000 C   0  0  0  0  0  0  0  0  0  0  0  0
    1.0716   -0.4125    0.0000 C   0  0  0  0  0  0  0  0  0  0  0  0
    1.7861   -0.8250    0.0000 C   0  0  0  0  0  0  0  0  0  0  0  0
    0.3572    0.8250    0.0000 C   0  0  0  0  0  0  0  0  0  0  0  0
    1.0716    0.4124    0.0000 C   0  0  0  0  0  0  0  0  0  0  0  0
    2.5006    0.4124    0.0000 O   0  0  0  0  0  0  0  0  0  0  0  0
    3.2151   -0.8250    0.0000 O   0  0  0  0  0  0  0  0  0  0  0  0
    2.5006   -0.4125    0.0000 C   0  0  0  0  0  0  0  0  0  0  0  0
 18  1  1  0  0  0  0
  1  2  2  0  0  0  0
  2  3  1  0  0  0  0
  3  4  1  0  0  0  0
  4  5  2  0  0  0  0
  5  6  1  0  0  0  0
  6  7  1  0  0  0  0
  7  8  2  0  0  0  0
  8  9  1  0  0  0  0
  9 10  1  0  0  0  0
 10 11  2  0  0  0  0
 11 12  1  0  0  0  0
 12 13  1  0  0  0  0
 13 14  2  0  0  0  0
 14 15  1  0  0  0  0
 15 16  1  0  0  0  0
 16 17  1  0  0  0  0
 17 22  1  0  0  0  0
 18 19  1  0  0  0  0
 22 20  2  0  0  0  0
 22 21  1  0  0  0  0
M  END
> <DRUGBANK_ID>
DB00159

> <SECONDARY_ACCESSION_NUMBERS>
NUTR00024

> <COMMON_NAME>
Icosapent

> <CAS_NUMBER>
10417-94-4

> <UNII>
AAN7QOV9EA

> <SYNONYMS>
(5Z,8Z,11Z,14Z,17Z)-5,8,11,14,17-eicosapentaenoic acid; (5Z,8Z,11Z,14Z,17Z)-Eicosapentaenoate; (5Z,8Z,11Z,14Z,17Z)-Eicosapentaenoic acid; (5Z,8Z,11Z,14Z,17Z)-Icosapentaenoic acid; (all-Z)-5,8,11,14,17-eicosapentaenoic acid; 5,8,11,14,17-eicosapentaenoic acid; 5,8,11,14,17-Icosapentaenoic acid; all-cis-5,8,11,14,17-eicosapentaenoic acid; all-cis-5,8,11,14,17-icosapentaenoic acid; all-cis-icosa-5,8,11,14,17-pentaenoic acid; cis-5,8,11,14,17-eicosapentaenoic acid; cis-5,8,11,14,17-EPA; cis-delta(5,8,11,14,17)-Eicosapentaenoic acid; Eicosapentaenoic acid; EPA; Icosapent; Icosapentaenoic acid; Icosapento; Icosapentum; Timnodonic acid

$$$$

  Mrv0541 09241312462D          

  6  5  0  0  0  0            999 V2000
    1.8187    0.2250    0.0000 C   0  0  0  0  0  0  0  0  0  0  0  0
    1.1042   -0.1875    0.0000 C   0  0  1  0  0  0  0  0  0  0  0  0
    2.5331   -0.1875    0.0000 O   0  0  0  0  0  0  0  0  0  0  0  0
    1.8187    1.0500    0.0000 O   0  0  0  0  0  0  0  0  0  0  0  0
    1.1042   -1.0125    0.0000 N   0  0  0  0  0  0  0  0  0  0  0  0
    0.3897    0.2250    0.0000 C   0  0  0  0  0  0  0  0  0  0  0  0
  2  1  1  0  0  0  0
  4  1  2  0  0  0  0
  3  1  1  0  0  0  0
  2  6  1  0  0  0  0
  2  5  1  1  0  0  0
M  END
> <DRUGBANK_ID>
DB00160

> <SECONDARY_ACCESSION_NUMBERS>
NUTR00013

> <COMMON_NAME>
L-Alanine

> <CAS_NUMBER>
56-41-7

> <UNII>
OF5P57N2ZX

> <SYNONYMS>
(2S)-2-aminopropanoic acid; (S)-2-aminopropanoic acid; (S)-alanine; Alanina; Alanine; L-2-Aminopropionic acid; L-Alanin; L-alpha-Alanine; L-α-alanine

$$$$

  Mrv0541 09241312492D          

  8  7  0  0  0  0            999 V2000
    0.7145    0.9281    0.0000 O   0  0  0  0  0  0  0  0  0  0  0  0
    0.7145    0.1031    0.0000 C   0  0  0  0  0  0  0  0  0  0  0  0
    1.4289   -0.3094    0.0000 O   0  0  0  0  0  0  0  0  0  0  0  0
    0.0000   -0.3094    0.0000 C   0  0  1  0  0  0  0  0  0  0  0  0
    0.0000   -1.1344    0.0000 N   0  0  0  0  0  0  0  0  0  0  0  0
   -0.7145    0.1031    0.0000 C   0  0  0  0  0  0  0  0  0  0  0  0
   -0.7145    0.9281    0.0000 C   0  0  0  0  0  0  0  0  0  0  0  0
   -1.4289   -0.3094    0.0000 C   0  0  0  0  0  0  0  0  0  0  0  0
  2  1  2  0  0  0  0
  3  2  1  0  0  0  0
  4  2  1  0  0  0  0
  4  5  1  1  0  0  0
  6  4  1  0  0  0  0
  7  6  1  0  0  0  0
  8  6  1  0  0  0  0
M  END
> <DRUGBANK_ID>
DB00161

> <SECONDARY_ACCESSION_NUMBERS>
NUTR00060

> <COMMON_NAME>
L-Valine

> <CAS_NUMBER>
72-18-4

> <UNII>
HG18B9YRS7

> <SYNONYMS>
(2S)-2-Amino-3-methylbutanoic acid; (S)-Valine; 2-Amino-3-methylbutyric acid; L-(+)-alpha-Aminoisovaleric acid; L-alpha-Amino-beta-methylbutyric acid; Val; Valine

$$$$
Carotene-beta
  Mrv1718004101817222D          

 21 21  0  0  0  0            999 V2000
   -6.7893   -0.2309    0.0000 C   0  0  0  0  0  0  0  0  0  0  0  0
   -6.0748    0.1816    0.0000 C   0  0  0  0  0  0  0  0  0  0  0  0
   -7.5038   -1.4684    0.0000 C   0  0  0  0  0  0  0  0  0  0  0  0
   -8.2182   -0.2309    0.0000 C   0  0  0  0  0  0  0  0  0  0  0  0
   -5.3602   -0.2309    0.0000 C   0  0  0  0  0  0  0  0  0  0  0  0
   -8.2182   -1.0559    0.0000 C   0  0  0  0  0  0  0  0  0  0  0  0
   -4.6459    0.1816    0.0000 C   0  0  0  0  0  0  0  0  0  0  0  0
   -3.9314   -0.2309    0.0000 C   0  0  0  0  0  0  0  0  0  0  0  0
   -4.6459    1.0066    0.0000 C   0  0  0  0  0  0  0  0  0  0  0  0
   -3.2169    0.1816    0.0000 C   0  0  0  0  0  0  0  0  0  0  0  0
   -2.5025   -0.2309    0.0000 C   0  0  0  0  0  0  0  0  0  0  0  0
   -1.7880    0.1816    0.0000 C   0  0  0  0  0  0  0  0  0  0  0  0
   -1.0734   -0.2309    0.0000 C   0  0  0  0  0  0  0  0  0  0  0  0
   -1.7880    1.0066    0.0000 C   0  0  0  0  0  0  0  0  0  0  0  0
   -0.3590    0.1816    0.0000 C   0  0  0  0  0  0  0  0  0  0  0  0
   -6.7893   -1.0559    0.0000 C   0  0  0  0  0  0  0  0  0  0  0  0
   -6.0748   -1.4684    0.0000 C   0  0  0  0  0  0  0  0  0  0  0  0
   -7.9163    0.8961    0.0000 C   0  0  0  0  0  0  0  0  0  0  0  0
   -7.5038    0.1816    0.0000 C   0  0  0  0  0  0  0  0  0  0  0  0
   -7.0913    0.8961    0.0000 C   0  0  0  0  0  0  0  0  0  0  0  0
    0.3553   -0.2308    0.0000 O   0  0  0  0  0  0  0  0  0  0  0  0
  1 16  2  0  0  0  0
  1 19  1  0  0  0  0
  1  2  1  0  0  0  0
 16  3  1  0  0  0  0
 19  4  1  0  0  0  0
  2  5  2  0  0  0  0
  3  6  1  0  0  0  0
  5  7  1  0  0  0  0
  7  8  2  0  0  0  0
  7  9  1  0  0  0  0
  8 10  1  0  0  0  0
 10 11  2  0  0  0  0
 11 12  1  0  0  0  0
 12 13  2  0  0  0  0
 12 14  1  0  0  0  0
 13 15  1  0  0  0  0
  4  6  1  0  0  0  0
 16 17  1  0  0  0  0
 19 18  1  0  0  0  0
 19 20  1  0  0  0  0
 15 21  1  0  0  0  0
M  END
> <DRUGBANK_ID>
DB00162

> <SECONDARY_ACCESSION_NUMBERS>
NUTR00007; APRD00486

> <COMMON_NAME>
Vitamin A

> <CAS_NUMBER>
68-26-8

> <UNII>
G2SH0XKK91

> <SYNONYMS>
(2E,4E,6E,8E)-3,7-dimethyl-9-(2,6,6-trimethylcyclohex-1-en-1-yl)nona-2,4,6,8-tetraen-1-ol; all-trans-retinol; all-trans-retinyl alcohol; all-trans-vitamin A alcohol; Retinol; Vitamin A1

$$$$
163
  Mrv1718011201813212D          

 31 32  0  0  1  0            999 V2000
    4.9740   -2.3009    0.0000 O   0  0  0  0  0  0  0  0  0  0  0  0
    2.0930   -0.6223    0.0000 O   0  0  0  0  0  0  0  0  0  0  0  0
    5.7215   -1.8770    0.0000 C   0  0  2  0  0  0  0  0  0  0  0  0
    6.5465   -1.8801    0.0000 C   0  0  0  0  0  0  0  0  0  0  0  0
    5.7215   -1.0177    0.0000 C   0  0  0  0  0  0  0  0  0  0  0  0
    6.9617   -1.1673    0.0000 C   0  0  0  0  0  0  0  0  0  0  0  0
    8.2021   -0.4576    0.0000 C   0  0  1  0  0  0  0  0  0  0  0  0
    7.7867   -1.1705    0.0000 C   0  0  0  0  0  0  0  0  0  0  0  0
    4.9740   -0.5937    0.0000 C   0  0  0  0  0  0  0  0  0  0  0  0
    9.0271   -0.4608    0.0000 C   0  0  0  0  0  0  0  0  0  0  0  0
    6.1313   -2.5930    0.0000 C   0  0  0  0  0  0  0  0  0  0  0  0
    4.2365   -1.0348    0.0000 C   0  0  0  0  0  0  0  0  0  0  0  0
    9.4423    0.2521    0.0000 C   0  0  0  0  0  0  0  0  0  0  0  0
    4.2365   -1.8598    0.0000 C   0  0  0  0  0  0  0  0  0  0  0  0
   10.2673    0.2490    0.0000 C   0  0  0  0  0  0  0  0  0  0  0  0
   10.6826    0.9619    0.0000 C   0  0  1  0  0  0  0  0  0  0  0  0
    7.7923    0.2585    0.0000 C   0  0  0  0  0  0  0  0  0  0  0  0
   11.5076    0.9587    0.0000 C   0  0  0  0  0  0  0  0  0  0  0  0
    3.5220   -0.6223    0.0000 C   0  0  0  0  0  0  0  0  0  0  0  0
    3.5220   -2.2723    0.0000 C   0  0  0  0  0  0  0  0  0  0  0  0
   11.9229    1.6716    0.0000 C   0  0  0  0  0  0  0  0  0  0  0  0
    2.8075   -1.8598    0.0000 C   0  0  0  0  0  0  0  0  0  0  0  0
   10.2729    1.6779    0.0000 C   0  0  0  0  0  0  0  0  0  0  0  0
    2.8075   -1.0348    0.0000 C   0  0  0  0  0  0  0  0  0  0  0  0
   12.7478    1.6683    0.0000 C   0  0  0  0  0  0  0  0  0  0  0  0
   13.1631    2.3812    0.0000 C   0  0  0  0  0  0  0  0  0  0  0  0
    3.5220    0.2027    0.0000 C   0  0  0  0  0  0  0  0  0  0  0  0
    3.5220   -3.0974    0.0000 C   0  0  0  0  0  0  0  0  0  0  0  0
    2.0930   -2.2723    0.0000 C   0  0  0  0  0  0  0  0  0  0  0  0
   12.7533    3.0974    0.0000 C   0  0  0  0  0  0  0  0  0  0  0  0
   13.9881    2.3781    0.0000 C   0  0  0  0  0  0  0  0  0  0  0  0
  1  3  1  0  0  0  0
  1 14  1  0  0  0  0
  2 24  1  0  0  0  0
  3  4  1  0  0  0  0
  3  5  1  0  0  0  0
  3 11  1  6  0  0  0
  4  6  1  0  0  0  0
  5  9  1  0  0  0  0
  6  8  1  0  0  0  0
  7  8  1  0  0  0  0
  7 10  1  0  0  0  0
  7 17  1  6  0  0  0
  9 12  1  0  0  0  0
 10 13  1  0  0  0  0
 12 14  2  0  0  0  0
 12 19  1  0  0  0  0
 13 15  1  0  0  0  0
 14 20  1  0  0  0  0
 15 16  1  0  0  0  0
 16 18  1  0  0  0  0
 16 23  1  6  0  0  0
 18 21  1  0  0  0  0
 19 24  2  0  0  0  0
 19 27  1  0  0  0  0
 20 22  2  0  0  0  0
 20 28  1  0  0  0  0
 21 25  1  0  0  0  0
 22 24  1  0  0  0  0
 22 29  1  0  0  0  0
 25 26  1  0  0  0  0
 26 30  1  0  0  0  0
 26 31  1  0  0  0  0
M  END
> <DRUGBANK_ID>
DB00163

> <SECONDARY_ACCESSION_NUMBERS>
NUTR00061; EXPT03227

> <COMMON_NAME>
Vitamin E

> <CAS_NUMBER>
59-02-9

> <UNII>
N9PR3490H9

> <SYNONYMS>
(+)-α-tocopherol; (2R,4'R,8'R)-α-tocopherol; (2R)-2,5,7,8-TETRAMETHYL-2-[(4R,8R)-4,8,12-TRIMETHYLTRIDECYL]CHROMAN-6-OL; (R,R,R)-α-tocopherol; 5,7,8-trimethyltocol; alpha-tocopherol; d-α-tocopherol

$$$$

  Mrv0541 09241312552D          

 12 12  0  0  0  0            999 V2000
    0.7145   -0.4125    0.0000 C   0  0  0  0  0  0  0  0  0  0  0  0
    0.7145    0.4125    0.0000 C   0  0  0  0  0  0  0  0  0  0  0  0
    0.0000   -0.8250    0.0000 N   0  0  0  0  0  0  0  0  0  0  0  0
    0.0000    0.8250    0.0000 C   0  0  0  0  0  0  0  0  0  0  0  0
   -0.7145    0.4125    0.0000 C   0  0  0  0  0  0  0  0  0  0  0  0
   -0.7145   -0.4125    0.0000 C   0  0  0  0  0  0  0  0  0  0  0  0
    1.4289    0.8250    0.0000 C   0  0  0  0  0  0  0  0  0  0  0  0
    2.1434    0.4125    0.0000 O   0  0  0  0  0  0  0  0  0  0  0  0
   -1.4289   -0.8250    0.0000 C   0  0  0  0  0  0  0  0  0  0  0  0
   -1.4289    0.8250    0.0000 O   0  0  0  0  0  0  0  0  0  0  0  0
    0.0000    1.6500    0.0000 C   0  0  0  0  0  0  0  0  0  0  0  0
   -0.7145    2.0625    0.0000 O   0  0  0  0  0  0  0  0  0  0  0  0
  2  1  1  0  0  0  0
  7  2  1  0  0  0  0
  1  3  2  0  0  0  0
  4  2  2  0  0  0  0
 11  4  1  0  0  0  0
  5  4  1  0  0  0  0
 10  5  1  0  0  0  0
  6  3  1  0  0  0  0
  6  5  2  0  0  0  0
  9  6  1  0  0  0  0
  8  7  1  0  0  0  0
 11 12  1  0  0  0  0
M  END
> <DRUGBANK_ID>
DB00165

> <SECONDARY_ACCESSION_NUMBERS>
NUTR00002; APRD00204

> <COMMON_NAME>
Pyridoxine

> <CAS_NUMBER>
65-23-6

> <UNII>
KV2JZ1BI6Z

> <SYNONYMS>
2-methyl-3-hydroxy-4,5-dihydroxymethylpyridine; 3-hydroxy-4,5-bis(hydroxymethyl)-2-methylpyridine; 3-hydroxy-4,5-dimethylol-α-picoline; 5-hydroxy-6-methyl-3,4-pyridinedimethanol; Piridoxina; Pyridoxine; Pyridoxol; Vitamin B6

$$$$

  Mrv1718006191812362D          

 12 12  0  0  0  0            999 V2000
   -2.1434    0.2584    0.0000 C   0  0  0  0  0  0  0  0  0  0  0  0
   -1.7309   -1.0110    0.0000 S   0  0  0  0  0  0  0  0  0  0  0  0
   -2.8108   -0.2264    0.0000 C   0  0  0  0  0  0  0  0  0  0  0  0
   -2.5559   -1.0110    0.0000 S   0  0  0  0  0  0  0  0  0  0  0  0
   -1.4760   -0.2264    0.0000 C   0  0  2  0  0  0  0  0  0  0  0  0
   -0.7615    0.1860    0.0000 C   0  0  0  0  0  0  0  0  0  0  0  0
   -0.0470   -0.2264    0.0000 C   0  0  0  0  0  0  0  0  0  0  0  0
    0.6674    0.1860    0.0000 C   0  0  0  0  0  0  0  0  0  0  0  0
    1.3818   -0.2264    0.0000 C   0  0  0  0  0  0  0  0  0  0  0  0
    2.0963    0.1860    0.0000 C   0  0  0  0  0  0  0  0  0  0  0  0
    2.0963    1.0110    0.0000 O   0  0  0  0  0  0  0  0  0  0  0  0
    2.8108   -0.2264    0.0000 O   0  0  0  0  0  0  0  0  0  0  0  0
  5  1  1  0  0  0  0
  5  2  1  0  0  0  0
  1  3  1  0  0  0  0
  2  4  1  0  0  0  0
  3  4  1  0  0  0  0
  5  6  1  1  0  0  0
  6  7  1  0  0  0  0
  7  8  1  0  0  0  0
  8  9  1  0  0  0  0
  9 10  1  0  0  0  0
 10 12  1  0  0  0  0
 10 11  2  0  0  0  0
M  END
> <DRUGBANK_ID>
DB00166

> <SECONDARY_ACCESSION_NUMBERS>
NUTR00035

> <COMMON_NAME>
Lipoic Acid

> <CAS_NUMBER>
1200-22-2

> <UNII>
VLL71EBS9Z

> <SYNONYMS>
(+)-alpha-Lipoic acid; (R)-(+)-Lipoate; (R)-(+)-lipoic acid; (R)-1,2-Dithiolane-3-pentanoic acid; (R)-1,2-dithiolane-3-valeric acid; (R)-6,8-thioctic acid; (R)-lipoic acid; Alpha lipoic acid; alpha-Lipoic acid; alpha-Liponsäure; D-thioctic acid; R-(+)-thioctic acid; R-alpha-lipoic acid; Thioctic acid; Thioctic acid D-form; α-lipoic acid

$$$$
167
  Mrv0541 02231214292D          

  9  8  0  0  1  0            999 V2000
    5.2224   -0.0784    0.0000 O   0  0  0  0  0  0  0  0  0  0  0  0
    4.5080    1.1592    0.0000 O   0  0  0  0  0  0  0  0  0  0  0  0
    3.7935   -0.9034    0.0000 N   0  0  0  0  0  0  0  0  0  0  0  0
    3.0791    0.3341    0.0000 C   0  0  2  0  0  0  0  0  0  0  0  0
    3.7935   -0.0784    0.0000 C   0  0  1  0  0  0  0  0  0  0  0  0
    2.3645   -0.0784    0.0000 C   0  0  0  0  0  0  0  0  0  0  0  0
    3.0791    1.1592    0.0000 C   0  0  0  0  0  0  0  0  0  0  0  0
    1.6500    0.3341    0.0000 C   0  0  0  0  0  0  0  0  0  0  0  0
    4.5080    0.3341    0.0000 C   0  0  0  0  0  0  0  0  0  0  0  0
  1  9  1  0  0  0  0
  2  9  2  0  0  0  0
  5  3  1  1  0  0  0
  4  5  1  0  0  0  0
  4  6  1  0  0  0  0
  4  7  1  6  0  0  0
  5  9  1  0  0  0  0
  6  8  1  0  0  0  0
M  END
> <DRUGBANK_ID>
DB00167

> <SECONDARY_ACCESSION_NUMBERS>
NUTR00031

> <COMMON_NAME>
Isoleucine

> <CAS_NUMBER>
73-32-5

> <UNII>
04Y7590D77

> <SYNONYMS>
(2S,3S)-2-Amino-3-methylpentanoic acid; 2-Amino-3-methylvaleric acid; alpha-amino-beta-methylvaleric acid; Ile; Isoleucina; Isoleucine; Isoleucinum; L-Isoleucine; α-amino-β-methylvaleric acid

$$$$

  Mrv0541 04191212102D          

 21 21  0  0  0  0            999 V2000
   -4.5964   -0.8839    0.0000 C   0  0  0  0  0  0  0  0  0  0  0  0
   -3.8820   -0.4714    0.0000 C   0  0  0  0  0  0  0  0  0  0  0  0
   -3.1675   -0.8839    0.0000 C   0  0  1  0  0  0  0  0  0  0  0  0
   -2.4530   -0.4714    0.0000 C   0  0  0  0  0  0  0  0  0  0  0  0
   -1.7385   -0.8839    0.0000 N   0  0  0  0  0  0  0  0  0  0  0  0
   -1.0241   -0.4714    0.0000 C   0  0  1  0  0  0  0  0  0  0  0  0
   -0.3096   -0.8839    0.0000 C   0  0  0  0  0  0  0  0  0  0  0  0
    0.4049   -0.4714    0.0000 C   0  0  0  0  0  0  0  0  0  0  0  0
    1.1193    0.7661    0.0000 C   0  0  0  0  0  0  0  0  0  0  0  0
    0.4049    0.3536    0.0000 C   0  0  0  0  0  0  0  0  0  0  0  0
    1.1193   -0.8839    0.0000 C   0  0  0  0  0  0  0  0  0  0  0  0
    1.8338   -0.4714    0.0000 C   0  0  0  0  0  0  0  0  0  0  0  0
    1.8338    0.3536    0.0000 C   0  0  0  0  0  0  0  0  0  0  0  0
   -4.5964   -1.7089    0.0000 O   0  0  0  0  0  0  0  0  0  0  0  0
   -5.3109   -0.4714    0.0000 O   0  0  0  0  0  0  0  0  0  0  0  0
   -3.1675   -1.7089    0.0000 N   0  0  0  0  0  0  0  0  0  0  0  0
   -2.4530    0.3536    0.0000 O   0  0  0  0  0  0  0  0  0  0  0  0
   -1.0241    0.3536    0.0000 C   0  0  0  0  0  0  0  0  0  0  0  0
   -1.7385    0.7661    0.0000 O   0  0  0  0  0  0  0  0  0  0  0  0
   -0.3096    0.7661    0.0000 O   0  0  0  0  0  0  0  0  0  0  0  0
   -0.3096    1.5911    0.0000 C   0  0  0  0  0  0  0  0  0  0  0  0
  1  2  1  0  0  0  0
  2  3  1  0  0  0  0
  3  4  1  0  0  0  0
  4  5  1  0  0  0  0
  5  6  1  0  0  0  0
  6  7  1  0  0  0  0
  7  8  1  0  0  0  0
 10  8  2  0  0  0  0
  8 11  1  0  0  0  0
  9 10  1  0  0  0  0
  9 13  2  0  0  0  0
 11 12  2  0  0  0  0
 12 13  1  0  0  0  0
  1 14  2  0  0  0  0
  1 15  1  0  0  0  0
  3 16  1  1  0  0  0
  4 17  2  0  0  0  0
  6 18  1  6  0  0  0
 18 19  2  0  0  0  0
 18 20  1  0  0  0  0
 20 21  1  0  0  0  0
M  END
> <DRUGBANK_ID>
DB00168

> <SECONDARY_ACCESSION_NUMBERS>
NUTR00046

> <COMMON_NAME>
Aspartame

> <CAS_NUMBER>
22839-47-0

> <UNII>
Z0H242BBR1

> <SYNONYMS>
1-Methyl N-L-alpha-aspartyl-L-phenylalanate; 1-methyl N-L-α-aspartyl-L-phenylalanate; 3-Amino-N-(alpha-carboxyphenethyl)succinamic acid N-methyl ester; 3-Amino-N-(alpha-methoxycarbonylphenethyl) succinamic acid; 3-Amino-N-(α-carboxyphenethyl)succinamic acid N-methyl ester; 3-Amino-N-(α-methoxycarbonylphenethyl) succinamic acid; Asp-phe-ome; Aspartam; Aspartame; Aspartamo; Aspartamum; Aspartylphenylalanine methyl ester; L-Aspartyl-L-phenylalanine methyl ester

$$$$

  Mrv0541 04191212102D          

 30 32  0  0  1  0            999 V2000
   -1.0890    1.2765    0.0000 C   0  0  0  0  0  0  0  0  0  0  0  0
   -1.0890   -0.3735    0.0000 C   0  0  0  0  0  0  0  0  0  0  0  0
    0.4101   -0.2159    0.0000 C   0  0  0  0  0  0  0  0  0  0  0  0
    0.8950    0.4515    0.0000 C   0  0  0  0  0  0  0  0  0  0  0  0
   -1.8035    0.8640    0.0000 C   0  0  0  0  0  0  0  0  0  0  0  0
   -1.0890   -1.1985    0.0000 C   0  0  0  0  0  0  0  0  0  0  0  0
   -1.8035    0.0390    0.0000 C   0  0  0  0  0  0  0  0  0  0  0  0
   -1.8035   -1.6110    0.0000 C   0  0  0  0  0  0  0  0  0  0  0  0
   -1.8035   -2.4360    0.0000 C   0  0  0  0  0  0  0  0  0  0  0  0
   -1.0890   -2.8485    0.0000 C   0  0  0  0  0  0  0  0  0  0  0  0
   -2.5179   -2.8485    0.0000 C   0  0  0  0  0  0  0  0  0  0  0  0
   -1.0890   -3.6735    0.0000 C   0  0  0  0  0  0  0  0  0  0  0  0
   -0.3745   -2.4360    0.0000 C   0  0  0  0  0  0  0  0  0  0  0  0
   -2.5179   -3.6735    0.0000 C   0  0  2  0  0  0  0  0  0  0  0  0
   -1.8035   -4.0860    0.0000 C   0  0  0  0  0  0  0  0  0  0  0  0
   -3.2324   -4.0860    0.0000 O   0  0  0  0  0  0  0  0  0  0  0  0
   -0.3044    2.3565    0.0000 C   0  0  0  0  0  0  0  0  0  0  0  0
    0.4101    1.9440    0.0000 C   0  0  2  0  0  0  0  0  0  0  0  0
    1.1246    2.3565    0.0000 C   0  0  0  0  0  0  0  0  0  0  0  0
    1.8390    1.9440    0.0000 C   0  0  0  0  0  0  0  0  0  0  0  0
    3.9825    2.3565    0.0000 C   0  0  0  0  0  0  0  0  0  0  0  0
    3.2680    1.9440    0.0000 C   0  0  0  0  0  0  0  0  0  0  0  0
    3.2680    1.1190    0.0000 C   0  0  0  0  0  0  0  0  0  0  0  0
    2.5535    2.3565    0.0000 C   0  0  0  0  0  0  0  0  0  0  0  0
    0.4101    1.1190    0.0000 C   0  0  2  0  0  0  0  0  0  0  0  0
    1.1246    1.5315    0.0000 H   0  0  0  0  0  0  0  0  0  0  0  0
   -0.3745    0.0390    0.0000 C   0  0  2  0  0  0  0  0  0  0  0  0
   -0.3745   -0.7860    0.0000 H   0  0  0  0  0  0  0  0  0  0  0  0
   -0.3745    0.8640    0.0000 C   0  0  2  0  0  0  0  0  0  0  0  0
   -0.3745    1.6890    0.0000 C   0  0  0  0  0  0  0  0  0  0  0  0
 27 29  1  0  0  0  0
 29 25  1  0  0  0  0
 29  1  1  0  0  0  0
 27  2  1  0  0  0  0
 27  3  1  0  0  0  0
 25  4  1  0  0  0  0
  1  5  1  0  0  0  0
  2  6  2  0  0  0  0
  2  7  1  0  0  0  0
  6  8  1  0  0  0  0
  8  9  2  0  0  0  0
  9 10  1  0  0  0  0
  9 11  1  0  0  0  0
 10 12  1  0  0  0  0
 10 13  2  0  0  0  0
 11 14  1  0  0  0  0
 12 15  1  0  0  0  0
 14 16  1  6  0  0  0
  3  4  1  0  0  0  0
  5  7  1  0  0  0  0
 14 15  1  0  0  0  0
 25 18  1  0  0  0  0
 18 17  1  6  0  0  0
 18 19  1  0  0  0  0
 19 20  1  0  0  0  0
 20 24  1  0  0  0  0
 24 22  1  0  0  0  0
 22 21  1  0  0  0  0
 22 23  1  0  0  0  0
 25 26  1  6  0  0  0
 27 28  1  6  0  0  0
 29 30  1  1  0  0  0
M  END
> <DRUGBANK_ID>
DB00169

> <SECONDARY_ACCESSION_NUMBERS>
NUTR00008; APRD00506

> <COMMON_NAME>
Cholecalciferol

> <CAS_NUMBER>
67-97-0

> <UNII>
1C6V77QF41

> <SYNONYMS>
(+)-vitamin D3; (3β,5Z,7E)-9,10-secocholesta-5,7,10(19)-trien-3-ol; (5Z,7E)-(3S)-9,10-secocholesta-5,7,10(19)-trien-3-ol; Activated 7-dehydrocholesterol; Calciol; CC; Cholecalciferol; Colecalciferol; Colecalciferolum; Oleovitamin D3; Vitamin D-3; Vitamin D3

$$$$
170
  Mrv0541 02231214292D          

 13 14  0  0  0  0            999 V2000
    3.0786   -1.6498    0.0000 O   0  0  0  0  0  0  0  0  0  0  0  0
    3.0786    1.6498    0.0000 O   0  0  0  0  0  0  0  0  0  0  0  0
    3.7929   -0.4124    0.0000 C   0  0  0  0  0  0  0  0  0  0  0  0
    3.7929    0.4124    0.0000 C   0  0  0  0  0  0  0  0  0  0  0  0
    2.3641   -0.4124    0.0000 C   0  0  0  0  0  0  0  0  0  0  0  0
    3.0786   -0.8249    0.0000 C   0  0  0  0  0  0  0  0  0  0  0  0
    3.0786    0.8249    0.0000 C   0  0  0  0  0  0  0  0  0  0  0  0
    2.3641    0.4124    0.0000 C   0  0  0  0  0  0  0  0  0  0  0  0
    4.5303   -0.8535    0.0000 C   0  0  0  0  0  0  0  0  0  0  0  0
    4.5303    0.8535    0.0000 C   0  0  0  0  0  0  0  0  0  0  0  0
    1.6498   -0.8249    0.0000 C   0  0  0  0  0  0  0  0  0  0  0  0
    5.2777   -0.4296    0.0000 C   0  0  0  0  0  0  0  0  0  0  0  0
    5.2777    0.4296    0.0000 C   0  0  0  0  0  0  0  0  0  0  0  0
  1  6  2  0  0  0  0
  2  7  2  0  0  0  0
  3  4  1  0  0  0  0
  3  6  1  0  0  0  0
  3  9  2  0  0  0  0
  4  7  1  0  0  0  0
  4 10  2  0  0  0  0
  5  6  1  0  0  0  0
  5  8  2  0  0  0  0
  5 11  1  0  0  0  0
  7  8  1  0  0  0  0
  9 12  1  0  0  0  0
 10 13  1  0  0  0  0
 12 13  2  0  0  0  0
M  END
> <DRUGBANK_ID>
DB00170

> <SECONDARY_ACCESSION_NUMBERS>
NUTR00062

> <COMMON_NAME>
Menadione

> <CAS_NUMBER>
58-27-5

> <UNII>
723JX6CXY5

> <SYNONYMS>
2-Methyl-1,4-Naphthalenedione; 2-Methyl-1,4-naphthochinon; 2-Methyl-1,4-naphthoquinone; Vitamin K 3; Vitamin K3

$$$$

  Mrv0541 09241313202D          

 31 33  0  0  0  0            999 V2000
    2.8984    5.6343    0.0000 N   0  0  0  0  0  0  0  0  0  0  0  0
    2.8984    4.8093    0.0000 C   0  0  0  0  0  0  0  0  0  0  0  0
    2.1839    4.3968    0.0000 N   0  0  0  0  0  0  0  0  0  0  0  0
    2.1838    3.5718    0.0000 C   0  0  0  0  0  0  0  0  0  0  0  0
    2.8983    3.1593    0.0000 N   0  0  0  0  0  0  0  0  0  0  0  0
    3.6128    3.5718    0.0000 C   0  0  0  0  0  0  0  0  0  0  0  0
    3.6128    4.3968    0.0000 C   0  0  0  0  0  0  0  0  0  0  0  0
    4.3974    4.6517    0.0000 N   0  0  0  0  0  0  0  0  0  0  0  0
    4.8824    3.9842    0.0000 C   0  0  0  0  0  0  0  0  0  0  0  0
    4.3974    3.3168    0.0000 N   0  0  0  0  0  0  0  0  0  0  0  0
    4.6524    2.5320    0.0000 C   0  0  2  0  0  0  0  0  0  0  0  0
    4.1674    1.8647    0.0000 O   0  0  0  0  0  0  0  0  0  0  0  0
    4.6523    1.1971    0.0000 C   0  0  1  0  0  0  0  0  0  0  0  0
    5.4368    1.4521    0.0000 C   0  0  1  0  0  0  0  0  0  0  0  0
    6.1044    0.9671    0.0000 O   0  0  0  0  0  0  0  0  0  0  0  0
    5.4370    2.2771    0.0000 C   0  0  1  0  0  0  0  0  0  0  0  0
    6.1044    2.7620    0.0000 O   0  0  0  0  0  0  0  0  0  0  0  0
    3.5722    0.4125    0.0000 O   0  0  0  0  0  0  0  0  0  0  0  0
    2.8578   -0.8250    0.0000 O   0  0  0  0  0  0  0  0  0  0  0  0
    2.8578    0.0000    0.0000 P   0  0  0  0  0  0  0  0  0  0  0  0
    2.8578    0.8250    0.0000 O   0  0  0  0  0  0  0  0  0  0  0  0
    2.1434    0.4125    0.0000 O   0  0  0  0  0  0  0  0  0  0  0  0
    1.4289   -0.8250    0.0000 O   0  0  0  0  0  0  0  0  0  0  0  0
    1.4289    0.0000    0.0000 P   0  0  0  0  0  0  0  0  0  0  0  0
    1.4289    0.8447    0.0000 O   0  0  0  0  0  0  0  0  0  0  0  0
    0.7144    0.4125    0.0000 O   0  0  0  0  0  0  0  0  0  0  0  0
    0.0000   -0.8250    0.0000 O   0  0  0  0  0  0  0  0  0  0  0  0
   -0.7145    0.4125    0.0000 O   0  0  0  0  0  0  0  0  0  0  0  0
    0.0000    0.0000    0.0000 P   0  0  0  0  0  0  0  0  0  0  0  0
    0.0000    0.8250    0.0000 O   0  0  0  0  0  0  0  0  0  0  0  0
    4.3973    0.4125    0.0000 C   0  0  0  0  0  0  0  0  0  0  0  0
  1  2  1  0  0  0  0
  2  3  2  0  0  0  0
  2  7  1  0  0  0  0
  3  4  1  0  0  0  0
  4  5  2  0  0  0  0
  5  6  1  0  0  0  0
  6  7  2  0  0  0  0
  6 10  1  0  0  0  0
  7  8  1  0  0  0  0
  8  9  2  0  0  0  0
  9 10  1  0  0  0  0
 11 10  1  1  0  0  0
 11 12  1  0  0  0  0
 11 16  1  0  0  0  0
 12 13  1  0  0  0  0
 13 31  1  1  0  0  0
 13 14  1  0  0  0  0
 14 15  1  6  0  0  0
 14 16  1  0  0  0  0
 16 17  1  6  0  0  0
 18 20  1  0  0  0  0
 20 19  2  0  0  0  0
 20 22  1  0  0  0  0
 20 21  1  0  0  0  0
 22 24  1  0  0  0  0
 24 23  2  0  0  0  0
 24 26  1  0  0  0  0
 24 25  1  0  0  0  0
 26 29  1  0  0  0  0
 29 27  2  0  0  0  0
 29 28  1  0  0  0  0
 29 30  1  0  0  0  0
 31 18  1  0  0  0  0
M  END
> <DRUGBANK_ID>
DB00171

> <SECONDARY_ACCESSION_NUMBERS>
NUTR00017; EXPT00007

> <COMMON_NAME>
ATP

> <CAS_NUMBER>
56-65-5

> <UNII>
8L70Q75FXE

> <SYNONYMS>
Adenosine 5'-triphosphate; Adenosine triphosphate; Adenosine-5'-triphosphate; ATP

$$$$
172
  Mrv0541 02231214292D          

  8  8  0  0  1  0            999 V2000
    4.3828    0.4358    0.0000 O   0  0  0  0  0  0  0  0  0  0  0  0
    3.9413   -0.9233    0.0000 O   0  0  0  0  0  0  0  0  0  0  0  0
    2.3176   -0.3463    0.0000 N   0  0  0  0  0  0  0  0  0  0  0  0
    2.9850    0.1387    0.0000 C   0  0  1  0  0  0  0  0  0  0  0  0
    2.7301    0.9233    0.0000 C   0  0  0  0  0  0  0  0  0  0  0  0
    1.9050    0.9233    0.0000 C   0  0  0  0  0  0  0  0  0  0  0  0
    1.6501    0.1387    0.0000 C   0  0  0  0  0  0  0  0  0  0  0  0
    3.7697   -0.1163    0.0000 C   0  0  0  0  0  0  0  0  0  0  0  0
  1  8  1  0  0  0  0
  2  8  2  0  0  0  0
  3  4  1  0  0  0  0
  3  7  1  0  0  0  0
  4  5  1  0  0  0  0
  4  8  1  1  0  0  0
  5  6  1  0  0  0  0
  6  7  1  0  0  0  0
M  END
> <DRUGBANK_ID>
DB00172

> <SECONDARY_ACCESSION_NUMBERS>
NUTR00047

> <COMMON_NAME>
Proline

> <CAS_NUMBER>
147-85-3

> <UNII>
9DLQ4CIU6V

> <SYNONYMS>
(-)-2-Pyrrolidinecarboxylic acid; (−)-(S)-proline; (−)-2-pyrrolidinecarboxylic acid; (−)-proline; (2S)-pyrrolidine-2-carboxylic acid; (S)-2-Carboxypyrrolidine; (S)-2-Pyrrolidinecarboxylic acid; (S)-pyrrolidine-2-carboxylic acid; 2-Pyrrolidinecarboxylic acid; L-(−)-proline; L-alpha-pyrrolidinecarboxylic acid; L-Prolin; L-Proline; L-pyrrolidine-2-carboxylic acid; L-α-pyrrolidinecarboxylic acid; P; Prolina; Proline; Prolinum

$$$$
173
  Mrv0541 02231214292D          

 10 11  0  0  0  0            999 V2000
    3.8596    0.1235    0.0000 N   0  0  0  0  0  0  0  0  0  0  0  0
    3.8596   -1.2043    0.0000 N   0  0  0  0  0  0  0  0  0  0  0  0
    2.3645   -1.3654    0.0000 N   0  0  0  0  0  0  0  0  0  0  0  0
    1.6500   -0.1279    0.0000 N   0  0  0  0  0  0  0  0  0  0  0  0
    2.3645    1.1096    0.0000 N   0  0  0  0  0  0  0  0  0  0  0  0
    3.0790   -0.1279    0.0000 C   0  0  0  0  0  0  0  0  0  0  0  0
    3.0790   -0.9529    0.0000 C   0  0  0  0  0  0  0  0  0  0  0  0
    2.3645    0.2846    0.0000 C   0  0  0  0  0  0  0  0  0  0  0  0
    4.3411   -0.5404    0.0000 C   0  0  0  0  0  0  0  0  0  0  0  0
    1.6500   -0.9529    0.0000 C   0  0  0  0  0  0  0  0  0  0  0  0
  1  6  1  0  0  0  0
  1  9  1  0  0  0  0
  2  7  1  0  0  0  0
  2  9  2  0  0  0  0
  3  7  2  0  0  0  0
  3 10  1  0  0  0  0
  4  8  1  0  0  0  0
  4 10  2  0  0  0  0
  5  8  1  0  0  0  0
  6  7  1  0  0  0  0
  6  8  2  0  0  0  0
M  END
> <DRUGBANK_ID>
DB00173

> <SECONDARY_ACCESSION_NUMBERS>
NUTR00012; EXPT00520

> <COMMON_NAME>
Adenine

> <CAS_NUMBER>
73-24-5

> <UNII>
JAC85A2161

> <SYNONYMS>
6-Aminopurine; Adenin; Vitamin B4

$$$$
174
  Mrv0541 02231214292D          

  9  8  0  0  1  0            999 V2000
    5.6655   -0.0784    0.0000 O   0  0  0  0  0  0  0  0  0  0  0  0
    4.9509    1.1592    0.0000 O   0  0  0  0  0  0  0  0  0  0  0  0
    2.8075   -0.9034    0.0000 O   0  0  0  0  0  0  0  0  0  0  0  0
    4.2365   -0.9034    0.0000 N   0  0  0  0  0  0  0  0  0  0  0  0
    2.0930    0.3341    0.0000 N   0  0  0  0  0  0  0  0  0  0  0  0
    4.2365   -0.0784    0.0000 C   0  0  1  0  0  0  0  0  0  0  0  0
    3.5220    0.3341    0.0000 C   0  0  0  0  0  0  0  0  0  0  0  0
    4.9509    0.3341    0.0000 C   0  0  0  0  0  0  0  0  0  0  0  0
    2.8075   -0.0784    0.0000 C   0  0  0  0  0  0  0  0  0  0  0  0
  1  8  1  0  0  0  0
  2  8  2  0  0  0  0
  3  9  2  0  0  0  0
  6  4  1  1  0  0  0
  5  9  1  0  0  0  0
  6  7  1  0  0  0  0
  6  8  1  0  0  0  0
  7  9  1  0  0  0  0
M  END
> <DRUGBANK_ID>
DB00174

> <SECONDARY_ACCESSION_NUMBERS>
NUTR00015

> <COMMON_NAME>
Asparagine

> <CAS_NUMBER>
70-47-3

> <UNII>
5Z33R5TKO7

> <SYNONYMS>
(2S)-2-amino-3-carbamoylpropanoic acid; (2S)-2,4-diamino-4-oxobutanoic acid; (S)-2-amino-3-carbamoylpropanoic acid; (S)-Asparagine; 2-Aminosuccinamic acid; alpha-aminosuccinamic acid; Asn; Asparagine; Aspartamic acid; L-2-aminosuccinamic acid; L-Asparagine; L-aspartic acid beta-amide; L-aspartic acid β-amide; α-aminosuccinamic acid

$$$$
175
  Mrv0541 02231214292D          

 31 32  0  0  1  0            999 V2000
    3.0790    0.8556    0.0000 O   0  0  0  0  0  0  0  0  0  0  0  0
    1.6500    3.3306    0.0000 O   0  0  0  0  0  0  0  0  0  0  0  0
    4.5023   -0.8228    0.0000 O   0  0  0  0  0  0  0  0  0  0  0  0
    1.6500    0.8556    0.0000 O   0  0  0  0  0  0  0  0  0  0  0  0
    5.2025   -2.0685    0.0000 O   0  0  0  0  0  0  0  0  0  0  0  0
    7.3314   -3.3307    0.0000 O   0  0  0  0  0  0  0  0  0  0  0  0
    5.9026   -3.3142    0.0000 O   0  0  0  0  0  0  0  0  0  0  0  0
    3.7935    2.0931    0.0000 C   0  0  1  0  0  0  0  0  0  0  0  0
    4.5309    1.6521    0.0000 C   0  0  2  0  0  0  0  0  0  0  0  0
    3.0790    1.6806    0.0000 C   0  0  2  0  0  0  0  0  0  0  0  0
    5.2785    2.0760    0.0000 C   0  0  2  0  0  0  0  0  0  0  0  0
    4.5214    0.8271    0.0000 C   0  0  0  0  0  0  0  0  0  0  0  0
    3.7935    2.9181    0.0000 C   0  0  0  0  0  0  0  0  0  0  0  0
    2.3645    2.0931    0.0000 C   0  0  0  0  0  0  0  0  0  0  0  0
    2.3645    2.9181    0.0000 C   0  0  1  0  0  0  0  0  0  0  0  0
    5.2785    2.9354    0.0000 C   0  0  0  0  0  0  0  0  0  0  0  0
    5.2310    0.4064    0.0000 C   0  0  0  0  0  0  0  0  0  0  0  0
    3.0790    3.3306    0.0000 C   0  0  0  0  0  0  0  0  0  0  0  0
    4.5309    3.3593    0.0000 C   0  0  0  0  0  0  0  0  0  0  0  0
    5.9913    1.6607    0.0000 C   0  0  0  0  0  0  0  0  0  0  0  0
    5.2215   -0.4186    0.0000 C   0  0  2  0  0  0  0  0  0  0  0  0
    5.9312   -0.8394    0.0000 C   0  0  0  0  0  0  0  0  0  0  0  0
    2.3645    0.4431    0.0000 C   0  0  0  0  0  0  0  0  0  0  0  0
    5.9216   -1.6643    0.0000 C   0  0  2  0  0  0  0  0  0  0  0  0
    2.3645   -0.3819    0.0000 C   0  0  2  0  0  0  0  0  0  0  0  0
    6.6313   -2.0850    0.0000 C   0  0  0  0  0  0  0  0  0  0  0  0
    1.6500   -0.7944    0.0000 C   0  0  0  0  0  0  0  0  0  0  0  0
    3.0790   -0.7944    0.0000 C   0  0  0  0  0  0  0  0  0  0  0  0
    1.6500   -1.6194    0.0000 C   0  0  0  0  0  0  0  0  0  0  0  0
    6.6217   -2.9100    0.0000 C   0  0  0  0  0  0  0  0  0  0  0  0
    3.7883    1.4332    0.0000 H   0  0  0  0  0  0  0  0  0  0  0  0
 10  1  1  1  0  0  0
  1 23  1  0  0  0  0
 15  2  1  6  0  0  0
 21  3  1  6  0  0  0
  4 23  2  0  0  0  0
 24  5  1  6  0  0  0
  6 30  1  0  0  0  0
  7 30  2  0  0  0  0
  8  9  1  0  0  0  0
  8 10  1  0  0  0  0
  8 13  1  0  0  0  0
  8 31  1  6  0  0  0
  9 11  1  0  0  0  0
  9 12  1  6  0  0  0
 10 14  1  0  0  0  0
 11 16  1  0  0  0  0
 11 20  1  6  0  0  0
 12 17  1  0  0  0  0
 13 18  2  0  0  0  0
 13 19  1  0  0  0  0
 14 15  1  0  0  0  0
 15 18  1  0  0  0  0
 16 19  2  0  0  0  0
 17 21  1  0  0  0  0
 21 22  1  0  0  0  0
 22 24  1  0  0  0  0
 23 25  1  0  0  0  0
 24 26  1  0  0  0  0
 25 27  1  0  0  0  0
 25 28  1  1  0  0  0
 26 30  1  0  0  0  0
 27 29  1  0  0  0  0
M  END
> <DRUGBANK_ID>
DB00175

> <SECONDARY_ACCESSION_NUMBERS>
APRD00328

> <COMMON_NAME>
Pravastatin

> <CAS_NUMBER>
81093-37-0

> <UNII>
KXO2KT9N0G

> <SYNONYMS>
(+)-(3R,5R)-3,5-dihydroxy-7-[(1S,2S,6S,8S,8aR)-6-hydroxy-2-methyl-8-{[(S)-2-methylbutyryl]oxy}-1,2,6,7,8,8a-hexahydro-1-naphthyl]heptanoic acid; Pravastatin; Pravastatin acid; Pravastatina; Pravastatine; Pravastatinum

$$$$

  Mrv1718010131811102D          

 22 22  0  0  0  0            999 V2000
   -3.2136   -1.0978    0.0000 C   0  0  0  0  0  0  0  0  0  0  0  0
   -2.4995   -0.6849    0.0000 C   0  0  0  0  0  0  0  0  0  0  0  0
   -0.3571    0.5635    0.0000 C   0  0  0  0  0  0  0  0  0  0  0  0
   -0.3620    1.3894    0.0000 N   0  0  0  0  0  0  0  0  0  0  0  0
   -1.0712    0.1457    0.0000 C   0  0  0  0  0  0  0  0  0  0  0  0
   -2.4995    0.1457    0.0000 C   0  0  0  0  0  0  0  0  0  0  0  0
   -1.7853   -1.0978    0.0000 C   0  0  0  0  0  0  0  0  0  0  0  0
   -3.6314   -1.8072    0.0000 F   0  0  0  0  0  0  0  0  0  0  0  0
   -3.9326   -0.6849    0.0000 F   0  0  0  0  0  0  0  0  0  0  0  0
   -2.8056   -1.8072    0.0000 F   0  0  0  0  0  0  0  0  0  0  0  0
   -1.0712   -0.6849    0.0000 C   0  0  0  0  0  0  0  0  0  0  0  0
   -1.7853    0.5586    0.0000 C   0  0  0  0  0  0  0  0  0  0  0  0
    0.3522    1.8024    0.0000 O   0  0  0  0  0  0  0  0  0  0  0  0
    2.4995    1.3991    0.0000 N   0  0  0  0  0  0  0  0  0  0  0  0
    1.0712    1.3943    0.0000 C   0  0  0  0  0  0  0  0  0  0  0  0
    3.2185    0.1603    0.0000 O   0  0  0  0  0  0  0  0  0  0  0  0
    0.3571    0.1506    0.0000 C   0  0  0  0  0  0  0  0  0  0  0  0
    1.7804    1.8072    0.0000 C   0  0  0  0  0  0  0  0  0  0  0  0
    2.5044    0.5732    0.0000 C   0  0  0  0  0  0  0  0  0  0  0  0
    3.9326    0.5781    0.0000 C   0  0  0  0  0  0  0  0  0  0  0  0
    1.0712    0.5683    0.0000 C   0  0  0  0  0  0  0  0  0  0  0  0
    1.7902    0.1555    0.0000 C   0  0  0  0  0  0  0  0  0  0  0  0
  2  1  1  0  0  0  0
  3  5  1  0  0  0  0
  4  3  2  0  0  0  0
  5 11  1  0  0  0  0
  6  2  2  0  0  0  0
  7  2  1  0  0  0  0
  8  1  1  0  0  0  0
  9  1  1  0  0  0  0
 10  1  1  0  0  0  0
 11  7  2  0  0  0  0
 12  6  1  0  0  0  0
 13  4  1  0  0  0  0
 14 18  1  0  0  0  0
 15 13  1  0  0  0  0
 16 19  1  0  0  0  0
 17  3  1  0  0  0  0
 18 15  1  0  0  0  0
 19 22  1  0  0  0  0
 20 16  1  0  0  0  0
 21 17  1  0  0  0  0
 22 21  1  0  0  0  0
 12  5  2  0  0  0  0
M  END
> <DRUGBANK_ID>
DB00176

> <SECONDARY_ACCESSION_NUMBERS>
APRD00425

> <COMMON_NAME>
Fluvoxamine

> <CAS_NUMBER>
54739-18-3

> <UNII>
O4L1XPO44W

> <SYNONYMS>
Fluvoxamina; Fluvoxamine; Fluvoxaminum

$$$$
177
  Mrv0541 02231214292D          

 32 34  0  0  1  0            999 V2000
    2.0930    1.2209    0.0000 O   0  0  0  0  0  0  0  0  0  0  0  0
    4.9509   -0.4292    0.0000 O   0  0  0  0  0  0  0  0  0  0  0  0
    2.8075   -0.0167    0.0000 O   0  0  0  0  0  0  0  0  0  0  0  0
    4.2365    0.8084    0.0000 N   0  0  0  0  0  0  0  0  0  0  0  0
    7.8559    1.2933    0.0000 N   0  0  0  0  0  0  0  0  0  0  0  0
    9.1909    1.2933    0.0000 N   0  0  0  0  0  0  0  0  0  0  0  0
    8.1109    2.0779    0.0000 N   0  0  0  0  0  0  0  0  0  0  0  0
    8.9359    2.0779    0.0000 N   0  0  0  0  0  0  0  0  0  0  0  0
    3.5220    1.2209    0.0000 C   0  0  1  0  0  0  0  0  0  0  0  0
    3.5220    2.0459    0.0000 C   0  0  0  0  0  0  0  0  0  0  0  0
    4.9509    1.2209    0.0000 C   0  0  0  0  0  0  0  0  0  0  0  0
    4.2365   -0.0167    0.0000 C   0  0  0  0  0  0  0  0  0  0  0  0
    2.8075    2.4584    0.0000 C   0  0  0  0  0  0  0  0  0  0  0  0
    4.2365    2.4584    0.0000 C   0  0  0  0  0  0  0  0  0  0  0  0
    3.5220   -0.4292    0.0000 C   0  0  0  0  0  0  0  0  0  0  0  0
    2.8075    0.8084    0.0000 C   0  0  0  0  0  0  0  0  0  0  0  0
    5.6655    0.8084    0.0000 C   0  0  0  0  0  0  0  0  0  0  0  0
    3.5220   -1.2542    0.0000 C   0  0  0  0  0  0  0  0  0  0  0  0
    2.8075   -1.6667    0.0000 C   0  0  0  0  0  0  0  0  0  0  0  0
    6.3799    1.2209    0.0000 C   0  0  0  0  0  0  0  0  0  0  0  0
    5.6655   -0.0167    0.0000 C   0  0  0  0  0  0  0  0  0  0  0  0
    7.0944   -0.0167    0.0000 C   0  0  0  0  0  0  0  0  0  0  0  0
    7.0944    0.8084    0.0000 C   0  0  0  0  0  0  0  0  0  0  0  0
    6.3799   -0.4292    0.0000 C   0  0  0  0  0  0  0  0  0  0  0  0
    2.8075   -2.4917    0.0000 C   0  0  0  0  0  0  0  0  0  0  0  0
    7.8089   -0.4292    0.0000 C   0  0  0  0  0  0  0  0  0  0  0  0
    8.5234   -0.0167    0.0000 C   0  0  0  0  0  0  0  0  0  0  0  0
    7.8089   -1.2542    0.0000 C   0  0  0  0  0  0  0  0  0  0  0  0
    9.2379   -0.4292    0.0000 C   0  0  0  0  0  0  0  0  0  0  0  0
    8.5234   -1.6667    0.0000 C   0  0  0  0  0  0  0  0  0  0  0  0
    8.5234    0.8084    0.0000 C   0  0  0  0  0  0  0  0  0  0  0  0
    9.2379   -1.2542    0.0000 C   0  0  0  0  0  0  0  0  0  0  0  0
  1 16  1  0  0  0  0
  2 12  2  0  0  0  0
  3 16  2  0  0  0  0
  9  4  1  6  0  0  0
  4 11  1  0  0  0  0
  4 12  1  0  0  0  0
  5  7  1  0  0  0  0
  5 31  2  0  0  0  0
  6  8  2  0  0  0  0
  6 31  1  0  0  0  0
  7  8  1  0  0  0  0
  9 10  1  0  0  0  0
  9 16  1  0  0  0  0
 10 13  1  0  0  0  0
 10 14  1  0  0  0  0
 11 17  1  0  0  0  0
 12 15  1  0  0  0  0
 15 18  1  0  0  0  0
 17 20  2  0  0  0  0
 17 21  1  0  0  0  0
 18 19  1  0  0  0  0
 19 25  1  0  0  0  0
 20 23  1  0  0  0  0
 21 24  2  0  0  0  0
 22 23  2  0  0  0  0
 22 24  1  0  0  0  0
 22 26  1  0  0  0  0
 26 27  1  0  0  0  0
 26 28  2  0  0  0  0
 27 29  2  0  0  0  0
 27 31  1  0  0  0  0
 28 30  1  0  0  0  0
 29 32  1  0  0  0  0
 30 32  2  0  0  0  0
M  END
> <DRUGBANK_ID>
DB00177

> <SECONDARY_ACCESSION_NUMBERS>
APRD00133

> <COMMON_NAME>
Valsartan

> <CAS_NUMBER>
137862-53-4

> <UNII>
80M03YXJ7I

> <SYNONYMS>
(S)-N-Valeryl-N-{[2'-(1H-tetrazol-5-yl)biphenyl-4-yl]-methyl}-valine; N-(P-(O-1H-Tetrazol-5-ylphenyl)benzyl)-N-valeryl-L-valine; N-pentanoyl-N-{[2'-(1H-tetrazol-5-yl)biphenyl-4-yl]methyl}-L-valine; Valsartan

$$$$
178
  Mrv0541 02231214292D          

 32 34  0  0  1  0            999 V2000
    2.8221   -1.1484    0.0000 O   0  0  0  0  0  0  0  0  0  0  0  0
    2.1616   -3.4866    0.0000 O   0  0  0  0  0  0  0  0  0  0  0  0
    2.1616   -2.0576    0.0000 O   0  0  0  0  0  0  0  0  0  0  0  0
    4.7754    2.0888    0.0000 O   0  0  0  0  0  0  0  0  0  0  0  0
    3.4163    1.6472    0.0000 O   0  0  0  0  0  0  0  0  0  0  0  0
    3.8841   -2.1046    0.0000 N   0  0  0  0  0  0  0  0  0  0  0  0
    3.9263    0.0779    0.0000 N   0  0  0  0  0  0  0  0  0  0  0  0
    4.6688   -3.1846    0.0000 C   0  0  2  0  0  0  0  0  0  0  0  0
    4.6688   -2.3595    0.0000 C   0  0  2  0  0  0  0  0  0  0  0  0
    3.8841   -3.4395    0.0000 C   0  0  0  0  0  0  0  0  0  0  0  0
    5.4495   -3.4360    0.0000 C   0  0  0  0  0  0  0  0  0  0  0  0
    5.4495   -2.1082    0.0000 C   0  0  0  0  0  0  0  0  0  0  0  0
    3.3992   -2.7721    0.0000 C   0  0  1  0  0  0  0  0  0  0  0  0
    5.9310   -2.7721    0.0000 C   0  0  0  0  0  0  0  0  0  0  0  0
    3.6292   -1.3199    0.0000 C   0  0  0  0  0  0  0  0  0  0  0  0
    2.5741   -2.7721    0.0000 C   0  0  0  0  0  0  0  0  0  0  0  0
    4.1812   -0.7068    0.0000 C   0  0  2  0  0  0  0  0  0  0  0  0
    4.9882   -0.8783    0.0000 C   0  0  0  0  0  0  0  0  0  0  0  0
    4.4783    0.6910    0.0000 C   0  0  1  0  0  0  0  0  0  0  0  0
    5.2854    0.5194    0.0000 C   0  0  0  0  0  0  0  0  0  0  0  0
    4.2234    1.4757    0.0000 C   0  0  0  0  0  0  0  0  0  0  0  0
    5.8374    1.1326    0.0000 C   0  0  0  0  0  0  0  0  0  0  0  0
    6.6444    0.9610    0.0000 C   0  0  0  0  0  0  0  0  0  0  0  0
    6.8994    0.1764    0.0000 C   0  0  0  0  0  0  0  0  0  0  0  0
    7.1965    1.5742    0.0000 C   0  0  0  0  0  0  0  0  0  0  0  0
    4.5205    2.8735    0.0000 C   0  0  0  0  0  0  0  0  0  0  0  0
    7.7064    0.0049    0.0000 C   0  0  0  0  0  0  0  0  0  0  0  0
    8.0035    1.4027    0.0000 C   0  0  0  0  0  0  0  0  0  0  0  0
    5.0725    3.4866    0.0000 C   0  0  0  0  0  0  0  0  0  0  0  0
    8.2584    0.6180    0.0000 C   0  0  0  0  0  0  0  0  0  0  0  0
    4.6697   -3.8446    0.0000 H   0  0  0  0  0  0  0  0  0  0  0  0
    4.6697   -1.6995    0.0000 H   0  0  0  0  0  0  0  0  0  0  0  0
  1 15  2  0  0  0  0
  2 16  1  0  0  0  0
  3 16  2  0  0  0  0
  4 21  1  0  0  0  0
  4 26  1  0  0  0  0
  5 21  2  0  0  0  0
  6  9  1  0  0  0  0
  6 13  1  0  0  0  0
  6 15  1  0  0  0  0
 17  7  1  1  0  0  0
 19  7  1  6  0  0  0
  8  9  1  0  0  0  0
  8 10  1  0  0  0  0
  8 11  1  0  0  0  0
  8 31  1  6  0  0  0
  9 12  1  0  0  0  0
  9 32  1  6  0  0  0
 10 13  1  0  0  0  0
 11 14  1  0  0  0  0
 12 14  1  0  0  0  0
 13 16  1  1  0  0  0
 15 17  1  0  0  0  0
 17 18  1  0  0  0  0
 19 20  1  0  0  0  0
 19 21  1  0  0  0  0
 20 22  1  0  0  0  0
 22 23  1  0  0  0  0
 23 24  2  0  0  0  0
 23 25  1  0  0  0  0
 24 27  1  0  0  0  0
 25 28  2  0  0  0  0
 26 29  1  0  0  0  0
 27 30  2  0  0  0  0
 28 30  1  0  0  0  0
M  END
> <DRUGBANK_ID>
DB00178

> <SECONDARY_ACCESSION_NUMBERS>
APRD00009

> <COMMON_NAME>
Ramipril

> <CAS_NUMBER>
87333-19-5

> <UNII>
L35JN3I7SJ

> <SYNONYMS>
(2S-(1(R*(R*)),2alpha,3abeta,6abeta))-1-(2-((1-(Ethoxycarbonyl)-3-phenylpropyl)amino)-1-oxopropyl)octahydrocyclopenta(b)pyrrole-2-carboxylic acid; Ramipril; Ramiprilum

$$$$
179
  Mrv0541 02231214302D          

 22 23  0  0  1  0            999 V2000
    7.0944   -3.5063    0.0000 O   0  0  0  0  0  0  0  0  0  0  0  0
    3.5220    3.5063    0.0000 O   0  0  0  0  0  0  0  0  0  0  0  0
    8.5234   -2.6813    0.0000 O   0  0  0  0  0  0  0  0  0  0  0  0
    2.0930    2.6813    0.0000 O   0  0  0  0  0  0  0  0  0  0  0  0
    5.6655   -0.2063    0.0000 C   0  0  2  0  0  0  0  0  0  0  0  0
    4.9509    0.2063    0.0000 C   0  0  1  0  0  0  0  0  0  0  0  0
    5.6655   -1.0313    0.0000 C   0  0  0  0  0  0  0  0  0  0  0  0
    4.9509    1.0313    0.0000 C   0  0  0  0  0  0  0  0  0  0  0  0
    6.3799    0.2063    0.0000 C   0  0  0  0  0  0  0  0  0  0  0  0
    4.2365   -0.2063    0.0000 C   0  0  0  0  0  0  0  0  0  0  0  0
    6.3799   -1.4438    0.0000 C   0  0  0  0  0  0  0  0  0  0  0  0
    4.2365    1.4438    0.0000 C   0  0  0  0  0  0  0  0  0  0  0  0
    6.3799   -2.2688    0.0000 C   0  0  0  0  0  0  0  0  0  0  0  0
    4.2365    2.2688    0.0000 C   0  0  0  0  0  0  0  0  0  0  0  0
    7.0944   -1.0313    0.0000 C   0  0  0  0  0  0  0  0  0  0  0  0
    3.5220    1.0313    0.0000 C   0  0  0  0  0  0  0  0  0  0  0  0
    7.0944   -2.6813    0.0000 C   0  0  0  0  0  0  0  0  0  0  0  0
    3.5220    2.6813    0.0000 C   0  0  0  0  0  0  0  0  0  0  0  0
    7.8089   -1.4438    0.0000 C   0  0  0  0  0  0  0  0  0  0  0  0
    2.8075    1.4438    0.0000 C   0  0  0  0  0  0  0  0  0  0  0  0
    7.8089   -2.2688    0.0000 C   0  0  0  0  0  0  0  0  0  0  0  0
    2.8075    2.2688    0.0000 C   0  0  0  0  0  0  0  0  0  0  0  0
  1 17  1  0  0  0  0
  2 18  1  0  0  0  0
  3 21  1  0  0  0  0
  4 22  1  0  0  0  0
  5  6  1  0  0  0  0
  5  7  1  0  0  0  0
  5  9  1  1  0  0  0
  6  8  1  0  0  0  0
  6 10  1  6  0  0  0
  7 11  1  0  0  0  0
  8 12  1  0  0  0  0
 11 13  2  0  0  0  0
 11 15  1  0  0  0  0
 12 14  2  0  0  0  0
 12 16  1  0  0  0  0
 13 17  1  0  0  0  0
 14 18  1  0  0  0  0
 15 19  2  0  0  0  0
 16 20  2  0  0  0  0
 17 21  2  0  0  0  0
 18 22  2  0  0  0  0
 19 21  1  0  0  0  0
 20 22  1  0  0  0  0
M  END
> <DRUGBANK_ID>
DB00179

> <SECONDARY_ACCESSION_NUMBERS>
APRD01084; DB05900

> <COMMON_NAME>
Masoprocol

> <CAS_NUMBER>
27686-84-6

> <UNII>
7BO8G1BYQU

> <SYNONYMS>
erythro-nordihydroguaiaretic acid; masoprocol; Masoprocolum; meso-1,4-bis(3,4-dihydroxyphenyl)-2,3-dimethylbutane; meso-2,3-bis(3,4-dihydroxyphenylmethyl)butane; meso-4-[4-(3,4-dihydroxyphenyl)-2,3-dimethylbutyl]benzene-1,2-diol; meso-4,4'-(2,3-dimethyl-1,4-butanediyl)bis(pyrocatechol); meso-4,4'-(2,3-dimethyltetramethylene)dipyrocatechol; meso-NDGA; meso-nordihydroguaiaretic acid; meso-β,γ-dimethyl-α,δ-bis(3,4-dihydroxyphenyl)butan; Nordihydroguaiaretic acid

$$$$

  Mrv1718012261816392D          

 35 39  0  0  0  0            999 V2000
   -1.4573   -0.7640    0.0000 C   0  0  2  0  0  0  0  0  0  0  0  0
   -1.4573   -1.5846    0.0000 C   0  0  0  0  0  0  0  0  0  0  0  0
   -2.1648   -0.3395    0.0000 C   0  0  0  0  0  0  0  0  0  0  0  0
   -2.1648   -1.9808    0.0000 C   0  0  0  0  0  0  0  0  0  0  0  0
   -2.9005   -0.7640    0.0000 C   0  0  0  0  0  0  0  0  0  0  0  0
   -2.9005   -1.5846    0.0000 C   0  0  0  0  0  0  0  0  0  0  0  0
   -0.7216   -0.3395    0.0000 C   0  0  2  0  0  0  0  0  0  0  0  0
   -0.0142   -0.7640    0.0000 C   0  0  1  0  0  0  0  0  0  0  0  0
   -0.7216   -1.9808    0.0000 C   0  0  2  0  0  0  0  0  0  0  0  0
   -0.0142   -1.5846    0.0000 C   0  0  0  0  0  0  0  0  0  0  0  0
   -0.7216    0.5093    0.0000 C   0  0  2  0  0  0  0  0  0  0  0  0
   -0.0142    0.9054    0.0000 C   0  0  0  0  0  0  0  0  0  0  0  0
    0.6932   -0.3395    0.0000 C   0  0  1  0  0  0  0  0  0  0  0  0
    0.6932    0.5093    0.0000 C   0  0  1  0  0  0  0  0  0  0  0  0
    1.4856   -0.5942    0.0000 C   0  0  0  0  0  0  0  0  0  0  0  0
    1.9666    0.0848    0.0000 C   0  0  2  0  0  0  0  0  0  0  0  0
    1.4856    0.7640    0.0000 C   0  0  1  0  0  0  0  0  0  0  0  0
    2.7872    0.3395    0.0000 O   0  0  0  0  0  0  0  0  0  0  0  0
    2.7872    1.1601    0.0000 C   0  0  0  0  0  0  0  0  0  0  0  0
    1.9666    1.4148    0.0000 O   0  0  0  0  0  0  0  0  0  0  0  0
   -3.6079   -1.9808    0.0000 O   0  0  0  0  0  0  0  0  0  0  0  0
   -0.7216   -2.8297    0.0000 F   0  0  0  0  0  0  0  0  0  0  0  0
   -1.4573    0.0848    0.0000 C   0  0  0  0  0  0  0  0  0  0  0  0
   -0.7216   -1.1602    0.0000 H   0  0  0  0  0  0  0  0  0  0  0  0
   -1.4573    0.9054    0.0000 O   0  0  0  0  0  0  0  0  0  0  0  0
   -0.0142    0.0848    0.0000 H   0  0  0  0  0  0  0  0  0  0  0  0
    0.6932   -1.1602    0.0000 H   0  0  0  0  0  0  0  0  0  0  0  0
    0.6932    1.3299    0.0000 C   0  0  0  0  0  0  0  0  0  0  0  0
    1.4856    1.5846    0.0000 C   0  0  0  0  0  0  0  0  0  0  0  0
    2.1929    2.0090    0.0000 C   0  0  0  0  0  0  0  0  0  0  0  0
    0.7780    1.9807    0.0000 O   0  0  0  0  0  0  0  0  0  0  0  0
    2.1929    2.8297    0.0000 O   0  0  0  0  0  0  0  0  0  0  0  0
    3.1834    1.8676    0.0000 C   0  0  0  0  0  0  0  0  0  0  0  0
    3.6079    1.1601    0.0000 C   0  0  0  0  0  0  0  0  0  0  0  0
    1.9982    0.7926    0.0000 H   0  0  0  0  0  0  0  0  0  0  0  0
  3  1  1  0  0  0  0
  7  1  1  0  0  0  0
  2  1  1  0  0  0  0
  1 23  1  1  0  0  0
  4  2  2  0  0  0  0
  9  2  1  0  0  0  0
  5  3  2  0  0  0  0
  6  4  1  0  0  0  0
  6  5  1  0  0  0  0
 21  6  2  0  0  0  0
 11  7  1  0  0  0  0
  8  7  1  0  0  0  0
  7 24  1  6  0  0  0
 10  8  1  0  0  0  0
 13  8  1  0  0  0  0
  8 26  1  1  0  0  0
 10  9  1  0  0  0  0
  9 22  1  6  0  0  0
 12 11  1  0  0  0  0
 11 25  1  1  0  0  0
 14 12  1  0  0  0  0
 15 13  1  0  0  0  0
 14 13  1  0  0  0  0
 13 27  1  6  0  0  0
 17 14  1  0  0  0  0
 14 28  1  1  0  0  0
 16 15  1  0  0  0  0
 18 16  1  0  0  0  0
 17 16  1  0  0  0  0
 16 35  1  1  0  0  0
 20 17  1  0  0  0  0
 17 29  1  1  0  0  0
 19 18  1  0  0  0  0
 20 19  1  0  0  0  0
 33 19  1  0  0  0  0
 34 19  1  0  0  0  0
 30 29  1  0  0  0  0
 31 29  2  0  0  0  0
 32 30  1  0  0  0  0
M  END
> <DRUGBANK_ID>
DB00180

> <SECONDARY_ACCESSION_NUMBERS>
APRD00976

> <COMMON_NAME>
Flunisolide

> <CAS_NUMBER>
3385-03-3

> <UNII>
78M02AA8KF

> <SYNONYMS>
Flunisolida; Flunisolide; Flunisolide anhydrous; Flunisolidum

$$$$
181
  Mrv0541 02231214302D          

 14 14  0  0  1  0            999 V2000
    3.5220   -2.7308    0.0000 Cl  0  0  0  0  0  0  0  0  0  0  0  0
    4.9509    2.2193    0.0000 O   0  0  0  0  0  0  0  0  0  0  0  0
    3.5220    2.2193    0.0000 O   0  0  0  0  0  0  0  0  0  0  0  0
    2.0930    0.5693    0.0000 N   0  0  0  0  0  0  0  0  0  0  0  0
    3.5220    0.5693    0.0000 C   0  0  0  0  0  0  0  0  0  0  0  0
    3.5220   -0.2558    0.0000 C   0  0  0  0  0  0  0  0  0  0  0  0
    4.2365    0.9818    0.0000 C   0  0  0  0  0  0  0  0  0  0  0  0
    2.8075    0.9818    0.0000 C   0  0  0  0  0  0  0  0  0  0  0  0
    4.2365   -0.6683    0.0000 C   0  0  0  0  0  0  0  0  0  0  0  0
    2.8075   -0.6683    0.0000 C   0  0  0  0  0  0  0  0  0  0  0  0
    4.2365    1.8068    0.0000 C   0  0  0  0  0  0  0  0  0  0  0  0
    4.2365   -1.4933    0.0000 C   0  0  0  0  0  0  0  0  0  0  0  0
    2.8075   -1.4933    0.0000 C   0  0  0  0  0  0  0  0  0  0  0  0
    3.5220   -1.9058    0.0000 C   0  0  0  0  0  0  0  0  0  0  0  0
  1 14  1  0  0  0  0
  2 11  1  0  0  0  0
  3 11  2  0  0  0  0
  4  8  1  0  0  0  0
  5  6  1  0  0  0  0
  5  7  1  0  0  0  0
  5  8  1  0  0  0  0
  6  9  2  0  0  0  0
  6 10  1  0  0  0  0
  7 11  1  0  0  0  0
  9 12  1  0  0  0  0
 10 13  2  0  0  0  0
 12 14  2  0  0  0  0
 13 14  1  0  0  0  0
M  END
> <DRUGBANK_ID>
DB00181

> <SECONDARY_ACCESSION_NUMBERS>
APRD00551

> <COMMON_NAME>
Baclofen

> <CAS_NUMBER>
1134-47-0

> <UNII>
H789N3FKE8

> <SYNONYMS>
(+-)-Baclofen; 4-Amino-3-(4-chlorophenyl)butyric acid; Baclofen; Baclofène; Baclofeno; Baclofenum; beta-(4-Chlorophenyl)gaba; beta-(Aminomethyl)-4-chlorobenzenepropanoic acid; beta-(Aminomethyl)-p-chlorohydrocinnamic acid; beta-(p-Chlorophenyl)-gamma-aminobutyric acid; DL-4-Amino-3-p-chlorophenylbutanoic acid; DL-Baclofen; gamma-Amino-beta-(p-chlorophenyl)butyric acid

$$$$

  Mrv0541 04191212102D          

 10 10  0  0  0  0            999 V2000
   -0.1480    0.2044    0.0000 C   0  0  0  0  0  0  0  0  0  0  0  0
   -0.1480   -0.6206    0.0000 C   0  0  0  0  0  0  0  0  0  0  0  0
   -0.8625    0.6169    0.0000 C   0  0  0  0  0  0  0  0  0  0  0  0
    0.5665    0.6169    0.0000 C   0  0  0  0  0  0  0  0  0  0  0  0
   -0.8625   -1.0331    0.0000 C   0  0  0  0  0  0  0  0  0  0  0  0
   -1.5770    0.2044    0.0000 C   0  0  0  0  0  0  0  0  0  0  0  0
    1.2809    0.2044    0.0000 C   0  0  0  0  0  0  0  0  0  0  0  0
   -1.5770   -0.6206    0.0000 C   0  0  0  0  0  0  0  0  0  0  0  0
    1.2809   -0.6206    0.0000 C   0  0  0  0  0  0  0  0  0  0  0  0
    1.9954    0.6169    0.0000 N   0  0  0  0  0  0  0  0  0  0  0  0
  1  2  1  0  0  0  0
  1  3  2  0  0  0  0
  1  4  1  0  0  0  0
  2  5  2  0  0  0  0
  3  6  1  0  0  0  0
  4  7  1  0  0  0  0
  5  8  1  0  0  0  0
  7  9  1  0  0  0  0
  7 10  1  0  0  0  0
  6  8  2  0  0  0  0
M  END
> <DRUGBANK_ID>
DB00182

> <SECONDARY_ACCESSION_NUMBERS>
APRD00480

> <COMMON_NAME>
Amphetamine

> <CAS_NUMBER>
300-62-9

> <UNII>
CK833KGX7E

> <SYNONYMS>
(+-)-alpha-Methylphenylethylamine; 1-phenyl-2-aminopropane; alpha-Methylbenzeneethaneamine; Amfetamina; Amfetamine; Amfetaminum; Amphetamine; beta-Aminopropylbenzene; beta-Phenylisopropylamin; Desoxynorephedrine; rac-(2R)-1-phenylpropan-2-amine; rac-amphetamine; α-methylbenzeneethaneamine; α-methylphenethylamine; β-aminopropylbenzene; β-phenylisopropylamine

$$$$

  Mrv1572004111614332D          

 54 56  0  0  0  0            999 V2000
   -3.0554    1.8795    0.0000 C   0  0  0  0  0  0  0  0  0  0  0  0
    2.5233    1.0041    0.0000 C   0  0  0  0  0  0  0  0  0  0  0  0
   -1.6822    0.1115    0.0000 C   0  0  0  0  0  0  0  0  0  0  0  0
    0.3374    0.9526    0.0000 C   0  0  0  0  0  0  0  0  0  0  0  0
   -4.0682    2.7550    0.0000 N   0  0  0  0  0  0  0  0  0  0  0  0
    1.1157    0.7123    0.0000 N   0  0  0  0  0  0  0  0  0  0  0  0
    3.1355    1.5534    0.0000 N   0  0  0  0  0  0  0  0  0  0  0  0
    1.7336    1.2616    0.0000 C   0  0  1  0  0  0  0  0  0  0  0  0
   -3.8793    1.9483    0.0000 C   0  0  0  0  0  0  0  0  0  0  0  0
   -1.0642    0.6608    0.0000 N   0  0  0  0  0  0  0  0  0  0  0  0
    1.5620    2.0684    0.0000 C   0  0  0  0  0  0  0  0  0  0  0  0
   -2.4717    0.3690    0.0000 C   0  0  2  0  0  0  0  0  0  0  0  0
   -5.6474   -2.3259    0.0000 C   0  0  0  0  0  0  0  0  0  0  0  0
    3.9250    1.2959    0.0000 C   0  0  2  0  0  0  0  0  0  0  0  0
    4.5315    1.8452    0.0000 C   0  0  0  0  0  0  0  0  0  0  0  0
   -2.7350    2.6520    0.0000 C   0  0  0  0  0  0  0  0  0  0  0  0
   -2.6434    1.1758    0.0000 C   0  0  0  0  0  0  0  0  0  0  0  0
   -3.0725   -0.1973    0.0000 N   0  0  0  0  0  0  0  0  0  0  0  0
   -3.8622    0.0600    0.0000 C   0  0  0  0  0  0  0  0  0  0  0  0
   -0.2746    0.4034    0.0000 C   0  0  1  0  0  0  0  0  0  0  0  0
    1.6822    2.8237    0.0000 C   0  0  0  0  0  0  0  0  0  0  0  0
   -3.3644    3.1841    0.0000 C   0  0  0  0  0  0  0  0  0  0  0  0
   -5.0637   -2.9037    0.0000 O   0  0  0  0  0  0  0  0  0  0  0  0
   -1.5104   -0.6951    0.0000 O   0  0  0  0  0  0  0  0  0  0  0  0
    2.6949    0.1973    0.0000 O   0  0  0  0  0  0  0  0  0  0  0  0
    0.1658    1.7594    0.0000 O   0  0  0  0  0  0  0  0  0  0  0  0
   -4.4801   -0.4892    0.0000 C   0  0  0  0  0  0  0  0  0  0  0  0
    4.0853    0.4892    0.0000 C   0  0  0  0  0  0  0  0  0  0  0  0
   -6.4541   -2.5490    0.0000 O   0  0  0  0  0  0  0  0  0  0  0  0
    4.3599    2.6520    0.0000 O   0  0  0  0  0  0  0  0  0  0  0  0
   -4.0338    0.8668    0.0000 O   0  0  0  0  0  0  0  0  0  0  0  0
    1.0928    3.5789    0.0000 O   0  0  0  0  0  0  0  0  0  0  0  0
   -5.4414   -1.5305    0.0000 N   0  0  0  0  0  0  0  0  0  0  0  0
   -5.2697   -3.6991    0.0000 C   0  0  0  0  0  0  0  0  0  0  0  0
    5.3212    1.5878    0.0000 N   0  0  0  0  0  0  0  0  0  0  0  0
   -4.6575   -1.2959    0.0000 C   0  0  0  0  0  0  0  0  0  0  0  0
   -0.1030   -0.4034    0.0000 C   0  0  0  0  0  0  0  0  0  0  0  0
    2.3688    2.9438    0.0000 O   0  0  0  0  0  0  0  0  0  0  0  0
    4.8749    0.2316    0.0000 C   0  0  0  0  0  0  0  0  0  0  0  0
    0.8525   -1.4676    0.0000 S   0  0  0  0  0  0  0  0  0  0  0  0
   -1.9568    2.9095    0.0000 C   0  0  0  0  0  0  0  0  0  0  0  0
    0.6808   -0.6608    0.0000 C   0  0  0  0  0  0  0  0  0  0  0  0
   -3.2099    3.9908    0.0000 C   0  0  0  0  0  0  0  0  0  0  0  0
   -4.5545   -3.2813    0.0000 C   0  0  0  0  0  0  0  0  0  0  0  0
   -4.6690   -4.2656    0.0000 C   0  0  0  0  0  0  0  0  0  0  0  0
   -6.0593   -3.9222    0.0000 C   0  0  0  0  0  0  0  0  0  0  0  0
    1.6420   -1.7251    0.0000 C   0  0  0  0  0  0  0  0  0  0  0  0
    5.4928    0.7810    0.0000 C   0  0  0  0  0  0  0  0  0  0  0  0
    5.0466   -0.5750    0.0000 C   0  0  0  0  0  0  0  0  0  0  0  0
   -1.8023    3.7334    0.0000 C   0  0  0  0  0  0  0  0  0  0  0  0
   -2.4260    4.2656    0.0000 C   0  0  0  0  0  0  0  0  0  0  0  0
    5.8361   -0.8324    0.0000 C   0  0  0  0  0  0  0  0  0  0  0  0
    6.2767    0.5407    0.0000 C   0  0  0  0  0  0  0  0  0  0  0  0
    6.4541   -0.2832    0.0000 C   0  0  0  0  0  0  0  0  0  0  0  0
  2  8  1  0  0  0  0
  3 12  1  0  0  0  0
  4 20  1  0  0  0  0
  5  9  1  0  0  0  0
  6  4  1  0  0  0  0
  7  2  1  0  0  0  0
  8  6  1  0  0  0  0
  9  1  2  0  0  0  0
 10  3  1  0  0  0  0
  8 11  1  1  0  0  0
 12 17  1  1  0  0  0
 13 33  1  0  0  0  0
 14  7  1  0  0  0  0
 15 14  1  0  0  0  0
 16  1  1  0  0  0  0
 17  1  1  0  0  0  0
 18 12  1  0  0  0  0
 19 18  1  0  0  0  0
 20 10  1  0  0  0  0
 21 11  1  0  0  0  0
 22 16  2  0  0  0  0
 23 13  1  0  0  0  0
 24  3  2  0  0  0  0
 25  2  2  0  0  0  0
 26  4  2  0  0  0  0
 27 19  1  0  0  0  0
 14 28  1  6  0  0  0
 29 13  2  0  0  0  0
 30 15  2  0  0  0  0
 31 19  2  0  0  0  0
 32 21  2  0  0  0  0
 33 36  1  0  0  0  0
 34 23  1  0  0  0  0
 35 15  1  0  0  0  0
 36 27  1  0  0  0  0
 20 37  1  6  0  0  0
 38 21  1  0  0  0  0
 39 28  1  0  0  0  0
 40 42  1  0  0  0  0
 41 16  1  0  0  0  0
 42 37  1  0  0  0  0
 43 22  1  0  0  0  0
 44 34  1  0  0  0  0
 45 34  1  0  0  0  0
 46 34  1  0  0  0  0
 47 40  1  0  0  0  0
 48 39  1  0  0  0  0
 49 39  2  0  0  0  0
 50 41  2  0  0  0  0
 51 50  1  0  0  0  0
 52 49  1  0  0  0  0
 53 48  2  0  0  0  0
 54 52  2  0  0  0  0
  5 22  1  0  0  0  0
 51 43  2  0  0  0  0
 54 53  1  0  0  0  0
M  END
> <DRUGBANK_ID>
DB00183

> <SECONDARY_ACCESSION_NUMBERS>
APRD01172

> <COMMON_NAME>
Pentagastrin

> <CAS_NUMBER>
5534-95-2

> <UNII>
EF0NX91490

> <SYNONYMS>
Pentagastrin

$$$$

  Mrv0541 02231219172D          

 12 13  0  0  1  0            999 V2000
   10.6821   -8.1129    0.0000 N   0  0  0  0  0  0  0  0  0  0  0  0
   10.0068   -8.5842    0.0000 C   0  0  2  0  0  0  0  0  0  0  0  0
    9.2541   -8.2465    0.0000 C   0  0  0  0  0  0  0  0  0  0  0  0
    8.5471   -7.0119    0.0000 N   0  0  0  0  0  0  0  0  0  0  0  0
    9.2541   -7.4305    0.0000 C   0  0  0  0  0  0  0  0  0  0  0  0
   11.3504   -8.5771    0.0000 C   0  0  0  0  0  0  0  0  0  0  0  0
   10.6821   -7.2722    0.0000 C   0  0  0  0  0  0  0  0  0  0  0  0
   10.2741   -9.3686    0.0000 C   0  0  0  0  0  0  0  0  0  0  0  0
   11.1077   -9.3686    0.0000 C   0  0  0  0  0  0  0  0  0  0  0  0
    8.5471   -8.6546    0.0000 C   0  0  0  0  0  0  0  0  0  0  0  0
    7.8330   -7.4199    0.0000 C   0  0  0  0  0  0  0  0  0  0  0  0
    7.8330   -8.2465    0.0000 C   0  0  0  0  0  0  0  0  0  0  0  0
  2  1  1  0  0  0  0
  6  1  1  0  0  0  0
  7  1  1  0  0  0  0
  2  3  1  1  0  0  0
  8  2  1  0  0  0  0
  5  3  2  0  0  0  0
 10  3  1  0  0  0  0
  5  4  1  0  0  0  0
 11  4  2  0  0  0  0
  9  6  1  0  0  0  0
  9  8  1  0  0  0  0
 12 10  2  0  0  0  0
 12 11  1  0  0  0  0
M  END
> <DRUGBANK_ID>
DB00184

> <SECONDARY_ACCESSION_NUMBERS>
APRD00200; EXPT02315; DB09463; DB11303

> <COMMON_NAME>
Nicotine

> <CAS_NUMBER>
54-11-5

> <UNII>
6M3C89ZY6R

> <SYNONYMS>
(−)-nicotine; (S)-(−)-nicotine; (S)-3-(1-methylpyrrolidin-2-yl)pyridine; (S)-3-(N-methylpyrrolidin-2-yl)pyridine; (S)-Nicotine; 3-(2-(N-methylpyrrolidinyl))pyridine; 3-(N-methylpyrollidino)pyridine; L(−)-nicotine; Nicotina; Nicotine betadex; Nicotine polacrilex; Nikotin; Nikotyna

$$$$

  Mrv0541 04191212102D          

 13 15  0  0  0  0            999 V2000
   -0.4743    0.0388    0.0000 C   0  0  0  0  0  0  0  0  0  0  0  0
   -1.2993    0.0388    0.0000 C   0  0  0  0  0  0  0  0  0  0  0  0
   -1.7118   -0.6757    0.0000 C   0  0  0  0  0  0  0  0  0  0  0  0
   -1.2993   -1.3902    0.0000 N   0  0  0  0  0  0  0  0  0  0  0  0
   -0.4743   -1.3902    0.0000 C   0  0  0  0  0  0  0  0  0  0  0  0
   -0.4743   -0.7862    0.0000 C   0  0  0  0  0  0  0  0  0  0  0  0
   -1.2993   -0.7862    0.0000 C   0  0  0  0  0  0  0  0  0  0  0  0
    0.3340    0.0481    0.0000 C   0  0  0  0  0  0  0  0  0  0  0  0
   -0.0618   -0.6757    0.0000 C   0  0  1  0  0  0  0  0  0  0  0  0
    0.5042   -1.2759    0.0000 O   0  0  0  0  0  0  0  0  0  0  0  0
    1.2499   -0.9230    0.0000 C   0  0  0  0  0  0  0  0  0  0  0  0
    1.1448   -0.1047    0.0000 S   0  0  0  0  0  0  0  0  0  0  0  0
    1.9737   -1.3188    0.0000 C   0  0  0  0  0  0  0  0  0  0  0  0
  1  2  1  0  0  0  0
  2  3  1  0  0  0  0
  3  4  1  0  0  0  0
  4  5  1  0  0  0  0
  5  9  1  0  0  0  0
  1  9  1  0  0  0  0
  1  6  1  0  0  0  0
  6  7  1  0  0  0  0
  4  7  1  0  0  0  0
  8  9  1  0  0  0  0
  9 10  1  1  0  0  0
 10 11  1  0  0  0  0
 11 12  1  0  0  0  0
  8 12  1  0  0  0  0
 11 13  1  0  0  0  0
M  END
> <DRUGBANK_ID>
DB00185

> <SECONDARY_ACCESSION_NUMBERS>
APRD00224

> <COMMON_NAME>
Cevimeline

> <CAS_NUMBER>
107233-08-9

> <UNII>
K9V0CDQ56E

> <SYNONYMS>
2-Methyspiro(1,3-oxathiolane-5,3)quinuclidine; Cevimelina; Cévimèline; Cevimeline; Cevimelinum

$$$$
186
  Mrv1718010241721492D          

 21 23  0  0  1  0            999 V2000
    2.5467   -2.3783    0.0000 Cl  0  0  0  0  0  0  0  0  0  0  0  0
    3.6080   -1.4841    0.0000 Cl  0  0  0  0  0  0  0  0  0  0  0  0
    3.8811    2.3401    0.0000 O   0  0  0  0  0  0  0  0  0  0  0  0
    2.3403    2.3401    0.0000 O   0  0  0  0  0  0  0  0  0  0  0  0
    2.1838    0.9518    0.0000 N   0  0  0  0  0  0  0  0  0  0  0  0
    4.0375    0.9518    0.0000 N   0  0  0  0  0  0  0  0  0  0  0  0
    3.1106   -0.2105    0.0000 C   0  0  0  0  0  0  0  0  0  0  0  0
    3.8540    0.1475    0.0000 C   0  0  0  0  0  0  0  0  0  0  0  0
    2.3674    0.1475    0.0000 C   0  0  0  0  0  0  0  0  0  0  0  0
    4.4989   -0.3669    0.0000 C   0  0  0  0  0  0  0  0  0  0  0  0
    3.5231    1.5968    0.0000 C   0  0  0  0  0  0  0  0  0  0  0  0
    3.1881   -1.0663    0.0000 C   0  0  0  0  0  0  0  0  0  0  0  0
    2.6981    1.5968    0.0000 C   0  0  0  0  0  0  0  0  0  0  0  0
    1.6500   -0.3256    0.0000 C   0  0  0  0  0  0  0  0  0  0  0  0
    2.4818   -1.5559    0.0000 C   0  0  0  0  0  0  0  0  0  0  0  0
    1.7076   -1.1830    0.0000 C   0  0  0  0  0  0  0  0  0  0  0  0
    4.3760   -1.1827    0.0000 C   0  0  0  0  0  0  0  0  0  0  0  0
    5.2669   -0.0655    0.0000 C   0  0  0  0  0  0  0  0  0  0  0  0
    5.0210   -1.6971    0.0000 C   0  0  0  0  0  0  0  0  0  0  0  0
    5.9120   -0.5799    0.0000 C   0  0  0  0  0  0  0  0  0  0  0  0
    5.7890   -1.3956    0.0000 C   0  0  0  0  0  0  0  0  0  0  0  0
  1 15  1  0  0  0  0
  2 17  1  0  0  0  0
  3 11  1  0  0  0  0
  4 13  2  0  0  0  0
  5  9  1  0  0  0  0
  5 13  1  0  0  0  0
  6  8  2  0  0  0  0
  6 11  1  0  0  0  0
  7  8  1  0  0  0  0
  7  9  2  0  0  0  0
  7 12  1  0  0  0  0
  8 10  1  0  0  0  0
  9 14  1  0  0  0  0
 10 17  1  0  0  0  0
 10 18  2  0  0  0  0
 11 13  1  0  0  0  0
 12 15  2  0  0  0  0
 14 16  2  0  0  0  0
 15 16  1  0  0  0  0
 17 19  2  0  0  0  0
 18 20  1  0  0  0  0
 19 21  1  0  0  0  0
 20 21  2  0  0  0  0
M  END
> <DRUGBANK_ID>
DB00186

> <SECONDARY_ACCESSION_NUMBERS>
APRD00116

> <COMMON_NAME>
Lorazepam

> <CAS_NUMBER>
846-49-1

> <UNII>
O26FZP769L

> <SYNONYMS>
Loracepam; Lorazepam; o-Chlorooxazepam; o-Chloroxazepam

$$$$
187
  Mrv0541 02231214302D          

 21 21  0  0  1  0            999 V2000
    3.0790    1.0313    0.0000 O   0  0  0  0  0  0  0  0  0  0  0  0
    3.0790    2.6812    0.0000 O   0  0  0  0  0  0  0  0  0  0  0  0
    1.6500   -3.9188    0.0000 O   0  0  0  0  0  0  0  0  0  0  0  0
    3.0790   -3.9188    0.0000 O   0  0  0  0  0  0  0  0  0  0  0  0
    4.5079    3.5062    0.0000 N   0  0  0  0  0  0  0  0  0  0  0  0
    3.7934    2.2688    0.0000 C   0  0  0  0  0  0  0  0  0  0  0  0
    4.5079    2.6812    0.0000 C   0  0  0  0  0  0  0  0  0  0  0  0
    5.2223    3.9188    0.0000 C   0  0  0  0  0  0  0  0  0  0  0  0
    3.7934    1.4438    0.0000 C   0  0  0  0  0  0  0  0  0  0  0  0
    5.2223    4.7438    0.0000 C   0  0  0  0  0  0  0  0  0  0  0  0
    5.9369    3.5062    0.0000 C   0  0  0  0  0  0  0  0  0  0  0  0
    3.0790   -1.4438    0.0000 C   0  0  0  0  0  0  0  0  0  0  0  0
    3.0790   -2.2688    0.0000 C   0  0  0  0  0  0  0  0  0  0  0  0
    3.0790    0.2063    0.0000 C   0  0  0  0  0  0  0  0  0  0  0  0
    2.3644   -1.0313    0.0000 C   0  0  0  0  0  0  0  0  0  0  0  0
    3.7934   -1.0313    0.0000 C   0  0  0  0  0  0  0  0  0  0  0  0
    2.3644   -0.2063    0.0000 C   0  0  0  0  0  0  0  0  0  0  0  0
    3.7934   -0.2063    0.0000 C   0  0  0  0  0  0  0  0  0  0  0  0
    2.3644   -2.6812    0.0000 C   0  0  0  0  0  0  0  0  0  0  0  0
    2.3644   -3.5062    0.0000 C   0  0  0  0  0  0  0  0  0  0  0  0
    1.6500   -4.7438    0.0000 C   0  0  0  0  0  0  0  0  0  0  0  0
  1  9  1  0  0  0  0
  1 14  1  0  0  0  0
  2  6  1  0  0  0  0
  3 20  1  0  0  0  0
  3 21  1  0  0  0  0
  4 20  2  0  0  0  0
  5  7  1  0  0  0  0
  5  8  1  0  0  0  0
  6  7  1  0  0  0  0
  6  9  1  0  0  0  0
  8 10  1  0  0  0  0
  8 11  1  0  0  0  0
 12 13  1  0  0  0  0
 12 15  2  0  0  0  0
 12 16  1  0  0  0  0
 13 19  1  0  0  0  0
 14 17  2  0  0  0  0
 14 18  1  0  0  0  0
 15 17  1  0  0  0  0
 16 18  2  0  0  0  0
 19 20  1  0  0  0  0
M  END
> <DRUGBANK_ID>
DB00187

> <SECONDARY_ACCESSION_NUMBERS>
APRD00954

> <COMMON_NAME>
Esmolol

> <CAS_NUMBER>
81147-92-4

> <UNII>
MDY902UXSR

> <SYNONYMS>
(±)-esmolol; (±)-methyl p-(2-hydroxy-3-(isopropylamino)propoxy)hydrocinnamate; 3-[4-(2-Hydroxy-3-isopropylamino-propoxy)-phenyl]-propionic acid methyl ester; Esmolol; Methyl 4-(2-hydroxy-3-((1-methylethyl)amino)propoxy)benzenepropanoate; methyl p-(2-hydroxy-3-(isopropylamino)propoxy)hydrocinnamate

$$$$

  Mrv0541 04191212102D          

 28 29  0  0  1  0            999 V2000
    6.9269  -17.7973    0.0000 C   0  0  0  0  0  0  0  0  0  0  0  0
    6.9269  -18.6223    0.0000 N   0  0  0  0  0  0  0  0  0  0  0  0
    6.2124  -17.3848    0.0000 C   0  0  0  0  0  0  0  0  0  0  0  0
    6.2124  -19.0348    0.0000 C   0  0  0  0  0  0  0  0  0  0  0  0
    5.4979  -17.7973    0.0000 N   0  0  0  0  0  0  0  0  0  0  0  0
    5.4979  -18.6223    0.0000 C   0  0  0  0  0  0  0  0  0  0  0  0
    7.6414  -17.3848    0.0000 C   0  0  0  0  0  0  0  0  0  0  0  0
    8.3558  -17.7973    0.0000 N   0  0  0  0  0  0  0  0  0  0  0  0
    7.6414  -16.5598    0.0000 O   0  0  0  0  0  0  0  0  0  0  0  0
    9.0703  -17.3848    0.0000 C   0  0  2  0  0  0  0  0  0  0  0  0
    9.7848  -17.7973    0.0000 C   0  0  0  0  0  0  0  0  0  0  0  0
    9.0703  -16.5598    0.0000 C   0  0  0  0  0  0  0  0  0  0  0  0
    9.7848  -16.1473    0.0000 C   0  0  0  0  0  0  0  0  0  0  0  0
    9.7848  -15.3222    0.0000 C   0  0  0  0  0  0  0  0  0  0  0  0
   10.4993  -16.5598    0.0000 C   0  0  0  0  0  0  0  0  0  0  0  0
   10.4994  -14.9097    0.0000 C   0  0  0  0  0  0  0  0  0  0  0  0
   11.2138  -16.1473    0.0000 C   0  0  0  0  0  0  0  0  0  0  0  0
   11.2138  -15.3222    0.0000 C   0  0  0  0  0  0  0  0  0  0  0  0
    9.7848  -18.6223    0.0000 O   0  0  0  0  0  0  0  0  0  0  0  0
   10.4993  -17.3848    0.0000 N   0  0  0  0  0  0  0  0  0  0  0  0
   11.2138  -17.7973    0.0000 C   0  0  1  0  0  0  0  0  0  0  0  0
   11.9282  -17.3848    0.0000 C   0  0  0  0  0  0  0  0  0  0  0  0
   12.6427  -17.7973    0.0000 C   0  0  0  0  0  0  0  0  0  0  0  0
   13.3572  -17.3848    0.0000 C   0  0  0  0  0  0  0  0  0  0  0  0
   12.6427  -18.6223    0.0000 C   0  0  0  0  0  0  0  0  0  0  0  0
   11.2138  -18.6223    0.0000 B   0  0  0  0  0  0  0  0  0  0  0  0
   10.4993  -19.0348    0.0000 O   0  0  0  0  0  0  0  0  0  0  0  0
   11.9282  -19.0348    0.0000 O   0  0  0  0  0  0  0  0  0  0  0  0
  2  1  1  0  0  0  0
  3  1  2  0  0  0  0
  4  2  2  0  0  0  0
  5  3  1  0  0  0  0
  6  4  1  0  0  0  0
  6  5  2  0  0  0  0
  1  7  1  0  0  0  0
  7  8  1  0  0  0  0
  7  9  2  0  0  0  0
 10  8  1  1  0  0  0
 10 11  1  0  0  0  0
 10 12  1  0  0  0  0
 14 13  1  0  0  0  0
 15 13  2  0  0  0  0
 16 14  2  0  0  0  0
 17 15  1  0  0  0  0
 18 16  1  0  0  0  0
 18 17  2  0  0  0  0
 12 13  1  0  0  0  0
 11 19  2  0  0  0  0
 11 20  1  0  0  0  0
 20 21  1  0  0  0  0
 21 22  1  0  0  0  0
 22 23  1  0  0  0  0
 23 24  1  0  0  0  0
 23 25  1  0  0  0  0
 21 26  1  1  0  0  0
 26 27  1  0  0  0  0
 26 28  1  0  0  0  0
M  END
> <DRUGBANK_ID>
DB00188

> <SECONDARY_ACCESSION_NUMBERS>
APRD00828; DB07475

> <COMMON_NAME>
Bortezomib

> <CAS_NUMBER>
179324-69-7

> <UNII>
69G8BD63PP

> <SYNONYMS>
[(1R)-3-methyl-1-({(2S)-3-phenyl-2-[(pyrazin-2-ylcarbonyl)amino]propanoyl}amino)butyl]boronic acid; Bortezomib; N-[(1R)-1-(DIHYDROXYBORYL)-3-methylbutyl]-N-(pyrazin-2-ylcarbonyl)-L-phenylalaninamide

$$$$

  Mrv0541 04191212102D          

 10  9  0  0  0  0            999 V2000
    6.2861   -7.7655    0.0000 C   0  0  0  0  0  0  0  0  0  0  0  0
    6.9920   -7.3579    0.0000 C   0  0  0  0  0  0  0  0  0  0  0  0
    7.6978   -7.7655    0.0000 C   0  0  0  0  0  0  0  0  0  0  0  0
    8.4037   -7.3579    0.0000 C   0  0  0  0  0  0  0  0  0  0  0  0
    9.1202   -7.7717    0.0000 Cl  0  0  0  0  0  0  0  0  0  0  0  0
    8.4035   -6.5294    0.0000 H   0  0  0  0  0  0  0  0  0  0  0  0
    7.3967   -6.6390    0.0000 C   0  0  0  0  0  0  0  0  0  0  0  0
    6.5693   -6.6390    0.0000 O   0  0  0  0  0  0  0  0  0  0  0  0
    5.5724   -7.3469    0.0000 C   0  0  0  0  0  0  0  0  0  0  0  0
    7.8054   -5.9213    0.0000 C   0  0  0  0  0  0  0  0  0  0  0  0
  2  1  1  0  0  0  0
  3  2  1  0  0  0  0
  4  3  2  0  0  0  0
  4  5  1  0  0  0  0
  4  6  1  4  0  0  0
  2  7  1  0  0  0  0
  2  8  1  0  0  0  0
  1  9  1  0  0  0  0
  7 10  3  0  0  0  0
M  END
> <DRUGBANK_ID>
DB00189

> <SECONDARY_ACCESSION_NUMBERS>
APRD00958

> <COMMON_NAME>
Ethchlorvynol

> <CAS_NUMBER>
113-18-8

> <UNII>
6EIM3851UZ

> <SYNONYMS>
1-chloro-3-ethyl-1-penten-4-yn-3-ol; 1-Chloro-3-ethyl-pent-1-en-4-yn-3-ol; 3-(beta-chlorovinyl)-1-pentyn-3-ol; 3-(β-chlorovinyl)-1-pentyn-3-ol; etclorvinol; Ethchlorvynol; ethyl β-chlorovinyl ethynyl carbinol; β-chlorovinyl ethyl ethynyl carbinol

$$$$

  Mrv1718005161812522D          

 16 16  0  0  0  0            999 V2000
   -0.3528    0.0645    0.0000 C   0  0  0  0  0  0  0  0  0  0  0  0
   -0.3528   -0.7605    0.0000 C   0  0  0  0  0  0  0  0  0  0  0  0
   -1.0686    0.4821    0.0000 C   0  0  0  0  0  0  0  0  0  0  0  0
   -1.0686   -1.1681    0.0000 C   0  0  0  0  0  0  0  0  0  0  0  0
   -1.7844    0.0645    0.0000 C   0  0  0  0  0  0  0  0  0  0  0  0
   -1.7844   -0.7605    0.0000 C   0  0  0  0  0  0  0  0  0  0  0  0
   -2.5001    0.4821    0.0000 O   0  0  0  0  0  0  0  0  0  0  0  0
   -2.5001   -1.1681    0.0000 O   0  0  0  0  0  0  0  0  0  0  0  0
    0.3628    0.4821    0.0000 C   0  0  0  0  0  0  0  0  0  0  0  0
    1.0785    0.0745    0.0000 C   0  0  2  0  0  0  0  0  0  0  0  0
    1.7943    0.4821    0.0000 C   0  0  0  0  0  0  0  0  0  0  0  0
    2.5001    0.0745    0.0000 O   0  0  0  0  0  0  0  0  0  0  0  0
    1.7943    1.3072    0.0000 O   0  0  0  0  0  0  0  0  0  0  0  0
    0.5020   -0.5219    0.0000 C   0  0  0  0  0  0  0  0  0  0  0  0
    1.6651   -0.5119    0.0000 N   0  0  0  0  0  0  0  0  0  0  0  0
    1.4563   -1.3073    0.0000 N   0  0  0  0  0  0  0  0  0  0  0  0
  2  1  1  0  0  0  0
  3  1  2  0  0  0  0
  9  1  1  0  0  0  0
  4  2  2  0  0  0  0
  5  3  1  0  0  0  0
  6  4  1  0  0  0  0
  6  5  2  0  0  0  0
  7  5  1  0  0  0  0
  8  6  1  0  0  0  0
 10  9  1  0  0  0  0
 11 10  1  0  0  0  0
 14 10  1  0  0  0  0
 10 15  1  1  0  0  0
 12 11  1  0  0  0  0
 13 11  2  0  0  0  0
 16 15  1  0  0  0  0
M  END
> <DRUGBANK_ID>
DB00190

> <SECONDARY_ACCESSION_NUMBERS>
APRD00160

> <COMMON_NAME>
Carbidopa

> <CAS_NUMBER>
28860-95-9

> <UNII>
KR87B45RGH

> <SYNONYMS>
(-)-L-alpha-Hydrazino-3,4-dihydroxy-alpha-methylhydrocinnamic acid monohydrate; (S)-(−)-carbidopa; (S)-carbidopa; (αS)-α-hydrazino-3,4-dihydroxy-α-methylbenzenepropanoic acid; Carbidopa; Carbidopa (anhydrous); Carbidopa anhydrous; Carbidopum; L-3-(3,4-dihydroxyphenyl)-2-methyl-2-hydrazinopropionic acid; L-α-methyldopahydrazine

$$$$
191
  Mrv0541 02231214302D          

 11 11  0  0  0  0            999 V2000
    3.7935    1.3943    0.0000 N   0  0  0  0  0  0  0  0  0  0  0  0
    3.0791    0.9818    0.0000 C   0  0  0  0  0  0  0  0  0  0  0  0
    2.3645    0.5693    0.0000 C   0  0  0  0  0  0  0  0  0  0  0  0
    2.6665    1.6962    0.0000 C   0  0  0  0  0  0  0  0  0  0  0  0
    3.4916    0.2673    0.0000 C   0  0  0  0  0  0  0  0  0  0  0  0
    2.3645   -0.2558    0.0000 C   0  0  0  0  0  0  0  0  0  0  0  0
    3.0791   -0.6683    0.0000 C   0  0  0  0  0  0  0  0  0  0  0  0
    1.6500   -0.6683    0.0000 C   0  0  0  0  0  0  0  0  0  0  0  0
    3.0791   -1.4933    0.0000 C   0  0  0  0  0  0  0  0  0  0  0  0
    1.6500   -1.4933    0.0000 C   0  0  0  0  0  0  0  0  0  0  0  0
    2.3645   -1.9058    0.0000 C   0  0  0  0  0  0  0  0  0  0  0  0
  1  2  1  0  0  0  0
  2  3  1  0  0  0  0
  2  4  1  0  0  0  0
  2  5  1  0  0  0  0
  3  6  1  0  0  0  0
  6  7  2  0  0  0  0
  6  8  1  0  0  0  0
  7  9  1  0  0  0  0
  8 10  2  0  0  0  0
  9 11  2  0  0  0  0
 10 11  1  0  0  0  0
M  END
> <DRUGBANK_ID>
DB00191

> <SECONDARY_ACCESSION_NUMBERS>
APRD00093

> <COMMON_NAME>
Phentermine

> <CAS_NUMBER>
122-09-8

> <UNII>
C045TQL4WP

> <SYNONYMS>
alpha,alpha-Dimethylphenethylamine; Fentermina; Phentermine; Phentermine resin; Phenterminum

$$$$
192
  Mrv0541 02231214302D          

 23 25  0  0  0  0            999 V2000
    6.8716    0.2479    0.0000 O   0  0  0  0  0  0  0  0  0  0  0  0
    2.9554    0.8291    0.0000 N   0  0  0  0  0  0  0  0  0  0  0  0
    5.7156    1.0879    0.0000 N   0  0  0  0  0  0  0  0  0  0  0  0
    5.5662   -0.3333    0.0000 C   0  0  0  0  0  0  0  0  0  0  0  0
    5.0813    0.3341    0.0000 C   0  0  0  0  0  0  0  0  0  0  0  0
    6.2336   -0.8182    0.0000 C   0  0  0  0  0  0  0  0  0  0  0  0
    4.8988   -0.8182    0.0000 C   0  0  0  0  0  0  0  0  0  0  0  0
    5.9787   -1.6028    0.0000 C   0  0  0  0  0  0  0  0  0  0  0  0
    5.1537   -1.6028    0.0000 C   0  0  0  0  0  0  0  0  0  0  0  0
    4.2608    0.2479    0.0000 C   0  0  0  0  0  0  0  0  0  0  0  0
    6.0512    0.3341    0.0000 C   0  0  0  0  0  0  0  0  0  0  0  0
    3.7759    0.9153    0.0000 C   0  0  0  0  0  0  0  0  0  0  0  0
    7.0714   -0.6266    0.0000 C   0  0  0  0  0  0  0  0  0  0  0  0
    4.0611   -0.6266    0.0000 C   0  0  0  0  0  0  0  0  0  0  0  0
    6.5439   -2.2503    0.0000 C   0  0  0  0  0  0  0  0  0  0  0  0
    4.5887   -2.2503    0.0000 C   0  0  0  0  0  0  0  0  0  0  0  0
    7.6513   -1.2608    0.0000 C   0  0  0  0  0  0  0  0  0  0  0  0
    3.4812   -1.2608    0.0000 C   0  0  0  0  0  0  0  0  0  0  0  0
    7.3858   -2.0781    0.0000 C   0  0  0  0  0  0  0  0  0  0  0  0
    3.7467   -2.0781    0.0000 C   0  0  0  0  0  0  0  0  0  0  0  0
    2.4705    1.4966    0.0000 C   0  0  0  0  0  0  0  0  0  0  0  0
    1.6500    1.4103    0.0000 C   0  0  0  0  0  0  0  0  0  0  0  0
    2.8061    2.2503    0.0000 C   0  0  0  0  0  0  0  0  0  0  0  0
  1 11  2  0  0  0  0
  2 12  1  0  0  0  0
  2 21  1  0  0  0  0
  3 11  1  0  0  0  0
  4  5  1  0  0  0  0
  4  6  1  0  0  0  0
  4  7  1  0  0  0  0
  4 11  1  0  0  0  0
  5 10  1  0  0  0  0
  6  8  1  0  0  0  0
  6 13  2  0  0  0  0
  7  9  1  0  0  0  0
  7 14  2  0  0  0  0
  8  9  1  0  0  0  0
  8 15  2  0  0  0  0
  9 16  2  0  0  0  0
 10 12  1  0  0  0  0
 13 17  1  0  0  0  0
 14 18  1  0  0  0  0
 15 19  1  0  0  0  0
 16 20  1  0  0  0  0
 17 19  2  0  0  0  0
 18 20  2  0  0  0  0
 21 22  1  0  0  0  0
 21 23  1  0  0  0  0
M  END
> <DRUGBANK_ID>
DB00192

> <SECONDARY_ACCESSION_NUMBERS>
APRD01032

> <COMMON_NAME>
Indecainide

> <CAS_NUMBER>
74517-78-5

> <UNII>
3AZF20DM1T

> <SYNONYMS>
Indecainida; Indecainide; Indecainidum

$$$$
193
  Mrv0541 02231214302D          

 19 20  0  0  1  0            999 V2000
    4.0955    0.4678    0.0000 O   0  0  0  0  0  0  0  0  0  0  0  0
    6.9830    1.1823    0.0000 O   0  0  0  0  0  0  0  0  0  0  0  0
    2.3645   -0.6592    0.0000 N   0  0  0  0  0  0  0  0  0  0  0  0
    3.7935   -0.6592    0.0000 C   0  0  2  0  0  0  0  0  0  0  0  0
    4.5080   -0.2467    0.0000 C   0  0  1  0  0  0  0  0  0  0  0  0
    3.7935   -1.4842    0.0000 C   0  0  0  0  0  0  0  0  0  0  0  0
    5.2224   -0.6592    0.0000 C   0  0  0  0  0  0  0  0  0  0  0  0
    4.5080   -1.8967    0.0000 C   0  0  0  0  0  0  0  0  0  0  0  0
    5.2224   -1.4842    0.0000 C   0  0  0  0  0  0  0  0  0  0  0  0
    3.0791   -0.2467    0.0000 C   0  0  0  0  0  0  0  0  0  0  0  0
    4.9205    0.4678    0.0000 C   0  0  0  0  0  0  0  0  0  0  0  0
    5.7455    0.4678    0.0000 C   0  0  0  0  0  0  0  0  0  0  0  0
    4.5080    1.1823    0.0000 C   0  0  0  0  0  0  0  0  0  0  0  0
    1.6500   -0.2467    0.0000 C   0  0  0  0  0  0  0  0  0  0  0  0
    2.3645   -1.4842    0.0000 C   0  0  0  0  0  0  0  0  0  0  0  0
    6.1580    1.1823    0.0000 C   0  0  0  0  0  0  0  0  0  0  0  0
    4.9205    1.8967    0.0000 C   0  0  0  0  0  0  0  0  0  0  0  0
    5.7455    1.8967    0.0000 C   0  0  0  0  0  0  0  0  0  0  0  0
    7.3955    1.8967    0.0000 C   0  0  0  0  0  0  0  0  0  0  0  0
  5  1  1  6  0  0  0
  2 16  1  0  0  0  0
  2 19  1  0  0  0  0
  3 10  1  0  0  0  0
  3 14  1  0  0  0  0
  3 15  1  0  0  0  0
  4  5  1  0  0  0  0
  4  6  1  0  0  0  0
  4 10  1  6  0  0  0
  5  7  1  0  0  0  0
  5 11  1  0  0  0  0
  6  8  1  0  0  0  0
  7  9  1  0  0  0  0
  8  9  1  0  0  0  0
 11 12  2  0  0  0  0
 11 13  1  0  0  0  0
 12 16  1  0  0  0  0
 13 17  2  0  0  0  0
 16 18  2  0  0  0  0
 17 18  1  0  0  0  0
M  END
> <DRUGBANK_ID>
DB00193

> <SECONDARY_ACCESSION_NUMBERS>
APRD00028

> <COMMON_NAME>
Tramadol

> <CAS_NUMBER>
27203-92-5

> <UNII>
0NG5TTM63P

> <SYNONYMS>
Tramadol; Tramadolum

$$$$
32326
  Mrv0541 02231214302D          

 19 21  0  0  1  0            999 V2000
    3.6940    3.6075    0.0000 O   0  0  0  0  0  0  0  0  0  0  0  0
    1.6001    4.0236    0.0000 O   0  0  0  0  0  0  0  0  0  0  0  0
    2.6576    5.4739    0.0000 O   0  0  0  0  0  0  0  0  0  0  0  0
    5.1168    4.5794    0.0000 O   0  0  0  0  0  0  0  0  0  0  0  0
    2.6526    2.5697    0.0000 N   0  0  0  0  0  0  0  0  0  0  0  0
    2.6526    1.2419    0.0000 N   0  0  0  0  0  0  0  0  0  0  0  0
    1.1575    2.7308    0.0000 N   0  0  0  0  0  0  0  0  0  0  0  0
    0.4430    1.4933    0.0000 N   0  0  0  0  0  0  0  0  0  0  0  0
    1.1575    0.2558    0.0000 N   0  0  0  0  0  0  0  0  0  0  0  0
    2.4251    4.0222    0.0000 C   0  0  2  0  0  0  0  0  0  0  0  0
    2.9089    3.3538    0.0000 C   0  0  1  0  0  0  0  0  0  0  0  0
    2.9112    4.6888    0.0000 C   0  0  1  0  0  0  0  0  0  0  0  0
    3.6954    4.4325    0.0000 C   0  0  1  0  0  0  0  0  0  0  0  0
    4.3637    4.9163    0.0000 C   0  0  0  0  0  0  0  0  0  0  0  0
    1.8720    2.3183    0.0000 C   0  0  0  0  0  0  0  0  0  0  0  0
    3.1341    1.9058    0.0000 C   0  0  0  0  0  0  0  0  0  0  0  0
    1.8720    1.4933    0.0000 C   0  0  0  0  0  0  0  0  0  0  0  0
    1.1575    1.0808    0.0000 C   0  0  0  0  0  0  0  0  0  0  0  0
    0.4430    2.3183    0.0000 C   0  0  0  0  0  0  0  0  0  0  0  0
  1 11  1  0  0  0  0
  1 13  1  0  0  0  0
 10  2  1  1  0  0  0
 12  3  1  6  0  0  0
  4 14  1  0  0  0  0
 11  5  1  1  0  0  0
  5 15  1  0  0  0  0
  5 16  1  0  0  0  0
  6 16  2  0  0  0  0
  6 17  1  0  0  0  0
  7 15  1  0  0  0  0
  7 19  2  0  0  0  0
  8 18  2  0  0  0  0
  8 19  1  0  0  0  0
  9 18  1  0  0  0  0
 10 11  1  0  0  0  0
 10 12  1  0  0  0  0
 12 13  1  0  0  0  0
 13 14  1  1  0  0  0
 15 17  2  0  0  0  0
 17 18  1  0  0  0  0
M  END
> <DRUGBANK_ID>
DB00194

> <SECONDARY_ACCESSION_NUMBERS>
APRD00333; EXPT02753

> <COMMON_NAME>
Vidarabine

> <CAS_NUMBER>
24356-66-9

> <UNII>
3XQD2MEW34

> <SYNONYMS>
9-beta-D-arabinofuranosyl-9H-purin-6-amine; 9-beta-D-arabinofuranosyl-adenine; 9-beta-D-Arabinofuranosyladenine; 9-β-D-arabinofuranosyl-9H-purin-6-amine; 9-β-D-arabinofuranosyladenine; Spongoadenosine; Vidarabine; Vidarabinum

$$$$

  Mrv1718012261816432D          

 22 23  0  0  0  0            999 V2000
    1.8903   -2.0567    0.0000 C   0  0  0  0  0  0  0  0  0  0  0  0
    1.4775   -1.3424    0.0000 C   0  0  0  0  0  0  0  0  0  0  0  0
    1.0650   -2.0570    0.0000 C   0  0  0  0  0  0  0  0  0  0  0  0
    1.0779    1.2314    0.0000 N   0  0  0  0  0  0  0  0  0  0  0  0
   -1.7775    1.2356    0.0000 O   0  0  0  0  0  0  0  0  0  0  0  0
   -0.3511    1.2307    0.0000 C   0  0  0  0  0  0  0  0  0  0  0  0
   -1.7833    0.4106    0.0000 C   0  0  0  0  0  0  0  0  0  0  0  0
    0.3633    1.6439    0.0000 C   0  0  0  0  0  0  0  0  0  0  0  0
   -1.0656    1.6432    0.0000 C   0  0  0  0  0  0  0  0  0  0  0  0
   -1.7947   -1.2335    0.0000 C   0  0  0  0  0  0  0  0  0  0  0  0
   -2.5012    0.0033    0.0000 C   0  0  0  0  0  0  0  0  0  0  0  0
   -1.0771   -0.0066    0.0000 C   0  0  0  0  0  0  0  0  0  0  0  0
   -2.5069   -0.8158    0.0000 C   0  0  0  0  0  0  0  0  0  0  0  0
   -1.0829   -0.8258    0.0000 C   0  0  0  0  0  0  0  0  0  0  0  0
   -0.3486    0.4106    0.0000 O   0  0  0  0  0  0  0  0  0  0  0  0
    0.3507   -2.4698    0.0000 C   0  0  0  0  0  0  0  0  0  0  0  0
   -0.3643   -2.0572    0.0000 O   0  0  0  0  0  0  0  0  0  0  0  0
    1.7928    1.6443    0.0000 C   0  0  0  0  0  0  0  0  0  0  0  0
   -1.7934   -2.0570    0.0000 C   0  0  0  0  0  0  0  0  0  0  0  0
   -1.0785   -2.4699    0.0000 C   0  0  0  0  0  0  0  0  0  0  0  0
    1.7929    2.4699    0.0000 C   0  0  0  0  0  0  0  0  0  0  0  0
    2.5069    1.2320    0.0000 C   0  0  0  0  0  0  0  0  0  0  0  0
  2  1  1  0  0  0  0
  3  1  1  0  0  0  0
  4  8  1  0  0  0  0
  5  7  1  0  0  0  0
  6  9  1  0  0  0  0
  7 12  1  0  0  0  0
  8  6  1  0  0  0  0
  9  5  1  0  0  0  0
 10 19  1  0  0  0  0
 11 13  1  0  0  0  0
 12 14  2  0  0  0  0
 13 10  2  0  0  0  0
 14 10  1  0  0  0  0
 15  6  1  0  0  0  0
 16  3  1  0  0  0  0
 17 16  1  0  0  0  0
 18  4  1  0  0  0  0
 19 20  1  0  0  0  0
 20 17  1  0  0  0  0
 21 18  1  0  0  0  0
 22 18  1  0  0  0  0
  3  2  1  0  0  0  0
 11  7  2  0  0  0  0
M  END
> <DRUGBANK_ID>
DB00195

> <SECONDARY_ACCESSION_NUMBERS>
APRD00245

> <COMMON_NAME>
Betaxolol

> <CAS_NUMBER>
63659-18-7

> <UNII>
O0ZR1R6RZ2

> <SYNONYMS>
1-(4-(2-(cyclopropylmethoxy)ethyl)phenoxy)-3-((1-methylethyl)amino)-2-propanol; 1-(isopropylamino)-3-[p-(cyclopropylmethoxyethyl)phenoxy]-2-propanol; Betaxolol; Bétaxolol; Betaxololum

$$$$
196
  Mrv0541 02231214302D          

 22 24  0  0  0  0            999 V2000
    1.6500   -0.2897    0.0000 F   0  0  0  0  0  0  0  0  0  0  0  0
    3.0790   -2.7647    0.0000 F   0  0  0  0  0  0  0  0  0  0  0  0
    2.2540    0.5353    0.0000 O   0  0  0  0  0  0  0  0  0  0  0  0
    3.7934    1.7728    0.0000 N   0  0  0  0  0  0  0  0  0  0  0  0
    4.6184    0.1228    0.0000 N   0  0  0  0  0  0  0  0  0  0  0  0
    4.5471    1.4371    0.0000 N   0  0  0  0  0  0  0  0  0  0  0  0
    5.3721    0.4583    0.0000 N   0  0  0  0  0  0  0  0  0  0  0  0
    4.6867    2.7647    0.0000 N   0  0  0  0  0  0  0  0  0  0  0  0
    5.5117   -0.8693    0.0000 N   0  0  0  0  0  0  0  0  0  0  0  0
    3.0790    0.5353    0.0000 C   0  0  0  0  0  0  0  0  0  0  0  0
    3.0790    1.3603    0.0000 C   0  0  0  0  0  0  0  0  0  0  0  0
    3.9040    0.5353    0.0000 C   0  0  0  0  0  0  0  0  0  0  0  0
    3.0790   -0.2897    0.0000 C   0  0  0  0  0  0  0  0  0  0  0  0
    2.3644   -0.7022    0.0000 C   0  0  0  0  0  0  0  0  0  0  0  0
    3.7934   -0.7022    0.0000 C   0  0  0  0  0  0  0  0  0  0  0  0
    2.3644   -1.5272    0.0000 C   0  0  0  0  0  0  0  0  0  0  0  0
    3.7934   -1.5272    0.0000 C   0  0  0  0  0  0  0  0  0  0  0  0
    3.8796    2.5932    0.0000 C   0  0  0  0  0  0  0  0  0  0  0  0
    4.7046   -0.6977    0.0000 C   0  0  0  0  0  0  0  0  0  0  0  0
    3.0790   -1.9397    0.0000 C   0  0  0  0  0  0  0  0  0  0  0  0
    5.0992    2.0503    0.0000 C   0  0  0  0  0  0  0  0  0  0  0  0
    5.9242   -0.1548    0.0000 C   0  0  0  0  0  0  0  0  0  0  0  0
  1 14  1  0  0  0  0
  2 20  1  0  0  0  0
  3 10  1  0  0  0  0
  4  6  1  0  0  0  0
  4 11  1  0  0  0  0
  4 18  1  0  0  0  0
  5  7  1  0  0  0  0
  5 12  1  0  0  0  0
  5 19  1  0  0  0  0
  6 21  2  0  0  0  0
  7 22  2  0  0  0  0
  8 18  2  0  0  0  0
  8 21  1  0  0  0  0
  9 19  2  0  0  0  0
  9 22  1  0  0  0  0
 10 11  1  0  0  0  0
 10 12  1  0  0  0  0
 10 13  1  0  0  0  0
 13 14  2  0  0  0  0
 13 15  1  0  0  0  0
 14 16  1  0  0  0  0
 15 17  2  0  0  0  0
 16 20  2  0  0  0  0
 17 20  1  0  0  0  0
M  END
> <DRUGBANK_ID>
DB00196

> <SECONDARY_ACCESSION_NUMBERS>
APRD00327

> <COMMON_NAME>
Fluconazole

> <CAS_NUMBER>
86386-73-4

> <UNII>
8VZV102JFY

> <SYNONYMS>
Diflucan; Difluconazole; Fluconazol; Fluconazole; Fluconazolum; Triflucan

$$$$
197
  Mrv0541 02231214302D          

 31 34  0  0  1  0            999 V2000
   11.4977    0.4914    0.0000 S   0  0  0  0  0  0  0  0  0  0  0  0
    4.9739   -1.4254    0.0000 O   0  0  0  0  0  0  0  0  0  0  0  0
    6.9616   -0.2918    0.0000 O   0  0  0  0  0  0  0  0  0  0  0  0
    2.0929    0.2531    0.0000 O   0  0  0  0  0  0  0  0  0  0  0  0
    9.5379    1.3379    0.0000 O   0  0  0  0  0  0  0  0  0  0  0  0
   12.4273    1.6304    0.0000 O   0  0  0  0  0  0  0  0  0  0  0  0
   10.9595    1.7129    0.0000 N   0  0  0  0  0  0  0  0  0  0  0  0
    5.7214   -1.0015    0.0000 C   0  0  0  0  0  0  0  0  0  0  0  0
    5.7214   -0.1421    0.0000 C   0  0  0  0  0  0  0  0  0  0  0  0
    4.9739    0.2817    0.0000 C   0  0  0  0  0  0  0  0  0  0  0  0
    4.2364   -0.1594    0.0000 C   0  0  0  0  0  0  0  0  0  0  0  0
    4.2364   -0.9844    0.0000 C   0  0  0  0  0  0  0  0  0  0  0  0
    6.5464   -1.0047    0.0000 C   0  0  0  0  0  0  0  0  0  0  0  0
    6.1312   -1.7176    0.0000 C   0  0  0  0  0  0  0  0  0  0  0  0
    3.5219    0.2531    0.0000 C   0  0  0  0  0  0  0  0  0  0  0  0
    3.5219   -1.3969    0.0000 C   0  0  0  0  0  0  0  0  0  0  0  0
    2.8075   -0.9844    0.0000 C   0  0  0  0  0  0  0  0  0  0  0  0
    2.8075   -0.1594    0.0000 C   0  0  0  0  0  0  0  0  0  0  0  0
    3.5219    1.0781    0.0000 C   0  0  0  0  0  0  0  0  0  0  0  0
    3.5219   -2.2219    0.0000 C   0  0  0  0  0  0  0  0  0  0  0  0
    2.0929   -1.3969    0.0000 C   0  0  0  0  0  0  0  0  0  0  0  0
    7.7866   -0.2950    0.0000 C   0  0  0  0  0  0  0  0  0  0  0  0
    9.4366   -0.3014    0.0000 C   0  0  0  0  0  0  0  0  0  0  0  0
    8.1964   -1.0110    0.0000 C   0  0  0  0  0  0  0  0  0  0  0  0
    8.2019    0.4179    0.0000 C   0  0  0  0  0  0  0  0  0  0  0  0
   10.2616   -0.3046    0.0000 C   0  0  0  0  0  0  0  0  0  0  0  0
   10.6769    0.4083    0.0000 C   0  0  0  0  0  0  0  0  0  0  0  0
    9.0214   -1.0143    0.0000 C   0  0  0  0  0  0  0  0  0  0  0  0
    9.0269    0.4146    0.0000 C   0  0  0  0  0  0  0  0  0  0  0  0
   10.3442    1.1632    0.0000 C   0  0  0  0  0  0  0  0  0  0  0  0
   11.6723    1.2977    0.0000 C   0  0  0  0  0  0  0  0  0  0  0  0
  1 27  1  0  0  0  0
  1 31  1  0  0  0  0
  2  8  1  0  0  0  0
  2 12  1  0  0  0  0
  3 13  1  0  0  0  0
  3 22  1  0  0  0  0
  4 18  1  0  0  0  0
  5 30  2  0  0  0  0
  6 31  2  0  0  0  0
  7 30  1  0  0  0  0
  7 31  1  0  0  0  0
  8  9  1  0  0  0  0
  8 13  1  0  0  0  0
  8 14  1  0  0  0  0
  9 10  1  0  0  0  0
 10 11  1  0  0  0  0
 11 12  2  0  0  0  0
 11 15  1  0  0  0  0
 12 16  1  0  0  0  0
 15 18  2  0  0  0  0
 15 19  1  0  0  0  0
 16 17  2  0  0  0  0
 16 20  1  0  0  0  0
 17 18  1  0  0  0  0
 17 21  1  0  0  0  0
 22 24  2  0  0  0  0
 22 25  1  0  0  0  0
 23 26  1  0  0  0  0
 23 28  2  0  0  0  0
 23 29  1  0  0  0  0
 24 28  1  0  0  0  0
 25 29  2  0  0  0  0
 26 27  1  0  0  0  0
 27 30  1  0  0  0  0
M  END
> <DRUGBANK_ID>
DB00197

> <SECONDARY_ACCESSION_NUMBERS>
APRD00488

> <COMMON_NAME>
Troglitazone

> <CAS_NUMBER>
97322-87-7

> <UNII>
I66ZZ0ZN0E

> <SYNONYMS>
troglitazona

$$$$
65028
  Mrv0541 02231214302D          

 22 22  0  0  1  0            999 V2000
    3.7935    1.0313    0.0000 O   0  0  0  0  0  0  0  0  0  0  0  0
    4.5080   -1.8563    0.0000 O   0  0  0  0  0  0  0  0  0  0  0  0
    5.9370   -1.8563    0.0000 O   0  0  0  0  0  0  0  0  0  0  0  0
    3.7935    1.8563    0.0000 O   0  0  0  0  0  0  0  0  0  0  0  0
    5.2224    1.8563    0.0000 N   0  0  0  0  0  0  0  0  0  0  0  0
    6.6515    1.0313    0.0000 N   0  0  0  0  0  0  0  0  0  0  0  0
    5.2224    1.0313    0.0000 C   0  0  2  0  0  0  0  0  0  0  0  0
    5.9370    0.6188    0.0000 C   0  0  2  0  0  0  0  0  0  0  0  0
    4.5080    0.6188    0.0000 C   0  0  1  0  0  0  0  0  0  0  0  0
    5.9370   -0.2063    0.0000 C   0  0  0  0  0  0  0  0  0  0  0  0
    4.5080   -0.2063    0.0000 C   0  0  0  0  0  0  0  0  0  0  0  0
    5.2224   -0.6188    0.0000 C   0  0  0  0  0  0  0  0  0  0  0  0
    3.0790    0.6188    0.0000 C   0  0  0  0  0  0  0  0  0  0  0  0
    2.3645    1.0313    0.0000 C   0  0  0  0  0  0  0  0  0  0  0  0
    3.0790   -0.2063    0.0000 C   0  0  0  0  0  0  0  0  0  0  0  0
    5.2224   -1.4438    0.0000 C   0  0  0  0  0  0  0  0  0  0  0  0
    4.5080    2.2688    0.0000 C   0  0  0  0  0  0  0  0  0  0  0  0
    1.6500    0.6188    0.0000 C   0  0  0  0  0  0  0  0  0  0  0  0
    2.3645   -0.6188    0.0000 C   0  0  0  0  0  0  0  0  0  0  0  0
    4.5080    3.0938    0.0000 C   0  0  0  0  0  0  0  0  0  0  0  0
    4.5080   -2.6813    0.0000 C   0  0  0  0  0  0  0  0  0  0  0  0
    3.7935   -3.0938    0.0000 C   0  0  0  0  0  0  0  0  0  0  0  0
  9  1  1  1  0  0  0
  1 13  1  0  0  0  0
  2 16  1  0  0  0  0
  2 21  1  0  0  0  0
  3 16  2  0  0  0  0
  4 17  2  0  0  0  0
  7  5  1  6  0  0  0
  5 17  1  0  0  0  0
  8  6  1  1  0  0  0
  7  8  1  0  0  0  0
  7  9  1  0  0  0  0
  8 10  1  0  0  0  0
  9 11  1  0  0  0  0
 10 12  1  0  0  0  0
 11 12  2  0  0  0  0
 12 16  1  0  0  0  0
 13 14  1  0  0  0  0
 13 15  1  0  0  0  0
 14 18  1  0  0  0  0
 15 19  1  0  0  0  0
 17 20  1  0  0  0  0
 21 22  1  0  0  0  0
M  END
> <DRUGBANK_ID>
DB00198

> <SECONDARY_ACCESSION_NUMBERS>
APRD01148

> <COMMON_NAME>
Oseltamivir

> <CAS_NUMBER>
196618-13-0

> <UNII>
20O93L6F9H

> <SYNONYMS>
(−)-oseltamivir; 1-Cyclohexene-1-carboxylic acid, 4-(acetylamino)-5-amino-3-(1-ethylpropoxy)-, ethyl ester, (3R-(3alpha,4beta,5alpha))-; Ethyl (3R,4R,5S)-4-acetamido-5-amino-3-(1-ethylpropoxy)-1-cyclohexene-1-carboxylate; Oseltamivir; Oséltamivir; Oseltamivirum

$$$$
12560
  Mrv0541 02231214302D          

 51 53  0  0  1  0            999 V2000
    4.5376   -0.9760    0.0000 O   0  0  0  0  0  0  0  0  0  0  0  0
    4.5376    0.4529    0.0000 O   0  0  0  0  0  0  0  0  0  0  0  0
    5.9887   -2.4873    0.0000 O   0  0  0  0  0  0  0  0  0  0  0  0
    4.5376   -2.4050    0.0000 O   0  0  0  0  0  0  0  0  0  0  0  0
    3.3001    1.1675    0.0000 O   0  0  0  0  0  0  0  0  0  0  0  0
    7.0127    1.8819    0.0000 O   0  0  0  0  0  0  0  0  0  0  0  0
    4.1251    3.4214    0.0000 O   0  0  0  0  0  0  0  0  0  0  0  0
    2.8876   -0.9760    0.0000 O   0  0  0  0  0  0  0  0  0  0  0  0
    2.8876    3.3109    0.0000 O   0  0  0  0  0  0  0  0  0  0  0  0
    9.0471    1.3810    0.0000 O   0  0  0  0  0  0  0  0  0  0  0  0
    7.2057    0.9833    0.0000 O   0  0  0  0  0  0  0  0  0  0  0  0
    8.2502   -1.6905    0.0000 O   0  0  0  0  0  0  0  0  0  0  0  0
    7.0127    0.4529    0.0000 O   0  0  0  0  0  0  0  0  0  0  0  0
    2.0625   -2.4050    0.0000 N   0  0  0  0  0  0  0  0  0  0  0  0
    5.3626   -0.9760    0.0000 C   0  0  2  0  0  0  0  0  0  0  0  0
    5.7751   -0.2615    0.0000 C   0  0  2  0  0  0  0  0  0  0  0  0
    5.7751   -1.6905    0.0000 C   0  0  1  0  0  0  0  0  0  0  0  0
    5.3626    0.4529    0.0000 C   0  0  1  0  0  0  0  0  0  0  0  0
    6.6001   -1.6905    0.0000 C   0  0  0  0  0  0  0  0  0  0  0  0
    5.7751    1.1675    0.0000 C   0  0  2  0  0  0  0  0  0  0  0  0
    7.0127   -0.9760    0.0000 C   0  0  2  0  0  0  0  0  0  0  0  0
    4.1251   -1.6905    0.0000 C   0  0  2  0  0  0  0  0  0  0  0  0
    4.1251    1.1675    0.0000 C   0  0  2  0  0  0  0  0  0  0  0  0
    4.1251    2.5964    0.0000 C   0  0  2  0  0  0  0  0  0  0  0  0
    6.6001   -0.2615    0.0000 C   0  0  0  0  0  0  0  0  0  0  0  0
    3.3001   -1.6905    0.0000 C   0  0  1  0  0  0  0  0  0  0  0  0
    2.8876   -2.4050    0.0000 C   0  0  2  0  0  0  0  0  0  0  0  0
    4.5376    1.8819    0.0000 C   0  0  0  0  0  0  0  0  0  0  0  0
    5.1918   -2.2739    0.0000 C   0  0  0  0  0  0  0  0  0  0  0  0
    3.3001    2.5964    0.0000 C   0  0  2  0  0  0  0  0  0  0  0  0
    8.2502   -0.2615    0.0000 C   0  0  2  0  0  0  0  0  0  0  0  0
    8.2502    1.1675    0.0000 C   0  0  1  0  0  0  0  0  0  0  0  0
    3.3001   -3.1195    0.0000 C   0  0  0  0  0  0  0  0  0  0  0  0
    7.8377    0.4529    0.0000 C   0  0  2  0  0  0  0  0  0  0  0  0
    2.8876    1.8819    0.0000 C   0  0  2  0  0  0  0  0  0  0  0  0
    7.8377   -0.9760    0.0000 C   0  0  0  0  0  0  0  0  0  0  0  0
    4.1251   -3.1195    0.0000 C   0  0  1  0  0  0  0  0  0  0  0  0
    7.8377    1.8819    0.0000 C   0  0  1  0  0  0  0  0  0  0  0  0
    6.6001    1.1675    0.0000 C   0  0  0  0  0  0  0  0  0  0  0  0
    5.3626    1.8819    0.0000 C   0  0  0  0  0  0  0  0  0  0  0  0
    6.1876   -0.9760    0.0000 C   0  0  0  0  0  0  0  0  0  0  0  0
    4.8396    3.0089    0.0000 C   0  0  0  0  0  0  0  0  0  0  0  0
    9.0752   -0.2615    0.0000 C   0  0  0  0  0  0  0  0  0  0  0  0
    8.9260    0.6943    0.0000 C   0  0  0  0  0  0  0  0  0  0  0  0
    8.2502    2.5964    0.0000 C   0  0  0  0  0  0  0  0  0  0  0  0
    2.0625    1.8819    0.0000 C   0  0  0  0  0  0  0  0  0  0  0  0
    4.5376   -3.8339    0.0000 C   0  0  0  0  0  0  0  0  0  0  0  0
    1.6500   -3.1195    0.0000 C   0  0  0  0  0  0  0  0  0  0  0  0
    1.6500   -1.6905    0.0000 C   0  0  0  0  0  0  0  0  0  0  0  0
    7.8377    3.3109    0.0000 C   0  0  0  0  0  0  0  0  0  0  0  0
    4.8396    3.8339    0.0000 C   0  0  0  0  0  0  0  0  0  0  0  0
 15  1  1  6  0  0  0
 22  1  1  6  0  0  0
 18  2  1  6  0  0  0
 23  2  1  6  0  0  0
 17  3  1  1  0  0  0
  4 22  1  0  0  0  0
  4 37  1  0  0  0  0
  5 23  1  0  0  0  0
  5 35  1  0  0  0  0
  6 38  1  0  0  0  0
  6 39  1  0  0  0  0
 24  7  1  6  0  0  0
  7 51  1  0  0  0  0
 26  8  1  1  0  0  0
 30  9  1  6  0  0  0
 32 10  1  1  0  0  0
 34 11  1  1  0  0  0
 12 36  2  0  0  0  0
 13 39  2  0  0  0  0
 27 14  1  6  0  0  0
 14 48  1  0  0  0  0
 14 49  1  0  0  0  0
 15 16  1  0  0  0  0
 15 17  1  0  0  0  0
 16 18  1  0  0  0  0
 16 25  1  6  0  0  0
 17 19  1  0  0  0  0
 17 29  1  0  0  0  0
 18 20  1  0  0  0  0
 19 21  1  0  0  0  0
 20 39  1  0  0  0  0
 20 40  1  1  0  0  0
 21 36  1  0  0  0  0
 21 41  1  1  0  0  0
 22 26  1  0  0  0  0
 23 28  1  0  0  0  0
 24 28  1  0  0  0  0
 24 30  1  0  0  0  0
 24 42  1  0  0  0  0
 26 27  1  0  0  0  0
 27 33  1  0  0  0  0
 30 35  1  0  0  0  0
 31 34  1  0  0  0  0
 31 36  1  0  0  0  0
 31 43  1  1  0  0  0
 32 34  1  0  0  0  0
 32 38  1  0  0  0  0
 32 44  1  0  0  0  0
 33 37  1  0  0  0  0
 35 46  1  1  0  0  0
 37 47  1  6  0  0  0
 38 45  1  6  0  0  0
 45 50  1  0  0  0  0
M  END
> <DRUGBANK_ID>
DB00199

> <SECONDARY_ACCESSION_NUMBERS>
APRD00953

> <COMMON_NAME>
Erythromycin

> <CAS_NUMBER>
114-07-8

> <UNII>
63937KV33D

> <SYNONYMS>
3''-O-demethylerythromycin; Abomacetin; Eritromicina; Erythromycin; Erythromycin A; Erythromycin C; érythromycine; Erythromycinum

$$$$

  Mrv1718010041711542D          

 94105  0  0  0  0            999 V2000
   -1.0291    0.5487    0.0000 C   0  0  0  0  0  0  0  0  0  0  0  0
   -1.1410    1.3522    0.0000 N   0  0  0  0  0  0  0  0  0  0  0  0
   -1.1410    3.0503    0.0000 N   0  3  0  0  0  0  0  0  0  0  0  0
   -1.0291    3.8539    0.0000 C   0  0  0  0  0  0  0  0  0  0  0  0
   -1.7415    4.2306    0.0000 C   0  0  1  0  0  0  0  0  0  0  0  0
   -1.8599    5.0471    0.0000 C   0  0  0  0  0  0  0  0  0  0  0  0
   -1.2121    5.5580    0.0000 C   0  0  0  0  0  0  0  0  0  0  0  0
   -1.3306    6.3744    0.0000 C   0  0  0  0  0  0  0  0  0  0  0  0
   -2.0968    6.6799    0.0000 O   0  0  0  0  0  0  0  0  0  0  0  0
    0.4120    3.8539    0.0000 C   0  0  0  0  0  0  0  0  0  0  0  0
    0.5363    3.0503    0.0000 N   0  3  0  0  0  0  0  0  0  0  0  0
    1.3605    2.9012    0.0000 C   0  0  0  0  0  0  0  0  0  0  0  0
    1.7746    2.2012    0.0000 C   0  0  0  0  0  0  0  0  0  0  0  0
    1.3605    1.4971    0.0000 C   0  0  0  0  0  0  0  0  0  0  0  0
    0.5363    1.3522    0.0000 N   0  3  0  0  0  0  0  0  0  0  0  0
    0.4120    0.5487    0.0000 C   0  0  0  0  0  0  0  0  0  0  0  0
    1.1493    0.1677    0.0000 C   0  0  1  0  0  0  0  0  0  0  0  0
    1.2716   -0.6481    0.0000 C   0  0  0  0  0  0  0  0  0  0  0  0
    2.0394   -0.9500    0.0000 C   0  0  0  0  0  0  0  0  0  0  0  0
    2.1618   -1.7659    0.0000 C   0  0  0  0  0  0  0  0  0  0  0  0
    2.9294   -2.0679    0.0000 O   0  0  0  0  0  0  0  0  0  0  0  0
    1.7415    0.7475    0.0000 C   0  0  0  0  0  0  0  0  0  0  0  0
    2.3797    0.2246    0.0000 C   0  0  0  0  0  0  0  0  0  0  0  0
    2.5134    1.0387    0.0000 C   0  0  0  0  0  0  0  0  0  0  0  0
   -0.2919    4.2637    0.0000 C   0  0  0  0  0  0  0  0  0  0  0  0
   -0.2919    5.0887    0.0000 C   0  0  0  0  0  0  0  0  0  0  0  0
   -0.2919    0.1345    0.0000 C   0  0  0  0  0  0  0  0  0  0  0  0
   -0.2919   -0.6904    0.0000 C   0  0  0  0  0  0  0  0  0  0  0  0
   -1.9527    1.4971    0.0000 C   0  0  1  0  0  0  0  0  0  0  0  0
   -2.7496    1.7106    0.0000 H   0  0  0  0  0  0  0  0  0  0  0  0
   -1.9527    2.9260    0.0000 C   0  0  2  0  0  0  0  0  0  0  0  0
   -2.7496    2.7125    0.0000 C   0  0  0  0  0  0  0  0  0  0  0  0
   -2.4560   -1.0697    0.0000 C   0  0  0  0  0  0  0  0  0  0  0  0
   -3.1704   -1.4822    0.0000 C   0  0  0  0  0  0  0  0  0  0  0  0
   -3.8849   -1.0697    0.0000 O   0  0  0  0  0  0  0  0  0  0  0  0
   -3.1704   -2.3072    0.0000 N   0  0  0  0  0  0  0  0  0  0  0  0
   -3.8849   -2.7197    0.0000 C   0  0  0  0  0  0  0  0  0  0  0  0
   -3.8849   -3.5447    0.0000 C   0  0  2  0  0  0  0  0  0  0  0  0
   -2.4560   -0.2447    0.0000 C   0  0  0  0  0  0  0  0  0  0  0  0
   -1.7415    0.1677    0.0000 C   0  0  1  0  0  0  0  0  0  0  0  0
   -1.7415   -0.6572    0.0000 C   0  0  0  0  0  0  0  0  0  0  0  0
   -0.6827    6.8851    0.0000 N   0  0  0  0  0  0  0  0  0  0  0  0
    1.5163   -2.2798    0.0000 N   0  0  0  0  0  0  0  0  0  0  0  0
    2.1181   -3.5722    0.0000 C   0  0  0  0  0  0  0  0  0  0  0  0
    1.2931   -5.0011    0.0000 C   0  0  0  0  0  0  0  0  0  0  0  0
    1.2931   -3.5722    0.0000 C   0  0  0  0  0  0  0  0  0  0  0  0
   -0.0125   -3.2947    0.0000 C   0  0  0  0  0  0  0  0  0  0  0  0
    0.8806   -4.2867    0.0000 C   0  0  0  0  0  0  0  0  0  0  0  0
    0.7412   -2.9591    0.0000 N   0  3  0  0  0  0  0  0  0  0  0  0
    0.0736   -4.1151    0.0000 N   0  0  0  0  0  0  0  0  0  0  0  0
    2.5306   -4.2867    0.0000 C   0  0  0  0  0  0  0  0  0  0  0  0
    3.3556   -4.2867    0.0000 C   0  0  0  0  0  0  0  0  0  0  0  0
    2.1181   -5.0011    0.0000 C   0  0  0  0  0  0  0  0  0  0  0  0
    2.5306   -5.7156    0.0000 C   0  0  0  0  0  0  0  0  0  0  0  0
   -0.5394   -4.6672    0.0000 C   0  0  1  0  0  0  0  0  0  0  0  0
   -0.4531   -5.4878    0.0000 O   0  0  0  0  0  0  0  0  0  0  0  0
   -1.2068   -5.8232    0.0000 C   0  0  2  0  0  0  0  0  0  0  0  0
   -1.3783   -6.6302    0.0000 C   0  0  0  0  0  0  0  0  0  0  0  0
   -2.1630   -6.8851    0.0000 O   0  0  0  0  0  0  0  0  0  0  0  0
   -1.3464   -4.4956    0.0000 C   0  0  2  0  0  0  0  0  0  0  0  0
   -1.6819   -3.7420    0.0000 O   0  0  0  0  0  0  0  0  0  0  0  0
   -1.7589   -5.2101    0.0000 C   0  0  2  0  0  0  0  0  0  0  0  0
   -2.5793   -5.2964    0.0000 O   0  0  0  0  0  0  0  0  0  0  0  0
   -0.3218    2.2508    0.0000 Co  0  7  0  0  0  0  0  0  0  0  0  0
   -0.8143    5.0655    0.0000 O   0  0  0  0  0  0  0  0  0  0  0  0
   -0.5279    5.6656    0.0000 H   0  0  0  0  0  0  0  0  0  0  0  0
    1.7415    3.6508    0.0000 C   0  0  1  0  0  0  0  0  0  0  0  0
    2.4560    4.0633    0.0000 C   0  0  0  0  0  0  0  0  0  0  0  0
    3.1705    3.6507    0.0000 C   0  0  0  0  0  0  0  0  0  0  0  0
    3.8850    4.0632    0.0000 C   0  0  0  0  0  0  0  0  0  0  0  0
    3.8850    4.8881    0.0000 O   0  0  0  0  0  0  0  0  0  0  0  0
    4.5994    3.6505    0.0000 N   0  0  0  0  0  0  0  0  0  0  0  0
   -2.3337    0.7475    0.0000 C   0  0  1  0  0  0  0  0  0  0  0  0
   -3.0482    0.3350    0.0000 C   0  0  0  0  0  0  0  0  0  0  0  0
   -3.7627    0.7475    0.0000 C   0  0  0  0  0  0  0  0  0  0  0  0
   -3.7627    1.5724    0.0000 O   0  0  0  0  0  0  0  0  0  0  0  0
   -4.4771    0.3348    0.0000 N   0  0  0  0  0  0  0  0  0  0  0  0
   -2.3337    3.6508    0.0000 C   0  0  1  0  0  0  0  0  0  0  0  0
   -3.0482    3.2384    0.0000 C   0  0  0  0  0  0  0  0  0  0  0  0
   -3.7627    3.6509    0.0000 C   0  0  0  0  0  0  0  0  0  0  0  0
   -4.4772    3.2385    0.0000 N   0  0  0  0  0  0  0  0  0  0  0  0
   -3.7627    4.4759    0.0000 O   0  0  0  0  0  0  0  0  0  0  0  0
   -2.9172    4.2342    0.0000 C   0  0  0  0  0  0  0  0  0  0  0  0
    1.1493    4.2306    0.0000 C   0  0  1  0  0  0  0  0  0  0  0  0
    1.8638    4.6431    0.0000 C   0  0  0  0  0  0  0  0  0  0  0  0
    1.1493    5.0556    0.0000 C   0  0  0  0  0  0  0  0  0  0  0  0
    1.8638    5.4681    0.0000 C   0  0  0  0  0  0  0  0  0  0  0  0
    1.8639    6.2931    0.0000 O   0  0  0  0  0  0  0  0  0  0  0  0
    2.5782    5.0556    0.0000 N   0  0  0  0  0  0  0  0  0  0  0  0
   -3.1627   -4.7130    0.0000 P   0  0  0  0  0  0  0  0  0  0  0  0
   -3.1627   -3.8880    0.0000 O   0  0  0  0  0  0  0  0  0  0  0  0
   -3.5752   -5.4275    0.0000 O   0  0  0  0  0  0  0  0  0  0  0  0
   -4.5994   -3.9572    0.0000 C   0  0  0  0  0  0  0  0  0  0  0  0
   -3.9596   -4.9265    0.0000 O   0  5  0  0  0  0  0  0  0  0  0  0
 27  1  2  0  0  0  0
  1  2  1  0  0  0  0
 40  1  1  0  0  0  0
 29  2  1  0  0  0  0
  2 64  1  0  0  0  0
 29 73  1  0  0  0  0
 29 31  1  0  0  0  0
 73 40  1  0  0  0  0
 31  3  1  0  0  0  0
 31 78  1  0  0  0  0
  3  4  2  0  0  0  0
  5  4  1  0  0  0  0
  4 25  1  0  0  0  0
  5  6  1  6  0  0  0
 78  5  1  0  0  0  0
  6  7  1  0  0  0  0
  7  8  1  0  0  0  0
  8 42  1  0  0  0  0
  8  9  2  0  0  0  0
 25 10  2  0  0  0  0
 10 11  1  0  0  0  0
 10 84  1  0  0  0  0
 11 12  2  0  0  0  0
 12 13  1  0  0  0  0
 12 67  1  0  0  0  0
 13 14  2  0  0  0  0
 14 15  1  0  0  0  0
 14 22  1  0  0  0  0
 15 16  2  0  0  0  0
 16 17  1  0  0  0  0
 17 18  1  6  0  0  0
 17 22  1  0  0  0  0
 18 19  1  0  0  0  0
 19 20  1  0  0  0  0
 20 43  1  0  0  0  0
 20 21  2  0  0  0  0
 22 23  1  0  0  0  0
 22 24  1  0  0  0  0
 67 84  1  0  0  0  0
 11 64  1  0  0  0  0
  3 64  1  0  0  0  0
 15 64  1  0  0  0  0
 25 26  1  0  0  0  0
 27 28  1  0  0  0  0
 29 30  1  1  0  0  0
 31 32  1  6  0  0  0
 39 33  1  0  0  0  0
 33 34  1  0  0  0  0
 34 36  1  0  0  0  0
 34 35  2  0  0  0  0
 37 36  1  0  0  0  0
 38 37  1  0  0  0  0
 40 39  1  6  0  0  0
 40 41  1  1  0  0  0
 27 16  1  0  0  0  0
 44 46  2  0  0  0  0
 44 51  1  0  0  0  0
 48 45  2  0  0  0  0
 45 53  1  0  0  0  0
 46 49  1  0  0  0  0
 46 48  1  0  0  0  0
 47 50  1  0  0  0  0
 47 49  2  0  0  0  0
 50 48  1  0  0  0  0
 55 50  1  1  0  0  0
 53 51  2  0  0  0  0
 51 52  1  0  0  0  0
 53 54  1  0  0  0  0
 55 60  1  0  0  0  0
 55 56  1  0  0  0  0
 57 56  1  0  0  0  0
 62 57  1  0  0  0  0
 57 58  1  6  0  0  0
 58 59  1  0  0  0  0
 60 62  1  0  0  0  0
 60 61  1  1  0  0  0
 62 63  1  1  0  0  0
 64 65  1  0  0  0  0
 65 66  1  0  0  0  0
 67 68  1  6  0  0  0
 68 69  1  0  0  0  0
 69 70  1  0  0  0  0
 70 72  1  0  0  0  0
 70 71  2  0  0  0  0
 73 74  1  1  0  0  0
 74 75  1  0  0  0  0
 75 77  1  0  0  0  0
 75 76  2  0  0  0  0
 78 79  1  0  0  0  0
 79 80  1  0  0  0  0
 80 82  2  0  0  0  0
 80 81  1  0  0  0  0
 78 83  1  6  0  0  0
 84 85  1  6  0  0  0
 84 86  1  1  0  0  0
 86 87  1  0  0  0  0
 87 89  1  0  0  0  0
 87 88  2  0  0  0  0
 63 90  1  0  0  0  0
 90 91  1  0  0  0  0
 90 92  2  0  0  0  0
 38 91  1  6  0  0  0
 38 93  1  0  0  0  0
 90 94  1  0  0  0  0
 49 64  1  0  0  0  0
M  CHG  6   3   1  11   1  15   1  49   1  64  -3  94  -1
M  END
> <DRUGBANK_ID>
DB00200

> <SECONDARY_ACCESSION_NUMBERS>
APRD01022

> <COMMON_NAME>
Hydroxocobalamin

> <CAS_NUMBER>
13422-51-0

> <UNII>
Q40X8H422O

> <SYNONYMS>
Hydroxocobalamin; Hydroxocobalamin anhydrous; Hydroxocobalamine; Hydroxocobalaminum anhydrous; Hydroxycobalamin; OH-Cbl; Vitamin B-12b

$$$$
201
  Mrv0541 02231214312D          

 14 15  0  0  0  0            999 V2000
    3.0791    1.6500    0.0000 O   0  0  0  0  0  0  0  0  0  0  0  0
    1.6500   -0.8250    0.0000 O   0  0  0  0  0  0  0  0  0  0  0  0
    3.0791   -0.8250    0.0000 N   0  0  0  0  0  0  0  0  0  0  0  0
    4.5741    0.6639    0.0000 N   0  0  0  0  0  0  0  0  0  0  0  0
    2.3645    0.4125    0.0000 N   0  0  0  0  0  0  0  0  0  0  0  0
    4.5741   -0.6639    0.0000 N   0  0  0  0  0  0  0  0  0  0  0  0
    3.7935    0.4125    0.0000 C   0  0  0  0  0  0  0  0  0  0  0  0
    3.7935   -0.4125    0.0000 C   0  0  0  0  0  0  0  0  0  0  0  0
    3.0791    0.8250    0.0000 C   0  0  0  0  0  0  0  0  0  0  0  0
    2.3645   -0.4125    0.0000 C   0  0  0  0  0  0  0  0  0  0  0  0
    5.0556    0.0000    0.0000 C   0  0  0  0  0  0  0  0  0  0  0  0
    3.0791   -1.6500    0.0000 C   0  0  0  0  0  0  0  0  0  0  0  0
    4.8305    1.4482    0.0000 C   0  0  0  0  0  0  0  0  0  0  0  0
    1.6500    0.8250    0.0000 C   0  0  0  0  0  0  0  0  0  0  0  0
  1  9  2  0  0  0  0
  2 10  2  0  0  0  0
  3  8  1  0  0  0  0
  3 10  1  0  0  0  0
  3 12  1  0  0  0  0
  4  7  1  0  0  0  0
  4 11  1  0  0  0  0
  4 13  1  0  0  0  0
  5  9  1  0  0  0  0
  5 10  1  0  0  0  0
  5 14  1  0  0  0  0
  6  8  1  0  0  0  0
  6 11  2  0  0  0  0
  7  8  2  0  0  0  0
  7  9  1  0  0  0  0
M  END
> <DRUGBANK_ID>
DB00201

> <SECONDARY_ACCESSION_NUMBERS>
APRD00673

> <COMMON_NAME>
Caffeine

> <CAS_NUMBER>
58-08-2

> <UNII>
3G6A5W338E

> <SYNONYMS>
1-methyltheobromine; 1,3,7-trimethyl-2,6-dioxopurine; 1,3,7-trimethylpurine-2,6-dione; 1,3,7-trimethylxanthine; 3,7-Dihydro-1,3,7-trimethyl-1H-purin-2,6-dion; 7-methyltheophylline; Anhydrous caffeine; Cafeína; Caféine; Caffeinum; Coffein; Coffeinum; Guaranine; Koffein; Mateína; Methyltheobromine; Teína; Thein; Theine

$$$$
202
  Mrv0541 02231214312D          

 20 19  0  0  0  0            999 V2000
    4.5077    0.2063    0.0000 O   0  0  0  0  0  0  0  0  0  0  0  0
    8.0799   -0.2063    0.0000 O   0  0  0  0  0  0  0  0  0  0  0  0
    5.2221   -1.0312    0.0000 O   0  0  0  0  0  0  0  0  0  0  0  0
    7.3655    1.0312    0.0000 O   0  0  0  0  0  0  0  0  0  0  0  0
    2.3644   -0.2063    0.0000 N   0  3  0  0  0  0  0  0  0  0  0  0
   10.2233    0.2063    0.0000 N   0  3  0  0  0  0  0  0  0  0  0  0
    3.0789    0.2063    0.0000 C   0  0  0  0  0  0  0  0  0  0  0  0
    9.5088   -0.2063    0.0000 C   0  0  0  0  0  0  0  0  0  0  0  0
    2.7768   -0.9206    0.0000 C   0  0  0  0  0  0  0  0  0  0  0  0
    1.9519    0.5082    0.0000 C   0  0  0  0  0  0  0  0  0  0  0  0
    1.6499   -0.6188    0.0000 C   0  0  0  0  0  0  0  0  0  0  0  0
   10.6358   -0.5082    0.0000 C   0  0  0  0  0  0  0  0  0  0  0  0
    9.8108    0.9206    0.0000 C   0  0  0  0  0  0  0  0  0  0  0  0
   10.9376    0.6188    0.0000 C   0  0  0  0  0  0  0  0  0  0  0  0
    3.7933   -0.2063    0.0000 C   0  0  0  0  0  0  0  0  0  0  0  0
    8.7944    0.2063    0.0000 C   0  0  0  0  0  0  0  0  0  0  0  0
    5.9366    0.2063    0.0000 C   0  0  0  0  0  0  0  0  0  0  0  0
    6.6511   -0.2063    0.0000 C   0  0  0  0  0  0  0  0  0  0  0  0
    5.2221   -0.2063    0.0000 C   0  0  0  0  0  0  0  0  0  0  0  0
    7.3655    0.2063    0.0000 C   0  0  0  0  0  0  0  0  0  0  0  0
  1 15  1  0  0  0  0
  1 19  1  0  0  0  0
  2 16  1  0  0  0  0
  2 20  1  0  0  0  0
  3 19  2  0  0  0  0
  4 20  2  0  0  0  0
  5  7  1  0  0  0  0
  5  9  1  0  0  0  0
  5 10  1  0  0  0  0
  5 11  1  0  0  0  0
  6  8  1  0  0  0  0
  6 12  1  0  0  0  0
  6 13  1  0  0  0  0
  6 14  1  0  0  0  0
  7 15  1  0  0  0  0
  8 16  1  0  0  0  0
 17 18  1  0  0  0  0
 17 19  1  0  0  0  0
 18 20  1  0  0  0  0
M  CHG  2   5   1   6   1
M  END
> <DRUGBANK_ID>
DB00202

> <SECONDARY_ACCESSION_NUMBERS>
APRD00159

> <COMMON_NAME>
Succinylcholine

> <CAS_NUMBER>
306-40-1

> <UNII>
J2R869A8YF

> <SYNONYMS>
2,2'-[(1,4-dioxobutane-1,4-diyl)bis(oxy)]bis(N,N,N-trimethylethanaminium); Dicholine succinate; Succinocholine; Succinoylcholine; Succinylbischoline; Succinyldicholine; Suxamethonium

$$$$
5212
  Mrv0541 02231214312D          

 33 36  0  0  0  0            999 V2000
    4.5080   -0.4125    0.0000 S   0  0  0  0  0  0  0  0  0  0  0  0
    4.0955    0.3020    0.0000 O   0  0  0  0  0  0  0  0  0  0  0  0
    4.9205   -1.1270    0.0000 O   0  0  0  0  0  0  0  0  0  0  0  0
    7.3659    1.2375    0.0000 O   0  0  0  0  0  0  0  0  0  0  0  0
    8.0804   -2.4751    0.0000 O   0  0  0  0  0  0  0  0  0  0  0  0
    3.7935   -0.8250    0.0000 N   0  0  0  0  0  0  0  0  0  0  0  0
    2.3645   -1.6500    0.0000 N   0  0  0  0  0  0  0  0  0  0  0  0
    8.0804    0.0000    0.0000 N   0  0  0  0  0  0  0  0  0  0  0  0
    9.5756   -1.4889    0.0000 N   0  0  0  0  0  0  0  0  0  0  0  0
   10.0571   -0.8250    0.0000 N   0  0  0  0  0  0  0  0  0  0  0  0
    7.3659   -1.2375    0.0000 N   0  0  0  0  0  0  0  0  0  0  0  0
    3.0790   -0.4125    0.0000 C   0  0  0  0  0  0  0  0  0  0  0  0
    3.7935   -1.6500    0.0000 C   0  0  0  0  0  0  0  0  0  0  0  0
    2.3645   -0.8250    0.0000 C   0  0  0  0  0  0  0  0  0  0  0  0
    3.0790   -2.0625    0.0000 C   0  0  0  0  0  0  0  0  0  0  0  0
    5.2224    0.0000    0.0000 C   0  0  0  0  0  0  0  0  0  0  0  0
    1.6500   -2.0625    0.0000 C   0  0  0  0  0  0  0  0  0  0  0  0
    5.9370   -0.4125    0.0000 C   0  0  0  0  0  0  0  0  0  0  0  0
    6.6515    0.0000    0.0000 C   0  0  0  0  0  0  0  0  0  0  0  0
    5.2224    0.8250    0.0000 C   0  0  0  0  0  0  0  0  0  0  0  0
    7.3659   -0.4125    0.0000 C   0  0  0  0  0  0  0  0  0  0  0  0
    8.7949   -0.4125    0.0000 C   0  0  0  0  0  0  0  0  0  0  0  0
    6.6515    0.8250    0.0000 C   0  0  0  0  0  0  0  0  0  0  0  0
    5.9370    1.2375    0.0000 C   0  0  0  0  0  0  0  0  0  0  0  0
    9.5756   -0.1611    0.0000 C   0  0  0  0  0  0  0  0  0  0  0  0
    8.7949   -1.2375    0.0000 C   0  0  0  0  0  0  0  0  0  0  0  0
    9.8318    0.6231    0.0000 C   0  0  0  0  0  0  0  0  0  0  0  0
    8.0804   -1.6500    0.0000 C   0  0  0  0  0  0  0  0  0  0  0  0
   10.6391    0.7933    0.0000 C   0  0  0  0  0  0  0  0  0  0  0  0
    9.8318   -2.2732    0.0000 C   0  0  0  0  0  0  0  0  0  0  0  0
   10.8954    1.5774    0.0000 C   0  0  0  0  0  0  0  0  0  0  0  0
    7.3659    2.0625    0.0000 C   0  0  0  0  0  0  0  0  0  0  0  0
    8.0804    2.4751    0.0000 C   0  0  0  0  0  0  0  0  0  0  0  0
  1  2  2  0  0  0  0
  1  3  2  0  0  0  0
  1  6  1  0  0  0  0
  1 16  1  0  0  0  0
  4 23  1  0  0  0  0
  4 32  1  0  0  0  0
  5 28  2  0  0  0  0
  6 12  1  0  0  0  0
  6 13  1  0  0  0  0
  7 14  1  0  0  0  0
  7 15  1  0  0  0  0
  7 17  1  0  0  0  0
  8 21  1  0  0  0  0
  8 22  1  0  0  0  0
  9 10  1  0  0  0  0
  9 26  1  0  0  0  0
  9 30  1  0  0  0  0
 10 25  2  0  0  0  0
 11 21  2  0  0  0  0
 11 28  1  0  0  0  0
 12 14  1  0  0  0  0
 13 15  1  0  0  0  0
 16 18  2  0  0  0  0
 16 20  1  0  0  0  0
 18 19  1  0  0  0  0
 19 21  1  0  0  0  0
 19 23  2  0  0  0  0
 20 24  2  0  0  0  0
 22 25  1  0  0  0  0
 22 26  2  0  0  0  0
 23 24  1  0  0  0  0
 25 27  1  0  0  0  0
 26 28  1  0  0  0  0
 27 29  1  0  0  0  0
 29 31  1  0  0  0  0
 32 33  1  0  0  0  0
M  END
> <DRUGBANK_ID>
DB00203

> <SECONDARY_ACCESSION_NUMBERS>
APRD00556

> <COMMON_NAME>
Sildenafil

> <CAS_NUMBER>
139755-83-2

> <UNII>
3M7OB98Y7H

> <SYNONYMS>
1-((3-(4,7-Dihydro-1-methyl-7-oxo-3-propyl-1H-pyrazolo(4,3-d)pyrimidin-5-yl)-4-ethoxyphenyl)sulfonyl)-4-methylpiperazine; Sildenafil; Sildenafilo

$$$$
204
  Mrv0541 02231214312D          

 29 30  0  0  1  0            999 V2000
    5.9370    5.1564    0.0000 S   0  0  0  0  0  0  0  0  0  0  0  0
    2.3645   -5.1564    0.0000 S   0  0  0  0  0  0  0  0  0  0  0  0
    3.0791   -1.4438    0.0000 O   0  0  0  0  0  0  0  0  0  0  0  0
    6.3495    4.4419    0.0000 O   0  0  0  0  0  0  0  0  0  0  0  0
    5.5245    5.8708    0.0000 O   0  0  0  0  0  0  0  0  0  0  0  0
    1.9520   -4.4419    0.0000 O   0  0  0  0  0  0  0  0  0  0  0  0
    2.7770   -5.8708    0.0000 O   0  0  0  0  0  0  0  0  0  0  0  0
    4.5080    0.2063    0.0000 N   0  0  0  0  0  0  0  0  0  0  0  0
    5.2224    4.7439    0.0000 N   0  0  0  0  0  0  0  0  0  0  0  0
    3.0791   -4.7439    0.0000 N   0  0  0  0  0  0  0  0  0  0  0  0
    4.5080    1.0313    0.0000 C   0  0  0  0  0  0  0  0  0  0  0  0
    5.2224    1.4438    0.0000 C   0  0  0  0  0  0  0  0  0  0  0  0
    3.7935   -0.2063    0.0000 C   0  0  0  0  0  0  0  0  0  0  0  0
    5.2224    2.2688    0.0000 C   0  0  0  0  0  0  0  0  0  0  0  0
    3.7935   -1.0313    0.0000 C   0  0  0  0  0  0  0  0  0  0  0  0
    5.2224   -0.2063    0.0000 C   0  0  0  0  0  0  0  0  0  0  0  0
    4.5080    2.6813    0.0000 C   0  0  0  0  0  0  0  0  0  0  0  0
    5.9370    2.6813    0.0000 C   0  0  0  0  0  0  0  0  0  0  0  0
    5.2224    3.9188    0.0000 C   0  0  0  0  0  0  0  0  0  0  0  0
    4.5080    3.5063    0.0000 C   0  0  0  0  0  0  0  0  0  0  0  0
    5.9370    3.5063    0.0000 C   0  0  0  0  0  0  0  0  0  0  0  0
    3.0791   -2.2688    0.0000 C   0  0  0  0  0  0  0  0  0  0  0  0
    3.0791   -3.9188    0.0000 C   0  0  0  0  0  0  0  0  0  0  0  0
    2.3645   -2.6813    0.0000 C   0  0  0  0  0  0  0  0  0  0  0  0
    3.7935   -2.6813    0.0000 C   0  0  0  0  0  0  0  0  0  0  0  0
    2.3645   -3.5063    0.0000 C   0  0  0  0  0  0  0  0  0  0  0  0
    3.7935   -3.5063    0.0000 C   0  0  0  0  0  0  0  0  0  0  0  0
    6.6515    5.5689    0.0000 C   0  0  0  0  0  0  0  0  0  0  0  0
    1.6500   -5.5689    0.0000 C   0  0  0  0  0  0  0  0  0  0  0  0
  1  4  2  0  0  0  0
  1  5  2  0  0  0  0
  1  9  1  0  0  0  0
  1 28  1  0  0  0  0
  2  6  2  0  0  0  0
  2  7  2  0  0  0  0
  2 10  1  0  0  0  0
  2 29  1  0  0  0  0
  3 15  1  0  0  0  0
  3 22  1  0  0  0  0
  8 11  1  0  0  0  0
  8 13  1  0  0  0  0
  8 16  1  0  0  0  0
  9 19  1  0  0  0  0
 10 23  1  0  0  0  0
 11 12  1  0  0  0  0
 12 14  1  0  0  0  0
 13 15  1  0  0  0  0
 14 17  2  0  0  0  0
 14 18  1  0  0  0  0
 17 20  1  0  0  0  0
 18 21  2  0  0  0  0
 19 20  2  0  0  0  0
 19 21  1  0  0  0  0
 22 24  2  0  0  0  0
 22 25  1  0  0  0  0
 23 26  2  0  0  0  0
 23 27  1  0  0  0  0
 24 26  1  0  0  0  0
 25 27  2  0  0  0  0
M  END
> <DRUGBANK_ID>
DB00204

> <SECONDARY_ACCESSION_NUMBERS>
APRD00367

> <COMMON_NAME>
Dofetilide

> <CAS_NUMBER>
115256-11-6

> <UNII>
R4Z9X1N2ND

> <SYNONYMS>
beta-((p-Methanesulfonamidophenethyl)methylamino)methanesulfono-p-phenetidide; Dofetilida; Dofetilide; Dofetilidum

$$$$
205
  Mrv0541 02231214312D          

 17 18  0  0  0  0            999 V2000
    3.5220    3.0154    0.0000 Cl  0  0  0  0  0  0  0  0  0  0  0  0
    4.2365   -1.5222    0.0000 N   0  0  0  0  0  0  0  0  0  0  0  0
    2.8075   -1.5222    0.0000 N   0  0  0  0  0  0  0  0  0  0  0  0
    2.0930   -0.2846    0.0000 N   0  0  0  0  0  0  0  0  0  0  0  0
    3.5220   -2.7597    0.0000 N   0  0  0  0  0  0  0  0  0  0  0  0
    3.5220   -0.2846    0.0000 C   0  0  0  0  0  0  0  0  0  0  0  0
    4.2365   -0.6971    0.0000 C   0  0  0  0  0  0  0  0  0  0  0  0
    4.9509   -0.2846    0.0000 C   0  0  0  0  0  0  0  0  0  0  0  0
    3.5220    0.5404    0.0000 C   0  0  0  0  0  0  0  0  0  0  0  0
    2.8075   -0.6971    0.0000 C   0  0  0  0  0  0  0  0  0  0  0  0
    2.8075    0.9529    0.0000 C   0  0  0  0  0  0  0  0  0  0  0  0
    4.2365    0.9529    0.0000 C   0  0  0  0  0  0  0  0  0  0  0  0
    5.6655   -0.6971    0.0000 C   0  0  0  0  0  0  0  0  0  0  0  0
    3.5220   -1.9347    0.0000 C   0  0  0  0  0  0  0  0  0  0  0  0
    2.8075    1.7779    0.0000 C   0  0  0  0  0  0  0  0  0  0  0  0
    4.2365    1.7779    0.0000 C   0  0  0  0  0  0  0  0  0  0  0  0
    3.5220    2.1904    0.0000 C   0  0  0  0  0  0  0  0  0  0  0  0
  1 17  1  0  0  0  0
  2  7  1  0  0  0  0
  2 14  2  0  0  0  0
  3 10  2  0  0  0  0
  3 14  1  0  0  0  0
  4 10  1  0  0  0  0
  5 14  1  0  0  0  0
  6  7  2  0  0  0  0
  6  9  1  0  0  0  0
  6 10  1  0  0  0  0
  7  8  1  0  0  0  0
  8 13  1  0  0  0  0
  9 11  2  0  0  0  0
  9 12  1  0  0  0  0
 11 15  1  0  0  0  0
 12 16  2  0  0  0  0
 15 17  2  0  0  0  0
 16 17  1  0  0  0  0
M  END
> <DRUGBANK_ID>
DB00205

> <SECONDARY_ACCESSION_NUMBERS>
APRD00599

> <COMMON_NAME>
Pyrimethamine

> <CAS_NUMBER>
58-14-0

> <UNII>
Z3614QOX8W

> <SYNONYMS>
2,4-Diamino-5-(4-chlorophenyl)-6-ethylpyrimidine; 2,4-Diamino-5-(P-chlorophenyl)-6-ethylpyrimidine; 2,4-Diamino-5-chlorophenyl-6-ethylpyrimidine; 5-(4-Chlorophenyl)-6-ethyl-2,4-diaminopyrimidine; 5-(4-Chlorophenyl)-6-ethyl-2,4-pyrimidinediamine; 5-(4'-Chlorophenyl)-2,4-diamino-6-ethylpyrimidine; CD; Chloridine; Chloridyn; Diaminopyritamin; Ethylpyrimidine; Pirimetamina; Primethamine; Pyrimethamine; Pyriméthamine; Pyrimethaminum

$$$$

  Mrv1718010021800012D          

 47 52  0  0  0  0            999 V2000
   -0.7522    0.6227    0.0000 C   0  0  1  0  0  0  0  0  0  0  0  0
   -0.7522   -0.2022    0.0000 C   0  0  2  0  0  0  0  0  0  0  0  0
   -1.4667   -0.6147    0.0000 C   0  0  0  0  0  0  0  0  0  0  0  0
   -1.4667    1.0352    0.0000 C   0  0  0  0  0  0  0  0  0  0  0  0
   -2.1812    0.6227    0.0000 N   0  0  0  0  0  0  0  0  0  0  0  0
   -2.1812   -0.2022    0.0000 C   0  0  1  0  0  0  0  0  0  0  0  0
   -2.8956    1.0352    0.0000 C   0  0  0  0  0  0  0  0  0  0  0  0
   -3.6101    0.6227    0.0000 C   0  0  0  0  0  0  0  0  0  0  0  0
   -0.0378    1.0352    0.0000 C   0  0  0  0  0  0  0  0  0  0  0  0
   -2.8956   -0.6147    0.0000 C   0  0  0  0  0  0  0  0  0  0  0  0
   -3.6101   -0.2022    0.0000 C   0  0  0  0  0  0  0  0  0  0  0  0
   -3.0672   -1.4217    0.0000 N   0  0  0  0  0  0  0  0  0  0  0  0
   -3.8876   -1.5079    0.0000 C   0  0  0  0  0  0  0  0  0  0  0  0
   -4.2232   -0.7542    0.0000 C   0  0  0  0  0  0  0  0  0  0  0  0
   -4.3726   -2.1753    0.0000 C   0  0  0  0  0  0  0  0  0  0  0  0
   -5.0437   -0.6680    0.0000 C   0  0  0  0  0  0  0  0  0  0  0  0
   -5.5286   -1.3354    0.0000 C   0  0  0  0  0  0  0  0  0  0  0  0
   -2.1812   -1.0272    0.0000 H   0  0  0  0  0  0  0  0  0  0  0  0
   -0.7522   -1.0272    0.0000 H   0  0  0  0  0  0  0  0  0  0  0  0
   -0.7522    1.4477    0.0000 H   0  0  0  0  0  0  0  0  0  0  0  0
   -0.0378   -0.6147    0.0000 C   0  0  2  0  0  0  0  0  0  0  0  0
    0.6767   -1.8522    0.0000 O   0  0  0  0  0  0  0  0  0  0  0  0
   -0.0378   -1.4397    0.0000 C   0  0  0  0  0  0  0  0  0  0  0  0
   -0.7522   -1.8522    0.0000 O   0  0  0  0  0  0  0  0  0  0  0  0
    0.6767   -0.2022    0.0000 C   0  0  1  0  0  0  0  0  0  0  0  0
    1.3911   -0.6147    0.0000 O   0  0  0  0  0  0  0  0  0  0  0  0
   -5.1931   -2.0891    0.0000 C   0  0  0  0  0  0  0  0  0  0  0  0
   -5.6780   -2.7565    0.0000 O   0  0  0  0  0  0  0  0  0  0  0  0
    0.6767    0.6227    0.0000 C   0  0  2  0  0  0  0  0  0  0  0  0
   -5.3424   -3.5102    0.0000 C   0  0  0  0  0  0  0  0  0  0  0  0
   -0.7522   -2.6772    0.0000 C   0  0  0  0  0  0  0  0  0  0  0  0
    1.3911   -1.4397    0.0000 C   0  0  0  0  0  0  0  0  0  0  0  0
    3.5345    0.6227    0.0000 C   0  0  0  0  0  0  0  0  0  0  0  0
    4.2490    1.0352    0.0000 C   0  0  0  0  0  0  0  0  0  0  0  0
    2.8201    1.0352    0.0000 C   0  0  0  0  0  0  0  0  0  0  0  0
    2.8201    1.8602    0.0000 C   0  0  0  0  0  0  0  0  0  0  0  0
    4.2490    1.8602    0.0000 C   0  0  0  0  0  0  0  0  0  0  0  0
    3.5345    2.2727    0.0000 C   0  0  0  0  0  0  0  0  0  0  0  0
    1.3911    1.0352    0.0000 O   0  0  0  0  0  0  0  0  0  0  0  0
    2.1056   -0.2022    0.0000 O   0  0  0  0  0  0  0  0  0  0  0  0
    2.1056    0.6227    0.0000 C   0  0  0  0  0  0  0  0  0  0  0  0
    4.9635    0.6227    0.0000 O   0  0  0  0  0  0  0  0  0  0  0  0
    4.9635   -0.2022    0.0000 C   0  0  0  0  0  0  0  0  0  0  0  0
    4.9635    2.2727    0.0000 O   0  0  0  0  0  0  0  0  0  0  0  0
    5.6780    1.8602    0.0000 C   0  0  0  0  0  0  0  0  0  0  0  0
    3.5345    3.0977    0.0000 O   0  0  0  0  0  0  0  0  0  0  0  0
    4.2490    3.5102    0.0000 C   0  0  0  0  0  0  0  0  0  0  0  0
  9  1  1  0  0  0  0
  1 20  1  6  0  0  0
  2  1  1  0  0  0  0
  2 21  1  0  0  0  0
  2 19  1  6  0  0  0
  3  2  1  0  0  0  0
  1  4  1  0  0  0  0
  5  4  1  0  0  0  0
  5  7  1  0  0  0  0
  6  3  1  0  0  0  0
  5  6  1  0  0  0  0
 10  6  1  0  0  0  0
  6 18  1  1  0  0  0
  7  8  1  0  0  0  0
  8 11  1  0  0  0  0
 29  9  1  0  0  0  0
 12 10  1  0  0  0  0
 11 10  2  0  0  0  0
 14 11  1  0  0  0  0
 12 13  1  0  0  0  0
 15 13  1  0  0  0  0
 13 14  2  0  0  0  0
 14 16  1  0  0  0  0
 27 15  2  0  0  0  0
 16 17  2  0  0  0  0
 27 17  1  0  0  0  0
 21 25  1  0  0  0  0
 21 23  1  1  0  0  0
 23 22  2  0  0  0  0
 23 24  1  0  0  0  0
 24 31  1  0  0  0  0
 25 29  1  0  0  0  0
 25 26  1  6  0  0  0
 26 32  1  0  0  0  0
 27 28  1  0  0  0  0
 28 30  1  0  0  0  0
 29 39  1  1  0  0  0
 33 34  2  0  0  0  0
 35 33  1  0  0  0  0
 34 42  1  0  0  0  0
 34 37  1  0  0  0  0
 41 35  1  0  0  0  0
 36 35  2  0  0  0  0
 36 38  1  0  0  0  0
 37 44  1  0  0  0  0
 37 38  2  0  0  0  0
 38 46  1  0  0  0  0
 39 41  1  0  0  0  0
 41 40  2  0  0  0  0
 42 43  1  0  0  0  0
 44 45  1  0  0  0  0
 46 47  1  0  0  0  0
M  END
> <DRUGBANK_ID>
DB00206

> <SECONDARY_ACCESSION_NUMBERS>
APRD00472

> <COMMON_NAME>
Reserpine

> <CAS_NUMBER>
50-55-5

> <UNII>
8B1QWR724A

> <SYNONYMS>
(−)-reserpine; (3beta,16beta,17alpha,18beta,20alpha)-11,17-Dimethoxy-18-[(3,4,5-trimethoxybenzoyl)oxy]yohimban-16-carboxylic acid methyl ester; 3,4,5-trimethoxybenzoyl methyl reserpate; Reserpin; Reserpine

$$$$

  Mrv0541 04191212112D          

 52 54  0  0  0  0            999 V2000
   -3.2657    2.7280    0.0000 N   0  0  0  0  0  0  0  0  0  0  0  0
   -1.7679    2.7107    0.0000 C   0  0  0  0  0  0  0  0  0  0  0  0
   -3.6782    2.0135    0.0000 C   0  0  1  0  0  0  0  0  0  0  0  0
   -1.3554    1.9962    0.0000 C   0  0  1  0  0  0  0  0  0  0  0  0
   -1.7679    1.2818    0.0000 C   0  0  0  0  0  0  0  0  0  0  0  0
   -1.1845    0.6984    0.0000 C   0  0  2  0  0  0  0  0  0  0  0  0
   -1.1845   -0.1266    0.0000 C   0  0  1  0  0  0  0  0  0  0  0  0
   -1.7679   -0.7100    0.0000 C   0  0  2  0  0  0  0  0  0  0  0  0
   -1.7679   -1.5350    0.0000 C   0  0  1  0  0  0  0  0  0  0  0  0
   -2.4823   -1.9475    0.0000 C   0  0  2  0  0  0  0  0  0  0  0  0
   -3.1968   -1.5350    0.0000 C   0  0  0  0  0  0  0  0  0  0  0  0
   -3.1968   -0.7100    0.0000 O   0  0  0  0  0  0  0  0  0  0  0  0
   -3.9113   -0.2975    0.0000 C   0  0  1  0  0  0  0  0  0  0  0  0
   -3.9113    0.5275    0.0000 C   0  0  2  0  0  0  0  0  0  0  0  0
   -3.3279    1.1109    0.0000 C   0  0  2  0  0  0  0  0  0  0  0  0
   -3.2657    3.5530    0.0000 C   0  0  0  0  0  0  0  0  0  0  0  0
   -4.4751    2.2270    0.0000 C   0  0  0  0  0  0  0  0  0  0  0  0
   -2.5310    0.8974    0.0000 O   0  0  0  0  0  0  0  0  0  0  0  0
   -4.6258    0.9400    0.0000 O   0  0  0  0  0  0  0  0  0  0  0  0
   -2.4823   -2.7725    0.0000 C   0  0  0  0  0  0  0  0  0  0  0  0
   -0.3876    0.9119    0.0000 O   0  0  0  0  0  0  0  0  0  0  0  0
   -0.5585    2.2097    0.0000 C   0  0  0  0  0  0  0  0  0  0  0  0
   -0.4700    0.2859    0.0000 C   0  0  0  0  0  0  0  0  0  0  0  0
   -4.6258    0.1150    0.0000 C   0  0  0  0  0  0  0  0  0  0  0  0
   -4.6258   -0.7100    0.0000 C   0  0  0  0  0  0  0  0  0  0  0  0
   -0.6394   -3.2068    0.0000 O   0  0  0  0  0  0  0  0  0  0  0  0
    0.5612   -0.6851    0.0000 O   0  0  0  0  0  0  0  0  0  0  0  0
   -3.9113   -1.9475    0.0000 O   0  0  0  0  0  0  0  0  0  0  0  0
   -5.4508   -0.7100    0.0000 C   0  0  0  0  0  0  0  0  0  0  0  0
   -0.6394   -4.0318    0.0000 C   0  0  1  0  0  0  0  0  0  0  0  0
    1.7987   -1.3996    0.0000 C   0  0  1  0  0  0  0  0  0  0  0  0
    0.9737   -1.3996    0.0000 C   0  0  1  0  0  0  0  0  0  0  0  0
    0.5612   -2.1141    0.0000 O   0  0  0  0  0  0  0  0  0  0  0  0
    0.9736   -2.8286    0.0000 C   0  0  1  0  0  0  0  0  0  0  0  0
    1.7986   -2.8286    0.0000 C   0  0  0  0  0  0  0  0  0  0  0  0
    2.2112   -2.1141    0.0000 C   0  0  2  0  0  0  0  0  0  0  0  0
    0.1856   -4.0318    0.0000 C   0  0  0  0  0  0  0  0  0  0  0  0
   -1.0519   -4.7463    0.0000 O   0  0  0  0  0  0  0  0  0  0  0  0
   -0.6395   -5.4608    0.0000 C   0  0  2  0  0  0  0  0  0  0  0  0
    0.1855   -5.4608    0.0000 C   0  0  1  0  0  0  0  0  0  0  0  0
    0.5981   -4.7463    0.0000 C   0  0  1  0  0  0  0  0  0  0  0  0
    2.3820   -0.8162    0.0000 O   0  0  0  0  0  0  0  0  0  0  0  0
   -1.2228   -6.0441    0.0000 C   0  0  0  0  0  0  0  0  0  0  0  0
    1.1814   -5.3296    0.0000 C   0  0  0  0  0  0  0  0  0  0  0  0
    0.5611   -3.5430    0.0000 C   0  0  0  0  0  0  0  0  0  0  0  0
    3.0362   -2.1141    0.0000 N   0  0  0  0  0  0  0  0  0  0  0  0
    1.1814   -4.1629    0.0000 O   0  0  0  0  0  0  0  0  0  0  0  0
    0.5980   -6.1752    0.0000 O   0  0  0  0  0  0  0  0  0  0  0  0
    2.0064   -4.1629    0.0000 C   0  0  0  0  0  0  0  0  0  0  0  0
    3.6195   -1.5307    0.0000 C   0  0  0  0  0  0  0  0  0  0  0  0
    3.4487   -2.8286    0.0000 C   0  0  0  0  0  0  0  0  0  0  0  0
   -2.4824   -0.2975    0.0000 C   0  0  0  0  0  0  0  0  0  0  0  0
  1  2  1  0  0  0  0
  1  3  1  0  0  0  0
  2  4  1  0  0  0  0
  4  5  1  0  0  0  0
  5  6  1  0  0  0  0
  6  7  1  0  0  0  0
  7  8  1  0  0  0  0
  8  9  1  0  0  0  0
  9 10  1  0  0  0  0
 10 11  1  0  0  0  0
 11 12  1  0  0  0  0
 12 13  1  0  0  0  0
 13 14  1  0  0  0  0
 14 15  1  0  0  0  0
 15  3  1  0  0  0  0
  1 16  1  0  0  0  0
  3 17  1  1  0  0  0
 15 18  1  1  0  0  0
 14 19  1  1  0  0  0
 10 20  1  1  0  0  0
  6 21  1  1  0  0  0
  4 22  1  6  0  0  0
  6 23  1  6  0  0  0
 14 24  1  6  0  0  0
 13 25  1  6  0  0  0
  9 26  1  6  0  0  0
  7 27  1  6  0  0  0
 11 28  2  0  0  0  0
 25 29  1  0  0  0  0
 32 27  1  1  0  0  0
 30 26  1  1  0  0  0
 31 32  1  0  0  0  0
 32 33  1  0  0  0  0
 33 34  1  0  0  0  0
 34 35  1  0  0  0  0
 35 36  1  0  0  0  0
 31 36  1  0  0  0  0
 37 30  1  0  0  0  0
 30 38  1  0  0  0  0
 38 39  1  0  0  0  0
 39 40  1  0  0  0  0
 40 41  1  0  0  0  0
 37 41  1  0  0  0  0
 31 42  1  6  0  0  0
 39 43  1  6  0  0  0
 41 44  1  6  0  0  0
 34 45  1  1  0  0  0
 36 46  1  1  0  0  0
 41 47  1  1  0  0  0
 40 48  1  1  0  0  0
 47 49  1  0  0  0  0
 46 50  1  0  0  0  0
 46 51  1  0  0  0  0
  8 52  1  6  0  0  0
M  END
> <DRUGBANK_ID>
DB00207

> <SECONDARY_ACCESSION_NUMBERS>
APRD00397

> <COMMON_NAME>
Azithromycin

> <CAS_NUMBER>
83905-01-5

> <UNII>
J2KLZ20U1M

> <SYNONYMS>
Azithromycin; Azithromycine; Azithromycinum; Azitromicina

$$$$
208
  Mrv0541 02231214312D          

 17 19  0  0  1  0            999 V2000
    2.3645    1.2375    0.0000 Cl  0  0  0  0  0  0  0  0  0  0  0  0
    6.7176   -1.0764    0.0000 S   0  0  0  0  0  0  0  0  0  0  0  0
    4.5080    0.0000    0.0000 N   0  0  0  0  0  0  0  0  0  0  0  0
    4.5080   -0.8250    0.0000 C   0  0  0  0  0  0  0  0  0  0  0  0
    5.2224    0.4125    0.0000 C   0  0  0  0  0  0  0  0  0  0  0  0
    5.2224   -1.2375    0.0000 C   0  0  0  0  0  0  0  0  0  0  0  0
    5.9370    0.0000    0.0000 C   0  0  0  0  0  0  0  0  0  0  0  0
    5.9370   -0.8250    0.0000 C   0  0  0  0  0  0  0  0  0  0  0  0
    3.7935    0.4125    0.0000 C   0  0  0  0  0  0  0  0  0  0  0  0
    3.0791    0.0000    0.0000 C   0  0  0  0  0  0  0  0  0  0  0  0
    6.7176    0.2514    0.0000 C   0  0  0  0  0  0  0  0  0  0  0  0
    7.1991   -0.4125    0.0000 C   0  0  0  0  0  0  0  0  0  0  0  0
    2.3645    0.4125    0.0000 C   0  0  0  0  0  0  0  0  0  0  0  0
    3.0791   -0.8250    0.0000 C   0  0  0  0  0  0  0  0  0  0  0  0
    1.6500    0.0000    0.0000 C   0  0  0  0  0  0  0  0  0  0  0  0
    2.3645   -1.2375    0.0000 C   0  0  0  0  0  0  0  0  0  0  0  0
    1.6500   -0.8250    0.0000 C   0  0  0  0  0  0  0  0  0  0  0  0
  1 13  1  0  0  0  0
  2  8  1  0  0  0  0
  2 12  1  0  0  0  0
  3  4  1  0  0  0  0
  3  5  1  0  0  0  0
  3  9  1  0  0  0  0
  4  6  1  0  0  0  0
  5  7  1  0  0  0  0
  6  8  1  0  0  0  0
  7  8  2  0  0  0  0
  7 11  1  0  0  0  0
  9 10  1  0  0  0  0
 10 13  1  0  0  0  0
 10 14  2  0  0  0  0
 11 12  2  0  0  0  0
 13 15  2  0  0  0  0
 14 16  1  0  0  0  0
 15 17  1  0  0  0  0
 16 17  2  0  0  0  0
M  END
> <DRUGBANK_ID>
DB00208

> <SECONDARY_ACCESSION_NUMBERS>
APRD01257

> <COMMON_NAME>
Ticlopidine

> <CAS_NUMBER>
55142-85-3

> <UNII>
OM90ZUW7M1

> <SYNONYMS>
Ticlopidina; Ticlopidine; Ticlopidinum

$$$$

  Mrv1572004051602522D          

 31 35  0  0  0  0            999 V2000
   -2.0660    1.2111    0.0000 N   0  3  0  0  0  0  0  0  0  0  0  0
    0.2931   -1.2692    0.0000 C   0  0  0  0  0  0  0  0  0  0  0  0
    1.0003   -0.8477    0.0000 C   0  0  0  0  0  0  0  0  0  0  0  0
   -1.5041    0.7653    0.0000 C   0  0  1  0  0  0  0  0  0  0  0  0
   -1.9256    0.3874    0.0000 C   0  0  2  0  0  0  0  0  0  0  0  0
   -0.4237   -0.8622    0.0000 O   0  0  0  0  0  0  0  0  0  0  0  0
   -0.4189   -0.0436    0.0000 C   0  0  2  0  0  0  0  0  0  0  0  0
   -0.9422    0.3874    0.0000 C   0  0  0  0  0  0  0  0  0  0  0  0
   -0.5642    0.7848    0.0000 C   0  0  0  0  0  0  0  0  0  0  0  0
    0.2978   -2.0927    0.0000 O   0  0  0  0  0  0  0  0  0  0  0  0
   -2.4535   -0.3294    0.0000 C   0  0  0  0  0  0  0  0  0  0  0  0
   -1.8238    0.0485    0.0000 C   0  0  0  0  0  0  0  0  0  0  0  0
    1.7173   -1.2547    0.0000 C   0  0  0  0  0  0  0  0  0  0  0  0
    1.4072   -0.1307    0.0000 C   0  0  0  0  0  0  0  0  0  0  0  0
    0.5837   -0.1307    0.0000 O   0  0  0  0  0  0  0  0  0  0  0  0
   -1.8141    1.9960    0.0000 C   0  0  0  0  0  0  0  0  0  0  0  0
   -2.8894    1.2111    0.0000 C   0  0  0  0  0  0  0  0  0  0  0  0
    1.7221   -2.0781    0.0000 C   0  0  0  0  0  0  0  0  0  0  0  0
    2.4197   -0.8332    0.0000 C   0  0  0  0  0  0  0  0  0  0  0  0
    2.2356   -0.1210    0.0000 C   0  0  0  0  0  0  0  0  0  0  0  0
    0.9809    0.5764    0.0000 C   0  0  0  0  0  0  0  0  0  0  0  0
   -3.1464    1.9960    0.0000 C   0  0  0  0  0  0  0  0  0  0  0  0
   -2.4778    2.4802    0.0000 C   0  0  0  0  0  0  0  0  0  0  0  0
    1.3832    1.2983    0.0000 C   0  0  0  0  0  0  0  0  0  0  0  0
    2.4391   -2.4802    0.0000 C   0  0  0  0  0  0  0  0  0  0  0  0
    3.1367   -1.2353    0.0000 C   0  0  0  0  0  0  0  0  0  0  0  0
    2.6377    0.6007    0.0000 C   0  0  0  0  0  0  0  0  0  0  0  0
    2.2162    1.3128    0.0000 C   0  0  0  0  0  0  0  0  0  0  0  0
    3.1464   -2.0636    0.0000 C   0  0  0  0  0  0  0  0  0  0  0  0
   -2.7283    0.5779    0.0000 H   0  0  0  0  0  0  0  0  0  0  0  0
   -1.2906    1.5622    0.0000 H   0  0  0  0  0  0  0  0  0  0  0  0
  2  6  1  0  0  0  0
  3  2  1  0  0  0  0
  4  1  1  0  0  0  0
  5  1  1  0  0  0  0
  7  6  1  6  0  0  0
  7  9  1  0  0  0  0
  8  5  1  0  0  0  0
  9  4  1  0  0  0  0
 10  2  2  0  0  0  0
 11  5  1  0  0  0  0
 12  4  1  0  0  0  0
 13  3  1  0  0  0  0
 14  3  1  0  0  0  0
 15  3  1  0  0  0  0
 16  1  1  0  0  0  0
 17  1  1  0  0  0  0
 18 13  2  0  0  0  0
 19 13  1  0  0  0  0
 20 14  2  0  0  0  0
 21 14  1  0  0  0  0
 22 17  1  0  0  0  0
 23 16  1  0  0  0  0
 24 21  2  0  0  0  0
 25 18  1  0  0  0  0
 26 19  2  0  0  0  0
 27 20  1  0  0  0  0
 28 24  1  0  0  0  0
 29 25  2  0  0  0  0
 12 11  1  0  0  0  0
  8  7  1  0  0  0  0
 22 23  1  0  0  0  0
 28 27  2  0  0  0  0
 26 29  1  0  0  0  0
  5 30  1  1  0  0  0
  4 31  1  6  0  0  0
M  CHG  1   1   1
M  END
> <DRUGBANK_ID>
DB00209

> <SECONDARY_ACCESSION_NUMBERS>
APRD00393

> <COMMON_NAME>
Trospium

> <CAS_NUMBER>
47608-32-2

> <UNII>
T4Y8ORK057

$$$$
210
  Mrv0541 02231214312D          

 31 36  0  0  0  0            999 V2000
    2.4469   -3.8851    0.0000 O   0  0  0  0  0  0  0  0  0  0  0  0
    2.9958    3.7168    0.0000 O   0  0  0  0  0  0  0  0  0  0  0  0
    4.3746    3.3417    0.0000 O   0  0  0  0  0  0  0  0  0  0  0  0
    4.0407   -3.4580    0.0000 C   0  0  0  0  0  0  0  0  0  0  0  0
    4.1604   -3.8170    0.0000 C   0  0  0  0  0  0  0  0  0  0  0  0
    5.4205   -3.4580    0.0000 C   0  0  0  0  0  0  0  0  0  0  0  0
    4.7306   -2.2632    0.0000 C   0  0  0  0  0  0  0  0  0  0  0  0
    3.3504   -3.8563    0.0000 C   0  0  0  0  0  0  0  0  0  0  0  0
    4.7306   -3.7078    0.0000 C   0  0  0  0  0  0  0  0  0  0  0  0
    4.0407   -2.6615    0.0000 C   0  0  0  0  0  0  0  0  0  0  0  0
    4.9076   -4.2103    0.0000 C   0  0  0  0  0  0  0  0  0  0  0  0
    4.1604   -2.9546    0.0000 C   0  0  0  0  0  0  0  0  0  0  0  0
    5.4205   -2.6615    0.0000 C   0  0  0  0  0  0  0  0  0  0  0  0
    3.4574   -2.8747    0.0000 C   0  0  0  0  0  0  0  0  0  0  0  0
    2.6604   -3.0883    0.0000 C   0  0  0  0  0  0  0  0  0  0  0  0
    3.6709   -2.0778    0.0000 C   0  0  0  0  0  0  0  0  0  0  0  0
    3.0875   -1.4944    0.0000 C   0  0  0  0  0  0  0  0  0  0  0  0
    2.0770   -2.5049    0.0000 C   0  0  0  0  0  0  0  0  0  0  0  0
    2.2906   -1.7079    0.0000 C   0  0  0  0  0  0  0  0  0  0  0  0
    3.3010   -0.6975    0.0000 C   0  0  0  0  0  0  0  0  0  0  0  0
    1.6500   -4.0986    0.0000 C   0  0  0  0  0  0  0  0  0  0  0  0
    2.7177   -0.1142    0.0000 C   0  0  0  0  0  0  0  0  0  0  0  0
    4.0979   -0.4840    0.0000 C   0  0  0  0  0  0  0  0  0  0  0  0
    2.9312    0.6828    0.0000 C   0  0  0  0  0  0  0  0  0  0  0  0
    4.3114    0.3129    0.0000 C   0  0  0  0  0  0  0  0  0  0  0  0
    3.7280    0.8963    0.0000 C   0  0  0  0  0  0  0  0  0  0  0  0
    2.3142    1.2810    0.0000 C   0  0  0  0  0  0  0  0  0  0  0  0
    3.9633    1.7228    0.0000 C   0  0  0  0  0  0  0  0  0  0  0  0
    2.5302    2.1127    0.0000 C   0  0  0  0  0  0  0  0  0  0  0  0
    3.3603    2.3351    0.0000 C   0  0  0  0  0  0  0  0  0  0  0  0
    3.5769    3.1312    0.0000 C   0  0  0  0  0  0  0  0  0  0  0  0
  1 15  1  0  0  0  0
  1 21  1  0  0  0  0
  2 31  1  0  0  0  0
  3 31  2  0  0  0  0
  4  8  1  0  0  0  0
  4  9  1  0  0  0  0
  4 10  1  0  0  0  0
  4 14  1  0  0  0  0
  5  8  1  0  0  0  0
  5 11  1  0  0  0  0
  5 12  1  0  0  0  0
  6  9  1  0  0  0  0
  6 11  1  0  0  0  0
  6 13  1  0  0  0  0
  7 10  1  0  0  0  0
  7 12  1  0  0  0  0
  7 13  1  0  0  0  0
 14 15  2  0  0  0  0
 14 16  1  0  0  0  0
 15 18  1  0  0  0  0
 16 17  2  0  0  0  0
 17 19  1  0  0  0  0
 17 20  1  0  0  0  0
 18 19  2  0  0  0  0
 20 22  2  0  0  0  0
 20 23  1  0  0  0  0
 22 24  1  0  0  0  0
 23 25  2  0  0  0  0
 24 26  2  0  0  0  0
 24 27  1  0  0  0  0
 25 26  1  0  0  0  0
 26 28  1  0  0  0  0
 27 29  2  0  0  0  0
 28 30  2  0  0  0  0
 29 30  1  0  0  0  0
 30 31  1  0  0  0  0
M  END
> <DRUGBANK_ID>
DB00210

> <SECONDARY_ACCESSION_NUMBERS>
APRD00780

> <COMMON_NAME>
Adapalene

> <CAS_NUMBER>
106685-40-9

> <UNII>
1L4806J2QF

> <SYNONYMS>
6-(3-(1-Adamantyl)-4-methoxyphenyl)-2-naphthoic acid; Adapalene; Adapalène; Adapaleno; Adapalenum

$$$$
211
  Mrv0541 02231214312D          

 18 18  0  0  1  0            999 V2000
    3.0791    0.3630    0.0000 O   0  0  0  0  0  0  0  0  0  0  0  0
    2.3645   -0.8745    0.0000 O   0  0  0  0  0  0  0  0  0  0  0  0
    5.2224   -2.5246    0.0000 O   0  0  0  0  0  0  0  0  0  0  0  0
    5.9370    1.1880    0.0000 O   0  0  0  0  0  0  0  0  0  0  0  0
    4.5080    1.1880    0.0000 N   0  0  0  0  0  0  0  0  0  0  0  0
    5.9370    2.8381    0.0000 N   0  0  0  0  0  0  0  0  0  0  0  0
    3.7935   -0.0495    0.0000 C   0  0  0  0  0  0  0  0  0  0  0  0
    3.7935   -0.8745    0.0000 C   0  0  0  0  0  0  0  0  0  0  0  0
    4.5080    0.3630    0.0000 C   0  0  0  0  0  0  0  0  0  0  0  0
    3.0791   -1.2870    0.0000 C   0  0  0  0  0  0  0  0  0  0  0  0
    4.5080   -1.2870    0.0000 C   0  0  0  0  0  0  0  0  0  0  0  0
    4.5080   -2.1120    0.0000 C   0  0  0  0  0  0  0  0  0  0  0  0
    3.0791   -2.1120    0.0000 C   0  0  0  0  0  0  0  0  0  0  0  0
    3.7935   -2.5246    0.0000 C   0  0  0  0  0  0  0  0  0  0  0  0
    5.2224    1.6005    0.0000 C   0  0  0  0  0  0  0  0  0  0  0  0
    5.2224    2.4256    0.0000 C   0  0  0  0  0  0  0  0  0  0  0  0
    1.6500   -1.2870    0.0000 C   0  0  0  0  0  0  0  0  0  0  0  0
    5.2224   -3.3496    0.0000 C   0  0  0  0  0  0  0  0  0  0  0  0
  1  7  1  0  0  0  0
  2 10  1  0  0  0  0
  2 17  1  0  0  0  0
  3 12  1  0  0  0  0
  3 18  1  0  0  0  0
  4 15  2  0  0  0  0
  5  9  1  0  0  0  0
  5 15  1  0  0  0  0
  6 16  1  0  0  0  0
  7  8  1  0  0  0  0
  7  9  1  0  0  0  0
  8 10  2  0  0  0  0
  8 11  1  0  0  0  0
 10 13  1  0  0  0  0
 11 12  2  0  0  0  0
 12 14  1  0  0  0  0
 13 14  2  0  0  0  0
 15 16  1  0  0  0  0
M  END
> <DRUGBANK_ID>
DB00211

> <SECONDARY_ACCESSION_NUMBERS>
APRD01116

> <COMMON_NAME>
Midodrine

> <CAS_NUMBER>
42794-76-3

> <UNII>
6YE7PBM15H

> <SYNONYMS>
(±)-2-amino-N-(β-hydroxy-2,5-dimethoxyphenethyl)acetamide; 1-(2',5'-Dimethoxyphenyl)-2-glycinamidoethanol; 2-Amino-N-(2,5-dimethoxy-beta-hydroxyphenethyl)acetamide; DL-N1-(beta-Hydroxy-2,5-dimethoxyphenethyl)glycinamid; Midodrin; Midodrina; Midodrine; Midodrinum

$$$$

  Mrv0541 05041410282D          

 49 52  0  0  1  0            999 V2000
    5.3033   -4.8395    0.0000 C   0  0  0  0  0  0  0  0  0  0  0  0
    6.4302   -4.5375    0.0000 C   0  0  0  0  0  0  0  0  0  0  0  0
    5.0013   -3.7125    0.0000 C   0  0  0  0  0  0  0  0  0  0  0  0
    2.5559   -2.9980    0.0000 C   0  0  0  0  0  0  0  0  0  0  0  0
    6.8427    4.4270    0.0000 C   0  0  0  0  0  0  0  0  0  0  0  0
    3.2704   -3.4105    0.0000 C   0  0  0  0  0  0  0  0  0  0  0  0
    2.5559   -2.1730    0.0000 C   0  0  0  0  0  0  0  0  0  0  0  0
    6.1283    4.0145    0.0000 C   0  0  0  0  0  0  0  0  0  0  0  0
    7.5572    4.0145    0.0000 C   0  0  0  0  0  0  0  0  0  0  0  0
    3.9849   -2.9980    0.0000 C   0  0  0  0  0  0  0  0  0  0  0  0
    3.2704   -1.7605    0.0000 C   0  0  0  0  0  0  0  0  0  0  0  0
    6.1283    3.1895    0.0000 C   0  0  0  0  0  0  0  0  0  0  0  0
    7.5572    3.1895    0.0000 C   0  0  0  0  0  0  0  0  0  0  0  0
    4.2868    0.0000    0.0000 C   0  0  0  0  0  0  0  0  0  0  0  0
    5.1118    0.0000    0.0000 C   0  0  0  0  0  0  0  0  0  0  0  0
    4.6993   -1.7605    0.0000 C   0  0  0  0  0  0  0  0  0  0  0  0
    6.8427    1.9520    0.0000 C   0  0  0  0  0  0  0  0  0  0  0  0
    7.5572   -0.9355    0.0000 C   0  0  0  0  0  0  0  0  0  0  0  0
    9.0254   -0.8586    0.0000 C   0  0  0  0  0  0  0  0  0  0  0  0
    5.4138   -2.9980    0.0000 C   0  0  0  0  0  0  0  0  0  0  0  0
    9.1649    0.4690    0.0000 C   0  0  0  0  0  0  0  0  0  0  0  0
    3.9849   -2.1730    0.0000 C   0  0  0  0  0  0  0  0  0  0  0  0
    6.8427    2.7770    0.0000 C   0  0  0  0  0  0  0  0  0  0  0  0
    4.6993    0.7145    0.0000 C   0  0  0  0  0  0  0  0  0  0  0  0
    5.4138   -2.1730    0.0000 C   0  0  2  0  0  0  0  0  0  0  0  0
    8.2717   -0.5230    0.0000 C   0  0  0  0  0  0  0  0  0  0  0  0
    6.1283    1.5395    0.0000 C   0  0  1  0  0  0  0  0  0  0  0  0
    6.8427   -0.5230    0.0000 C   0  0  1  0  0  0  0  0  0  0  0  0
    4.6993    1.5395    0.0000 C   0  0  1  0  0  0  0  0  0  0  0  0
    5.4138    1.9520    0.0000 C   0  0  2  0  0  0  0  0  0  0  0  0
    6.1283   -1.7605    0.0000 C   0  0  0  0  0  0  0  0  0  0  0  0
    6.8427    0.3020    0.0000 C   0  0  0  0  0  0  0  0  0  0  0  0
    5.7158   -4.1250    0.0000 C   0  0  0  0  0  0  0  0  0  0  0  0
    9.5774   -0.2455    0.0000 N   0  0  0  0  0  0  0  0  0  0  0  0
    8.3579    0.2975    0.0000 N   0  0  0  0  0  0  0  0  0  0  0  0
    6.1283    0.7145    0.0000 N   0  0  0  0  0  0  0  0  0  0  0  0
    6.1283   -0.9355    0.0000 N   0  0  0  0  0  0  0  0  0  0  0  0
    3.9849    1.9520    0.0000 O   0  0  0  0  0  0  0  0  0  0  0  0
    5.4138    2.7770    0.0000 O   0  0  0  0  0  0  0  0  0  0  0  0
    6.8427   -2.1730    0.0000 O   0  0  0  0  0  0  0  0  0  0  0  0
    7.5572    0.7145    0.0000 O   0  0  0  0  0  0  0  0  0  0  0  0
    6.8427   -3.8230    0.0000 O   0  0  0  0  0  0  0  0  0  0  0  0
    6.5408   -2.6961    0.0000 O   0  0  0  0  0  0  0  0  0  0  0  0
    6.1283   -3.4105    0.0000 S   0  0  0  0  0  0  0  0  0  0  0  0
    4.6993   -2.5855    0.0000 H   0  0  0  0  0  0  0  0  0  0  0  0
    6.1283    2.3645    0.0000 H   0  0  0  0  0  0  0  0  0  0  0  0
    7.5572   -0.1105    0.0000 H   0  0  0  0  0  0  0  0  0  0  0  0
    5.5118    1.3962    0.0000 H   0  0  0  0  0  0  0  0  0  0  0  0
    5.6960    1.1767    0.0000 H   0  0  0  0  0  0  0  0  0  0  0  0
  6  4  2  0  0  0  0
  7  4  1  0  0  0  0
  8  5  1  0  0  0  0
  9  5  1  0  0  0  0
 10  6  1  0  0  0  0
 11  7  2  0  0  0  0
 12  8  1  0  0  0  0
 13  9  1  0  0  0  0
 15 14  1  0  0  0  0
 22 10  2  0  0  0  0
 22 11  1  0  0  0  0
 22 16  1  0  0  0  0
 23 12  1  0  0  0  0
 23 13  1  0  0  0  0
 23 17  1  0  0  0  0
 24 14  1  0  0  0  0
 24 15  1  0  0  0  0
 25 16  1  0  0  0  0
 25 20  1  0  0  0  0
 26 18  1  0  0  0  0
 26 19  2  0  0  0  0
 27 17  1  0  0  0  0
 28 18  1  0  0  0  0
 29 24  1  0  0  0  0
 30 27  1  0  0  0  0
 30 29  1  0  0  0  0
 25 31  1  6  0  0  0
 32 28  1  0  0  0  0
 33  1  1  0  0  0  0
 33  2  1  0  0  0  0
 33  3  1  0  0  0  0
 34 19  1  0  0  0  0
 34 21  2  0  0  0  0
 35 21  1  0  0  0  0
 35 26  1  0  0  0  0
 27 36  1  1  0  0  0
 36 32  2  0  0  0  0
 28 37  1  1  0  0  0
 37 31  2  0  0  0  0
 29 38  1  1  0  0  0
 30 39  1  1  0  0  0
 31 40  1  4  0  0  0
 32 41  1  4  0  0  0
 44 20  1  0  0  0  0
 44 33  1  0  0  0  0
 44 42  2  0  0  0  0
 44 43  2  0  0  0  0
 25 45  1  6  0  0  0
 27 46  1  1  0  0  0
 28 47  1  1  0  0  0
 29 48  1  1  0  0  0
 30 49  1  1  0  0  0
M  END
> <DRUGBANK_ID>
DB00212

> <SECONDARY_ACCESSION_NUMBERS>
APRD00163

> <COMMON_NAME>
Remikiren

> <CAS_NUMBER>
126222-34-2

> <UNII>
LC7FBL96A4

$$$$
213
  Mrv0541 02231214312D          

 26 28  0  0  1  0            999 V2000
    7.3097    0.0000    0.0000 S   0  0  0  0  0  0  0  0  0  0  0  0
    2.3645   -0.4125    0.0000 F   0  0  0  0  0  0  0  0  0  0  0  0
    1.6500    0.8250    0.0000 F   0  0  0  0  0  0  0  0  0  0  0  0
    8.5472    0.7145    0.0000 O   0  0  0  0  0  0  0  0  0  0  0  0
    3.0791    0.8250    0.0000 O   0  0  0  0  0  0  0  0  0  0  0  0
    7.7222    0.7145    0.0000 O   0  0  0  0  0  0  0  0  0  0  0  0
   10.1972    0.7145    0.0000 O   0  0  0  0  0  0  0  0  0  0  0  0
    6.0031    0.6639    0.0000 N   0  0  0  0  0  0  0  0  0  0  0  0
    6.0031   -0.6639    0.0000 N   0  0  0  0  0  0  0  0  0  0  0  0
    8.9597   -1.4290    0.0000 N   0  0  0  0  0  0  0  0  0  0  0  0
    5.2224    0.4125    0.0000 C   0  0  0  0  0  0  0  0  0  0  0  0
    6.4846    0.0000    0.0000 C   0  0  0  0  0  0  0  0  0  0  0  0
    5.2224   -0.4125    0.0000 C   0  0  0  0  0  0  0  0  0  0  0  0
    7.7222   -0.7145    0.0000 C   0  0  0  0  0  0  0  0  0  0  0  0
    8.5472   -0.7145    0.0000 C   0  0  0  0  0  0  0  0  0  0  0  0
    4.5080    0.8250    0.0000 C   0  0  0  0  0  0  0  0  0  0  0  0
    4.5080   -0.8250    0.0000 C   0  0  0  0  0  0  0  0  0  0  0  0
    8.9597    0.0000    0.0000 C   0  0  0  0  0  0  0  0  0  0  0  0
    3.7935    0.4125    0.0000 C   0  0  0  0  0  0  0  0  0  0  0  0
    3.7935   -0.4125    0.0000 C   0  0  0  0  0  0  0  0  0  0  0  0
    9.7847    0.0000    0.0000 C   0  0  0  0  0  0  0  0  0  0  0  0
   10.1972   -0.7145    0.0000 C   0  0  0  0  0  0  0  0  0  0  0  0
    9.7847   -1.4290    0.0000 C   0  0  0  0  0  0  0  0  0  0  0  0
    8.9597    1.4290    0.0000 C   0  0  0  0  0  0  0  0  0  0  0  0
    2.3645    0.4125    0.0000 C   0  0  0  0  0  0  0  0  0  0  0  0
   11.0222    0.7145    0.0000 C   0  0  0  0  0  0  0  0  0  0  0  0
  1  6  2  0  0  0  0
  1 12  1  0  0  0  0
  1 14  1  0  0  0  0
  2 25  1  0  0  0  0
  3 25  1  0  0  0  0
  4 18  1  0  0  0  0
  4 24  1  0  0  0  0
  5 19  1  0  0  0  0
  5 25  1  0  0  0  0
  7 21  1  0  0  0  0
  7 26  1  0  0  0  0
  8 11  1  0  0  0  0
  8 12  1  0  0  0  0
  9 12  2  0  0  0  0
  9 13  1  0  0  0  0
 10 15  2  0  0  0  0
 10 23  1  0  0  0  0
 11 13  2  0  0  0  0
 11 16  1  0  0  0  0
 13 17  1  0  0  0  0
 14 15  1  0  0  0  0
 15 18  1  0  0  0  0
 16 19  2  0  0  0  0
 17 20  2  0  0  0  0
 18 21  2  0  0  0  0
 19 20  1  0  0  0  0
 21 22  1  0  0  0  0
 22 23  2  0  0  0  0
M  END
> <DRUGBANK_ID>
DB00213

> <SECONDARY_ACCESSION_NUMBERS>
APRD00073

> <COMMON_NAME>
Pantoprazole

> <CAS_NUMBER>
102625-70-7

> <UNII>
D8TST4O562

> <SYNONYMS>
Pantoprazol; Pantoprazole; Pantoprazolum

$$$$
214
  Mrv0541 02231214312D          

 24 25  0  0  0  0            999 V2000
    5.9363   -0.4125    0.0000 S   0  0  0  0  0  0  0  0  0  0  0  0
    5.1114   -0.4125    0.0000 O   0  0  0  0  0  0  0  0  0  0  0  0
    6.7612   -0.4125    0.0000 O   0  0  0  0  0  0  0  0  0  0  0  0
    7.3650    0.4125    0.0000 O   0  0  0  0  0  0  0  0  0  0  0  0
    6.6507    1.6498    0.0000 N   0  0  0  0  0  0  0  0  0  0  0  0
    4.5075   -1.2374    0.0000 N   0  0  0  0  0  0  0  0  0  0  0  0
    5.9363    0.4125    0.0000 N   0  0  0  0  0  0  0  0  0  0  0  0
    6.6507   -2.4748    0.0000 N   0  0  0  0  0  0  0  0  0  0  0  0
    7.3650    2.0623    0.0000 C   0  0  0  0  0  0  0  0  0  0  0  0
    5.9363   -1.2374    0.0000 C   0  0  0  0  0  0  0  0  0  0  0  0
    5.2218   -1.6498    0.0000 C   0  0  0  0  0  0  0  0  0  0  0  0
    3.7930   -1.6498    0.0000 C   0  0  0  0  0  0  0  0  0  0  0  0
    7.3650    2.8873    0.0000 C   0  0  0  0  0  0  0  0  0  0  0  0
    8.0794    1.6498    0.0000 C   0  0  0  0  0  0  0  0  0  0  0  0
    6.6507    0.8249    0.0000 C   0  0  0  0  0  0  0  0  0  0  0  0
    6.6507   -1.6498    0.0000 C   0  0  0  0  0  0  0  0  0  0  0  0
    5.2218   -2.4748    0.0000 C   0  0  0  0  0  0  0  0  0  0  0  0
    3.0787   -1.2374    0.0000 C   0  0  0  0  0  0  0  0  0  0  0  0
    2.3642   -1.6498    0.0000 C   0  0  0  0  0  0  0  0  0  0  0  0
    3.7930   -2.4748    0.0000 C   0  0  0  0  0  0  0  0  0  0  0  0
    5.9363   -2.8873    0.0000 C   0  0  0  0  0  0  0  0  0  0  0  0
    2.3642   -2.4748    0.0000 C   0  0  0  0  0  0  0  0  0  0  0  0
    3.0787   -2.8873    0.0000 C   0  0  0  0  0  0  0  0  0  0  0  0
    1.6498   -1.2374    0.0000 C   0  0  0  0  0  0  0  0  0  0  0  0
  1  2  2  0  0  0  0
  1  3  2  0  0  0  0
  1  7  1  0  0  0  0
  1 10  1  0  0  0  0
  4 15  2  0  0  0  0
  5  9  1  0  0  0  0
  5 15  1  0  0  0  0
  6 11  1  0  0  0  0
  6 12  1  0  0  0  0
  7 15  1  0  0  0  0
  8 16  2  0  0  0  0
  8 21  1  0  0  0  0
  9 13  1  0  0  0  0
  9 14  1  0  0  0  0
 10 11  2  0  0  0  0
 10 16  1  0  0  0  0
 11 17  1  0  0  0  0
 12 18  1  0  0  0  0
 12 20  2  0  0  0  0
 17 21  2  0  0  0  0
 18 19  2  0  0  0  0
 19 22  1  0  0  0  0
 19 24  1  0  0  0  0
 20 23  1  0  0  0  0
 22 23  2  0  0  0  0
M  END
> <DRUGBANK_ID>
DB00214

> <SECONDARY_ACCESSION_NUMBERS>
APRD00295; APRD00217

> <COMMON_NAME>
Torasemide

> <CAS_NUMBER>
56211-40-6

> <UNII>
W31X2H97FB

> <SYNONYMS>
1-Isopropyl-3-((4-m-toluidino-3-pyridyl)sulfonyl)urea; N-(((1-Methylethyl)amino)carbonyl)-4-((3-methylphenyl)amino)-3-pyridinesulfonamide; Torasemida; Torasemide; Torasémide; Torasemidum; Torsemide

$$$$
215
  Mrv0541 02231214312D          

 24 26  0  0  1  0            999 V2000
    7.9618    1.5353    0.0000 F   0  0  0  0  0  0  0  0  0  0  0  0
    5.7701   -1.0638    0.0000 O   0  0  0  0  0  0  0  0  0  0  0  0
    3.1681    1.5162    0.0000 N   0  0  0  0  0  0  0  0  0  0  0  0
    1.6500   -2.3013    0.0000 N   0  0  0  0  0  0  0  0  0  0  0  0
    5.2886   -0.3998    0.0000 C   0  0  0  0  0  0  0  0  0  0  0  0
    5.0351    0.3853    0.0000 C   0  0  0  0  0  0  0  0  0  0  0  0
    4.5080   -0.6513    0.0000 C   0  0  0  0  0  0  0  0  0  0  0  0
    4.5080   -1.4763    0.0000 C   0  0  0  0  0  0  0  0  0  0  0  0
    4.2284    0.5582    0.0000 C   0  0  0  0  0  0  0  0  0  0  0  0
    5.9569    0.0840    0.0000 C   0  0  0  0  0  0  0  0  0  0  0  0
    5.2886   -1.7277    0.0000 C   0  0  0  0  0  0  0  0  0  0  0  0
    3.9748    1.3433    0.0000 C   0  0  0  0  0  0  0  0  0  0  0  0
    3.7935   -0.2388    0.0000 C   0  0  0  0  0  0  0  0  0  0  0  0
    3.7935   -1.8888    0.0000 C   0  0  0  0  0  0  0  0  0  0  0  0
    5.8721    0.9046    0.0000 C   0  0  0  0  0  0  0  0  0  0  0  0
    6.7100   -0.2529    0.0000 C   0  0  0  0  0  0  0  0  0  0  0  0
    3.0790   -0.6513    0.0000 C   0  0  0  0  0  0  0  0  0  0  0  0
    3.0790   -1.4763    0.0000 C   0  0  0  0  0  0  0  0  0  0  0  0
    6.5404    1.3883    0.0000 C   0  0  0  0  0  0  0  0  0  0  0  0
    7.3783    0.2308    0.0000 C   0  0  0  0  0  0  0  0  0  0  0  0
    7.2935    1.0515    0.0000 C   0  0  0  0  0  0  0  0  0  0  0  0
    2.9145    2.3013    0.0000 C   0  0  0  0  0  0  0  0  0  0  0  0
    2.6150    0.9041    0.0000 C   0  0  0  0  0  0  0  0  0  0  0  0
    2.3645   -1.8888    0.0000 C   0  0  0  0  0  0  0  0  0  0  0  0
  1 21  1  0  0  0  0
  2  5  1  0  0  0  0
  2 11  1  0  0  0  0
  3 12  1  0  0  0  0
  3 22  1  0  0  0  0
  3 23  1  0  0  0  0
  4 24  3  0  0  0  0
  5  6  1  0  0  0  0
  5  7  1  0  0  0  0
  5 10  1  0  0  0  0
  6  9  1  0  0  0  0
  7  8  2  0  0  0  0
  7 13  1  0  0  0  0
  8 11  1  0  0  0  0
  8 14  1  0  0  0  0
  9 12  1  0  0  0  0
 10 15  2  0  0  0  0
 10 16  1  0  0  0  0
 13 17  2  0  0  0  0
 14 18  2  0  0  0  0
 15 19  1  0  0  0  0
 16 20  2  0  0  0  0
 17 18  1  0  0  0  0
 18 24  1  0  0  0  0
 19 21  2  0  0  0  0
 20 21  1  0  0  0  0
M  END
> <DRUGBANK_ID>
DB00215

> <SECONDARY_ACCESSION_NUMBERS>
APRD00147

> <COMMON_NAME>
Citalopram

> <CAS_NUMBER>
59729-33-8

> <UNII>
0DHU5B8D6V

> <SYNONYMS>
Citalopram; Citalopramum; Nitalapram 

$$$$

  Mrv1718012261816542D          

 27 30  0  0  0  0            999 V2000
   -3.7343    0.0337    0.0000 C   0  0  0  0  0  0  0  0  0  0  0  0
   -4.4488   -0.3787    0.0000 C   0  0  0  0  0  0  0  0  0  0  0  0
   -4.4488   -1.2038    0.0000 C   0  0  0  0  0  0  0  0  0  0  0  0
   -3.7343   -1.6162    0.0000 C   0  0  0  0  0  0  0  0  0  0  0  0
   -3.0198   -1.2038    0.0000 C   0  0  0  0  0  0  0  0  0  0  0  0
   -3.0198   -0.3787    0.0000 C   0  0  0  0  0  0  0  0  0  0  0  0
   -2.3053    0.0337    0.0000 S   0  0  0  0  0  0  0  0  0  0  0  0
   -1.5908   -0.3787    0.0000 C   0  0  0  0  0  0  0  0  0  0  0  0
   -0.8763    0.0337    0.0000 C   0  0  0  0  0  0  0  0  0  0  0  0
   -0.1617   -0.3787    0.0000 C   0  0  0  0  0  0  0  0  0  0  0  0
    0.5527    0.0337    0.0000 C   0  0  0  0  0  0  0  0  0  0  0  0
   -0.1617   -1.2038    0.0000 C   0  0  0  0  0  0  0  0  0  0  0  0
    0.5527   -1.6163    0.0000 C   0  0  0  0  0  0  0  0  0  0  0  0
    1.2672   -1.2038    0.0000 C   0  0  0  0  0  0  0  0  0  0  0  0
    1.2672   -0.3787    0.0000 C   0  0  0  0  0  0  0  0  0  0  0  0
    2.0519   -0.1237    0.0000 C   0  0  0  0  0  0  0  0  0  0  0  0
    2.0519   -1.4587    0.0000 N   0  0  0  0  0  0  0  0  0  0  0  0
    2.5369   -0.7912    0.0000 C   0  0  0  0  0  0  0  0  0  0  0  0
    2.3068    0.6608    0.0000 C   0  0  0  0  0  0  0  0  0  0  0  0
    3.1138    0.8324    0.0000 C   0  0  2  0  0  0  0  0  0  0  0  0
    4.4488    0.8283    0.0000 C   0  0  0  0  0  0  0  0  0  0  0  0
    3.7798    0.3454    0.0000 N   0  0  0  0  0  0  0  0  0  0  0  0
    3.3712    1.6163    0.0000 C   0  0  0  0  0  0  0  0  0  0  0  0
    4.1962    1.6138    0.0000 C   0  0  0  0  0  0  0  0  0  0  0  0
    3.7774   -0.4796    0.0000 C   0  0  0  0  0  0  0  0  0  0  0  0
   -1.8861    0.7525    0.0000 O   0  0  0  0  0  0  0  0  0  0  0  0
   -2.7111    0.7525    0.0000 O   0  0  0  0  0  0  0  0  0  0  0  0
  1  2  2  0  0  0  0
  1  6  1  0  0  0  0
  2  3  1  0  0  0  0
  3  4  2  0  0  0  0
  4  5  1  0  0  0  0
  5  6  2  0  0  0  0
  6  7  1  0  0  0  0
  7  8  1  0  0  0  0
  8  9  1  0  0  0  0
  9 10  1  0  0  0  0
 11 10  2  0  0  0  0
 10 12  1  0  0  0  0
 11 15  1  0  0  0  0
 12 13  2  0  0  0  0
 13 14  1  0  0  0  0
 14 17  1  0  0  0  0
 14 15  2  0  0  0  0
 16 15  1  0  0  0  0
 16 18  2  0  0  0  0
 17 18  1  0  0  0  0
 16 19  1  0  0  0  0
 20 19  1  1  0  0  0
 22 20  1  0  0  0  0
 20 23  1  0  0  0  0
 21 22  1  0  0  0  0
 21 24  1  0  0  0  0
 23 24  1  0  0  0  0
 22 25  1  0  0  0  0
  7 26  2  0  0  0  0
  7 27  2  0  0  0  0
M  END
> <DRUGBANK_ID>
DB00216

> <SECONDARY_ACCESSION_NUMBERS>
APRD00945

> <COMMON_NAME>
Eletriptan

> <CAS_NUMBER>
143322-58-1

> <UNII>
22QOO9B8KI

> <SYNONYMS>
Eletriptan; élétriptan; Eletriptán; Eletriptanum

$$$$
2368
  Mrv0541 02231214312D          

 13 13  0  0  0  0            999 V2000
    3.0790    0.4125    0.0000 N   0  0  0  0  0  0  0  0  0  0  0  0
    3.7934    1.6500    0.0000 N   0  0  0  0  0  0  0  0  0  0  0  0
    2.3645    1.6500    0.0000 N   0  0  0  0  0  0  0  0  0  0  0  0
    2.3645    0.0000    0.0000 C   0  0  0  0  0  0  0  0  0  0  0  0
    2.3645   -0.8250    0.0000 C   0  0  0  0  0  0  0  0  0  0  0  0
    3.0790   -1.2375    0.0000 C   0  0  0  0  0  0  0  0  0  0  0  0
    1.6500   -1.2375    0.0000 C   0  0  0  0  0  0  0  0  0  0  0  0
    3.0790    1.2375    0.0000 C   0  0  0  0  0  0  0  0  0  0  0  0
    3.0790   -2.0625    0.0000 C   0  0  0  0  0  0  0  0  0  0  0  0
    1.6500   -2.0625    0.0000 C   0  0  0  0  0  0  0  0  0  0  0  0
    2.3645   -2.4750    0.0000 C   0  0  0  0  0  0  0  0  0  0  0  0
    3.7934    2.4750    0.0000 C   0  0  0  0  0  0  0  0  0  0  0  0
    2.3645    2.4750    0.0000 C   0  0  0  0  0  0  0  0  0  0  0  0
  1  4  1  0  0  0  0
  1  8  1  0  0  0  0
  2  8  1  0  0  0  0
  2 12  1  0  0  0  0
  3  8  2  0  0  0  0
  3 13  1  0  0  0  0
  4  5  1  0  0  0  0
  5  6  2  0  0  0  0
  5  7  1  0  0  0  0
  6  9  1  0  0  0  0
  7 10  2  0  0  0  0
  9 11  2  0  0  0  0
 10 11  1  0  0  0  0
M  END
> <DRUGBANK_ID>
DB00217

> <SECONDARY_ACCESSION_NUMBERS>
APRD00825

> <COMMON_NAME>
Bethanidine

> <CAS_NUMBER>
55-73-2

> <UNII>
W8S3YM7AUU

> <SYNONYMS>
Betanidina; Betanidine; Bétanidine; Betanidinum; Bethanidine; N,N'-dimethyl-N''-(phenylmethyl)-guanidine

$$$$
218
  Mrv0541 02231214312D          

 31 35  0  0  1  0            999 V2000
    4.1869    1.4711    0.0000 F   0  0  0  0  0  0  0  0  0  0  0  0
    5.6158   -1.0040    0.0000 O   0  0  0  0  0  0  0  0  0  0  0  0
    7.0583    2.3247    0.0000 O   0  0  0  0  0  0  0  0  0  0  0  0
    9.2443    1.0813    0.0000 O   0  0  0  0  0  0  0  0  0  0  0  0
    8.5251    2.3161    0.0000 O   0  0  0  0  0  0  0  0  0  0  0  0
    4.1869   -0.1789    0.0000 N   0  0  0  0  0  0  0  0  0  0  0  0
    2.8876   -1.8817    0.0000 N   0  0  0  0  0  0  0  0  0  0  0  0
    7.0678   -0.2075    0.0000 N   0  0  0  0  0  0  0  0  0  0  0  0
    2.8876   -0.4528    0.0000 C   0  0  2  0  0  0  0  0  0  0  0  0
    3.3001   -1.1672    0.0000 C   0  0  1  0  0  0  0  0  0  0  0  0
    3.4379    0.1554    0.0000 C   0  0  0  0  0  0  0  0  0  0  0  0
    4.1018   -0.9946    0.0000 C   0  0  0  0  0  0  0  0  0  0  0  0
    2.0625   -0.4528    0.0000 C   0  0  0  0  0  0  0  0  0  0  0  0
    7.0583   -1.0324    0.0000 C   0  0  0  0  0  0  0  0  0  0  0  0
    1.6500   -1.1672    0.0000 C   0  0  0  0  0  0  0  0  0  0  0  0
    6.6375   -1.7421    0.0000 C   0  0  0  0  0  0  0  0  0  0  0  0
    7.4625   -1.7517    0.0000 C   0  0  0  0  0  0  0  0  0  0  0  0
    2.0625   -1.8817    0.0000 C   0  0  0  0  0  0  0  0  0  0  0  0
    4.9014    0.2336    0.0000 C   0  0  0  0  0  0  0  0  0  0  0  0
    6.3303    0.2336    0.0000 C   0  0  0  0  0  0  0  0  0  0  0  0
    5.6158   -0.1789    0.0000 C   0  0  0  0  0  0  0  0  0  0  0  0
    6.3303    1.0586    0.0000 C   0  0  0  0  0  0  0  0  0  0  0  0
    4.9014    1.0586    0.0000 C   0  0  0  0  0  0  0  0  0  0  0  0
    7.8154    0.2164    0.0000 C   0  0  0  0  0  0  0  0  0  0  0  0
    5.6158    1.4711    0.0000 C   0  0  0  0  0  0  0  0  0  0  0  0
    7.8154    1.0758    0.0000 C   0  0  0  0  0  0  0  0  0  0  0  0
    7.0678    1.4997    0.0000 C   0  0  0  0  0  0  0  0  0  0  0  0
    8.5282    1.4911    0.0000 C   0  0  0  0  0  0  0  0  0  0  0  0
    4.9014   -1.4165    0.0000 C   0  0  0  0  0  0  0  0  0  0  0  0
    2.6199    0.1506    0.0000 H   0  0  0  0  0  0  0  0  0  0  0  0
    3.6887   -1.7007    0.0000 H   0  0  0  0  0  0  0  0  0  0  0  0
  1 23  1  0  0  0  0
  2 21  1  0  0  0  0
  2 29  1  0  0  0  0
  3 27  2  0  0  0  0
  4 28  1  0  0  0  0
  5 28  2  0  0  0  0
  6 11  1  0  0  0  0
  6 12  1  0  0  0  0
  6 19  1  0  0  0  0
  7 10  1  0  0  0  0
  7 18  1  0  0  0  0
  8 14  1  0  0  0  0
  8 20  1  0  0  0  0
  8 24  1  0  0  0  0
  9 10  1  0  0  0  0
  9 11  1  0  0  0  0
  9 13  1  0  0  0  0
  9 30  1  6  0  0  0
 10 12  1  0  0  0  0
 10 31  1  6  0  0  0
 13 15  1  0  0  0  0
 14 16  1  0  0  0  0
 14 17  1  0  0  0  0
 15 18  1  0  0  0  0
 16 17  1  0  0  0  0
 19 21  1  0  0  0  0
 19 23  2  0  0  0  0
 20 21  2  0  0  0  0
 20 22  1  0  0  0  0
 22 25  2  0  0  0  0
 22 27  1  0  0  0  0
 23 25  1  0  0  0  0
 24 26  2  0  0  0  0
 26 27  1  0  0  0  0
 26 28  1  0  0  0  0
M  END
> <DRUGBANK_ID>
DB00218

> <SECONDARY_ACCESSION_NUMBERS>
APRD00281

> <COMMON_NAME>
Moxifloxacin

> <CAS_NUMBER>
151096-09-2

> <UNII>
U188XYD42P

> <SYNONYMS>
1-Cyclopropyl-6-fluoro-1,4-dihydro-8-methoxy-7-((4as,7as)-octahydro-6H-pyrrolo(3,4-b)pyridin-6-yl)-4-oxo-3-quinolinecarboxylic acid; Moxifloxacin; Moxifloxacino

$$$$
219
  Mrv0541 02231214312D          

 25 26  0  0  1  0            999 V2000
    1.9058    0.0957    0.0000 O   0  0  0  0  0  0  0  0  0  0  0  0
    3.9683   -0.6188    0.0000 O   0  0  0  0  0  0  0  0  0  0  0  0
    3.9683    0.8103    0.0000 O   0  0  0  0  0  0  0  0  0  0  0  0
    6.0309   -1.3332    0.0000 N   0  3  0  0  0  0  0  0  0  0  0  0
    2.7308    0.9207    0.0000 C   0  0  0  0  0  0  0  0  0  0  0  0
    2.0163    1.3332    0.0000 C   0  0  0  0  0  0  0  0  0  0  0  0
    3.4453    1.3332    0.0000 C   0  0  0  0  0  0  0  0  0  0  0  0
    2.7308    0.0957    0.0000 C   0  0  0  0  0  0  0  0  0  0  0  0
    2.0163    2.1582    0.0000 C   0  0  0  0  0  0  0  0  0  0  0  0
    3.4453    2.1582    0.0000 C   0  0  0  0  0  0  0  0  0  0  0  0
    2.7308    2.5708    0.0000 C   0  0  0  0  0  0  0  0  0  0  0  0
    2.7308   -0.7293    0.0000 C   0  0  0  0  0  0  0  0  0  0  0  0
    5.2059   -1.3332    0.0000 C   0  0  0  0  0  0  0  0  0  0  0  0
    3.5558    0.0957    0.0000 C   0  0  0  0  0  0  0  0  0  0  0  0
    6.0309   -2.1582    0.0000 C   0  0  0  0  0  0  0  0  0  0  0  0
    6.8559   -1.3332    0.0000 C   0  0  0  0  0  0  0  0  0  0  0  0
    4.7934   -0.6188    0.0000 C   0  0  0  0  0  0  0  0  0  0  0  0
    6.0309   -0.5082    0.0000 C   0  0  0  0  0  0  0  0  0  0  0  0
    3.4453   -1.1418    0.0000 C   0  0  0  0  0  0  0  0  0  0  0  0
    2.0163   -1.1418    0.0000 C   0  0  0  0  0  0  0  0  0  0  0  0
    5.3164   -2.5708    0.0000 C   0  0  0  0  0  0  0  0  0  0  0  0
    7.2684   -2.0478    0.0000 C   0  0  0  0  0  0  0  0  0  0  0  0
    3.4453   -1.9668    0.0000 C   0  0  0  0  0  0  0  0  0  0  0  0
    2.0163   -1.9668    0.0000 C   0  0  0  0  0  0  0  0  0  0  0  0
    2.7308   -2.3794    0.0000 C   0  0  0  0  0  0  0  0  0  0  0  0
  1  8  1  0  0  0  0
  2 14  1  0  0  0  0
  2 17  1  0  0  0  0
  3 14  2  0  0  0  0
  4 13  1  0  0  0  0
  4 15  1  0  0  0  0
  4 16  1  0  0  0  0
  4 18  1  0  0  0  0
  5  6  1  0  0  0  0
  5  7  1  0  0  0  0
  5  8  1  0  0  0  0
  6  9  1  0  0  0  0
  7 10  1  0  0  0  0
  8 12  1  0  0  0  0
  8 14  1  0  0  0  0
  9 11  1  0  0  0  0
 10 11  1  0  0  0  0
 12 19  2  0  0  0  0
 12 20  1  0  0  0  0
 13 17  1  0  0  0  0
 15 21  1  0  0  0  0
 16 22  1  0  0  0  0
 19 23  1  0  0  0  0
 20 24  2  0  0  0  0
 23 25  2  0  0  0  0
 24 25  1  0  0  0  0
M  CHG  1   4   1
M  END
> <DRUGBANK_ID>
DB00219

> <SECONDARY_ACCESSION_NUMBERS>
APRD00189

> <COMMON_NAME>
Oxyphenonium

> <CAS_NUMBER>
14214-84-7

> <UNII>
D2G5508Y7I

> <SYNONYMS>
Oxyphenonium cation; Oxyphenonium ion

$$$$
220
  Mrv0541 02231214312D          

 42 45  0  0  1  0            999 V2000
    3.7935    0.3077    0.0000 S   0  0  0  0  0  0  0  0  0  0  0  0
    5.2224   -2.1673    0.0000 O   0  0  0  0  0  0  0  0  0  0  0  0
    6.6515    0.3077    0.0000 O   0  0  0  0  0  0  0  0  0  0  0  0
    3.7935    1.1327    0.0000 O   0  0  0  0  0  0  0  0  0  0  0  0
    5.9370    4.0203    0.0000 O   0  0  0  0  0  0  0  0  0  0  0  0
    6.6515   -1.3423    0.0000 N   0  0  0  0  0  0  0  0  0  0  0  0
    5.9370   -3.4048    0.0000 N   0  0  0  0  0  0  0  0  0  0  0  0
    5.2224    1.1327    0.0000 N   0  0  0  0  0  0  0  0  0  0  0  0
    8.0804   -2.1673    0.0000 C   0  0  2  0  0  0  0  0  0  0  0  0
    8.0804   -1.3423    0.0000 C   0  0  1  0  0  0  0  0  0  0  0  0
    7.3659   -2.5798    0.0000 C   0  0  0  0  0  0  0  0  0  0  0  0
    7.3659   -0.9298    0.0000 C   0  0  0  0  0  0  0  0  0  0  0  0
    8.8180   -2.6084    0.0000 C   0  0  0  0  0  0  0  0  0  0  0  0
    8.8180   -0.9012    0.0000 C   0  0  0  0  0  0  0  0  0  0  0  0
    6.6515   -2.1673    0.0000 C   0  0  1  0  0  0  0  0  0  0  0  0
    9.5654   -2.1845    0.0000 C   0  0  0  0  0  0  0  0  0  0  0  0
    9.5654   -1.3251    0.0000 C   0  0  0  0  0  0  0  0  0  0  0  0
    5.9370   -0.9298    0.0000 C   0  0  0  0  0  0  0  0  0  0  0  0
    5.9370   -2.5798    0.0000 C   0  0  0  0  0  0  0  0  0  0  0  0
    5.9370   -0.1048    0.0000 C   0  0  2  0  0  0  0  0  0  0  0  0
    5.2224    0.3077    0.0000 C   0  0  2  0  0  0  0  0  0  0  0  0
    5.2224   -3.8174    0.0000 C   0  0  0  0  0  0  0  0  0  0  0  0
    4.5080   -0.1048    0.0000 C   0  0  0  0  0  0  0  0  0  0  0  0
    4.8099   -3.1029    0.0000 C   0  0  0  0  0  0  0  0  0  0  0  0
    4.5080   -4.2299    0.0000 C   0  0  0  0  0  0  0  0  0  0  0  0
    5.6350   -4.5318    0.0000 C   0  0  0  0  0  0  0  0  0  0  0  0
    4.5080    1.5453    0.0000 C   0  0  0  0  0  0  0  0  0  0  0  0
    4.5080    2.3703    0.0000 C   0  0  0  0  0  0  0  0  0  0  0  0
    3.0791   -0.1048    0.0000 C   0  0  0  0  0  0  0  0  0  0  0  0
    5.2224    2.7828    0.0000 C   0  0  0  0  0  0  0  0  0  0  0  0
    3.7935    2.7828    0.0000 C   0  0  0  0  0  0  0  0  0  0  0  0
    3.0791   -0.9298    0.0000 C   0  0  0  0  0  0  0  0  0  0  0  0
    2.3645    0.3077    0.0000 C   0  0  0  0  0  0  0  0  0  0  0  0
    5.2224    3.6078    0.0000 C   0  0  0  0  0  0  0  0  0  0  0  0
    5.9370    2.3703    0.0000 C   0  0  0  0  0  0  0  0  0  0  0  0
    3.7935    3.6078    0.0000 C   0  0  0  0  0  0  0  0  0  0  0  0
    2.3645   -1.3423    0.0000 C   0  0  0  0  0  0  0  0  0  0  0  0
    1.6500   -0.1048    0.0000 C   0  0  0  0  0  0  0  0  0  0  0  0
    4.5080    4.0203    0.0000 C   0  0  0  0  0  0  0  0  0  0  0  0
    1.6500   -0.9298    0.0000 C   0  0  0  0  0  0  0  0  0  0  0  0
    8.0754   -2.8273    0.0000 H   0  0  0  0  0  0  0  0  0  0  0  0
    8.0754   -0.6823    0.0000 H   0  0  0  0  0  0  0  0  0  0  0  0
  1 23  1  0  0  0  0
  1 29  1  0  0  0  0
  2 19  2  0  0  0  0
 20  3  1  6  0  0  0
  4 27  2  0  0  0  0
  5 34  1  0  0  0  0
  6 12  1  0  0  0  0
  6 15  1  0  0  0  0
  6 18  1  0  0  0  0
  7 19  1  0  0  0  0
  7 22  1  0  0  0  0
 21  8  1  6  0  0  0
  8 27  1  0  0  0  0
  9 10  1  0  0  0  0
  9 11  1  0  0  0  0
  9 13  1  0  0  0  0
  9 41  1  6  0  0  0
 10 12  1  0  0  0  0
 10 14  1  0  0  0  0
 10 42  1  6  0  0  0
 11 15  1  0  0  0  0
 13 16  1  0  0  0  0
 14 17  1  0  0  0  0
 15 19  1  1  0  0  0
 16 17  1  0  0  0  0
 18 20  1  0  0  0  0
 20 21  1  0  0  0  0
 21 23  1  0  0  0  0
 22 24  1  0  0  0  0
 22 25  1  0  0  0  0
 22 26  1  0  0  0  0
 27 28  1  0  0  0  0
 28 30  2  0  0  0  0
 28 31  1  0  0  0  0
 29 32  2  0  0  0  0
 29 33  1  0  0  0  0
 30 34  1  0  0  0  0
 30 35  1  0  0  0  0
 31 36  2  0  0  0  0
 32 37  1  0  0  0  0
 33 38  2  0  0  0  0
 34 39  2  0  0  0  0
 36 39  1  0  0  0  0
 37 40  2  0  0  0  0
 38 40  1  0  0  0  0
M  END
> <DRUGBANK_ID>
DB00220

> <SECONDARY_ACCESSION_NUMBERS>
APRD00003

> <COMMON_NAME>
Nelfinavir

> <CAS_NUMBER>
159989-64-7

> <UNII>
HO3OGH5D7I

> <SYNONYMS>
Nelfinavir

$$$$
221
  Mrv0541 02231214312D          

 17 17  0  0  1  0            999 V2000
    2.8075    0.9529    0.0000 O   0  0  0  0  0  0  0  0  0  0  0  0
    2.0930   -1.9347    0.0000 O   0  0  0  0  0  0  0  0  0  0  0  0
    3.5220   -2.7597    0.0000 O   0  0  0  0  0  0  0  0  0  0  0  0
    4.2365    1.7779    0.0000 N   0  0  0  0  0  0  0  0  0  0  0  0
    4.2365    0.9529    0.0000 C   0  0  0  0  0  0  0  0  0  0  0  0
    3.5220    0.5404    0.0000 C   0  0  0  0  0  0  0  0  0  0  0  0
    4.9509    0.5404    0.0000 C   0  0  0  0  0  0  0  0  0  0  0  0
    4.9509    2.1904    0.0000 C   0  0  0  0  0  0  0  0  0  0  0  0
    3.5220   -0.2846    0.0000 C   0  0  0  0  0  0  0  0  0  0  0  0
    5.6655    0.9529    0.0000 C   0  0  0  0  0  0  0  0  0  0  0  0
    4.9509    3.0154    0.0000 C   0  0  0  0  0  0  0  0  0  0  0  0
    5.6655    1.7779    0.0000 C   0  0  0  0  0  0  0  0  0  0  0  0
    2.8075   -0.6971    0.0000 C   0  0  0  0  0  0  0  0  0  0  0  0
    4.2365   -0.6971    0.0000 C   0  0  0  0  0  0  0  0  0  0  0  0
    2.8075   -1.5222    0.0000 C   0  0  0  0  0  0  0  0  0  0  0  0
    4.2365   -1.5222    0.0000 C   0  0  0  0  0  0  0  0  0  0  0  0
    3.5220   -1.9347    0.0000 C   0  0  0  0  0  0  0  0  0  0  0  0
  1  6  1  0  0  0  0
  2 15  1  0  0  0  0
  3 17  1  0  0  0  0
  4  5  1  0  0  0  0
  4  8  1  0  0  0  0
  5  6  1  0  0  0  0
  5  7  1  0  0  0  0
  6  9  1  0  0  0  0
  7 10  1  0  0  0  0
  8 11  1  0  0  0  0
  8 12  1  0  0  0  0
  9 13  2  0  0  0  0
  9 14  1  0  0  0  0
 13 15  1  0  0  0  0
 14 16  2  0  0  0  0
 15 17  2  0  0  0  0
 16 17  1  0  0  0  0
M  END
> <DRUGBANK_ID>
DB00221

> <SECONDARY_ACCESSION_NUMBERS>
APRD00750

> <COMMON_NAME>
Isoetarine

> <CAS_NUMBER>
79490-84-9

> <UNII>
YV0SN3276Q

> <SYNONYMS>
Isoetarina; Isoetarinum; Isoetharine

$$$$

  Mrv1572004221604042D          

 36 38  0  0  0  0            999 V2000
   -4.3748    5.3422    0.0000 C   0  0  0  0  0  0  0  0  0  0  0  0
   -0.8082   -7.1196    0.0000 C   0  0  0  0  0  0  0  0  0  0  0  0
   -2.7512    5.5902    0.0000 C   0  0  0  0  0  0  0  0  0  0  0  0
   -4.2032    4.5352    0.0000 C   0  0  0  0  0  0  0  0  0  0  0  0
    0.3478   -6.2797    0.0000 C   0  0  0  0  0  0  0  0  0  0  0  0
   -0.9576   -5.6985    0.0000 C   0  0  0  0  0  0  0  0  0  0  0  0
   -1.8906   -0.7677    0.0000 C   0  0  0  0  0  0  0  0  0  0  0  0
   -0.7345    0.0722    0.0000 C   0  0  0  0  0  0  0  0  0  0  0  0
    0.6834   -5.5260    0.0000 C   0  0  0  0  0  0  0  0  0  0  0  0
   -0.6220   -4.9448    0.0000 C   0  0  0  0  0  0  0  0  0  0  0  0
   -1.4057   -1.4351    0.0000 C   0  0  0  0  0  0  0  0  0  0  0  0
   -0.2496   -0.5952    0.0000 C   0  0  0  0  0  0  0  0  0  0  0  0
   -2.0399    0.6534    0.0000 C   0  0  0  0  0  0  0  0  0  0  0  0
   -1.7044    1.4071    0.0000 C   0  0  0  0  0  0  0  0  0  0  0  0
   -2.0837    4.2803    0.0000 C   0  0  0  0  0  0  0  0  0  0  0  0
   -0.4726   -6.3659    0.0000 C   0  0  1  0  0  0  0  0  0  0  0  0
   -2.7512    4.7652    0.0000 C   0  0  0  0  0  0  0  0  0  0  0  0
   -1.5550   -0.0140    0.0000 C   0  0  0  0  0  0  0  0  0  0  0  0
    0.1985   -4.8586    0.0000 C   0  0  1  0  0  0  0  0  0  0  0  0
   -0.5852   -1.3489    0.0000 C   0  0  0  0  0  0  0  0  0  0  0  0
   -3.4186    4.2803    0.0000 C   0  0  0  0  0  0  0  0  0  0  0  0
   -3.1637    3.4956    0.0000 C   0  0  0  0  0  0  0  0  0  0  0  0
    0.0491   -3.4375    0.0000 C   0  0  0  0  0  0  0  0  0  0  0  0
   -1.8538    2.8282    0.0000 C   0  0  0  0  0  0  0  0  0  0  0  0
   -2.1893    2.0745    0.0000 N   0  0  0  0  0  0  0  0  0  0  0  0
    0.5340   -4.1049    0.0000 N   0  0  0  0  0  0  0  0  0  0  0  0
    0.3847   -2.6838    0.0000 N   0  0  0  0  0  0  0  0  0  0  0  0
   -2.3387    3.4956    0.0000 N   0  0  0  0  0  0  0  0  0  0  0  0
   -3.6486    2.8282    0.0000 O   0  0  0  0  0  0  0  0  0  0  0  0
   -0.7714   -3.5237    0.0000 O   0  0  0  0  0  0  0  0  0  0  0  0
   -1.0333    2.9144    0.0000 O   0  0  0  0  0  0  0  0  0  0  0  0
   -0.7677   -2.5013    0.0000 O   0  0  0  0  0  0  0  0  0  0  0  0
    0.5672   -1.5314    0.0000 O   0  0  0  0  0  0  0  0  0  0  0  0
   -0.1003   -2.0163    0.0000 S   0  0  0  0  0  0  0  0  0  0  0  0
   -1.2931   -6.4522    0.0000 H   0  0  0  0  0  0  0  0  0  0  0  0
    1.0190   -4.7723    0.0000 H   0  0  0  0  0  0  0  0  0  0  0  0
  4  1  1  0  0  0  0
  9  5  1  0  0  0  0
 10  6  1  0  0  0  0
 11  7  1  0  0  0  0
 12  8  2  0  0  0  0
 14 13  1  0  0  0  0
 16  2  1  6  0  0  0
 16  5  1  0  0  0  0
 16  6  1  0  0  0  0
 17  3  1  0  0  0  0
 17 15  1  0  0  0  0
 18  7  2  0  0  0  0
 18  8  1  0  0  0  0
 18 13  1  0  0  0  0
 19  9  1  0  0  0  0
 19 10  1  0  0  0  0
 20 11  2  0  0  0  0
 20 12  1  0  0  0  0
 21  4  1  0  0  0  0
 21 17  2  0  0  0  0
 22 21  1  0  0  0  0
 25 14  1  4  0  0  0
 25 24  2  0  0  0  0
 19 26  1  1  0  0  0
 26 23  2  0  0  0  0
 27 23  1  0  0  0  0
 28 15  1  0  0  0  0
 28 22  1  0  0  0  0
 28 24  1  0  0  0  0
 29 22  2  0  0  0  0
 23 30  1  4  0  0  0
 31 24  1  0  0  0  0
 34 20  1  0  0  0  0
 34 27  1  0  0  0  0
 34 32  2  0  0  0  0
 34 33  2  0  0  0  0
 16 35  1  1  0  0  0
 19 36  1  6  0  0  0
M  END
> <DRUGBANK_ID>
DB00222

> <SECONDARY_ACCESSION_NUMBERS>
APRD00381

> <COMMON_NAME>
Glimepiride

> <CAS_NUMBER>
93479-97-1

> <UNII>
6KY687524K

> <SYNONYMS>
Glimepirida; Glimepiride; Glimépiride; Glimepiridum

$$$$

  Mrv0541 04191212112D          

 31 34  0  0  1  0            999 V2000
   17.4442   -5.8431    0.0000 C   0  0  2  0  0  0  0  0  0  0  0  0
   19.5947   -4.5980    0.0000 C   0  0  1  0  0  0  0  0  0  0  0  0
   18.1516   -5.4186    0.0000 C   0  0  2  0  0  0  0  0  0  0  0  0
   17.4442   -6.6637    0.0000 C   0  0  0  0  0  0  0  0  0  0  0  0
   19.5947   -5.4186    0.0000 C   0  0  2  0  0  0  0  0  0  0  0  0
   18.8873   -5.8431    0.0000 C   0  0  2  0  0  0  0  0  0  0  0  0
   20.3870   -4.3433    0.0000 C   0  0  2  0  0  0  0  0  0  0  0  0
   18.1516   -4.5980    0.0000 C   0  0  2  0  0  0  0  0  0  0  0  0
   16.7085   -5.4186    0.0000 C   0  0  0  0  0  0  0  0  0  0  0  0
   18.8873   -4.1736    0.0000 C   0  0  0  0  0  0  0  0  0  0  0  0
   20.8680   -4.9942    0.0000 C   0  0  2  0  0  0  0  0  0  0  0  0
   20.3870   -5.6733    0.0000 C   0  0  0  0  0  0  0  0  0  0  0  0
   18.8873   -6.6637    0.0000 C   0  0  0  0  0  0  0  0  0  0  0  0
   18.1516   -7.0881    0.0000 C   0  0  2  0  0  0  0  0  0  0  0  0
   16.7085   -7.0881    0.0000 C   0  0  0  0  0  0  0  0  0  0  0  0
   20.3870   -3.4945    0.0000 C   0  0  0  0  0  0  0  0  0  0  0  0
   16.0010   -5.8431    0.0000 C   0  0  0  0  0  0  0  0  0  0  0  0
   16.0010   -6.6353    0.0000 C   0  0  0  0  0  0  0  0  0  0  0  0
   18.1516   -6.2109    0.0000 F   0  0  0  0  0  0  0  0  0  0  0  0
   19.6796   -3.0983    0.0000 O   0  0  0  0  0  0  0  0  0  0  0  0
   15.2654   -7.0598    0.0000 O   0  0  0  0  0  0  0  0  0  0  0  0
   17.4442   -4.9942    0.0000 C   0  0  0  0  0  0  0  0  0  0  0  0
   19.5947   -3.8057    0.0000 C   0  0  0  0  0  0  0  0  0  0  0  0
   17.4442   -4.1736    0.0000 O   0  0  0  0  0  0  0  0  0  0  0  0
   18.1516   -7.9087    0.0000 F   0  0  0  0  0  0  0  0  0  0  0  0
   21.0944   -3.0983    0.0000 C   0  0  0  0  0  0  0  0  0  0  0  0
   21.8301   -3.4945    0.0000 O   0  0  0  0  0  0  0  0  0  0  0  0
   18.8873   -4.9942    0.0000 H   0  0  0  0  0  0  0  0  0  0  0  0
   19.5947   -6.2392    0.0000 H   0  0  0  0  0  0  0  0  0  0  0  0
   21.6930   -4.9858    0.0000 C   0  0  0  0  0  0  0  0  0  0  0  0
   21.1810   -4.5522    0.0000 O   0  0  0  0  0  0  0  0  0  0  0  0
  3  1  1  0  0  0  0
  4  1  1  0  0  0  0
  9  1  1  0  0  0  0
  1 22  1  1  0  0  0
 10  2  1  0  0  0  0
  7  2  1  0  0  0  0
  2 23  1  1  0  0  0
  5  2  1  0  0  0  0
  6  3  1  0  0  0  0
  8  3  1  0  0  0  0
  3 19  1  6  0  0  0
 14  4  1  0  0  0  0
 15  4  2  0  0  0  0
  6  5  1  0  0  0  0
 12  5  1  0  0  0  0
  5 29  1  6  0  0  0
 13  6  1  0  0  0  0
  6 28  1  1  0  0  0
 16  7  1  0  0  0  0
 11  7  1  0  0  0  0
 10  8  1  0  0  0  0
  8 24  1  1  0  0  0
 17  9  2  0  0  0  0
 12 11  1  0  0  0  0
 14 13  1  0  0  0  0
 14 25  1  6  0  0  0
 18 15  1  0  0  0  0
 20 16  2  0  0  0  0
 26 16  1  0  0  0  0
 18 17  1  0  0  0  0
 21 18  2  0  0  0  0
 27 26  1  0  0  0  0
 11 30  1  1  0  0  0
  7 31  1  6  0  0  0
M  END
> <DRUGBANK_ID>
DB00223

> <SECONDARY_ACCESSION_NUMBERS>
APRD00921

> <COMMON_NAME>
Diflorasone

> <CAS_NUMBER>
2557-49-5

> <UNII>
T2DHJ9645W

> <SYNONYMS>
(6α,11β,16β)-6,9-difluoro-11,17,21-trihydroxy-16-methylpregna-1,4-diene-3,20-dione; Diflorasona; Diflorasone; Diflorasonum

$$$$
224
  Mrv0541 02231214322D          

 45 49  0  0  1  0            999 V2000
    6.2816   -0.1701    0.0000 O   0  0  0  0  0  0  0  0  0  0  0  0
    5.1662   -1.3445    0.0000 O   0  0  0  0  0  0  0  0  0  0  0  0
    8.4087    1.7386    0.0000 O   0  0  0  0  0  0  0  0  0  0  0  0
    5.4743   -0.3402    0.0000 O   0  0  0  0  0  0  0  0  0  0  0  0
    7.8961    0.1701    0.0000 N   0  0  0  0  0  0  0  0  0  0  0  0
    8.9981   -1.0580    0.0000 N   0  0  0  0  0  0  0  0  0  0  0  0
    4.1160    0.1036    0.0000 N   0  0  0  0  0  0  0  0  0  0  0  0
    9.7671    1.2946    0.0000 N   0  0  0  0  0  0  0  0  0  0  0  0
    9.5875   -3.8545    0.0000 N   0  0  0  0  0  0  0  0  0  0  0  0
    8.7034    0.3402    0.0000 C   0  0  1  0  0  0  0  0  0  0  0  0
    9.2544   -0.2738    0.0000 C   0  0  0  0  0  0  0  0  0  0  0  0
    7.6398   -0.6141    0.0000 C   0  0  0  0  0  0  0  0  0  0  0  0
    7.3452    0.7842    0.0000 C   0  0  0  0  0  0  0  0  0  0  0  0
    8.1908   -1.2281    0.0000 C   0  0  0  0  0  0  0  0  0  0  0  0
    6.5379    0.6141    0.0000 C   0  0  2  0  0  0  0  0  0  0  0  0
    5.9869    1.2281    0.0000 C   0  0  0  0  0  0  0  0  0  0  0  0
    5.1796    1.0580    0.0000 C   0  0  2  0  0  0  0  0  0  0  0  0
    3.8597   -0.6806    0.0000 C   0  0  2  0  0  0  0  0  0  0  0  0
    8.9598    1.1245    0.0000 C   0  0  0  0  0  0  0  0  0  0  0  0
    4.3412   -1.3445    0.0000 C   0  0  1  0  0  0  0  0  0  0  0  0
    9.5491   -1.6721    0.0000 C   0  0  0  0  0  0  0  0  0  0  0  0
    3.8597   -2.0084    0.0000 C   0  0  0  0  0  0  0  0  0  0  0  0
    3.0791   -0.9319    0.0000 C   0  0  0  0  0  0  0  0  0  0  0  0
    4.9233    0.2738    0.0000 C   0  0  0  0  0  0  0  0  0  0  0  0
    4.6286    1.6721    0.0000 C   0  0  0  0  0  0  0  0  0  0  0  0
    3.0791   -1.7570    0.0000 C   0  0  0  0  0  0  0  0  0  0  0  0
   10.3180    0.6806    0.0000 C   0  0  0  0  0  0  0  0  0  0  0  0
    9.2928   -2.4563    0.0000 C   0  0  0  0  0  0  0  0  0  0  0  0
    2.3645   -0.5194    0.0000 C   0  0  0  0  0  0  0  0  0  0  0  0
    4.8849    2.4563    0.0000 C   0  0  0  0  0  0  0  0  0  0  0  0
    2.3645   -2.1695    0.0000 C   0  0  0  0  0  0  0  0  0  0  0  0
    9.7039    0.1295    0.0000 C   0  0  0  0  0  0  0  0  0  0  0  0
   10.9321    1.2315    0.0000 C   0  0  0  0  0  0  0  0  0  0  0  0
   10.8690    0.0665    0.0000 C   0  0  0  0  0  0  0  0  0  0  0  0
    1.6501   -0.9319    0.0000 C   0  0  0  0  0  0  0  0  0  0  0  0
    1.6501   -1.7570    0.0000 C   0  0  0  0  0  0  0  0  0  0  0  0
    8.4855   -2.6264    0.0000 C   0  0  0  0  0  0  0  0  0  0  0  0
    9.8438   -3.0703    0.0000 C   0  0  0  0  0  0  0  0  0  0  0  0
    4.3339    3.0703    0.0000 C   0  0  0  0  0  0  0  0  0  0  0  0
    5.6922    2.6264    0.0000 C   0  0  0  0  0  0  0  0  0  0  0  0
    8.2292   -3.4106    0.0000 C   0  0  0  0  0  0  0  0  0  0  0  0
    4.5902    3.8545    0.0000 C   0  0  0  0  0  0  0  0  0  0  0  0
    5.9485    3.4106    0.0000 C   0  0  0  0  0  0  0  0  0  0  0  0
    5.3975    4.0246    0.0000 C   0  0  0  0  0  0  0  0  0  0  0  0
    8.7802   -4.0246    0.0000 C   0  0  0  0  0  0  0  0  0  0  0  0
 15  1  1  1  0  0  0
 20  2  1  6  0  0  0
  3 19  2  0  0  0  0
  4 24  2  0  0  0  0
  5 10  1  0  0  0  0
  5 12  1  0  0  0  0
  5 13  1  0  0  0  0
  6 11  1  0  0  0  0
  6 14  1  0  0  0  0
  6 21  1  0  0  0  0
 18  7  1  6  0  0  0
  7 24  1  0  0  0  0
  8 19  1  0  0  0  0
  8 27  1  0  0  0  0
  9 38  1  0  0  0  0
  9 45  2  0  0  0  0
 10 11  1  0  0  0  0
 10 19  1  6  0  0  0
 12 14  1  0  0  0  0
 13 15  1  0  0  0  0
 15 16  1  0  0  0  0
 17 16  1  6  0  0  0
 17 24  1  0  0  0  0
 17 25  1  0  0  0  0
 18 20  1  0  0  0  0
 18 23  1  0  0  0  0
 20 22  1  0  0  0  0
 21 28  1  0  0  0  0
 22 26  1  0  0  0  0
 23 26  1  0  0  0  0
 23 29  2  0  0  0  0
 25 30  1  0  0  0  0
 26 31  2  0  0  0  0
 27 32  1  0  0  0  0
 27 33  1  0  0  0  0
 27 34  1  0  0  0  0
 28 37  1  0  0  0  0
 28 38  2  0  0  0  0
 29 35  1  0  0  0  0
 30 39  2  0  0  0  0
 30 40  1  0  0  0  0
 31 36  1  0  0  0  0
 35 36  2  0  0  0  0
 37 41  2  0  0  0  0
 39 42  1  0  0  0  0
 40 43  2  0  0  0  0
 41 45  1  0  0  0  0
 42 44  2  0  0  0  0
 43 44  1  0  0  0  0
M  END
> <DRUGBANK_ID>
DB00224

> <SECONDARY_ACCESSION_NUMBERS>
APRD00069

> <COMMON_NAME>
Indinavir

> <CAS_NUMBER>
150378-17-9

> <UNII>
9MG78X43ZT

> <SYNONYMS>
(1(1S,2R),5(S))-2,3,5-Trideoxy-N-(2,3-dihydro-2-hydroxy-1H-inden-1-yl)-5-(2-(((1,1-dimethylethyl)amino)carbonyl)-4-(3-pyridinylmethyl)-1-piperazinyl)-2-(phenylmethyl)-D-erythro-pentonamide; Indinavir; Indinavir anhydrous

$$$$

  Mrv1572004021602182D          

 30 36  0  0  0  0            999 V2000
    1.2625    0.5465    0.0000 C   0  0  0  0  0  0  0  0  0  0  0  0
   -0.6897   -1.4058    0.0000 C   0  0  0  0  0  0  0  0  0  0  0  0
   -1.2127   -0.8826    0.0000 C   0  0  0  0  0  0  0  0  0  0  0  0
    1.6107   -0.1668    0.0000 C   0  0  0  0  0  0  0  0  0  0  0  0
   -0.6897    1.0695    0.0000 C   0  0  0  0  0  0  0  0  0  0  0  0
   -1.2128    0.5464    0.0000 C   0  0  0  0  0  0  0  0  0  0  0  0
    0.7394    1.0695    0.0000 C   0  0  0  0  0  0  0  0  0  0  0  0
    0.0248    0.6570    0.0000 N   0  0  0  0  0  0  0  0  0  0  0  0
    0.2383    1.4540    0.0000 C   0  0  0  0  0  0  0  0  0  0  0  0
    1.0353    1.6677    0.0000 C   0  0  0  0  0  0  0  0  0  0  0  0
    1.2488    2.4647    0.0000 O   0  0  0  0  0  0  0  0  0  0  0  0
    0.0248   -0.1681    0.0000 Gd  0  1  0  0  0  0  0  0  0  0  0  0
    1.6190    1.0842    0.0000 O   0  5  0  0  0  0  0  0  0  0  0  0
    0.0250   -0.9933    0.0000 O   0  0  0  0  0  0  0  0  0  0  0  0
    0.8500   -0.1681    0.0000 N   0  0  0  0  0  0  0  0  0  0  0  0
   -0.8003   -0.1681    0.0000 N   0  0  0  0  0  0  0  0  0  0  0  0
    2.3612    0.1997    0.0000 C   0  0  0  0  0  0  0  0  0  0  0  0
    2.4507    0.9254    0.0000 O   0  5  0  0  0  0  0  0  0  0  0  0
    2.8880   -0.1482    0.0000 O   0  0  0  0  0  0  0  0  0  0  0  0
    0.8103   -1.0629    0.0000 C   0  0  0  0  0  0  0  0  0  0  0  0
    1.3769   -1.4605    0.0000 C   0  0  0  0  0  0  0  0  0  0  0  0
    0.9494   -2.2061    0.0000 O   0  0  0  0  0  0  0  0  0  0  0  0
    2.0927   -1.2418    0.0000 N   0  0  0  0  0  0  0  0  0  0  0  0
    2.7091   -1.7886    0.0000 C   0  0  0  0  0  0  0  0  0  0  0  0
   -0.6809   -2.0769    0.0000 N   0  0  0  0  0  0  0  0  0  0  0  0
   -1.3370   -2.4647    0.0000 C   0  0  0  0  0  0  0  0  0  0  0  0
   -1.6055   -0.0190    0.0000 C   0  0  0  0  0  0  0  0  0  0  0  0
   -2.3014   -0.4763    0.0000 C   0  0  0  0  0  0  0  0  0  0  0  0
   -2.3014   -1.1523    0.0000 O   0  5  0  0  0  0  0  0  0  0  0  0
   -2.8880   -0.1284    0.0000 O   0  0  0  0  0  0  0  0  0  0  0  0
 16  3  1  0  0  0  0
  6 16  1  0  0  0  0
 15  1  1  0  0  0  0
  4 15  1  0  0  0  0
  8  5  1  0  0  0  0
  7  8  1  0  0  0  0
  2 14  2  0  0  0  0
  7  1  1  0  0  0  0
  3  2  1  0  0  0  0
  5  6  1  0  0  0  0
  8 12  1  0  0  0  0
 12 14  1  0  0  0  0
 12 15  1  0  0  0  0
 12 16  1  0  0  0  0
  8  9  1  0  0  0  0
  9 10  1  0  0  0  0
 10 13  1  0  0  0  0
 10 11  2  0  0  0  0
 12 13  1  0  0  0  0
  4 17  1  0  0  0  0
 17 18  1  0  0  0  0
 17 19  2  0  0  0  0
 12 18  1  0  0  0  0
 15 20  1  0  0  0  0
 20 21  1  0  0  0  0
 21 22  2  0  0  0  0
 21 23  1  0  0  0  0
 23 24  1  0  0  0  0
 12 22  1  0  0  0  0
  2 25  1  0  0  0  0
 25 26  1  0  0  0  0
 16 27  1  0  0  0  0
 27 28  1  0  0  0  0
 28 29  1  0  0  0  0
 28 30  2  0  0  0  0
 12 29  1  0  0  0  0
M  CHG  4  12   3  13  -1  18  -1  29  -1
M  END
> <DRUGBANK_ID>
DB00225

> <SECONDARY_ACCESSION_NUMBERS>
APRD00990

> <COMMON_NAME>
Gadodiamide

> <CAS_NUMBER>
131410-48-5

> <UNII>
84F6U3J2R6

> <SYNONYMS>
Gadodiamida; Gadodiamide; Gadodiamide anhydrous

$$$$
38521
  Mrv0541 02231214322D          

 15 16  0  0  1  0            999 V2000
    3.7850   -0.0593    0.0000 O   0  0  0  0  0  0  0  0  0  0  0  0
    3.7850   -1.3942    0.0000 O   0  0  0  0  0  0  0  0  0  0  0  0
    5.9908   -0.1648    0.0000 N   0  0  0  0  0  0  0  0  0  0  0  0
    7.4120   -0.0155    0.0000 N   0  0  0  0  0  0  0  0  0  0  0  0
    6.5720    1.1406    0.0000 N   0  0  0  0  0  0  0  0  0  0  0  0
    3.3001   -0.7268    0.0000 C   0  0  0  0  0  0  0  0  0  0  0  0
    2.8876   -1.4412    0.0000 C   0  0  0  0  0  0  0  0  0  0  0  0
    2.8876   -0.0123    0.0000 C   0  0  0  0  0  0  0  0  0  0  0  0
    2.0625   -0.0123    0.0000 C   0  0  0  0  0  0  0  0  0  0  0  0
    2.0625   -1.4412    0.0000 C   0  0  0  0  0  0  0  0  0  0  0  0
    1.6500   -0.7268    0.0000 C   0  0  0  0  0  0  0  0  0  0  0  0
    4.5696   -0.3142    0.0000 C   0  0  0  0  0  0  0  0  0  0  0  0
    4.5696   -1.1393    0.0000 C   0  0  0  0  0  0  0  0  0  0  0  0
    5.2371    0.1707    0.0000 C   0  0  0  0  0  0  0  0  0  0  0  0
    6.6582    0.3201    0.0000 C   0  0  0  0  0  0  0  0  0  0  0  0
  1  6  1  0  0  0  0
  1 12  1  0  0  0  0
  2  6  1  0  0  0  0
  2 13  1  0  0  0  0
  3 14  1  0  0  0  0
  3 15  2  0  0  0  0
  4 15  1  0  0  0  0
  5 15  1  0  0  0  0
  6  7  1  0  0  0  0
  6  8  1  0  0  0  0
  7 10  1  0  0  0  0
  8  9  1  0  0  0  0
  9 11  1  0  0  0  0
 10 11  1  0  0  0  0
 12 13  1  0  0  0  0
 12 14  1  0  0  0  0
M  END
> <DRUGBANK_ID>
DB00226

> <SECONDARY_ACCESSION_NUMBERS>
APRD01006

> <COMMON_NAME>
Guanadrel

> <CAS_NUMBER>
40580-59-4

> <UNII>
765C9332T4

> <SYNONYMS>
Guanadrel; Guanadrelum

$$$$
227
  Mrv0541 02231214322D          

 30 32  0  0  1  0            999 V2000
    3.0790    0.4577    0.0000 O   0  0  0  0  0  0  0  0  0  0  0  0
    5.9312   -1.2373    0.0000 O   0  0  0  0  0  0  0  0  0  0  0  0
    3.7736   -2.4499    0.0000 O   0  0  0  0  0  0  0  0  0  0  0  0
    1.6500    0.4577    0.0000 O   0  0  0  0  0  0  0  0  0  0  0  0
    6.6313   -2.4829    0.0000 O   0  0  0  0  0  0  0  0  0  0  0  0
    3.7935    1.6952    0.0000 C   0  0  1  0  0  0  0  0  0  0  0  0
    4.5309    1.2542    0.0000 C   0  0  2  0  0  0  0  0  0  0  0  0
    3.0790    1.2827    0.0000 C   0  0  2  0  0  0  0  0  0  0  0  0
    5.2785    1.6781    0.0000 C   0  0  2  0  0  0  0  0  0  0  0  0
    3.7935    2.5202    0.0000 C   0  0  0  0  0  0  0  0  0  0  0  0
    4.5215    0.4292    0.0000 C   0  0  0  0  0  0  0  0  0  0  0  0
    2.3645    1.6952    0.0000 C   0  0  0  0  0  0  0  0  0  0  0  0
    2.3645    2.5202    0.0000 C   0  0  2  0  0  0  0  0  0  0  0  0
    3.0790    2.9327    0.0000 C   0  0  0  0  0  0  0  0  0  0  0  0
    5.2310    0.0084    0.0000 C   0  0  0  0  0  0  0  0  0  0  0  0
    5.2785    2.5374    0.0000 C   0  0  0  0  0  0  0  0  0  0  0  0
    4.5309    2.9614    0.0000 C   0  0  0  0  0  0  0  0  0  0  0  0
    5.9914    1.2628    0.0000 C   0  0  0  0  0  0  0  0  0  0  0  0
    5.2216   -0.8165    0.0000 C   0  0  2  0  0  0  0  0  0  0  0  0
    1.6500    2.9327    0.0000 C   0  0  0  0  0  0  0  0  0  0  0  0
    4.5023   -1.2207    0.0000 C   0  0  0  0  0  0  0  0  0  0  0  0
    4.4928   -2.0457    0.0000 C   0  0  2  0  0  0  0  0  0  0  0  0
    2.3645    0.0452    0.0000 C   0  0  0  0  0  0  0  0  0  0  0  0
    5.2025   -2.4664    0.0000 C   0  0  0  0  0  0  0  0  0  0  0  0
    2.3645   -0.7798    0.0000 C   0  0  2  0  0  0  0  0  0  0  0  0
    5.9217   -2.0622    0.0000 C   0  0  0  0  0  0  0  0  0  0  0  0
    1.6500   -1.1923    0.0000 C   0  0  0  0  0  0  0  0  0  0  0  0
    3.0790   -1.1923    0.0000 C   0  0  0  0  0  0  0  0  0  0  0  0
    1.6500   -2.0173    0.0000 C   0  0  0  0  0  0  0  0  0  0  0  0
    3.7884    1.0352    0.0000 H   0  0  0  0  0  0  0  0  0  0  0  0
  8  1  1  1  0  0  0
  1 23  1  0  0  0  0
  2 19  1  0  0  0  0
  2 26  1  0  0  0  0
 22  3  1  6  0  0  0
  4 23  2  0  0  0  0
  5 26  2  0  0  0  0
  6  7  1  0  0  0  0
  6  8  1  0  0  0  0
  6 10  1  0  0  0  0
  6 30  1  6  0  0  0
  7  9  1  0  0  0  0
  7 11  1  6  0  0  0
  8 12  1  0  0  0  0
  9 16  1  0  0  0  0
  9 18  1  6  0  0  0
 10 14  2  0  0  0  0
 10 17  1  0  0  0  0
 11 15  1  0  0  0  0
 12 13  1  0  0  0  0
 13 14  1  0  0  0  0
 13 20  1  1  0  0  0
 19 15  1  1  0  0  0
 16 17  2  0  0  0  0
 19 21  1  0  0  0  0
 21 22  1  0  0  0  0
 22 24  1  0  0  0  0
 23 25  1  0  0  0  0
 24 26  1  0  0  0  0
 25 27  1  0  0  0  0
 25 28  1  1  0  0  0
 27 29  1  0  0  0  0
M  END
> <DRUGBANK_ID>
DB00227

> <SECONDARY_ACCESSION_NUMBERS>
APRD00370

> <COMMON_NAME>
Lovastatin

> <CAS_NUMBER>
75330-75-5

> <UNII>
9LHU78OQFD

> <SYNONYMS>
(1S,3R,7S,8S,8aR)-1,2,3,7,8,8a-hexahydro-3,7-dimethyl-8-(2-(2R,4R)-(tetrahydro-4-hydroxy-6-oxo-2H-pyran-2-yl)ethyl)-1-naphthalenyl (S)-2-methyl-butyrate; 2β,6α-dimethyl-8alpha-(2-methyl-1-oxobutoxy)-mevinic acid lactone; 6-alpha-methylcompactin; 6alpha-methylcompactin; 6α-methylcompactin; Lovastatin; Lovastatina; Lovastatine; Lovastatinum; Mevinolin

$$$$
228
  Mrv0541 02231214322D          

 10  9  0  0  1  0            999 V2000
    5.2224   -0.2615    0.0000 Cl  0  0  0  0  0  0  0  0  0  0  0  0
    3.3810    0.4529    0.0000 F   0  0  0  0  0  0  0  0  0  0  0  0
    4.2060   -0.9760    0.0000 F   0  0  0  0  0  0  0  0  0  0  0  0
    4.5080    0.9760    0.0000 F   0  0  0  0  0  0  0  0  0  0  0  0
    1.6500   -0.6740    0.0000 F   0  0  0  0  0  0  0  0  0  0  0  0
    2.3645    0.5635    0.0000 F   0  0  0  0  0  0  0  0  0  0  0  0
    3.0791   -0.6740    0.0000 O   0  0  0  0  0  0  0  0  0  0  0  0
    3.7935   -0.2615    0.0000 C   0  0  0  0  0  0  0  0  0  0  0  0
    4.5080    0.1510    0.0000 C   0  0  0  0  0  0  0  0  0  0  0  0
    2.3645   -0.2615    0.0000 C   0  0  0  0  0  0  0  0  0  0  0  0
  1  9  1  0  0  0  0
  2  8  1  0  0  0  0
  3  8  1  0  0  0  0
  4  9  1  0  0  0  0
  5 10  1  0  0  0  0
  6 10  1  0  0  0  0
  7  8  1  0  0  0  0
  7 10  1  0  0  0  0
  8  9  1  0  0  0  0
M  END
> <DRUGBANK_ID>
DB00228

> <SECONDARY_ACCESSION_NUMBERS>
APRD00234

> <COMMON_NAME>
Enflurane

> <CAS_NUMBER>
13838-16-9

> <UNII>
91I69L5AY5

> <SYNONYMS>
2-chloro-1,1,2-trifluoroethyl difluoromethyl ether; Alyrane; Efrane; Enflurane; Enflurano; Enfluranum; Methylflurether

$$$$
229
  Mrv0541 02231214322D          

 35 38  0  0  1  0            999 V2000
    7.1740   -1.1463    0.0000 S   0  0  0  0  0  0  0  0  0  0  0  0
    5.0305    0.0912    0.0000 S   0  0  0  0  0  0  0  0  0  0  0  0
   12.8123   -1.5552    0.0000 S   0  0  0  0  0  0  0  0  0  0  0  0
    9.3025    0.6792    0.0000 O   0  0  0  0  0  0  0  0  0  0  0  0
    6.4596    1.7413    0.0000 O   0  0  0  0  0  0  0  0  0  0  0  0
    7.8885    1.7413    0.0000 O   0  0  0  0  0  0  0  0  0  0  0  0
   10.3150   -0.3134    0.0000 O   0  0  0  0  0  0  0  0  0  0  0  0
    7.8885    0.0912    0.0000 N   0  0  0  0  0  0  0  0  0  0  0  0
    9.3025   -1.3218    0.0000 N   0  0  0  0  0  0  0  0  0  0  0  0
    3.5623    0.1682    0.0000 N   0  0  0  0  0  0  0  0  0  0  0  0
    2.4347   -1.7008    0.0000 N   0  0  0  0  0  0  0  0  0  0  0  0
   11.7766   -0.7130    0.0000 N   0  0  0  0  0  0  0  0  0  0  0  0
    4.2299    1.3242    0.0000 N   0  0  0  0  0  0  0  0  0  0  0  0
    3.0103    0.7813    0.0000 N   0  0  0  0  0  0  0  0  0  0  0  0
    3.4228    1.4958    0.0000 N   0  0  0  0  0  0  0  0  0  0  0  0
   13.1209   -0.1177    0.0000 N   0  0  0  0  0  0  0  0  0  0  0  0
    7.8885   -0.7338    0.0000 C   0  0  1  0  0  0  0  0  0  0  0  0
    8.7204   -0.7372    0.0000 C   0  0  1  0  0  0  0  0  0  0  0  0
    8.7204    0.0946    0.0000 C   0  0  0  0  0  0  0  0  0  0  0  0
    7.1740    0.5038    0.0000 C   0  0  0  0  0  0  0  0  0  0  0  0
    6.4596    0.0912    0.0000 C   0  0  0  0  0  0  0  0  0  0  0  0
    6.4596   -0.7338    0.0000 C   0  0  0  0  0  0  0  0  0  0  0  0
    5.7450    0.5038    0.0000 C   0  0  0  0  0  0  0  0  0  0  0  0
    7.1740    1.3288    0.0000 C   0  0  0  0  0  0  0  0  0  0  0  0
   10.0999   -1.1099    0.0000 C   0  0  0  0  0  0  0  0  0  0  0  0
   10.6820   -1.6944    0.0000 C   0  0  0  0  0  0  0  0  0  0  0  0
   11.4794   -1.4826    0.0000 C   0  0  0  0  0  0  0  0  0  0  0  0
    4.3161    0.5038    0.0000 C   0  0  0  0  0  0  0  0  0  0  0  0
    3.3908   -0.6388    0.0000 C   0  0  0  0  0  0  0  0  0  0  0  0
    2.6062   -0.8937    0.0000 C   0  0  0  0  0  0  0  0  0  0  0  0
   12.1195   -2.0031    0.0000 C   0  0  0  0  0  0  0  0  0  0  0  0
   12.6004   -0.7579    0.0000 C   0  0  0  0  0  0  0  0  0  0  0  0
    1.6500   -1.9557    0.0000 C   0  0  0  0  0  0  0  0  0  0  0  0
    3.0478   -2.2528    0.0000 C   0  0  0  0  0  0  0  0  0  0  0  0
    8.0580   -1.3717    0.0000 H   0  0  0  0  0  0  0  0  0  0  0  0
  1 17  1  0  0  0  0
  1 22  1  0  0  0  0
  2 23  1  0  0  0  0
  2 28  1  0  0  0  0
  3 31  1  0  0  0  0
  3 32  1  0  0  0  0
  4 19  2  0  0  0  0
  5 24  1  0  0  0  0
  6 24  2  0  0  0  0
  7 25  2  0  0  0  0
  8 17  1  0  0  0  0
  8 19  1  0  0  0  0
  8 20  1  0  0  0  0
 18  9  1  1  0  0  0
  9 25  1  0  0  0  0
 10 14  1  0  0  0  0
 10 28  1  0  0  0  0
 10 29  1  0  0  0  0
 11 30  1  0  0  0  0
 11 33  1  0  0  0  0
 11 34  1  0  0  0  0
 12 27  1  0  0  0  0
 12 32  2  0  0  0  0
 13 15  1  0  0  0  0
 13 28  2  0  0  0  0
 14 15  2  0  0  0  0
 16 32  1  0  0  0  0
 17 18  1  0  0  0  0
 17 35  1  6  0  0  0
 18 19  1  0  0  0  0
 20 21  2  0  0  0  0
 20 24  1  0  0  0  0
 21 22  1  0  0  0  0
 21 23  1  0  0  0  0
 25 26  1  0  0  0  0
 26 27  1  0  0  0  0
 27 31  2  0  0  0  0
 29 30  1  0  0  0  0
M  END
> <DRUGBANK_ID>
DB00229

> <SECONDARY_ACCESSION_NUMBERS>
APRD00855

> <COMMON_NAME>
Cefotiam

> <CAS_NUMBER>
61622-34-2

> <UNII>
91W6Z2N718

> <SYNONYMS>
(6R,7R)-7-[2-(2-Amino-thiazol-4-yl)-acetylamino]-3-[1-(2-dimethylamino-ethyl)-1H-tetrazol-5-ylsulfanylmethyl]-8-oxo-5-thia-1-aza-bicyclo[4.2.0]oct-2-ene-2-carboxylic acid; Cefotiam; Cefotiamum; CTM

$$$$

  Mrv1718001211912522D          

 11 10  0  0  0  0            999 V2000
    0.3788    1.2058    0.0000 C   0  0  0  0  0  0  0  0  0  0  0  0
    1.1081    0.7630    0.0000 C   0  0  0  0  0  0  0  0  0  0  0  0
    1.7913    1.2058    0.0000 O   0  0  0  0  0  0  0  0  0  0  0  0
    1.1081   -0.0505    0.0000 O   0  0  0  0  0  0  0  0  0  0  0  0
   -0.3445    0.8090    0.0000 C   0  0  1  0  0  0  0  0  0  0  0  0
   -1.0498    1.2372    0.0000 C   0  0  0  0  0  0  0  0  0  0  0  0
   -1.7731    0.8405    0.0000 N   0  0  0  0  0  0  0  0  0  0  0  0
   -0.3627   -0.0157    0.0000 C   0  0  0  0  0  0  0  0  0  0  0  0
   -1.0861   -0.4123    0.0000 C   0  0  0  0  0  0  0  0  0  0  0  0
   -1.7913    0.0156    0.0000 C   0  0  0  0  0  0  0  0  0  0  0  0
   -1.1042   -1.2372    0.0000 C   0  0  0  0  0  0  0  0  0  0  0  0
  1  2  1  0  0  0  0
  2  3  1  0  0  0  0
  2  4  2  0  0  0  0
  1  5  1  0  0  0  0
  5  6  1  6  0  0  0
  6  7  1  0  0  0  0
  5  8  1  0  0  0  0
  8  9  1  0  0  0  0
  9 10  1  0  0  0  0
  9 11  1  0  0  0  0
M  END
> <DRUGBANK_ID>
DB00230

> <SECONDARY_ACCESSION_NUMBERS>
APRD01198

> <COMMON_NAME>
Pregabalin

> <CAS_NUMBER>
148553-50-8

> <UNII>
55JG375S6M

> <SYNONYMS>
(S)-3-Isobutyl GABA; 3-Isobutyl GABA; Pregabalin; Pregabalina

$$$$
231
  Mrv0541 02231214322D          

 21 23  0  0  1  0            999 V2000
    2.8172   -2.3783    0.0000 Cl  0  0  0  0  0  0  0  0  0  0  0  0
    4.1516    2.3401    0.0000 O   0  0  0  0  0  0  0  0  0  0  0  0
    2.6107    2.3401    0.0000 O   0  0  0  0  0  0  0  0  0  0  0  0
    2.4543    0.9518    0.0000 N   0  0  0  0  0  0  0  0  0  0  0  0
    4.3080    0.9518    0.0000 N   0  0  0  0  0  0  0  0  0  0  0  0
    2.6378    0.1475    0.0000 C   0  0  0  0  0  0  0  0  0  0  0  0
    3.3811   -0.2105    0.0000 C   0  0  0  0  0  0  0  0  0  0  0  0
    4.1245    0.1475    0.0000 C   0  0  0  0  0  0  0  0  0  0  0  0
    3.7936    1.5968    0.0000 C   0  0  0  0  0  0  0  0  0  0  0  0
    2.9687    1.5968    0.0000 C   0  0  0  0  0  0  0  0  0  0  0  0
    4.7694   -0.3669    0.0000 C   0  0  0  0  0  0  0  0  0  0  0  0
    3.4586   -1.0663    0.0000 C   0  0  0  0  0  0  0  0  0  0  0  0
    1.9205   -0.3256    0.0000 C   0  0  0  0  0  0  0  0  0  0  0  0
    1.6500    1.1354    0.0000 C   0  0  0  0  0  0  0  0  0  0  0  0
    2.7523   -1.5559    0.0000 C   0  0  0  0  0  0  0  0  0  0  0  0
    1.9781   -1.1830    0.0000 C   0  0  0  0  0  0  0  0  0  0  0  0
    5.5374   -0.0655    0.0000 C   0  0  0  0  0  0  0  0  0  0  0  0
    4.6465   -1.1827    0.0000 C   0  0  0  0  0  0  0  0  0  0  0  0
    6.1824   -0.5799    0.0000 C   0  0  0  0  0  0  0  0  0  0  0  0
    5.2915   -1.6971    0.0000 C   0  0  0  0  0  0  0  0  0  0  0  0
    6.0595   -1.3956    0.0000 C   0  0  0  0  0  0  0  0  0  0  0  0
  1 15  1  0  0  0  0
  2  9  1  0  0  0  0
  3 10  2  0  0  0  0
  4  6  1  0  0  0  0
  4 10  1  0  0  0  0
  4 14  1  0  0  0  0
  5  8  2  0  0  0  0
  5  9  1  0  0  0  0
  6  7  2  0  0  0  0
  6 13  1  0  0  0  0
  7  8  1  0  0  0  0
  7 12  1  0  0  0  0
  8 11  1  0  0  0  0
  9 10  1  0  0  0  0
 11 17  2  0  0  0  0
 11 18  1  0  0  0  0
 12 15  2  0  0  0  0
 13 16  2  0  0  0  0
 15 16  1  0  0  0  0
 17 19  1  0  0  0  0
 18 20  2  0  0  0  0
 19 21  2  0  0  0  0
 20 21  1  0  0  0  0
M  END
> <DRUGBANK_ID>
DB00231

> <SECONDARY_ACCESSION_NUMBERS>
APRD00676

> <COMMON_NAME>
Temazepam

> <CAS_NUMBER>
846-50-4

> <UNII>
CHB1QD2QSS

> <SYNONYMS>
Temazepam

$$$$
232
  Mrv0541 02231214322D          

 20 21  0  0  1  0            999 V2000
    1.6498    1.7106    0.0000 Cl  0  0  0  0  0  0  0  0  0  0  0  0
    5.9905    0.9057    0.0000 Cl  0  0  0  0  0  0  0  0  0  0  0  0
    3.0786   -0.7641    0.0000 S   0  0  0  0  0  0  0  0  0  0  0  0
    5.9905   -0.7840    0.0000 S   0  0  0  0  0  0  0  0  0  0  0  0
    3.4910   -1.4784    0.0000 O   0  0  0  0  0  0  0  0  0  0  0  0
    2.6661   -1.4784    0.0000 O   0  0  0  0  0  0  0  0  0  0  0  0
    6.4056   -0.0712    0.0000 O   0  0  0  0  0  0  0  0  0  0  0  0
    5.5752   -1.4968    0.0000 O   0  0  0  0  0  0  0  0  0  0  0  0
    2.3641   -0.3517    0.0000 N   0  0  0  0  0  0  0  0  0  0  0  0
    3.0786    0.8857    0.0000 N   0  0  0  0  0  0  0  0  0  0  0  0
    6.7033   -1.1991    0.0000 N   0  0  0  0  0  0  0  0  0  0  0  0
    2.3641    0.4732    0.0000 C   0  0  0  0  0  0  0  0  0  0  0  0
    3.7929   -0.3517    0.0000 C   0  0  0  0  0  0  0  0  0  0  0  0
    3.7929    0.4732    0.0000 C   0  0  0  0  0  0  0  0  0  0  0  0
    1.6498    0.8857    0.0000 C   0  0  0  0  0  0  0  0  0  0  0  0
    4.5303   -0.7926    0.0000 C   0  0  0  0  0  0  0  0  0  0  0  0
    1.6498   -0.7641    0.0000 C   0  0  0  0  0  0  0  0  0  0  0  0
    4.5303    0.9143    0.0000 C   0  0  0  0  0  0  0  0  0  0  0  0
    5.2777   -0.3689    0.0000 C   0  0  0  0  0  0  0  0  0  0  0  0
    5.2777    0.4904    0.0000 C   0  0  0  0  0  0  0  0  0  0  0  0
  1 15  1  0  0  0  0
  2 20  1  0  0  0  0
  3  5  2  0  0  0  0
  3  6  2  0  0  0  0
  3  9  1  0  0  0  0
  3 13  1  0  0  0  0
  4  7  2  0  0  0  0
  4  8  2  0  0  0  0
  4 11  1  0  0  0  0
  4 19  1  0  0  0  0
  9 12  1  0  0  0  0
  9 17  1  0  0  0  0
 10 12  1  0  0  0  0
 10 14  1  0  0  0  0
 12 15  1  0  0  0  0
 13 14  1  0  0  0  0
 13 16  2  0  0  0  0
 14 18  2  0  0  0  0
 16 19  1  0  0  0  0
 18 20  1  0  0  0  0
 19 20  2  0  0  0  0
M  END
> <DRUGBANK_ID>
DB00232

> <SECONDARY_ACCESSION_NUMBERS>
APRD01104

> <COMMON_NAME>
Methyclothiazide

> <CAS_NUMBER>
135-07-9

> <UNII>
L3H46UAC61

> <SYNONYMS>
Methyclothiazide

$$$$
233
  Mrv0541 02231214322D          

 11 11  0  0  0  0            999 V2000
    2.0930    0.4909    0.0000 O   0  0  0  0  0  0  0  0  0  0  0  0
    4.2365    1.7284    0.0000 O   0  0  0  0  0  0  0  0  0  0  0  0
    2.8075    1.7284    0.0000 O   0  0  0  0  0  0  0  0  0  0  0  0
    3.5220   -1.9842    0.0000 N   0  0  0  0  0  0  0  0  0  0  0  0
    3.5220    0.4909    0.0000 C   0  0  0  0  0  0  0  0  0  0  0  0
    2.8075    0.0784    0.0000 C   0  0  0  0  0  0  0  0  0  0  0  0
    3.5220   -1.1592    0.0000 C   0  0  0  0  0  0  0  0  0  0  0  0
    2.8075   -0.7466    0.0000 C   0  0  0  0  0  0  0  0  0  0  0  0
    4.2365    0.0784    0.0000 C   0  0  0  0  0  0  0  0  0  0  0  0
    4.2365   -0.7466    0.0000 C   0  0  0  0  0  0  0  0  0  0  0  0
    3.5220    1.3159    0.0000 C   0  0  0  0  0  0  0  0  0  0  0  0
  1  6  1  0  0  0  0
  2 11  1  0  0  0  0
  3 11  2  0  0  0  0
  4  7  1  0  0  0  0
  5  6  2  0  0  0  0
  5  9  1  0  0  0  0
  5 11  1  0  0  0  0
  6  8  1  0  0  0  0
  7  8  2  0  0  0  0
  7 10  1  0  0  0  0
  9 10  2  0  0  0  0
M  END
> <DRUGBANK_ID>
DB00233

> <SECONDARY_ACCESSION_NUMBERS>
APRD00749; EXPT00693; DB09367

> <COMMON_NAME>
Aminosalicylic Acid

> <CAS_NUMBER>
65-49-6

> <UNII>
5B2658E0N2

> <SYNONYMS>
4-amino-2-hydroxybenzoic acid; 4-aminosalicylate; 4-aminosalicylic acid; p-aminosalicylic acid; para-amino salicylic acid; para-aminosalicylic acid; PAS

$$$$

  Mrv1572004021604452D          

 25 27  0  0  0  0            999 V2000
   -2.8578    1.0312    0.0000 C   0  0  0  0  0  0  0  0  0  0  0  0
   -2.1434    1.4437    0.0000 C   0  0  0  0  0  0  0  0  0  0  0  0
    0.7144   -2.6812    0.0000 C   0  0  0  0  0  0  0  0  0  0  0  0
    1.4289   -2.2687    0.0000 C   0  0  0  0  0  0  0  0  0  0  0  0
    0.0000   -2.2687    0.0000 C   0  0  0  0  0  0  0  0  0  0  0  0
    0.0000    2.6812    0.0000 C   0  0  0  0  0  0  0  0  0  0  0  0
    0.7144    2.2687    0.0000 C   0  0  0  0  0  0  0  0  0  0  0  0
    1.4289   -1.4437    0.0000 C   0  0  0  0  0  0  0  0  0  0  0  0
    0.0000   -1.4437    0.0000 C   0  0  0  0  0  0  0  0  0  0  0  0
   -0.7144    2.2687    0.0000 C   0  0  0  0  0  0  0  0  0  0  0  0
    0.7144    1.4437    0.0000 C   0  0  0  0  0  0  0  0  0  0  0  0
    2.8578    1.0312    0.0000 C   0  0  0  0  0  0  0  0  0  0  0  0
    2.1434    1.4437    0.0000 C   0  0  0  0  0  0  0  0  0  0  0  0
    2.1434   -0.2062    0.0000 C   0  0  0  0  0  0  0  0  0  0  0  0
    0.7144   -1.0312    0.0000 C   0  0  0  0  0  0  0  0  0  0  0  0
   -0.7144    1.4437    0.0000 C   0  0  0  0  0  0  0  0  0  0  0  0
    0.0000    1.0312    0.0000 C   0  0  0  0  0  0  0  0  0  0  0  0
    1.4289    0.2062    0.0000 C   0  0  2  0  0  0  0  0  0  0  0  0
    0.7144   -0.2062    0.0000 C   0  0  2  0  0  0  0  0  0  0  0  0
    2.8578    0.2062    0.0000 N   0  0  0  0  0  0  0  0  0  0  0  0
   -1.4289    1.0312    0.0000 O   0  0  0  0  0  0  0  0  0  0  0  0
    1.4289    1.0312    0.0000 O   0  0  0  0  0  0  0  0  0  0  0  0
    0.0000    0.2062    0.0000 O   0  0  0  0  0  0  0  0  0  0  0  0
    0.7144    0.6187    0.0000 H   0  0  0  0  0  0  0  0  0  0  0  0
    1.4289   -0.6187    0.0000 H   0  0  0  0  0  0  0  0  0  0  0  0
  2  1  1  0  0  0  0
  4  3  2  0  0  0  0
  5  3  1  0  0  0  0
  7  6  2  0  0  0  0
  8  4  1  0  0  0  0
  9  5  2  0  0  0  0
 10  6  1  0  0  0  0
 11  7  1  0  0  0  0
 13 12  1  0  0  0  0
 15  8  2  0  0  0  0
 15  9  1  0  0  0  0
 16 10  2  0  0  0  0
 17 11  2  0  0  0  0
 17 16  1  0  0  0  0
 18 14  1  0  0  0  0
 19 15  1  0  0  0  0
 18 19  1  6  0  0  0
 20 12  1  0  0  0  0
 20 14  1  0  0  0  0
 21  2  1  0  0  0  0
 21 16  1  0  0  0  0
 22 13  1  0  0  0  0
 22 18  1  0  0  0  0
 23 17  1  0  0  0  0
 19 23  1  6  0  0  0
 18 24  1  1  0  0  0
 19 25  1  6  0  0  0
M  END
> <DRUGBANK_ID>
DB00234

> <SECONDARY_ACCESSION_NUMBERS>
APRD00198

> <COMMON_NAME>
Reboxetine

> <CAS_NUMBER>
71620-89-8

> <UNII>
947S0YZ36I

> <SYNONYMS>
Reboxetina

$$$$
235
  Mrv0541 02231214322D          

 16 17  0  0  0  0            999 V2000
    5.9370   -1.1880    0.0000 O   0  0  0  0  0  0  0  0  0  0  0  0
    4.5080   -1.1880    0.0000 N   0  0  0  0  0  0  0  0  0  0  0  0
    1.6500    1.2870    0.0000 N   0  0  0  0  0  0  0  0  0  0  0  0
    6.6515    0.8745    0.0000 N   0  0  0  0  0  0  0  0  0  0  0  0
    3.7935    0.0495    0.0000 C   0  0  0  0  0  0  0  0  0  0  0  0
    3.7935   -0.7755    0.0000 C   0  0  0  0  0  0  0  0  0  0  0  0
    3.0791    0.4620    0.0000 C   0  0  0  0  0  0  0  0  0  0  0  0
    4.5080    0.4620    0.0000 C   0  0  0  0  0  0  0  0  0  0  0  0
    5.2224    0.0495    0.0000 C   0  0  0  0  0  0  0  0  0  0  0  0
    3.0791   -1.1880    0.0000 C   0  0  0  0  0  0  0  0  0  0  0  0
    5.2224   -0.7755    0.0000 C   0  0  0  0  0  0  0  0  0  0  0  0
    2.3645    0.0495    0.0000 C   0  0  0  0  0  0  0  0  0  0  0  0
    3.0791    1.2870    0.0000 C   0  0  0  0  0  0  0  0  0  0  0  0
    1.6500    0.4620    0.0000 C   0  0  0  0  0  0  0  0  0  0  0  0
    2.3645    1.6995    0.0000 C   0  0  0  0  0  0  0  0  0  0  0  0
    5.9370    0.4620    0.0000 C   0  0  0  0  0  0  0  0  0  0  0  0
  1 11  2  0  0  0  0
  2  6  1  0  0  0  0
  2 11  1  0  0  0  0
  3 14  2  0  0  0  0
  3 15  1  0  0  0  0
  4 16  3  0  0  0  0
  5  6  2  0  0  0  0
  5  7  1  0  0  0  0
  5  8  1  0  0  0  0
  6 10  1  0  0  0  0
  7 12  2  0  0  0  0
  7 13  1  0  0  0  0
  8  9  2  0  0  0  0
  9 11  1  0  0  0  0
  9 16  1  0  0  0  0
 12 14  1  0  0  0  0
 13 15  2  0  0  0  0
M  END
> <DRUGBANK_ID>
DB00235

> <SECONDARY_ACCESSION_NUMBERS>
APRD00010

> <COMMON_NAME>
Milrinone

> <CAS_NUMBER>
78415-72-2

> <UNII>
JU9YAX04C7

> <SYNONYMS>
1,6-Dihydro-2-methyl-6-oxo(3,4'-bipyridine)-5-carbonitrile; Milrinona; Milrinone; Milrinonum

$$$$
236
  Mrv0541 02231214322D          

 16 16  0  0  0  0            999 V2000
    1.6500   -3.3000    0.0000 Br  0  0  0  0  0  0  0  0  0  0  0  0
    4.5079    3.3000    0.0000 Br  0  0  0  0  0  0  0  0  0  0  0  0
    3.7935   -2.0625    0.0000 O   0  0  0  0  0  0  0  0  0  0  0  0
    2.3645    2.0625    0.0000 O   0  0  0  0  0  0  0  0  0  0  0  0
    3.0790   -0.8250    0.0000 N   0  0  0  0  0  0  0  0  0  0  0  0
    3.0790    0.8250    0.0000 N   0  0  0  0  0  0  0  0  0  0  0  0
    3.7935   -0.4125    0.0000 C   0  0  0  0  0  0  0  0  0  0  0  0
    2.3645   -0.4125    0.0000 C   0  0  0  0  0  0  0  0  0  0  0  0
    3.7935    0.4125    0.0000 C   0  0  0  0  0  0  0  0  0  0  0  0
    2.3645    0.4125    0.0000 C   0  0  0  0  0  0  0  0  0  0  0  0
    3.0790   -1.6500    0.0000 C   0  0  0  0  0  0  0  0  0  0  0  0
    3.0790    1.6500    0.0000 C   0  0  0  0  0  0  0  0  0  0  0  0
    2.3645   -2.0625    0.0000 C   0  0  0  0  0  0  0  0  0  0  0  0
    3.7935    2.0625    0.0000 C   0  0  0  0  0  0  0  0  0  0  0  0
    2.3645   -2.8875    0.0000 C   0  0  0  0  0  0  0  0  0  0  0  0
    3.7935    2.8875    0.0000 C   0  0  0  0  0  0  0  0  0  0  0  0
  1 15  1  0  0  0  0
  2 16  1  0  0  0  0
  3 11  2  0  0  0  0
  4 12  2  0  0  0  0
  5  7  1  0  0  0  0
  5  8  1  0  0  0  0
  5 11  1  0  0  0  0
  6  9  1  0  0  0  0
  6 10  1  0  0  0  0
  6 12  1  0  0  0  0
  7  9  1  0  0  0  0
  8 10  1  0  0  0  0
 11 13  1  0  0  0  0
 12 14  1  0  0  0  0
 13 15  1  0  0  0  0
 14 16  1  0  0  0  0
M  END
> <DRUGBANK_ID>
[truncated: 26,017,396 more chars]
