# Supplementary material for: Combined Machine Learning and Molecular Modelling Workflow for the Recognition of Potentially Novel Fungicides
Source: Molecules. 2020 May 8;25(9):2198. doi: 10.3390/molecules25092198 (PMC7249108; doi:10.3390/molecules25092198)
Supplement: Supplementary file 1 [file molecules-25-02198-s001.zip › Revised_Supplementary/Supplementary_Table_S1.xlsx]

## Sheet: Sheet1
Supplementary table S1. List of compounds in Ref. [3] declared as non-antifungals, but now revised
Comp. No.	Comp. Common name		Antifungal or non-antifungal	Literature evidence (link) if antifungal							Year of publication
1	Acetaminophen		Non-fungicide as stated in Ref. [3]
2	Acetazolamide		Possess antifungal activity:	https://www.ncbi.nlm.nih.gov/pmc/articles/PMC2997425/							2010
3	Amantadine		Possess antifungal activity:	https://www.ncbi.nlm.nih.gov/pubmed/23134606							2012
4	Amineptine		Non-fungicide as stated in Ref. [3]
5	Amiodarone		Possess antifungal activity:	https://www.ncbi.nlm.nih.gov/pubmed/12754197							2003
6	Amlodipine		Possess only synergistic activity:	https://www.ncbi.nlm.nih.gov/pmc/articles/PMC4795682/							2016
7	Aprobarbital		Non-fungicide as stated in Ref. [3]
8	Artane		Non-fungicide as stated in Ref. [3]
9	Aspirin		Might possess antifungal activity:	https://academic.oup.com/femsyr/article/7/8/1207/548169							2007
10	Atenolol		Non-fungicide as stated in Ref. [3]
11	Azathioprine		Non-fungicide as stated in Ref. [3]
12	Baclofen		Non-fungicide as stated in Ref. [3]
13	Bromocriptine		Non-fungicide as stated in Ref. [3]
14	Buclizine		Non-fungicide as stated in Ref. [3]
15	Buprenorphine		Non-fungicide as stated in Ref. [3]
16	Busulfan		Non-fungicide as stated in Ref. [3]
17	Caffeine		Might possess antifungal activity:	https://academicjournals.org/journal/JMPR/article-abstract/5D3CFDC22235							2013
18	Cantil		Non-fungicide as stated in Ref. [3]
19	Carbachol		Non-fungicide as stated in Ref. [3]
20	Carbamazepine		Non-fungicide as stated in Ref. [3]
21	Carisoprodol		Non-fungicide as stated in Ref. [3]
22	Carvedilol		Possess antifungal activity:	https://www.ncbi.nlm.nih.gov/pubmed/23807392					in addition to Artesunate		2013			Citation: However, the antifungal effects of 3 FLCZ enhancers-artesunate, carvedilol, and bortezomib-were previously unknown.
23	Cefoperazone		Non-fungicide as stated in Ref. [3]
24	Chloral		Non-fungicide as stated in Ref. [3]
25	Chlorambucil		Non-fungicide as stated in Ref. [3]
26	Chlordiazepoxide		Non-fungicide as stated in Ref. [3]
27	Chlorpropamide		Non-fungicide as stated in Ref. [3]
28	Chlorthalidone		Non-fungicide as stated in Ref. [3]
29	Clidinium		Non-fungicide as stated in Ref. [3]
30	Clobazam		Non-fungicide as stated in Ref. [3]
31	Clomipramine		Non-fungicide as stated in Ref. [3]
32	Clonidine		Non-fungicide as stated in Ref. [3]
33	Codeine		Non-fungicide as stated in Ref. [3]
34	Colchicine		Non-fungicide as stated in Ref. [3]
35	Cromolyn		Non-fungicide as stated in Ref. [3]
36	Cyclosporin		Non-fungicide as stated in Ref. [3]
37	Cytarabine		Non-fungicide as stated in Ref. [3]
38	Desipramine		Non-fungicide as stated in Ref. [3]
39	Dexamethasone		Possess antifungal activity:	https://www.ncbi.nlm.nih.gov/pubmed/28673609							2017
40	Diazepam		Non-fungicide as stated in Ref. [3]
41	Didanosine		Non-fungicide as stated in Ref. [3]
42	Dimercaprol		Non-fungicide as stated in Ref. [3]
43	Diphenhydramine		Non-fungicide as stated in Ref. [3]
44	Diphenidol		Non-fungicide as stated in Ref. [3]
45	Dobutamine		Non-fungicide as stated in Ref. [3]
46	Dofetilide		Non-fungicide as stated in Ref. [3]
47	Dopamine		Non-fungicide as stated in Ref. [3]
48	Doxazosin		Non-fungicide as stated in Ref. [3]
49	Doxepin		Non-fungicide as stated in Ref. [3]
50	Doxorubicin		Possess antifungal activity:	https://academic.oup.com/mmy/article/50/3/333/957149							2012
51	Dronabinol		Non-fungicide as stated in Ref. [3]
52	Efavirenz		Non-fungicide as stated in Ref. [3]
53	Epinephrine		Non-fungicide as stated in Ref. [3]
54	Eprosartan		Non-fungicide as stated in Ref. [3]
55	Ergotamine		Non-fungicide as stated in Ref. [3]
56	Estazolam		Non-fungicide as stated in Ref. [3]
57	Ethosuximide		Non-fungicide as stated in Ref. [3]
58	Etoposide		Non-fungicide as stated in Ref. [3]
59	Felbamate		Non-fungicide as stated in Ref. [3]
60	Fentanyl		Non-fungicide as stated in Ref. [3]
61	Fexofenadine		Non-fungicide as stated in Ref. [3]
62	Flecainide		Non-fungicide as stated in Ref. [3]
63	Flunarizine		Might possess only synergistic activity:	https://www.ncbi.nlm.nih.gov/pmc/articles/PMC4795682/							2016
64	Flunisolide		Non-fungicide as stated in Ref. [3]
65	Fluoxetine		Possess antifungal activity:	https://aac.asm.org/content/58/7/4224							2014
66	Fluticasone propionate		Non-fungicide as stated in Ref. [3]
67	Fluvoxamine		Non-fungicide as stated in Ref. [3]
68	Gabapentin		Non-fungicide as stated in Ref. [3]
69	Gestodene		Non-fungicide as stated in Ref. [3]
70	Glutethimide		Non-fungicide as stated in Ref. [3]
71	Glycopyrrolate		Non-fungicide as stated in Ref. [3]
72	Halofantrine		Non-fungicide as stated in Ref. [3]
73	Halothane		Possess antifungal activity:	https://www.ncbi.nlm.nih.gov/pubmed/3534634							1986
74	Hydromorphone		Non-fungicide as stated in Ref. [3]
75	Ibuprofen		Possess antifungal activity:	https://www.ncbi.nlm.nih.gov/pubmed/10966233							2000
76	Idarubicin		Possess antifungal activity:	https://academic.oup.com/mmy/article/50/3/333/957149							2012
77	Indapamide		Non-fungicide as stated in Ref. [3]
78	Indomethacin		Possess antifungal activity:	https://www.ncbi.nlm.nih.gov/pmc/articles/PMC5138225/							2016
79	Isoetharine		Non-fungicide as stated in Ref. [3]
80	Ketamine		Possess antifungal activity:	https://academic.oup.com/femspd/article/76/2/fty006/4819281
81	Labetalol		Non-fungicide as stated in Ref. [3]
82	Lacidipine		Non-fungicide as stated in Ref. [3]
83	Leflunomide		Non-fungicide as stated in Ref. [3]
84	Leuprorelin		Non-fungicide as stated in Ref. [3]
85	Levodopa		Non-fungicide as stated in Ref. [3]
86	Lidocaine		Possess antifungal activity:	https://www.ncbi.nlm.nih.gov/pubmed/10968594							2018
87	Loratadine		Non-fungicide as stated in Ref. [3]
88	Loxapine		Non-fungicide as stated in Ref. [3]
89	Meclizine		Non-fungicide as stated in Ref. [3]
90	Medroxyprogesterone		Non-fungicide as stated in Ref. [3]
91	Megestrol acetate		Possess antifungal activity:	https://www.ncbi.nlm.nih.gov/pmc/articles/PMC3910836/							2014
92	Melfalan		Non-fungicide as stated in Ref. [3]
93	Meprobamate		Non-fungicide as stated in Ref. [3]
94	Methantheline		Non-fungicide as stated in Ref. [3]
95	Methocarbamol		Non-fungicide as stated in Ref. [3]
96	Methoxyflurane		Possess antifungal activity:	https://www.ncbi.nlm.nih.gov/pubmed/3534634							1986
97	Methscopolamine		Non-fungicide as stated in Ref. [3]
98	Methsuximide		Non-fungicide as stated in Ref. [3]
99	Methylphenidate		Non-fungicide as stated in Ref. [3]
100	Metoclopramide		Non-fungicide as stated in Ref. [3]
101	Midodrine		Non-fungicide as stated in Ref. [3]
102	Mirtazapine		Non-fungicide as stated in Ref. [3]
103	Modafinil		Non-fungicide as stated in Ref. [3]
104	Montelukast		Non-fungicide as stated in Ref. [3]
105	Moricizine		Non-fungicide as stated in Ref. [3]
106	Morphine		Non-fungicide as stated in Ref. [3]
107	Nadolol		Non-fungicide as stated in Ref. [3]
108	Nalbuphine		Non-fungicide as stated in Ref. [3]
109	Naloxone		Non-fungicide as stated in Ref. [3]
110	Nefazodone		Non-fungicide as stated in Ref. [3]
111	Nifedipine		Possess antifungal activity:	https://www.ncbi.nlm.nih.gov/pmc/articles/PMC4795682/							2016
112	Nitroglycerin		Possess antifungal activity:	https://www.hindawi.com/journals/idog/2012/727248/							2012
113	Olanzapine		Possess antifungal activity:	https://www.ncbi.nlm.nih.gov/pmc/articles/PMC5422476/							2017
114	Oxaprozin		Non-fungicide as stated in Ref. [3]
115	Oxcarbazepine		Non-fungicide as stated in Ref. [3]
116	Oxycodone		Non-fungicide as stated in Ref. [3]
117	Paramethasone		Non-fungicide as stated in Ref. [3]
118	Pecazine		Non-fungicide as stated in Ref. [3]
119	Penbutolol		Non-fungicide as stated in Ref. [3]
120	Phenelzine		Non-fungicide as stated in Ref. [3]
121	Phensuximide		Non-fungicide as stated in Ref. [3]
122	Phentolamine		Non-fungicide as stated in Ref. [3]
123	Phenylbutazone		Non-fungicide as stated in Ref. [3]
124	Phenytoin		Non-fungicide as stated in Ref. [3]
125	Pilocarpine		Non-fungicide as stated in Ref. [3]
126	Pimozide		Non-fungicide as stated in Ref. [3]
127	Probenecid		Non-fungicide as stated in Ref. [3]
128	Procarazine		Non-fungicide as stated in Ref. [3]
129	Procyclidine		Non-fungicide as stated in Ref. [3]
130	Promazine		Non-fungicide as stated in Ref. [3]
131	Propantheline		Non-fungicide as stated in Ref. [3]
132	Pyrantel		Non-fungicide as stated in Ref. [3]
133	Quazepam		Non-fungicide as stated in Ref. [3]
134	Quinidine		Non-fungicide as stated in Ref. [3]
135	Rifampin		Possess synergistic antifungal activity:	https://academic.oup.com/cid/article-abstract/5/Supplement_3/S614/275774?redirectedFrom=PDF							1983
136	Risperidone		Non-fungicide as stated in Ref. [3]
137	Ropinirole		Non-fungicide as stated in Ref. [3]
138	Salbutamol		Non-fungicide as stated in Ref. [3]
139	Salmeterol		Non-fungicide as stated in Ref. [3]
140	Sertraline		Possess antifungal activity:	https://www.ncbi.nlm.nih.gov/pubmed/22508310							2012
141	Sotalol		Non-fungicide as stated in Ref. [3]
142	Sulfinpyrazone		Non-fungicide as stated in Ref. [3]
143	Tegafur		Non-fungicide as stated in Ref. [3]
144	Terpin		Non-fungicide as stated in Ref. [3]
145	Tolbutamide		Non-fungicide as stated in Ref. [3]
146	Tranylcypromine		Non-fungicide as stated in Ref. [3]
147	Trazodone		Non-fungicide as stated in Ref. [3]
148	Trimipramine		Non-fungicide as stated in Ref. [3]
149	Valproic acid		Possess antifungal activity:	https://www.ncbi.nlm.nih.gov/pubmed/23134606							2012
150	Vancomycin		Non-fungicide as stated in Ref. [3]
151	Venlafaxine		Non-fungicide as stated in Ref. [3]
152	Verapamil		Possess antifungal activity:	https://www.ncbi.nlm.nih.gov/pubmed/24650198							2014
153	Wytensin		Non-fungicide as stated in Ref. [3]
154	Zafirlukast		Possess antifungal activity:	https://sti.bmj.com/content/80/3/219							2003
155	Zaleplon		Non-fungicide as stated in Ref. [3]
156	Zileuton		Non-fungicide as stated in Ref. [3]
157	Zonisamide		Non-fungicide as stated in Ref. [3]
158	Zopiclone		Non-fungicide as stated in Ref. [3]
