# Supplementary material for: Combined Machine Learning and Molecular Modelling Workflow for the Recognition of Potentially Novel Fungicides
Source: Molecules. 2020 May 8;25(9):2198. doi: 10.3390/molecules25092198 (PMC7249108; doi:10.3390/molecules25092198)
Supplement: Supplementary file 1 [file molecules-25-02198-s001.zip › Revised_Supplementary/Supplementary_Table_S10.xlsx]

## Sheet: Sheet1
5tz1							5hk1
		Goldscore Fitness	Autodock4 ΔG(100)						Gold Chemscore Fitness	Autodock4 ΔG(100)
Gold_albaconazole		69.3905	-9.78				Pentazocine		32.0483	-8.12
Gold_aliconazole		63.7235	-9.68				spiroxamine		35.0099	-9.77
Gold_azaconazole		52.9913	-7.89				dodemorph		35.0163	-10.92
Gold_bifonazole		72.4377	-10.02				aldimorph		36.5344	-9.01
Gold_bitertanol		62.9893	-9.57				tridemorph		37.4083	-9.2
Gold_bromuconazole		55.9243	-8.99				fenpropidin		37.4662	-10.07
Gold_butoconazole		68.8675	-10.14				Sufentanil		38.2277	-9.8
Gold_climbazol		58.1464	-7.92				piperalin		38.7445	-9.89
Gold_clotrimazole		60.5965	-9.87				fenpropimorph		40.4503	-10.71
Gold_croconazole		61.9152	-9.28				4_IBP		40.6681	-12.06
Gold_cyproconazole		53.3597	-7.72				PD144418		41.3247	-10.61
Gold_difenoconazole		69.6456	-11.09				Ne-100		41.3976	-9.89
Gold_dinicionazole-M		59.3081	-8.7				opipramol		43.1918	-12.69
Gold_eberconazole		65.1168	-9.98				Haloperidol		44.0753	-12.01
Gold_econazole		64.8699	-9.9				ifenprodil		44.3052	-11.09
Gold_efinaconazole		63.2916	-8.15				Emopamil		45.4289	-11.15
Gold_epoxiconazole		62.6772	-9.4				fecosterol		45.7557	-11.56
Gold_etaconazole		56.7296	-8.51				tamoxifene		47.2538	-11.11
Gold_fenticonazole		75.6403	-11.97				amiodarone		47.4226	-10.37
Gold_fluconazole		56.7512	-6.76				triparanol		50.9365	-11.83
Gold_fluquinconazole		62.7119	-8.98				clomiphene		51.0032	-11.25
Gold_flutriafol		63.8111	-7.89
Gold_fosfluconazole		62.1276	-10.82				Average		41.6033
Gold_furconazole-cis		68.7243	-8.15				Median		41.3247	Round value of median		41	Taken as Cut-off
Gold_hexaconazole		58.3911	-7.68				Standard deviation		5.2418
Gold_imazalil		54.8846	-7.73
Gold_imibenconazole		66.1809	-9.66
Gold_ipconazole		71.9298	-9.26
Gold_ipfentrifluconazole		61.4657	-9.53
Gold_isavuconazole		72.8257	-11.14
Gold_itraconazole		96.1557	-13.8
Gold_ketoconazole		87.7795	-12.59
Gold_Levoketoconazole		74.7656	-12.88
Gold_ligand_VT1161		74.6291	-10.39
Gold_mefentrifluconazole		61.245	-9.38
Gold_metconazole		60.6193	-8.84
Gold_miconazole		67.3983	-10.09
Gold_myclobutanil		57.6861	-8.7
Gold_neticonazole		62.0646	-7.61
Gold_omoconazole		65.1367	-10.18
Gold_oxiconazole		70.8927	-10.78
Gold_oxpoconazole		61.3288	-10.17
Gold_penconazole		52.4786	-7.76
Gold_posaconazole		89.0153	-13.81
Gold_prochloraz		60.1335	-8.14
Gold_prothioconazole		69.8948	-8.12
Gold_Isoconazole		64.6211	-10.02
Gold_pyrifenox		57.3148	-9.08
Gold_pyrisoxazole		57.6883	-9.13
Gold_quinconazole		68.4452	-9.3
Gold_ravuconazole		70.1577	-10.69
Gold_sertaconazole		75.161	-10.6
Gold_sulconazole		70.9682	-9.76
Gold_tebuconazole		56.1468	-8.44
Gold_terconazole		79.4104	-12.22
Gold_tetraconazole		58.6079	-7.4
Gold_triadimefon		59.5692	-8.03
Gold_triadimenol		57.5583	-7.98
Gold_triticonazole		61.3284	-9.64
Gold_triflumizole		59.6575	-7.13
Gold_uniconazole		56.1081	-8.15
Gold_uniconazole-P		57.6784	-8.16
Gold_voriconazole		60.1315	-7.75
Gold_triforine		55.4888	-6.52
Gold_Tioconazole		70.5898	-9.16
Gold_nuarimol		57.1902	-8.58
Gold_fenarimol		57.8397	-9.28
Gold_dapaconazole		62.1459	-9.26
propiconazole		60.7178	-8.64
Gold_pefurazoate		63.3191	-7.81
Average		64.3785
Median		62.1367	Round value of median cut-off 62
Standard deviation		8.41642
