# Supplementary material for: Combined Machine Learning and Molecular Modelling Workflow for the Recognition of Potentially Novel Fungicides
Source: Molecules. 2020 May 8;25(9):2198. doi: 10.3390/molecules25092198 (PMC7249108; doi:10.3390/molecules25092198)
Supplement: Supplementary file 1 [file molecules-25-02198-s001.zip › Revised_Supplementary/Supplementary_Table_S12.ods]

## Sheet: Sheet1
												protein complex		Ligand	FINALLY DETERMINED QM/MM ENERGY SCORE USED IN ARTICLE					protein complex		Ligand
		HIGHER level of theor				LOWER level of theor						Gibbs fre en MINUS at lower levelof theor el energy	E LOWER level of theor + Gibbs free corr	Gibbs fre en MINUS at lower levelof theor el energy	E HIGHER level of theor + Gibbs free corr in hartrees	SAME E but in kcal/mol				total thermal correction (ZPE+ther)	E LOWER lev of ther+ther corr	total thermal correction (ZPE+ther)	E HIGHER lev of ther+ther corr									Ehigher level plus Gibbs free E corr
	prot+ligand	prot	free ligand	binding E	in kcal/mol	prot+ligand	prot	free ligand	binding E	in kcal/mol	cisti prot	0.75598403		-	-				cisti prot	2.03758239							HOMO lig	LUMO lig	HOMO comp	LUMO comp
H2O	-2761.940772	-2685.465159	-76.43309709	-0.042515505	-26.67881962	-2756.984037	-2680.547332	-76.37565934	-0.061045223		H2O	0.78202426	-0.037999672	0.002994679	-0.019469955	-12.22			H2O	2.06690966	-0.055235163	0.02351721	-0.036705445
fluconazole	-3791.308662	-2685.465159	-1105.740181	-0.103321174	-64.83486339	-3782.158929	-2680.547332	-1101.491332	-0.120264708		fluconazole	0.9921571	-0.090835458	0.20674382	-0.073891924	-46.37			fluconazole	2.3177653	-0.108799548	0.26871775	-0.091856014
miconazole	-5405.360809	-2685.465159	-2719.770083	-0.125566649	-78.79407694	-5387.414286	-2680.547332	-2706.73583	-0.131124048		miconazole	0.96759465	-0.151759288	0.23224586	-0.146201889	-91.74			miconazole	2.38079507	-0.092591958	0.30468059	-0.087034559
ketoconazole	-5133.174127	-2685.465159	-2447.572936	-0.13603129	-85.36072301	-5117.761247	-2680.547332	-2437.051353	-0.162562738		ketoconazole	1.2058408	-0.164511858	0.45180589	-0.13798041	-86.58			ketoconazole	2.60554132	-0.136687738	0.54208393	-0.11015629
oteseconazole	-4694.360609	-2685.465159	-2008.729843	-0.165606431	-103.9193601	-4680.054648	-2680.547332	-1999.342586	-0.164730038		oteseconazole	1.06362906	-0.168625638	0.31154063	-0.169502031	-106.36			oteseconazole	2.46543399	-0.136826668	0.39994823	-0.137703061
voriconazole	-3951.891092	-2685.465159	-1266.325913	-0.100019961	-62.76332573	-3941.529741	-2680.547332	-1260.869524	-0.112884938		voriconazole	0.98132109	-0.132252048	0.24470417	-0.119387071	-74.92			voriconazole	2.38258229	-0.078772628	0.31088759	-0.065907651														Ehigher + Gibbs free E corr
clotrimazole	-4103.529099	-2685.465159	-1418.00835	-0.055589707	-34.88298606	-4091.422332	-2680.547332	-1410.813799	-0.061200938		clotrimazole	1.03394193	-0.065526958	0.28228392	-0.059915727	-37.60			clotrimazole	2.42885241	-0.017729178	0.34779826	-0.012117947			Model compound	HOMO lig	LUMO lig	HOMO comp	LUMO comp		Ehigher level plus Gibbs free E corr		HOMO(comp)-HOMO(lig)	LUMO(comp)-LUMO(lig)
DB08192 *	-3964.073138	-2685.465159	-1278.508571	-0.099407298	-62.37887456	-3955.416351	-2680.547332	-1274.766587	-0.102431488		DB08192 *	1.03920237	-0.090636628	0.27142348	-0.087612438	-54.98			DB08192 *	2.39867001	-0.075897178	0.33455331	-0.072872988			DB08192	-0.198168	-0.083648	-0.118173	-0.106683		-0.087612438		0.079995	-0.023035		-0.087612438	-0.087612438	-54.97750556
DB04591	-4195.574173	-2685.465159	-1509.974799	-0.13421498	-84.22097372	-4184.374325	-2680.547332	-1503.70056	-0.126432528		DB04591	1.14695898	-0.123373998	0.38791642	-0.13115645	-82.30			DB04591	2.53455145	-0.094601188	0.46513772	-0.10238364			DB08192 COO	-0.182609	-0.056186	-0.107821	-0.097293		-0.047524646		0.074788	-0.041107		-0.047524646	-0.070559646	-44.27674217
DB07011	-3927.325346	-2685.465159	-1241.72447	-0.135716663	-85.16329175	-3917.288038	-2680.547332	-1236.611228	-0.129477258		DB07011	1.13527707	-0.118005818	0.3678216	-0.124245223	-77.96			DB07011	2.49996005	-0.105358458	0.43825886	-0.111597863			DB08192 nHplus	-0.227362	-0.093077	-0.116542	-0.105841		-0.124339475		0.11082	-0.012764		-0.124339475	-0.044344475	-27.82651291
DB08745	-4881.030045	-2685.465159	-2195.474215	-0.090670888	-56.89670774	-4868.477035	-2680.547332	-2187.835447	-0.094256208		DB08745	1.18534764	-0.094660128	0.42976753	-0.091074808	-57.15			DB08745	2.58493942	-0.056424638	0.50952546	-0.052839318			DB08192 pH7,4	-0.187671	-0.074514	-0.104338	-0.094213		-0.05270874		0.083333	-0.019699		-0.05270874
DB13083	-4171.364719	-2685.465159	-1485.758434	-0.141125787	-88.55756017	-4161.601638	-2680.547332	-1480.908286	-0.146019718		DB13083	1.1262596	-0.136735698	0.36099155	-0.131841767	-82.73			DB13083	2.49863236	-0.118674388	0.43370464	-0.113780457
DB07008	-3975.741185	-2685.465159	-1290.083924	-0.192102241	-120.545693	-3966.085807	-2680.547332	-1285.343933	-0.194541388		DB07008	1.00964947	-0.201121378	0.26024543	-0.198682231	-124.67			DB07008	2.39519739	-0.167343918	0.33041753	-0.164904771
DB13113	-3999.921334	-2685.465159	-1314.406408	-0.049766008	-31.22856846	-3989.435501	-2680.547332	-1308.833687	-0.054482188		DB13113	1.00525752	-0.054355488	0.24914679	-0.049639308	-31.15			DB13113	2.39723728	-0.012858458	0.31803116	-0.008142278
DB12623	-4606.349189	-2685.465159	-1920.733492	-0.150538407	-94.46405483	-4595.698892	-2680.547332	-1915.010361	-0.141198878		DB12623	1.17029885	-0.104753418	0.37786936	-0.114092947	-71.59			DB12623	2.51562224	-0.122475078	0.45931605	-0.131814607			HIT with NH+ at pH 7.4
DB04600 **	-6832.055963	-2685.465159	-4146.211692	-0.379112395	-237.8960605	-6810.837408	-2680.547332	-4129.954458	-0.335618028		DB04600 **	1.02654376	-0.315667008	0.25060871	-0.359161375	-225.38			DB04600 **	2.39663816	-0.304099018	0.32753676	-0.347593385			DB04591	-0.181595	-0.067873	-0.093348	-0.093378		-0.13115645		0.088247	-0.025505		-0.13115645
DB12017 or: COO-Fe	-3447.946435	-2685.465159	-762.3692562	-0.112019548	-70.29316273	-3439.978935	-2680.547332	-759.3166552	-0.114947988		DB12017 or: COO-Fe	0.97994603	-0.078502888	0.1875169	-0.075574448	-47.42			DB12017 or: COO-Fe	2.28748875	-0.107469488	0.24242786	-0.104541048			DB04591 NH+	-0.189065	-0.070318	-0.118032	-0.106606		-0.247325631		0.071033	-0.036288		-0.247325631	-0.159078631	-99.82311334
DB08192 COO	-3963.581559	-2685.465159	-1278.040656	-0.075743446	-47.52961814	-3954.922013	-2680.547332	-1274.292746	-0.081935108		DB08192 COO	1.04275403	-0.053716308	0.2585512	-0.047524646	-29.82			DB08192 COO	2.38027798	-0.060405428	0.32116591	-0.054213766
DB08192 nHplus	-3964.530857	-2685.465159	-1278.972766	-0.092931865	-58.31548883	-3955.879693	-2680.547332	-1275.235671	-0.096690148		DB08192 nHplus	1.0103582	-0.128097758	0.28578178	-0.124339475	-78.02			DB08192 nHplus	2.43389354	-0.048956668	0.34857767	-0.045198385
DB08192 pH7,4	-3964.026299	-2685.465159	-1278.509422	-0.0517181	-32.45352153	-3955.370153	-2680.547332	-1274.766186	-0.056634838		DB08192 pH7,4	1.03145811	-0.057625478	0.27646472	-0.05270874	-33.08			DB08192 pH7,4	2.404018	-0.026420148	0.33622092	-0.02150341			DB07011	-0.181325	-0.056723	-0.074345	-0.160502	-0.033451	-0.124245223		0.10698	-0.103779		-0.124245223
DB04591 nHplus	-4196.140956	-2685.465159	-1510.43422	-0.241577071	-151.5915444	-4184.950343	-2680.547332	-1504.165268	-0.237743338		DB04591 nHplus	1.1525877	-0.243491898	0.40235223	-0.247325631	-155.20			DB04591 nHplus	2.55416892	-0.200790088	0.47963328	-0.204623821			DB07011 NH+	-0.19306	-0.05914	-0.115971	-0.104223		-0.202775673		0.077089	-0.045083		-0.202775673	-0.095795673	-60.112551
DB07011 pH7,4	-3927.858036	-2685.465159	-1242.195596	-0.197280453	-123.7950623	-3917.831323	-2680.547332	-1237.088455	-0.195536115		DB07011 pH7,4	1.13527707	-0.201031335	0.38478826	-0.202775673	-127.24			DB07011 pH7,4	2.49996005	-0.188422835	0.45526438	-0.190167173	# ZPE approx from DB07011 due to failed PHVA calculations
DB07227 or: C≡N-Fe	-4344.952365	-2685.465159	-1659.259195	-0.22801115	-143.0788208	-4332.719688	-2680.547332	-1651.944713	-0.227643258		DB07227 or: C≡N-Fe	1.11163892	-0.204866998	0.33287863	-0.20523489	-128.79			DB07227 or: C≡N-Fe	2.47078812	-0.201761888	0.40732436	-0.20212978			DB07227 C≡N-Fe	-0.198935	-0.08909	-0.123815	-0.115684		-0.20523489		0.07512	-0.026594		-0.20523489
DB07227 or: C≡N-Fe NH+	-4345.47603	-2685.465159	-1659.649758	-0.361112304	-226.6008598	-4333.248937	-2680.547332	-1652.341368	-0.360237268		DB07227 or: C≡N-Fe NH+	1.11163892	-0.337461008	0.33287863	-0.338336044	-212.31			DB07227 or: C≡N-Fe NH+	2.47078812	-0.350528638	0.4234971	-0.351403674			DB07227 C≡N-Fe NH+	-0.253386	-0.11211	-0.124026	-0.115974		-0.427702073		0.12936	-0.003864		-0.338336044	-0.263216044	-165.1701734
DB12345	-4449.443864	-2685.465159	-1763.829241	-0.149463038	-93.78925219	-4439.348777	-2680.547332	-1758.656754	-0.144690598		DB12345	1.14631259	-0.148525968	0.39416393	-0.153298408	-96.20			DB12345	2.54399644	-0.111538948	0.4732624	-0.116311388
DB07578	-4187.658434	-2685.465159	-1502.059991	-0.133283649	-83.63655583	-4177.861791	-2680.547332	-1497.18485	-0.129609088		DB07578	1.0441422	-0.108651752	0.267200834	-0.112326313	-70.49			DB07578	2.42127682	-0.079248132	0.333333474	-0.082922693
DB07227 or: azoleN-Fe	-4344.85739	-2685.465159	-1659.259195	-0.133035363	-83.48075459	-4332.623477	-2680.547332	-1651.944713	-0.131431538		DB07227 or: azoleN-Fe	1.13584078	-0.084453418	0.33287863	-0.086057243	-54.00			DB07227 or: azoleN-Fe	2.46252656	-0.113811728	0.40732436	-0.115415553
DB12017 or: azoleN-Fe	-3447.9106	-2685.465159	-762.3692562	-0.076184431	-47.80634007	-3439.946444	-2680.547332	-759.3166552	-0.082457272		DB12017 or: azoleN-Fe	0.96278037	-0.118088792	0.24242786	-0.111815951	-70.17			DB12017 or: azoleN-Fe	2.3005017	-0.061965822	0.24242786	-0.055692981
DB02706 tetrazole_A1	-4716.568671	-2685.465159	-2030.983623	-0.119887881	-75.2306046	-4707.095122	-2680.547332	-2026.428727	-0.119063169		DB02706 tetrazole_A1	1.08830946	-0.094724669	0.30798693	-0.095549381	-59.96			DB02706 tetrazole_A1	2.4485448	-0.095307969	0.38720721	-0.096132681
DB12682 Mubritinib	-4320.72781	-2685.465159	-1635.053011	-0.209639388	-131.5503929	-4308.290241	-2680.547332	-1627.541149	-0.201760375		DB12682 Mubritinib	1.16899719	-0.176332595	0.38758538	-0.184211608	-115.59			DB12682 Mubritinib	2.52095152	-0.191337715	0.47294647	-0.199216728			MODEL compound "DB08192"	delta G in hartrees	HOMO lig	LUMO lig	HOMO comp	LUMO comp	HOMOcomp-HOMOlig	LUMOcomp-LUMOlig	Compensated ion energies	Compensated E in kcal/mol
																										DB08192	-0.087612438	-0.198168	-0.083648	-0.118173	-0.106683	0.079995	-0.023035	-0.087612438	-54.98	Comment: the same as it's HOMO & LUMO energies are used for ion compensation below
																										DB08192 COO-	-0.047524646							-0.070559646	-44.28	Comment: energy (AB35 + compensation which in case of anion is AH34)
							Entropy correction for water due to different symmetry number												0.56848287	0.301282036	0.267200834					DB08192 NH+	-0.124339475							-0.044344475	-27.83	Comment: energy (AB36 + compensation which in case of cation is AG34)
							H2O Sn1	0.00567475		total en	-2195.279604															DB08192 pH 7,4 (zwitter-ion)	-0.05270874							-0.05270874	-33.08	Comment: zwitter-ion is neutrally charged so no need for HOMO or LUMO compensations
							H2O Sn 2	0.00502029		correctedG solv	-2195.272516								2.412987131
							dif Sn1 -Sn2	-0.00065446		fin singl en	-2195.474215								1.037522551							Conclusion 1: DB08192 neutral, uncharged is more stable than its zwitter-ionic counter part
* model compound, not a hit compound							total ent cor	-0.0221212		gcp cor	0.039159081															Comment 1: E(binding) = E(complex) – (E(ligand+E(protein))
**decomposed in active site							total minus d	-0.02146674		disp cor	-0.233770357															Comment 2: To obtain charged species either add proton or remove electron (we understand that it is not the same, but as an energy approximation - "roughly similar"), and by removing electron both complex and ligand lose its HOMO energy, but HOMO energy of complex is always more positive that ligand HOMO energy, see above HOMO energy for model compound
							total enth c	-76.35119792																		Conclusion 2: The consequence of above comments is that positively charged complex that decomposes to neutral protein and positive ligand will always have overestimated absolute binding energy, because contribution of cation ligand is more negative than contribution of cation complex
							Final single point ener	-76.37565934			-2195.474215															Comment 3: This is actually what we obtained in this calculation with modelcompound and with all other calculations with other compounds, cation binding energy is overestimated
							Gibbs free en with sn = 1	-76.37331912																		Comment 4: We attempt to compensate it by subtracting the gap between HOMO energies of neutral uncharged complex and ligand,
							Gibbs free en with sn = 2 cor!	-76.37266466																		Conclusion4: This in the end leads to similar energy of HOMO compensated NH+ form with zwitter ionic form of the same model compound
							G-El for sn = 1	0.00234022																		Comment 5: The similar is with COO- anion, but in this case instead of HOMO compensation of complex and ligand we aretalking aboout LUMO compensation because because LUMO oc complex is this time always more negative than LUMO of ligand
							G-El for sn = 2	0.00299468																		Conclusion 5:This in the end leads to similar energy of LUMO compensated COO- form with zwitter ionic form of the same model compound
								0.002340219
								0.002994679																		Below is similar compensations (in these cases HOMO compensations) for few hits with piperidin groups
																										HIT with NH+ at pH 7.4	delta G in hartrees	in kcal/mol	HOMO lig	LUMO lig	HOMO comp	LUMO comp	HOMOcomp-HOMOlig	Compensated ion energies in hartrees	Compensated E in kcal/mol
																										DB04591	-0.13115645	-82.30	-0.181595	-0.067873	-0.093348	-0.093378	0.088247	-0.13115645	-82.30	Comment: the same as it's HOMO & LUMO energies are used for ion compensation below
																										DB04591 NH+	-0.247325631	-155.20						-0.159078631	-99.82	Comment: energy (AB53 + compensation which in case of cation is AH52)
																										DB07011	-0.124245223	-77.96	-0.181325	-0.056723	-0.074345	-0.160502	0.10698	-0.124245223	-77.96	Comment: the same as it's HOMO & LUMO energies are used for ion compensation below
																										DB07011 NH+	-0.202775673	-127.24						-0.095795673	-60.11	Comment: energy (AB57 + compensation which in case of cation is AH56)
																										DB07227 C≡N-Fe	-0.20523489	-128.79	-0.198935	-0.08909	-0.123815	-0.115684	0.07512	-0.20523489	-128.79	Comment: the same as it's HOMO & LUMO energies are used for ion compensation below
																										DB07227 C≡N-Fe NH+	-0.338336044	-212.31						-0.263216044	-165.17	Comment: energy (AB60 + compensation which in case of cation is AH59)



															G1 60 ligand FREQ																							freq,				1.29					E(vib)
																													0.55									freq,				1.29					E(vib)
																													0.53									freq,				1.29					E(vib)
											freq,				31.86				E(vib)			,,,							0.52									freq,				1.29					E(vib)
											freq,				45.69				E(vib)			,,,							0.49									freq,				1.29					E(vib)
											freq,				50.59				E(vib)			,,,							0.47									freq,				1.29					E(vib)
											freq,				77.97				E(vib)			,,,						0.45										freq,				1.29					E(vib)
											freq,				94.35				E(vib)			,,,						0.41										freq,				1.29					E(vib)
											freq,				105.8			E(vib)			,,,							0.41										freq,				1.29					E(vib)
											freq,				142.07			E(vib)			,,,							0.4										freq,				1.29					E(vib)
											freq,				143.65			E(vib)			,,,							0.35										freq,				1.29					E(vib)
											freq,				153.99			E(vib)			,,,							0.33										freq,				1.29					E(vib)
											freq,				203.69			E(vib)			,,,							0.32										freq,				1.29					E(vib)
											freq,				223.44			E(vib)			,,,							0.31										freq,				1.29					E(vib)
											freq,				230.11			E(vib)			,,,							0.29										freq,				1.29					E(vib)
											freq,				247.95			E(vib)			,,,							0.27										freq,				1.29					E(vib)
											freq,				269.21			E(vib)			,,,							0.26										freq,				1.29					E(vib)
											freq,				293.46			E(vib)			,,,							0.24										freq,				1.29					E(vib)
											freq,				303.04			E(vib)			,,,							0.24										freq,				1.29					E(vib)
											freq,				329.14			E(vib)			,,,							0.22										freq,				1.29					E(vib)
											freq,				334.9			E(vib)			,,,							0.2										freq,				1.29					E(vib)
											freq,				366.76			E(vib)			,,,							0.18										freq,				1.29					E(vib)
											freq,				385.22			E(vib)			,,,							0.18										freq,				1.3					E(vib)
											freq,				422.47			E(vib)			,,,							0.18										freq,				1.31					E(vib)
											freq,				425.51			E(vib)			,,,							0.18										freq,				1.31					E(vib)
											freq,				429.25			E(vib)			,,,							0.15										freq,				1.33					E(vib)
											freq,				431.63			E(vib)			,,,							0.15										freq,				1.33					E(vib)
											freq,				472.9			E(vib)			,,,							0.14										freq,				1.37					E(vib)
											freq,				484.78			E(vib)			,,,							0.13										freq,				1.37					E(vib)
											freq,				505.58			E(vib)			,,,							0.12										freq,				1.37					E(vib)
											freq,				515.89			E(vib)			,,,							0.12										freq,				1.37					E(vib)
											freq,				544.66			E(vib)			,,,							0.1										freq,				1.37					E(vib)
											freq,				559.03			E(vib)			,,,							0.1										freq,				1.37					E(vib)
											freq,				588.48			E(vib)			,,,							0.1										freq,				1.37					E(vib)
											freq,				601.47			E(vib)			,,,							0.09										freq,				1.37					E(vib)
											freq,				605.92			E(vib)			,,,							0.09										freq,				1.37					E(vib)
											freq,				627.92			E(vib)			,,,							0.08										freq,				1.37					E(vib)
											freq,				647.66			E(vib)			,,,							0.08										freq,				1.37					E(vib)
											freq,				652			E(vib)			,,,							0.07										freq,				1.37					E(vib)
											freq,				675.2			E(vib)			,,,							0.07										freq,				1.37					E(vib)
											freq,				689.62			E(vib)			,,,							0.07										freq,				1.37					E(vib)
											freq,				695.31			E(vib)			,,,							0.06										freq,				1.37					E(vib)
											freq,				717.38			E(vib)			,,,							0.06										freq,				1.37					E(vib)
											freq,				725.29			E(vib)			,,,							0.06										freq,				1.37					E(vib)
											freq,				726.3			E(vib)			,,,							0.06										freq,				1.37					E(vib)
											freq,				740.33			E(vib)			,,,							0.05										freq,				1.37					E(vib)
											freq,				742.59			E(vib)			,,,							0.05										freq,				1.37					E(vib)
											freq,				811.16			E(vib)			,,,							0.04										freq,				1.37					E(vib)
											freq,				818.83			E(vib)			,,,							0.04										freq,				1.37					E(vib)
											freq,				840.85			E(vib)			,,,							0.04										freq,				1.37					E(vib)
											freq,				855.04			E(vib)			,,,							0.04										freq,				1.37					E(vib)
											freq,				859.05			E(vib)			,,,							0.04										freq,				1.37					E(vib)
											freq,				866.62			E(vib)			,,,							0.04										freq,				1.37					E(vib)
											freq,				871.92			E(vib)			,,,							0.03										freq,				1.37					E(vib)
											freq,				884.77			E(vib)			,,,							0.03										freq,				1.37					E(vib)
											freq,				934.33			E(vib)			,,,							0.03										freq,				1.37					E(vib)
											freq,				951.68			E(vib)			,,,							0.03										freq,				1.37					E(vib)
											freq,				961.48			E(vib)			,,,							0.02										freq,				1.37					E(vib)
											freq,				971.24			E(vib)			,,,							0.02										freq,				1.37					E(vib)
											freq,				982.33			E(vib)			,,,						0.02											freq,				1.37					E(vib)
											freq,				990.2			E(vib)			,,,						0.02											freq,				1.39					E(vib)
											freq,				1004.74		E(vib)			,,,							0.02											freq,				1.4					E(vib)
											freq,				1016.12		E(vib)			,,,							0.02											freq,				1.41					E(vib)
											freq,				1020.75		E(vib)			,,,							0.02											freq,				1.41					E(vib)
											freq,				1028.85		E(vib)			,,,							0.02											freq,				1.42					E(vib)
											freq,				1041.57		E(vib)			,,,							0.02											freq,				1.42					E(vib)
											freq,				1057.93		E(vib)			,,,							0.02											freq,				1.48					E(vib)
											freq,				1060.27		E(vib)			,,,							0.02											freq,				1.48					E(vib)
											freq,				1068.08		E(vib)			,,,							0.02											freq,				1.48					E(vib)
											freq,				1080.32		E(vib)			,,,							0.01											freq,				1.48					E(vib)
											freq,				1097.25		E(vib)			,,,							0.01											freq,				1.48					E(vib)
											freq,				1137.68		E(vib)			,,,							0.01											freq,				1.48					E(vib)
											freq,				1142.8		E(vib)			,,,							0.01											freq,				1.48					E(vib)
											freq,				1180.73		E(vib)			,,,							0.01											freq,				1.48					E(vib)
											freq,				1199.29		E(vib)			,,,							0.01											freq,				1.48					E(vib)
											freq,				1209.99		E(vib)			,,,							0.01											freq,				1.48					E(vib)
											freq,				1213.08		E(vib)			,,,							0.01											freq,				1.48					E(vib)
											freq,				1221.47		E(vib)			,,,							0.01											freq,				1.48					E(vib)
											freq,				1242.39		E(vib)			,,,							0.01											freq,				1.48					E(vib)
											freq,				1292.41		E(vib)			,,,							0.01											freq,				1.48					E(vib)
											freq,				1301.67		E(vib)			,,,							0.01											freq,				1.48					E(vib)
											freq,				1308		E(vib)			,,,							0.01											freq,				1.48					E(vib)
											freq,				1312		E(vib)			,,,							0.01											freq,				1.48					E(vib)
											freq,				1320.48		E(vib)			,,,							0.01											freq,				1.48					E(vib)
											freq,				1340.17		E(vib)			,,,							0.01											freq,				1.48					E(vib)
											freq,				1352.77		E(vib)			,,,							0											freq,				1.48					E(vib)
											freq,				1364.11		E(vib)			,,,							0											freq,				1.48					E(vib)
											freq,				1383.7		E(vib)			,,,							0											freq,				1.48					E(vib)
											freq,				1397.07		E(vib)			,,,							0											freq,				1.48					E(vib)
											freq,				1401.48		E(vib)			,,,							0											freq,				1.48					E(vib)
											freq,				1413.83		E(vib)			,,,							0											freq,				1.48					E(vib)
											freq,				1442.92		E(vib)			,,,							0											freq,				1.48					E(vib)
											freq,				1450.79		E(vib)			,,,							0											freq,				1.48					E(vib)
											freq,				1470.44		E(vib)			,,,							0											freq,				1.48					E(vib)
											freq,				1478.43		E(vib)			,,,							0											freq,				1.48					E(vib)
											freq,				1479.21		E(vib)			,,,							0											freq,				1.48					E(vib)
											freq,				1485.48		E(vib)			,,,							0											freq,				1.48					E(vib)
											freq,				1512.05		E(vib)			,,,							0											freq,				1.48					E(vib)
											freq,				1528.31		E(vib)			,,,							0											freq,				1.48					E(vib)
											freq,				1533.77		E(vib)			,,,							0											freq,				1.48					E(vib)
											freq,				1538.31		E(vib)			,,,							0											freq,				1.48					E(vib)
											freq,				1554.84		E(vib)			,,,							0											freq,				1.48					E(vib)
											freq,				1565.12		E(vib)			,,,							0											freq,				1.48					E(vib)
											freq,				1573.95		E(vib)			,,,							0											freq,				1.48					E(vib)
											freq,				1575.25		E(vib)			,,,							0											freq,				1.48					E(vib)
											freq,				1603.04		E(vib)			,,,							0											freq,				1.48					E(vib)
											freq,				1714.62		E(vib)			,,,							0											freq,				1.48					E(vib)
											freq,				3011.48		E(vib)			,,,							0											freq,				1.48					E(vib)
											freq,				3031.88		E(vib)			,,,							0											freq,				1.48					E(vib)
											freq,				3069.54		E(vib)			,,,							0											freq,				1.48					E(vib)
											freq,				3080.33		E(vib)			,,,							0											freq,				1.48					E(vib)
											freq,				3091.1		E(vib)			,,,							0											freq,				1.48					E(vib)
											freq,				3120.44		E(vib)			,,,							0											freq,				1.48					E(vib)
											freq,				3129.82		E(vib)			,,,							0											freq,				1.48					E(vib)
											freq,				3156.44		E(vib)			,,,							0											freq,				1.48					E(vib)
											freq,				3157.06		E(vib)			,,,							0											freq,				1.48					E(vib)
											freq,				3162.48		E(vib)			,,,							0											freq,				1.48					E(vib)
											freq,				3168.11		E(vib)			,,,							0											freq,				1.48					E(vib)
											freq,				3178.35		E(vib)			,,,							0											freq,				1.48					E(vib)
											freq,				3182.28		E(vib)			,,,							0											freq,				1.48					E(vib)
											freq,				3187.36		E(vib)			,,,							0											freq,				1.48					E(vib)
											freq,				3195.38		E(vib)			,,,					0													freq,				1.48					E(vib)
											freq,				3209.59		E(vib)			,,,																		freq,				1.48					E(vib)
											freq,				128082.83			,,,																				freq,				1.48					E(vib)
																																						freq,				1.48					E(vib)
															141708.73																							freq,				1.48					E(vib)
															269791.56																							freq,				1.48					E(vib)
															0.525252643	0.63461551	0.333333474	0.301282036																				freq,				1.48					E(vib)
																																						freq,				1.48					E(vib)
																																						freq,				1.48					E(vib)
																																						freq,				1.48					E(vib)
																																						freq,				1.48					E(vib)
																																						freq,				1.48					E(vib)
																																						freq,				1.48					E(vib)
																																						freq,				1.48					E(vib)
																																						freq,				1.48					E(vib)
																																						freq,				1.48					E(vib)
																																						freq,				1.48					E(vib)
																																						freq,				1.48					E(vib)
																																						freq,				1.48					E(vib)
																																						freq,				1.48					E(vib)
																																						freq,				1.48					E(vib)
																																						freq,				1.48					E(vib)
																																						freq,				1.48					E(vib)
																																						freq,				1.48					E(vib)
																																						freq,				1.48					E(vib)
																																						freq,				1.48					E(vib)
																																						freq,				1.48					E(vib)
																																						freq,				1.48					E(vib)
																																						freq,				1.48					E(vib)
																																						freq,				1.48					E(vib)
																																						freq,				1.48					E(vib)
																																						freq,				1.48					E(vib)
																																						freq,				1.48					E(vib)
																																						freq,				1.48					E(vib)
																																						freq,				1.48					E(vib)
																																						freq,				1.48					E(vib)
																																						freq,				1.48					E(vib)
																																						freq,				1.48					E(vib)
																																						freq,				1.48					E(vib)
																																						freq,				1.48					E(vib)
																																						freq,				1.48					E(vib)
																																						freq,				1.48					E(vib)
																																						freq,				1.48					E(vib)
																																						freq,				1.48					E(vib)
																																						freq,				1.48					E(vib)
																																						freq,				1.48					E(vib)
																																						freq,				1.48					E(vib)
																																						freq,				1.48					E(vib)
																																						freq,				1.48					E(vib)
																																						freq,				1.48					E(vib)
																																						freq,				1.48					E(vib)
																																						freq,				1.48					E(vib)
																																						freq,				1.48					E(vib)
																																						freq,				1.48					E(vib)
																																						freq,				1.48					E(vib)
																																						freq,				1.48					E(vib)
																																						freq,				1.48					E(vib)
																																						freq,				1.48					E(vib)
																																						freq,				1.48					E(vib)
																																						freq,				1.48					E(vib)
																																						freq,				1.48					E(vib)
																																						freq,				1.48					E(vib)
																																						freq,				1.48					E(vib)
																																						freq,				1.48					E(vib)
																																						freq,				1.48					E(vib)
																																						freq,				1.48					E(vib)
																																						freq,				1.48					E(vib)
																																						freq,				1.48					E(vib)
																																						freq,				1.48					E(vib)
																																						freq,				1.48					E(vib)
																																						freq,				1.48					E(vib)
																																						freq,				1.48					E(vib)
																																						freq,				1.48					E(vib)
																																						freq,				1.48					E(vib)
																																						freq,				4.93					E(vib)
																																						freq,				4.95					E(vib)
																																						freq,				4.97					E(vib)
																																						freq,				4.98					E(vib)
																																						freq,				5.01					E(vib)
																																						freq,				5.02					E(vib)
																																						freq,				5.12					E(vib)
																																						freq,				5.12					E(vib)
																																						freq,				5.12					E(vib)
																																						freq,				5.12					E(vib)
																																						freq,				5.12					E(vib)
																																						freq,				5.12					E(vib)
																																						freq,				5.12					E(vib)
																																						freq,				5.12					E(vib)
																																						freq,				5.12					E(vib)
																																						freq,				5.12					E(vib)
																																						freq,				5.12					E(vib)
																																						freq,				5.12					E(vib)
																																						freq,				5.12					E(vib)
																																						freq,				5.12					E(vib)
																																						freq,				5.12					E(vib)
																																						freq,				5.12					E(vib)
																																						freq,				5.12					E(vib)
																																						freq,				5.12					E(vib)
																																						freq,				5.12					E(vib)
																																						freq,				5.12					E(vib)
																																						freq,				5.12					E(vib)
																																						freq,				5.12					E(vib)
																																						freq,				5.12					E(vib)
																																						freq,				5.12					E(vib)
																																						freq,				5.12					E(vib)
																																						freq,				5.12					E(vib)
																																						freq,				5.12					E(vib)
																																						freq,				5.12					E(vib)
																																						freq,				5.12					E(vib)
																																						freq,				5.12					E(vib)
																																						freq,				5.12					E(vib)
																																						freq,				5.12					E(vib)
																																						freq,				5.12					E(vib)
																																						freq,				5.12					E(vib)
																																						freq,				5.12					E(vib)
																																						freq,				5.12					E(vib)
																																						freq,				5.12					E(vib)
																																						freq,				5.12					E(vib)
																																						freq,				5.12					E(vib)
																																						freq,				5.12					E(vib)
																																						freq,				5.12					E(vib)
																																						freq,				5.12					E(vib)
																																						freq,				5.12					E(vib)
																																						freq,				5.12					E(vib)
																																						freq,				5.12					E(vib)
																																						freq,				5.12					E(vib)
																																						freq,				5.12					E(vib)
																																						freq,				5.12					E(vib)
																																						freq,				5.12					E(vib)
																																						freq,				5.12					E(vib)
																																						freq,				5.12					E(vib)
																																						freq,				5.12					E(vib)
																																						freq,				5.12					E(vib)
																																						freq,				5.12					E(vib)
																																						freq,				5.12					E(vib)
																																						freq,				5.12					E(vib)
																																						freq,				5.12					E(vib)
																																						freq,				5.12					E(vib)
																																						freq,				5.12					E(vib)
																																						freq,				5.12					E(vib)
																																						freq,				5.12					E(vib)
																																						freq,				5.12					E(vib)
																																						freq,				5.12					E(vib)
																																						freq,				5.12					E(vib)
																																						freq,				5.12					E(vib)
																																						freq,				5.12					E(vib)
																																						freq,				5.12					E(vib)
																																						freq,				5.12					E(vib)
																																						freq,				5.12					E(vib)
																																						freq,				5.12					E(vib)
																																						freq,				5.12					E(vib)
																																						freq,				5.12					E(vib)
																																						freq,				5.12					E(vib)
																																						freq,				5.12					E(vib)
																																						freq,				5.12					E(vib)
																																						freq,				5.12					E(vib)
																																						freq,				5.12					E(vib)
																																						freq,				5.12					E(vib)
																																						freq,				5.12					E(vib)
																																						freq,				5.12					E(vib)
																																						freq,				5.12					E(vib)
																																						freq,				5.12					E(vib)
																																						freq,				5.12					E(vib)
																																						freq,				5.12					E(vib)
																																						freq,				5.12					E(vib)
																																						freq,				5.12					E(vib)
																																						freq,				5.12					E(vib)
																																						freq,				5.12					E(vib)
																																						freq,				5.12					E(vib)
																																						freq,				5.12					E(vib)
																																						freq,				5.12					E(vib)
																																						freq,				5.12					E(vib)
																																						freq,				5.12					E(vib)
																																						freq,				5.12					E(vib)
																																						freq,				5.12					E(vib)
																																						freq,				5.12					E(vib)
																																						freq,				5.12					E(vib)
																																						freq,				5.12					E(vib)
																																						freq,				5.12					E(vib)
																																						freq,				5.12					E(vib)
																																						freq,				5.12					E(vib)
																																						freq,				5.12					E(vib)
																																						freq,				5.12					E(vib)
																																						freq,				5.12					E(vib)
																																						freq,				5.12					E(vib)
																																						freq,				5.12					E(vib)
																																						freq,				5.12					E(vib)
																																						freq,				5.12					E(vib)
																																						freq,				5.12					E(vib)
																																						freq,				5.12					E(vib)
																																						freq,				5.12					E(vib)
																																						freq,				5.12					E(vib)
																																						freq,				5.12					E(vib)
																																						freq,				5.12					E(vib)
																																						freq,				5.12					E(vib)
																																						freq,				5.12					E(vib)
																																						freq,				5.12					E(vib)
																																						freq,				5.12					E(vib)
																																						freq,				5.12					E(vib)
																																						freq,				5.12					E(vib)
																																						freq,				5.12					E(vib)
																																						freq,				5.12					E(vib)
																																						freq,				5.12					E(vib)
																																						freq,				5.12					E(vib)
																																						freq,				5.12					E(vib)
																																						freq,				5.12					E(vib)
																																						freq,				5.12					E(vib)
																																						freq,				5.12					E(vib)
																																						freq,				5.12					E(vib)
																																						freq,				5.12					E(vib)
																																						freq,				5.12					E(vib)
																																						freq,				5.12					E(vib)
																																						freq,				5.12					E(vib)
																																						freq,				5.12					E(vib)
																																						freq,				5.12					E(vib)
																																						freq,				5.12					E(vib)
																																						freq,				5.12					E(vib)
																																						freq,				5.12					E(vib)
																																						freq,				5.12					E(vib)
																																						freq,				5.12					E(vib)
																																						freq,				5.12					E(vib)
																																						freq,				5.12					E(vib)
																																						freq,				5.12					E(vib)
																																						freq,				5.12					E(vib)
																																						freq,				5.12					E(vib)
																																						freq,				5.12					E(vib)
																																						freq,				5.12					E(vib)
																																						freq,				5.12					E(vib)
																																						freq,				5.12					E(vib)
																																						freq,				5.12					E(vib)
																																						freq,				5.12					E(vib)
																																						freq,				5.12					E(vib)
																																						freq,				5.12					E(vib)
																																						freq,				5.12					E(vib)
																																						freq,				5.12					E(vib)
																																						freq,				5.12					E(vib)
																																						freq,				5.12					E(vib)
																																						freq,				5.12					E(vib)
																																						freq,				5.12					E(vib)
																																						freq,				5.12					E(vib)
																																						freq,				5.12					E(vib)
																																						freq,				5.12					E(vib)
																																						freq,				30.88				E(vib)			,,,
																																						freq,				34.43				E(vib)			,,,
																																						freq,				37.46				E(vib)			,,,
																																						freq,				40.94				E(vib)			,,,
																																						freq,				45.14				E(vib)			,,,
																																						freq,				48.56				E(vib)			,,,
																																						freq,				52.95				E(vib)			,,,
																																						freq,				54.93				E(vib)			,,,
																																						freq,				55.1				E(vib)			,,,
																																						freq,				57.16				E(vib)			,,,
																																						freq,				58.17				E(vib)			,,,
																																						freq,				59.81				E(vib)			,,,
																																						freq,				60.46				E(vib)			,,,
																																						freq,				62.74				E(vib)			,,,
																																						freq,				63.89				E(vib)			,,,
																																						freq,				66.38				E(vib)			,,,
																																						freq,				68.8				E(vib)			,,,
																																						freq,				73.46				E(vib)			,,,
																																						freq,				74.27				E(vib)			,,,
																																						freq,				77.28				E(vib)			,,,
																																						freq,				78.63				E(vib)			,,,
																																						freq,				80.04				E(vib)			,,,
																																						freq,				82.17				E(vib)			,,,
																																						freq,				84.55				E(vib)			,,,
																																						freq,				86.88				E(vib)			,,,
																																						freq,				89.35				E(vib)			,,,
																																						freq,				92.26				E(vib)			,,,
																																						freq,				94.22				E(vib)			,,,
																																						freq,				95.88				E(vib)			,,,
																																						freq,				97.86				E(vib)			,,,
																																						freq,				98.63				E(vib)			,,,
																																						freq,				100.7			E(vib)			,,,
																																						freq,				103.71			E(vib)			,,,
																																						freq,				105.11			E(vib)			,,,
																																						freq,				105.82			E(vib)			,,,
																																						freq,				107.34			E(vib)			,,,
																																						freq,				108.83			E(vib)			,,,
																																						freq,				109.87			E(vib)			,,,
																																						freq,				113.92			E(vib)			,,,
																																						freq,				115.41			E(vib)			,,,
																																						freq,				118.25			E(vib)			,,,
																																						freq,				122.83			E(vib)			,,,
																																						freq,				123.26			E(vib)			,,,
																																						freq,				125.29			E(vib)			,,,
																																						freq,				126.12			E(vib)			,,,
																																						freq,				128.53			E(vib)			,,,
																																						freq,				129.34			E(vib)			,,,
																																						freq,				131.56			E(vib)			,,,
																																						freq,				135.49			E(vib)			,,,
																																						freq,				136.75			E(vib)			,,,
																																						freq,				137.24			E(vib)			,,,
																																						freq,				138.06			E(vib)			,,,
																																						freq,				138.97			E(vib)			,,,
																																						freq,				142.37			E(vib)			,,,
																																						freq,				145.37			E(vib)			,,,
																																						freq,				145.87			E(vib)			,,,
																																						freq,				147.62			E(vib)			,,,
																																						freq,				150.27			E(vib)			,,,
																																						freq,				151.94			E(vib)			,,,
																																						freq,				153.77			E(vib)			,,,
																																						freq,				155.32			E(vib)			,,,
																																						freq,				158.22			E(vib)			,,,
																																						freq,				161.45			E(vib)			,,,
																																						freq,				162.15			E(vib)			,,,
																																						freq,				163.47			E(vib)			,,,
																																						freq,				167.44			E(vib)			,,,
																																						freq,				169.31			E(vib)			,,,
																																						freq,				173.79			E(vib)			,,,
																																						freq,				175.38			E(vib)			,,,
																																						freq,				176.5			E(vib)			,,,
																																						freq,				178.09			E(vib)			,,,
																																						freq,				185.44			E(vib)			,,,
																																						freq,				188.21			E(vib)			,,,
																																						freq,				189.72			E(vib)			,,,
																																						freq,				191.61			E(vib)			,,,
																																						freq,				196.48			E(vib)			,,,
																																						freq,				199.46			E(vib)			,,,
																																						freq,				203.15			E(vib)			,,,
																																						freq,				204.7			E(vib)			,,,
																																						freq,				205.78			E(vib)			,,,
																																						freq,				208.25			E(vib)			,,,
																																						freq,				216.87			E(vib)			,,,
																																						freq,				218.29			E(vib)			,,,
																																						freq,				221.77			E(vib)			,,,
																																						freq,				223.63			E(vib)			,,,
																																						freq,				224.64			E(vib)			,,,
																																						freq,				229.1			E(vib)			,,,
																																						freq,				230.91			E(vib)			,,,
																																						freq,				232.36			E(vib)			,,,
																																						freq,				233.97			E(vib)			,,,
																																						freq,				235.73			E(vib)			,,,
																																						freq,				238.44			E(vib)			,,,
																																						freq,				241.74			E(vib)			,,,
																																						freq,				242.84			E(vib)			,,,
																																						freq,				245.14			E(vib)			,,,
																																						freq,				246.42			E(vib)			,,,
																																						freq,				248.28			E(vib)			,,,
																																						freq,				250.91			E(vib)			,,,
																																						freq,				253.56			E(vib)			,,,
																																						freq,				254.87			E(vib)			,,,
																																						freq,				256.08			E(vib)			,,,
																																						freq,				256.87			E(vib)			,,,
																																						freq,				263.9			E(vib)			,,,
																																						freq,				269.81			E(vib)			,,,
																																						freq,				272.43			E(vib)			,,,
																																						freq,				273.54			E(vib)			,,,
																																						freq,				274.93			E(vib)			,,,
																																						freq,				275.35			E(vib)			,,,
																																						freq,				276.85			E(vib)			,,,
																																						freq,				278.27			E(vib)			,,,
																																						freq,				278.47			E(vib)			,,,
																																						freq,				278.71			E(vib)			,,,
																																						freq,				279.95			E(vib)			,,,
																																						freq,				280.47			E(vib)			,,,
																																						freq,				281.96			E(vib)			,,,
																																						freq,				284.28			E(vib)			,,,
																																						freq,				286.11			E(vib)			,,,
																																						freq,				286.67			E(vib)			,,,
																																						freq,				286.82			E(vib)			,,,
																																						freq,				288.61			E(vib)			,,,
																																						freq,				291.06			E(vib)			,,,
																																						freq,				291.6			E(vib)			,,,
																																						freq,				293.03			E(vib)			,,,
																																						freq,				293.43			E(vib)			,,,
																																						freq,				301.85			E(vib)			,,,
																																						freq,				308.36			E(vib)			,,,
																																						freq,				312.12			E(vib)			,,,
																																						freq,				314.15			E(vib)			,,,
																																						freq,				314.61			E(vib)			,,,
																																						freq,				321.38			E(vib)			,,,
																																						freq,				324.09			E(vib)			,,,
																																						freq,				325.13			E(vib)			,,,
																																						freq,				325.57			E(vib)			,,,
																																						freq,				329.46			E(vib)			,,,
																																						freq,				332.44			E(vib)			,,,
																																						freq,				334.48			E(vib)			,,,
																																						freq,				336.8			E(vib)			,,,
																																						freq,				338.3			E(vib)			,,,
																																						freq,				340.52			E(vib)			,,,
																																						freq,				343.05			E(vib)			,,,
																																						freq,				346.88			E(vib)			,,,
																																						freq,				347.47			E(vib)			,,,
																																						freq,				347.82			E(vib)			,,,
																																						freq,				352.17			E(vib)			,,,
																																						freq,				362.57			E(vib)			,,,
																																						freq,				365.16			E(vib)			,,,
																																						freq,				370.02			E(vib)			,,,
																																						freq,				374.29			E(vib)			,,,
																																						freq,				375.3			E(vib)			,,,
																																						freq,				377.19			E(vib)			,,,
																																						freq,				385.25			E(vib)			,,,
																																						freq,				388.07			E(vib)			,,,
																																						freq,				388.6			E(vib)			,,,
																																						freq,				399.71			E(vib)			,,,
																																						freq,				410.91			E(vib)			,,,
																																						freq,				411.81			E(vib)			,,,
																																						freq,				413.14			E(vib)			,,,
																																						freq,				414.63			E(vib)			,,,
																																						freq,				417.09			E(vib)			,,,
																																						freq,				418.28			E(vib)			,,,
																																						freq,				419.24			E(vib)			,,,
																																						freq,				424.74			E(vib)			,,,
																																						freq,				424.89			E(vib)			,,,
																																						freq,				426.15			E(vib)			,,,
																																						freq,				430.71			E(vib)			,,,
																																						freq,				431.47			E(vib)			,,,
																																						freq,				432.41			E(vib)			,,,
																																						freq,				436.13			E(vib)			,,,
																																						freq,				437.68			E(vib)			,,,
																																						freq,				440.24			E(vib)			,,,
																																						freq,				443.53			E(vib)			,,,
																																						freq,				450.44			E(vib)			,,,
																																						freq,				455.64			E(vib)			,,,
																																						freq,				458.12			E(vib)			,,,
																																						freq,				464.67			E(vib)			,,,
																																						freq,				469.82			E(vib)			,,,
																																						freq,				479.86			E(vib)			,,,
																																						freq,				483.31			E(vib)			,,,
																																						freq,				487.22			E(vib)			,,,
																																						freq,				489.4			E(vib)			,,,
																																						freq,				501.67			E(vib)			,,,
																																						freq,				501.84			E(vib)			,,,
																																						freq,				503.78			E(vib)			,,,
																																						freq,				509.83			E(vib)			,,,
																																						freq,				513.34			E(vib)			,,,
																																						freq,				518.19			E(vib)			,,,
																																						freq,				523.76			E(vib)			,,,
																																						freq,				526.48			E(vib)			,,,
																																						freq,				528.84			E(vib)			,,,
																																						freq,				532.02			E(vib)			,,,
																																						freq,				533.66			E(vib)			,,,
																																						freq,				534.32			E(vib)			,,,
																																						freq,				542.51			E(vib)			,,,
																																						freq,				546.11			E(vib)			,,,
																																						freq,				546.62			E(vib)			,,,
																																						freq,				546.96			E(vib)			,,,
																																						freq,				555.23			E(vib)			,,,
																																						freq,				565.01			E(vib)			,,,
																																						freq,				570.68			E(vib)			,,,
																																						freq,				571.25			E(vib)			,,,
																																						freq,				576.68			E(vib)			,,,
																																						freq,				593.15			E(vib)			,,,
																																						freq,				611.08			E(vib)			,,,
																																						freq,				615.5			E(vib)			,,,
																																						freq,				617.33			E(vib)			,,,
																																						freq,				632.5			E(vib)			,,,
																																						freq,				635.56			E(vib)			,,,
																																						freq,				637.41			E(vib)			,,,
																																						freq,				637.65			E(vib)			,,,
																																						freq,				647.5			E(vib)			,,,
																																						freq,				649.79			E(vib)			,,,
																																						freq,				650.91			E(vib)			,,,
																																						freq,				652.25			E(vib)			,,,
																																						freq,				653.38			E(vib)			,,,
																																						freq,				655.32			E(vib)			,,,
																																						freq,				656.62			E(vib)			,,,
																																						freq,				657.62			E(vib)			,,,
																																						freq,				658.96			E(vib)			,,,
																																						freq,				659.5			E(vib)			,,,
																																						freq,				661.54			E(vib)			,,,
																																						freq,				661.94			E(vib)			,,,
																																						freq,				662.22			E(vib)			,,,
																																						freq,				666.71			E(vib)			,,,
																																						freq,				668			E(vib)			,,,
																																						freq,				669.46			E(vib)			,,,
																																						freq,				674.77			E(vib)			,,,
																																						freq,				679.04			E(vib)			,,,
																																						freq,				680.96			E(vib)			,,,
																																						freq,				686.05			E(vib)			,,,
																																						freq,				688.67			E(vib)			,,,
																																						freq,				690.34			E(vib)			,,,
																																						freq,				692.85			E(vib)			,,,
																																						freq,				695.25			E(vib)			,,,
																																						freq,				696.15			E(vib)			,,,
																																						freq,				696.44			E(vib)			,,,
																																						freq,				696.81			E(vib)			,,,
																																						freq,				697.42			E(vib)			,,,
																																						freq,				700.09			E(vib)			,,,
																																						freq,				703.4			E(vib)			,,,
																																						freq,				704			E(vib)			,,,
																																						freq,				704.64			E(vib)			,,,
																																						freq,				705.74			E(vib)			,,,
																																						freq,				708.93			E(vib)			,,,
																																						freq,				711.14			E(vib)			,,,
																																						freq,				718.61			E(vib)			,,,
																																						freq,				723.55			E(vib)			,,,
																																						freq,				724.97			E(vib)			,,,
																																						freq,				726.22			E(vib)			,,,
																																						freq,				728.11			E(vib)			,,,
																																						freq,				731.34			E(vib)			,,,
																																						freq,				736.81			E(vib)			,,,
																																						freq,				739.76			E(vib)			,,,
																																						freq,				741.62			E(vib)			,,,
																																						freq,				753.55			E(vib)			,,,
																																						freq,				754.03			E(vib)			,,,
																																						freq,				755.11			E(vib)			,,,
																																						freq,				755.53			E(vib)			,,,
																																						freq,				756.38			E(vib)			,,,
																																						freq,				770.24			E(vib)			,,,
																																						freq,				777.65			E(vib)			,,,
																																						freq,				780.32			E(vib)			,,,
																																						freq,				780.49			E(vib)			,,,
																																						freq,				780.81			E(vib)			,,,
																																						freq,				781.12			E(vib)			,,,
																																						freq,				782.55			E(vib)			,,,
																																						freq,				783.56			E(vib)			,,,
																																						freq,				784.75			E(vib)			,,,
																																						freq,				784.9			E(vib)			,,,
																																						freq,				785.75			E(vib)			,,,
																																						freq,				786.49			E(vib)			,,,
																																						freq,				804.41			E(vib)			,,,
																																						freq,				805.28			E(vib)			,,,
																																						freq,				807.82			E(vib)			,,,
																																						freq,				808.1			E(vib)			,,,
																																						freq,				808.5			E(vib)			,,,
																																						freq,				814.76			E(vib)			,,,
																																						freq,				819.83			E(vib)			,,,
																																						freq,				826.3			E(vib)			,,,
																																						freq,				826.64			E(vib)			,,,
																																						freq,				828.48			E(vib)			,,,
																																						freq,				835.4			E(vib)			,,,
																																						freq,				842.29			E(vib)			,,,
																																						freq,				848.82			E(vib)			,,,
																																						freq,				852.48			E(vib)			,,,
																																						freq,				853.25			E(vib)			,,,
																																						freq,				855.34			E(vib)			,,,
																																						freq,				863.98			E(vib)			,,,
																																						freq,				868.72			E(vib)			,,,
																																						freq,				871.24			E(vib)			,,,
																																						freq,				884.2			E(vib)			,,,
																																						freq,				885.21			E(vib)			,,,
																																						freq,				885.7			E(vib)			,,,
																																						freq,				887.83			E(vib)			,,,
																																						freq,				888.02			E(vib)			,,,
																																						freq,				888.32			E(vib)			,,,
																																						freq,				888.35			E(vib)			,,,
																																						freq,				889.01			E(vib)			,,,
																																						freq,				890.6			E(vib)			,,,
																																						freq,				890.66			E(vib)			,,,
																																						freq,				890.91			E(vib)			,,,
																																						freq,				891.62			E(vib)			,,,
																																						freq,				896.31			E(vib)			,,,
																																						freq,				897.56			E(vib)			,,,
																																						freq,				897.69			E(vib)			,,,
																																						freq,				898.85			E(vib)			,,,
																																						freq,				906.91			E(vib)			,,,
																																						freq,				907.2			E(vib)			,,,
																																						freq,				913.03			E(vib)			,,,
																																						freq,				913.23			E(vib)			,,,
																																						freq,				913.7			E(vib)			,,,
																																						freq,				914.46			E(vib)			,,,
																																						freq,				916.68			E(vib)			,,,
																																						freq,				916.96			E(vib)			,,,
																																						freq,				919.56			E(vib)			,,,
																																						freq,				920.16			E(vib)			,,,
																																						freq,				922.26			E(vib)			,,,
																																						freq,				923.12			E(vib)			,,,
																																						freq,				923.45			E(vib)			,,,
																																						freq,				925.95			E(vib)			,,,
																																						freq,				929.03			E(vib)			,,,
																																						freq,				929.36			E(vib)			,,,
																																						freq,				931.46			E(vib)			,,,
																																						freq,				932.38			E(vib)			,,,
																																						freq,				934.64			E(vib)			,,,
																																						freq,				935.49			E(vib)			,,,
																																						freq,				938.91			E(vib)			,,,
																																						freq,				939.01			E(vib)			,,,
																																						freq,				939.52			E(vib)			,,,
																																						freq,				941.31			E(vib)			,,,
																																						freq,				942.39			E(vib)			,,,
																																						freq,				950.75			E(vib)			,,,
																																						freq,				950.84			E(vib)			,,,
																																						freq,				954.59			E(vib)			,,,
																																						freq,				955.4			E(vib)			,,,
																																						freq,				959.92			E(vib)			,,,
																																						freq,				962.2			E(vib)			,,,
																																						freq,				962.72			E(vib)			,,,
																																						freq,				967.23			E(vib)			,,,
																																						freq,				967.38			E(vib)			,,,
																																						freq,				968.7			E(vib)			,,,
																																						freq,				971.88			E(vib)			,,,
																																						freq,				972.78			E(vib)			,,,
																																						freq,				974.77			E(vib)			,,,
																																						freq,				980.2			E(vib)			,,,
																																						freq,				984.06			E(vib)			,,,
																																						freq,				987.27			E(vib)			,,,
																																						freq,				987.94			E(vib)			,,,
																																						freq,				988.89			E(vib)			,,,
																																						freq,				991.13			E(vib)			,,,
																																						freq,				997.93			E(vib)			,,,
																																						freq,				998.73			E(vib)			,,,
																																						freq,				1002.5		E(vib)			,,,
																																						freq,				1004.26		E(vib)			,,,
																																						freq,				1005.8		E(vib)			,,,
																																						freq,				1005.97		E(vib)			,,,
																																						freq,				1006.12		E(vib)			,,,
																																						freq,				1007.1		E(vib)			,,,
																																						freq,				1007.64		E(vib)			,,,
																																						freq,				1009.63		E(vib)			,,,
																																						freq,				1013.85		E(vib)			,,,
																																						freq,				1014.85		E(vib)			,,,
																																						freq,				1016.45		E(vib)			,,,
																																						freq,				1016.78		E(vib)			,,,
																																						freq,				1019.7		E(vib)			,,,
																																						freq,				1022.94		E(vib)			,,,
																																						freq,				1024.06		E(vib)			,,,
																																						freq,				1024.26		E(vib)			,,,
																																						freq,				1025.69		E(vib)			,,,
																																						freq,				1028.76		E(vib)			,,,
																																						freq,				1029.65		E(vib)			,,,
																																						freq,				1029.85		E(vib)			,,,
																																						freq,				1031.14		E(vib)			,,,
																																						freq,				1031.22		E(vib)			,,,
																																						freq,				1031.98		E(vib)			,,,
																																						freq,				1032.11		E(vib)			,,,
																																						freq,				1033.05		E(vib)			,,,
																																						freq,				1034.5		E(vib)			,,,
																																						freq,				1034.65		E(vib)			,,,
																																						freq,				1035.33		E(vib)			,,,
																																						freq,				1040.64		E(vib)			,,,
																																						freq,				1042.28		E(vib)			,,,
																																						freq,				1042.63		E(vib)			,,,
																																						freq,				1043.63		E(vib)			,,,
																																						freq,				1046.21		E(vib)			,,,
																																						freq,				1049.43		E(vib)			,,,
																																						freq,				1051.75		E(vib)			,,,
																																						freq,				1052.18		E(vib)			,,,
																																						freq,				1053.76		E(vib)			,,,
																																						freq,				1054.7		E(vib)			,,,
																																						freq,				1056.59		E(vib)			,,,
																																						freq,				1056.88		E(vib)			,,,
																																						freq,				1058.22		E(vib)			,,,
																																						freq,				1058.44		E(vib)			,,,
																																						freq,				1058.52		E(vib)			,,,
																																						freq,				1058.53		E(vib)			,,,
																																						freq,				1060.14		E(vib)			,,,
																																						freq,				1062.21		E(vib)			,,,
																																						freq,				1063.31		E(vib)			,,,
																																						freq,				1065.08		E(vib)			,,,
																																						freq,				1066.99		E(vib)			,,,
																																						freq,				1070.28		E(vib)			,,,
																																						freq,				1070.49		E(vib)			,,,
																																						freq,				1074.43		E(vib)			,,,
																																						freq,				1076.42		E(vib)			,,,
																																						freq,				1079.17		E(vib)			,,,
																																						freq,				1088.67		E(vib)			,,,
																																						freq,				1095.92		E(vib)			,,,
																																						freq,				1097.18		E(vib)			,,,
																																						freq,				1097.61		E(vib)			,,,
																																						freq,				1099.82		E(vib)			,,,
																																						freq,				1100.46		E(vib)			,,,
																																						freq,				1103.09		E(vib)			,,,
																																						freq,				1107.79		E(vib)			,,,
																																						freq,				1109.11		E(vib)			,,,
																																						freq,				1114.65		E(vib)			,,,
																																						freq,				1115.01		E(vib)			,,,
																																						freq,				1115.37		E(vib)			,,,
																																						freq,				1115.64		E(vib)			,,,
																																						freq,				1117.65		E(vib)			,,,
																																						freq,				1118.08		E(vib)			,,,
																																						freq,				1131.98		E(vib)			,,,
																																						freq,				1132.94		E(vib)			,,,
																																						freq,				1137.42		E(vib)			,,,
																																						freq,				1138.81		E(vib)			,,,
																																						freq,				1153.27		E(vib)			,,,
																																						freq,				1159.23		E(vib)			,,,
																																						freq,				1161.53		E(vib)			,,,
																																						freq,				1167.04		E(vib)			,,,
																																						freq,				1168.25		E(vib)			,,,
																																						freq,				1176.4		E(vib)			,,,
																																						freq,				1180.8		E(vib)			,,,
																																						freq,				1182.82		E(vib)			,,,
																																						freq,				1183.04		E(vib)			,,,
																																						freq,				1184.84		E(vib)			,,,
																																						freq,				1187.28		E(vib)			,,,
																																						freq,				1192.57		E(vib)			,,,
																																						freq,				1200.12		E(vib)			,,,
																																						freq,				1202.48		E(vib)			,,,
																																						freq,				1206.14		E(vib)			,,,
																																						freq,				1212.03		E(vib)			,,,
																																						freq,				1213.57		E(vib)			,,,
																																						freq,				1214.55		E(vib)			,,,
																																						freq,				1218.44		E(vib)			,,,
																																						freq,				1223.59		E(vib)			,,,
																																						freq,				1230.53		E(vib)			,,,
																																						freq,				1230.95		E(vib)			,,,
																																						freq,				1232		E(vib)			,,,
																																						freq,				1232.8		E(vib)			,,,
																																						freq,				1233.26		E(vib)			,,,
																																						freq,				1236.19		E(vib)			,,,
																																						freq,				1236.92		E(vib)			,,,
																																						freq,				1237.29		E(vib)			,,,
																																						freq,				1238.16		E(vib)			,,,
																																						freq,				1239.55		E(vib)			,,,
																																						freq,				1242.1		E(vib)			,,,
																																						freq,				1244.22		E(vib)			,,,
																																						freq,				1245.16		E(vib)			,,,
																																						freq,				1246.38		E(vib)			,,,
																																						freq,				1248.11		E(vib)			,,,
																																						freq,				1249.95		E(vib)			,,,
																																						freq,				1254.73		E(vib)			,,,
																																						freq,				1256.89		E(vib)			,,,
																																						freq,				1263.78		E(vib)			,,,
																																						freq,				1266.73		E(vib)			,,,
																																						freq,				1273.83		E(vib)			,,,
																																						freq,				1275.35		E(vib)			,,,
																																						freq,				1275.51		E(vib)			,,,
																																						freq,				1276.7		E(vib)			,,,
																																						freq,				1282.59		E(vib)			,,,
																																						freq,				1283.49		E(vib)			,,,
																																						freq,				1288.46		E(vib)			,,,
																																						freq,				1293.49		E(vib)			,,,
																																						freq,				1294.45		E(vib)			,,,
																																						freq,				1297.51		E(vib)			,,,
																																						freq,				1302.49		E(vib)			,,,
																																						freq,				1303.02		E(vib)			,,,
																																						freq,				1306.71		E(vib)			,,,
																																						freq,				1309.26		E(vib)			,,,
																																						freq,				1312.45		E(vib)			,,,
																																						freq,				1315.98		E(vib)			,,,
																																						freq,				1317.51		E(vib)			,,,
																																						freq,				1323.08		E(vib)			,,,
																																						freq,				1323.86		E(vib)			,,,
																																						freq,				1324.59		E(vib)			,,,
																																						freq,				1325.57		E(vib)			,,,
																																						freq,				1328.02		E(vib)			,,,
																																						freq,				1328.47		E(vib)			,,,
																																						freq,				1331.19		E(vib)			,,,
																																						freq,				1340.85		E(vib)			,,,
																																						freq,				1343.68		E(vib)			,,,
																																						freq,				1346.7		E(vib)			,,,
																																						freq,				1348.03		E(vib)			,,,
																																						freq,				1353.58		E(vib)			,,,
																																						freq,				1363.72		E(vib)			,,,
																																						freq,				1364.7		E(vib)			,,,
																																						freq,				1365.6		E(vib)			,,,
																																						freq,				1366.53		E(vib)			,,,
																																						freq,				1368.79		E(vib)			,,,
																																						freq,				1371.32		E(vib)			,,,
																																						freq,				1375.08		E(vib)			,,,
																																						freq,				1379.97		E(vib)			,,,
																																						freq,				1384.01		E(vib)			,,,
																																						freq,				1384.89		E(vib)			,,,
																																						freq,				1386.77		E(vib)			,,,
																																						freq,				1387.34		E(vib)			,,,
																																						freq,				1389.02		E(vib)			,,,
																																						freq,				1389.13		E(vib)			,,,
																																						freq,				1389.68		E(vib)			,,,
																																						freq,				1391.44		E(vib)			,,,
																																						freq,				1392.77		E(vib)			,,,
																																						freq,				1392.98		E(vib)			,,,
																																						freq,				1396.49		E(vib)			,,,
																																						freq,				1396.67		E(vib)			,,,
																																						freq,				1398.36		E(vib)			,,,
																																						freq,				1399.21		E(vib)			,,,
																																						freq,				1399.51		E(vib)			,,,
																																						freq,				1400.22		E(vib)			,,,
																																						freq,				1400.68		E(vib)			,,,
																																						freq,				1400.74		E(vib)			,,,
																																						freq,				1401.52		E(vib)			,,,
																																						freq,				1401.97		E(vib)			,,,
																																						freq,				1402.58		E(vib)			,,,
																																						freq,				1402.86		E(vib)			,,,
																																						freq,				1403.47		E(vib)			,,,
																																						freq,				1407.6		E(vib)			,,,
																																						freq,				1410.21		E(vib)			,,,
																																						freq,				1410.47		E(vib)			,,,
																																						freq,				1411.31		E(vib)			,,,
																																						freq,				1412.79		E(vib)			,,,
																																						freq,				1413.85		E(vib)			,,,
																																						freq,				1417.79		E(vib)			,,,
																																						freq,				1418.05		E(vib)			,,,
																																						freq,				1418.29		E(vib)			,,,
																																						freq,				1419.42		E(vib)			,,,
																																						freq,				1419.55		E(vib)			,,,
																																						freq,				1419.78		E(vib)			,,,
																																						freq,				1422.03		E(vib)			,,,
																																						freq,				1424.36		E(vib)			,,,
																																						freq,				1424.44		E(vib)			,,,
																																						freq,				1424.99		E(vib)			,,,
																																						freq,				1427.15		E(vib)			,,,
																																						freq,				1428.16		E(vib)			,,,
																																						freq,				1428.38		E(vib)			,,,
																																						freq,				1436.65		E(vib)			,,,
																																						freq,				1437.48		E(vib)			,,,
																																						freq,				1439.22		E(vib)			,,,
																																						freq,				1440.49		E(vib)			,,,
																																						freq,				1440.74		E(vib)			,,,
																																						freq,				1441.41		E(vib)			,,,
																																						freq,				1442.82		E(vib)			,,,
																																						freq,				1443.18		E(vib)			,,,
																																						freq,				1444.44		E(vib)			,,,
																																						freq,				1444.6		E(vib)			,,,
																																						freq,				1446.51		E(vib)			,,,
																																						freq,				1453.05		E(vib)			,,,
																																						freq,				1456.64		E(vib)			,,,
																																						freq,				1459.8		E(vib)			,,,
																																						freq,				1460.81		E(vib)			,,,
																																						freq,				1460.92		E(vib)			,,,
																																						freq,				1462.77		E(vib)			,,,
																																						freq,				1464.14		E(vib)			,,,
																																						freq,				1464.59		E(vib)			,,,
																																						freq,				1466.42		E(vib)			,,,
																																						freq,				1466.82		E(vib)			,,,
																																						freq,				1466.87		E(vib)			,,,
																																						freq,				1467.98		E(vib)			,,,
																																						freq,				1471.54		E(vib)			,,,
																																						freq,				1481.71		E(vib)			,,,
																																						freq,				1483.43		E(vib)			,,,
																																						freq,				1483.45		E(vib)			,,,
																																						freq,				1485.66		E(vib)			,,,
																																						freq,				1489.7		E(vib)			,,,
																																						freq,				1492.45		E(vib)			,,,
																																						freq,				1494.35		E(vib)			,,,
																																						freq,				1494.98		E(vib)			,,,
																																						freq,				1495.38		E(vib)			,,,
																																						freq,				1495.54		E(vib)			,,,
																																						freq,				1496.38		E(vib)			,,,
																																						freq,				1498.46		E(vib)			,,,
																																						freq,				1501.07		E(vib)			,,,
																																						freq,				1503.36		E(vib)			,,,
																																						freq,				1504.91		E(vib)			,,,
																																						freq,				1506.13		E(vib)			,,,
																																						freq,				1509.1		E(vib)			,,,
																																						freq,				1509.18		E(vib)			,,,
																																						freq,				1517.89		E(vib)			,,,
																																						freq,				1523.37		E(vib)			,,,
																																						freq,				1529.99		E(vib)			,,,
																																						freq,				1530.55		E(vib)			,,,
																																						freq,				1532.84		E(vib)			,,,
																																						freq,				1535.33		E(vib)			,,,
																																						freq,				1537.38		E(vib)			,,,
																																						freq,				1540.34		E(vib)			,,,
																																						freq,				1541.71		E(vib)			,,,
																																						freq,				1548.84		E(vib)			,,,
																																						freq,				1565.5		E(vib)			,,,
																																						freq,				1582.28		E(vib)			,,,
																																						freq,				1582.79		E(vib)			,,,
																																						freq,				1584.76		E(vib)			,,,
																																						freq,				1589.24		E(vib)			,,,
																																						freq,				1591.95		E(vib)			,,,
																																						freq,				1593.51		E(vib)			,,,
																																						freq,				1623.06		E(vib)			,,,
																																						freq,				1638.8		E(vib)			,,,
																																						freq,				1640.33		E(vib)			,,,
																																						freq,				1657.64		E(vib)			,,,
																																						freq,				2278.41		E(vib)			,,,
																																						freq,				2783.17		E(vib)			,,,
																																						freq,				2785.02		E(vib)			,,,
																																						freq,				2786.19		E(vib)			,,,
																																						freq,				2787.7		E(vib)			,,,
																																						freq,				2795.83		E(vib)			,,,
																																						freq,				2797.13		E(vib)			,,,
																																						freq,				2797.39		E(vib)			,,,
																																						freq,				2798.46		E(vib)			,,,
																																						freq,				2800.85		E(vib)			,,,
																																						freq,				2802.37		E(vib)			,,,
																																						freq,				2815.16		E(vib)			,,,
																																						freq,				2815.16		E(vib)			,,,
																																						freq,				2815.46		E(vib)			,,,
																																						freq,				2817.88		E(vib)			,,,
																																						freq,				2818.79		E(vib)			,,,
																																						freq,				2819.06		E(vib)			,,,
																																						freq,				2820.81		E(vib)			,,,
																																						freq,				2822.9		E(vib)			,,,
																																						freq,				2823.56		E(vib)			,,,
																																						freq,				2823.76		E(vib)			,,,
																																						freq,				2825.56		E(vib)			,,,
																																						freq,				2833.65		E(vib)			,,,
																																						freq,				2836.81		E(vib)			,,,
																																						freq,				2837.14		E(vib)			,,,
																																						freq,				2838.87		E(vib)			,,,
																																						freq,				2839.8		E(vib)			,,,
																																						freq,				2840.73		E(vib)			,,,
																																						freq,				2843.46		E(vib)			,,,
																																						freq,				2846.62		E(vib)			,,,
																																						freq,				2853.51		E(vib)			,,,
																																						freq,				2858.01		E(vib)			,,,
																																						freq,				2863.59		E(vib)			,,,
																																						freq,				2883.91		E(vib)			,,,
																																						freq,				2894.57		E(vib)			,,,
																																						freq,				2895.7		E(vib)			,,,
																																						freq,				2898.56		E(vib)			,,,
																																						freq,				2898.73		E(vib)			,,,
																																						freq,				2901.59		E(vib)			,,,
																																						freq,				2902.94		E(vib)			,,,
																																						freq,				2905.06		E(vib)			,,,
																																						freq,				2905.28		E(vib)			,,,
																																						freq,				2909.35		E(vib)			,,,
																																						freq,				2910.09		E(vib)			,,,
																																						freq,				2911.67		E(vib)			,,,
																																						freq,				2914.49		E(vib)			,,,
																																						freq,				2915.85		E(vib)			,,,
																																						freq,				2916.85		E(vib)			,,,
																																						freq,				2917.32		E(vib)			,,,
																																						freq,				2919.3		E(vib)			,,,
																																						freq,				2920.28		E(vib)			,,,
																																						freq,				2921.95		E(vib)			,,,
																																						freq,				2922.5		E(vib)			,,,
																																						freq,				2928.21		E(vib)			,,,
																																						freq,				2929.74		E(vib)			,,,
																																						freq,				2929.93		E(vib)			,,,
																																						freq,				2936.88		E(vib)			,,,
																																						freq,				2938.48		E(vib)			,,,
																																						freq,				2938.69		E(vib)			,,,
																																						freq,				2939.93		E(vib)			,,,
																																						freq,				2940.29		E(vib)			,,,
																																						freq,				2940.69		E(vib)			,,,
																																						freq,				2941.19		E(vib)			,,,
																																						freq,				2943.62		E(vib)			,,,
																																						freq,				2944.55		E(vib)			,,,
																																						freq,				2948.57		E(vib)			,,,
																																						freq,				2951.41		E(vib)			,,,
																																						freq,				2976.59		E(vib)			,,,
																																						freq,				3001.93		E(vib)			,,,
																																						freq,				3002.61		E(vib)			,,,
																																						freq,				3002.64		E(vib)			,,,
																																						freq,				3003.13		E(vib)			,,,
																																						freq,				3003.37		E(vib)			,,,
																																						freq,				3003.96		E(vib)			,,,
																																						freq,				3006.54		E(vib)			,,,
																																						freq,				3007.54		E(vib)			,,,
																																						freq,				3007.98		E(vib)			,,,
																																						freq,				3008.17		E(vib)			,,,
																																						freq,				3009.28		E(vib)			,,,
																																						freq,				3010.08		E(vib)			,,,
																																						freq,				3010.67		E(vib)			,,,
																																						freq,				3011.28		E(vib)			,,,
																																						freq,				3011.57		E(vib)			,,,
																																						freq,				3012.24		E(vib)			,,,
																																						freq,				3014.96		E(vib)			,,,
																																						freq,				3014.97		E(vib)			,,,
																																						freq,				3015.35		E(vib)			,,,
																																						freq,				3017.43		E(vib)			,,,
																																						freq,				3018.25		E(vib)			,,,
																																						freq,				3023.04		E(vib)			,,,
																																						freq,				3024.63		E(vib)			,,,
																																						freq,				3030.11		E(vib)			,,,
																																						freq,				3035.87		E(vib)			,,,
																																						freq,				3036.79		E(vib)			,,,
																																						freq,				3044.1		E(vib)			,,,
																																						freq,				3047.84		E(vib)			,,,
																																						freq,				3050.32		E(vib)			,,,
																																						freq,				3065.68		E(vib)			,,,
																																						freq,				3084.98		E(vib)			,,,
																																						freq,				3108.8		E(vib)			,,,
																																						freq,				3111.25		E(vib)			,,,
																																						freq,				3119.22		E(vib)			,,,
																																						freq,				3131.84		E(vib)			,,,
																																						freq,				3134.34		E(vib)			,,,
																																						freq,				3147.25		E(vib)			,,,
																																						freq,				3148.81		E(vib)			,,,
																																						freq,				3151.45		E(vib)			,,,
																																						freq,				3158.67		E(vib)			,,,
																																						freq,				3167.67		E(vib)			,,,
																																						freq,				3184.44		E(vib)			,,,
																																						freq,				3197.46		E(vib)			,,,
																																						freq,				3214.64		E(vib)			,,,
																																						freq,				3222.6		E(vib)			,,,
																																						freq,				3251.19		E(vib)			,,,
																																						freq,				3288.38		E(vib)			,,,
																																						freq,				3329.56		E(vib)			,,,
																																						freq,				3334.6		E(vib)			,,,
																																						freq,				3408.67		E(vib)			,,,
																																						freq,				3424.12		E(vib)			,,,
																																						freq,				3660.82		E(vib)			,,,
																																						freq,				3667.28		E(vib)			,,,
																																						freq,				3667.55		E(vib)			,,,
																																						freq,				3673.83		E(vib)			,,,
																																						freq,				3675.2		E(vib)			,,,
																																						freq,				3683.79		E(vib)			,,,
																																						freq,				3687.68		E(vib)			,,,
																																						freq,				3688.88		E(vib)			,,,
																																						freq,				162304.06			,,,
																																										-180570.05	2.39268481	220000	526390.6582
																																										887959.01
																																								ZPE=	Freq/2	1050263.07	0.845463423	2.85403891	2.412985506	0.441053404
																																										869693.02	0.828071599	1.47857433	1.037520926
																																										434846.51
[truncated: 1 more columns]
