# Supplementary material for: Combined Machine Learning and Molecular Modelling Workflow for the Recognition of Potentially Novel Fungicides
Source: Molecules. 2020 May 8;25(9):2198. doi: 10.3390/molecules25092198 (PMC7249108; doi:10.3390/molecules25092198)
Supplement: Supplementary file 1 [file molecules-25-02198-s001.zip › Revised_Supplementary/Supplementary_table_S13.xlsx]

## Sheet: Sheet1
Compound	QM/MM score	% of inhibition determined in reference [11]
clotrimazole (fungicide)	-37.6	78
fluconazole (fungicide)	-46.37	54
miconazole (fungicide)	-91.74	79
ketoconazole (fungicide)	-86.58	85
oteseconazole (fungicide)	-106.36	98
voriconazole (fungicide)	-74.92	84
water molecule (H2O)	-12.22	0
