# Supplementary material for: Combined Machine Learning and Molecular Modelling Workflow for the Recognition of Potentially Novel Fungicides
Source: Molecules. 2020 May 8;25(9):2198. doi: 10.3390/molecules25092198 (PMC7249108; doi:10.3390/molecules25092198)
Supplement: Supplementary file 1 [file molecules-25-02198-s001.zip › Revised_Supplementary/Supplementary_table_S14.ods]

## Sheet: Sheet1
QM/MM docking score determination for 5hk1								FINALLY DETERMINED QM/MM SCORE IN ARTICLE
			only electron energy considered			total thermal and ZPE cor (lig)	total thermal and ZPE cor (comp)	El energy with thermal corr.
n0	alone	with protein	Orca hartrees	Autodock	Orca kcal/mol			plus BSSE + disp cor + PCM cor in hartrees	Same E in kcal/mol
Pentazocine (l) n0	-868,9231251127	-867,9771180689	0,1487932079	-8,12	93,3692258849	0,43553542	0,51208621	0,2253439979	141,4051614298
dodemorph (fung) ( r ) n0	-835,6409993248	-834,9774263254	-0,1336408365	-10,92	-83,8609613178	0,52294398	0,56991603	-0,0866687865	-54,3853568847
opipramol (l) n0	-1131,6328296967	-1130,9760097565	-0,1403938957	-12,69	-88,0985734612	0,49947274	0,5519647	-0,0879019357	-55,1591678377
PD144418 (l) n0	-882,511202447	-881,8663735952	-0,1523849841	-10,61	-95,6231013714	0,37712228	0,39162002	-0,1378872441	-86,5253487695
tamoxifene (l) n0	-1136,4734985064	-1135,8007589838	-0,1244743133	-11,11	-78,108876347	0,50183311	0,55310314	-0,0732042833	-45,9362734131
DB07075 n0*	-1217,4973985407	-1217,0571255293	-0,3569408245	-15,57	-223,9839367839	0,4556507	0,51756889	-0,2950226345	-185,1290633317
DB07075 n0 repeated run (2)(a)	-1217,5105888455	-1217,0923895156	-0,3790145061	-15,55	-237,8353927058	0,45644851	0,51565465	-0,3198083661	-200,6823081777
DB08622 n0*	-2377,0837191079	-2376,4260544564	-0,1395491844	-13,18	-87,5685087297	0,47471365	0,51057599	-0,1036868444	-65,0643243826
DB08746 n0*	-2119,5439112968	-2118,904057906	-0,1573604451	-13,25	-98,7452529127	0,51713095	0,5866729	-0,0878184951	-55,1068082312
DB12345 n0	-1762,047466683	-1761,3479122983	-0,0976594512	-13,08	-61,2822822163	0,46701766	0,52445656	-0,0402205512	-25,2387176362
DB00637 n0	-1477,5328485079	-1476,7864320683	-0,0507973964	-13,64	-31,8758741898	0,56536251	0,6431885	0,0270285936	16,9606587379
DB06555 n0	-1444,271873992	-1443,6130476221	-0,138387466	-14,22	-86,8395187854	0,56496876	0,62256779	-0,080788436	-50,6953898932
DB02491 n0	-1777,8164039059	-1777,1124833892	-0,0932933192			0,53834149	0,61858772	-0,0130470892	-8,1871528579
n1
dodemorph (fung) ( r ) n1	-836,1082554322	-835,8342818907	-0,5232402945			0,53848273	0,59257893	-0,4691440945	-294,3916724308
DB08622 n1	-2377,5529423025	-2377,3133439216	-0,557615455			0,4921575	0,5410545	-0,508718455	-319,2249002743
DB08746 n1	-2119,8821804534	-2119,7456056776	-0,6606390602			0,52607935	0,59705071	-0,5896677002	-370,0211991875
DB00637 n1	-1477,9963836584	-1477,537543126	-0,3383733035			0,57898925	0,65697349	-0,2603890635	-163,3962204418
DB02491 n1	-1444,7363690613	-1444,4667070899	-0,5275518645			0,58102284	0,63841194	-0,4701627645	-295,0308960152
Pentazocine (l) n1	-871,7875139842	-871,2146960768	-0,2243959285			0,49262945	0,55291762	-0,1641077585	-102,9789313497
PD144418 (l) n1	-884,1808512423	-883,9886201689	-0,6049827626			0,41808402	0,43759823	-0,5854685526	-367,3862004912
tamoxifene (l) n1	-827,7167288244	-827,4158139036	-0,4962989151			0,37583884	0,41644867	-0,4556890851	-285,9485463834
DB02491 n1	-1778,2794818618	-1777,8095061104	-0,3272380846			0,55279308	0,62644951	-0,2535816546	-159,1245168916
n2
Opipramol ( r ) n2	-1132,5521037053	-1132,6360401056	-0,8811502362			0,52801645	0,61438068	-0,7947860062	-498,7345771679
DB07075 n2	-1218,509543168	-1218,6239937763	-0,9116644443			0,4860106	0,56930455	-0,8283704943	-519,8091121266
(a) Same hit (DB07075) as in row above but repeated run to verify calculated QM/MM score again with orca input geometry used from slightly different Autodock4 output conformation.
* Finally selected lead compound due to stronger binding both as uncharged species relative to dodemorph (r) and in charged state at pH 7.4 relative to dodemorph ((r) as +1 species) or to opipramol ((r) as +2 species).
