# Supplementary material for: Combined Machine Learning and Molecular Modelling Workflow for the Recognition of Potentially Novel Fungicides
Source: Molecules. 2020 May 8;25(9):2198. doi: 10.3390/molecules25092198 (PMC7249108; doi:10.3390/molecules25092198)
Supplement: Supplementary file 1 [file molecules-25-02198-s001.zip › Revised_Supplementary/Supplementary_Table_S2.xlsx]

## Sheet: Supp table S2
	Supplementary Table 2.	Mode of action working set (245 fungicides)								According to FRAC 2019 list (and other literature)
Comp No.	Comp. Common name	CID	CAS No.	Canonical smiles				Column A mod 3	Training/Test Set	MOA group	Evidence in literature (link) that this compound is fungicide
1	benalaxyl	51369	71626-11-4	CC1=C(C(=CC=C1)C)N(C(C)C(=O)OC)C(=O)CC2=CC=CC=C2				1	Training	A	http://chemyang.ccnu.edu.cn/ccb/database/FungiPAD/index.php/home/download
2	benalaxyl-M	176648	98243-83-5	CC1=C(C(=CC=C1)C)N(C(C)C(=O)OC)C(=O)CC2=CC=CC=C2				2	Test	A	http://chemyang.ccnu.edu.cn/ccb/database/FungiPAD/index.php/home/download
3	furalaxyl	42504	57646-30-7	CC1=C(C(=CC=C1)C)N(C(C)C(=O)OC)C(=O)C2=CC=CO2				0	Training	A	http://chemyang.ccnu.edu.cn/ccb/database/FungiPAD/index.php/home/download
4	metalaxyl	42586	57837-19-1	CC1=C(C(=CC=C1)C)N(C(C)C(=O)OC)C(=O)COC				1	Training	A	http://chemyang.ccnu.edu.cn/ccb/database/FungiPAD/index.php/home/download
5	metalaxyl-M	11150163	70630-17-0	CC1=C(C(=CC=C1)C)N(C(C)C(=O)OC)C(=O)COC				2	Test	A	http://chemyang.ccnu.edu.cn/ccb/database/FungiPAD/index.php/home/download
6	ofurace	42850	58810-48-3	CC1=C(C(=CC=C1)C)N(C2CCOC2=O)C(=O)CCl				0	Training	A	http://chemyang.ccnu.edu.cn/ccb/database/FungiPAD/index.php/home/download
7	oxadixyl	53735	77732-09-3	CC1=C(C(=CC=C1)C)N(C(=O)COC)N2CCOC2=O				1	Training	A	http://chemyang.ccnu.edu.cn/ccb/database/FungiPAD/index.php/home/download
8	hymexazol	24781	10004-44-1	CC1=CC(=O)NO1				2	Test	A	http://chemyang.ccnu.edu.cn/ccb/database/FungiPAD/index.php/home/download
9	bupirimate	38884	41483-43-6	CCCCC1=C(N=C(N=C1OS(=O)(=O)N(C)C)NCC)C				0	Training	A	http://chemyang.ccnu.edu.cn/ccb/database/FungiPAD/index.php/home/download
10	dimethirimol	135424353	5221-53-4	CCCCC1=C(N=C(NC1=O)N(C)C)C				1	Training	A	http://chemyang.ccnu.edu.cn/ccb/database/FungiPAD/index.php/home/download
11	ethirimol	135424354	23947-60-6	CCCCC1=C(N=C(NC1=O)NCC)C				2	Test	A	http://chemyang.ccnu.edu.cn/ccb/database/FungiPAD/index.php/home/download
12	octhilinone	33528	26530-20-1	CCCCCCCCN1C(=O)C=CS1				0	Training	A	http://chemyang.ccnu.edu.cn/ccb/database/FungiPAD/index.php/home/download
13	oxolinic acid	4628	14698-29-4	CCN1C=C(C(=O)C2=CC3=C(C=C21)OCO3)C(=O)O				1	Training	A	https://pubchem.ncbi.nlm.nih.gov/compound/4628
14	fluopicolide	11159021	239110-15-7	C1=CC(=C(C(=C1)Cl)C(=O)NCC2=C(C=C(C=N2)C(F)(F)F)Cl)Cl				2	Test	B	http://chemyang.ccnu.edu.cn/ccb/database/FungiPAD/index.php/home/download
15	zoxamide	122087	156052-68-5	CCC(C)(C(=O)CCl)NC(=O)C1=CC(=C(C(=C1)Cl)C)Cl				0	Training	B	http://chemyang.ccnu.edu.cn/ccb/database/FungiPAD/index.php/home/download
16	metrafenone	6451057	220899-03-6	CC1=CC(=C(C(=C1C(=O)C2=C(C=CC(=C2C)Br)OC)OC)OC)OC				1	Training	B	http://chemyang.ccnu.edu.cn/ccb/database/FungiPAD/index.php/home/download
17	pyriofenone	23082663	688046-61-9	CC1=CC(=C(C(=C1C(=O)C2=C(C(=CN=C2OC)Cl)C)OC)OC)OC				2	Test	B	http://chemyang.ccnu.edu.cn/ccb/database/FungiPAD/index.php/home/download
18	benomyl	28780	17804-35-2	CCCCNC(=O)N1C2=CC=CC=C2N=C1NC(=O)OC				0	Training	B	http://chemyang.ccnu.edu.cn/ccb/database/FungiPAD/index.php/home/download
19	carbendazim	25429	10605-21-7	COC(=O)NC1=NC2=CC=CC=C2N1				1	Training	B	http://chemyang.ccnu.edu.cn/ccb/database/FungiPAD/index.php/home/download
20	fuberidazole	19756	3878-19-1	C1=CC=C2C(=C1)NC(=N2)C3=CC=CO3				2	Test	B	http://chemyang.ccnu.edu.cn/ccb/database/FungiPAD/index.php/home/download
21	thiabendazole	5430	148-79-8	C1=CC=C2C(=C1)NC(=N2)C3=CSC=N3				0	Training	B	http://chemyang.ccnu.edu.cn/ccb/database/FungiPAD/index.php/home/download
22	thiophanate	3032792	23564-06-9	CCOC(=O)NC(=S)NC1=CC=CC=C1NC(=S)NC(=O)OCC				1	Training	B	http://chemyang.ccnu.edu.cn/ccb/database/FungiPAD/index.php/home/download
23	thiophanate-methyl	3032791	23564-05-8	COC(=O)NC(=S)NC1=CC=CC=C1NC(=S)NC(=O)OC				2	Test	B	http://chemyang.ccnu.edu.cn/ccb/database/FungiPAD/index.php/home/download
24	diethofencarb	91742	87130-20-9	CCOC1=C(C=C(C=C1)NC(=O)OC(C)C)OCC				0	Training	B	http://chemyang.ccnu.edu.cn/ccb/database/FungiPAD/index.php/home/download
25	phenamacril	10632495	39491-78-6	CCOC(=O)C(=C(C1=CC=CC=C1)N)C#N				1	Training	B	https://plant-protection.net/fileadmin/documents/Verlag/02_SP/05_Reinhard/2016_Einzelbeitraege/05_Zhou_et_al_Myosin_as_a_Selective_Target_for_the_Fungicide_Phenamacril_0294-sp-2017-Reinh-05-2.pdf
26	ethaboxam	11174640	162650-77-3	CCC1=C(SC(=N1)NCC)C(=O)NC(C#N)C2=CC=CS2				2	Test	B	http://chemyang.ccnu.edu.cn/ccb/database/FungiPAD/index.php/home/download
27	pencycuron	91692	66063-05-6	C1CCC(C1)N(CC2=CC=C(C=C2)Cl)C(=O)NC3=CC=CC=C3				0	Training	B	http://chemyang.ccnu.edu.cn/ccb/database/FungiPAD/index.php/home/download
28	fluopimomide		1309859-39-9	COc2c(F)c(F)c(C(=O)NCc1ncc(C(F)(F)F)cc1Cl)c(F)c2F				1	Training	B	https://apsjournals.apsnet.org/doi/10.1094/PDIS-01-19-0143-RE
29	benzovindiflupyr	53491464	1072957-71-1	CN1C=C(C(=N1)C(F)F)C(=O)NC2=CC=CC3=C2C4CCC3C4=C(Cl)Cl				2	Test	C	http://chemyang.ccnu.edu.cn/ccb/database/FungiPAD/index.php/home/download
30	dimoxystrobin	10936292	149961-52-4	CC1=CC(=C(C=C1)C)OCC2=CC=CC=C2C(=NOC)C(=O)NC				0	Training	C	http://chemyang.ccnu.edu.cn/ccb/database/FungiPAD/index.php/home/download
31	fenaminstrobin	45380430	366815-39-6	CC(=NOCC1=CC=CC=C1C(=NOC)C(=O)NC)C=CC2=C(C=CC=C2Cl)Cl				1	Training	C	http://chemyang.ccnu.edu.cn/ccb/database/FungiPAD/index.php/home/download
32	furametpyr	3083543	123572-88-3	CC1C2=C(C=CC=C2NC(=O)C3=C(N(N=C3C)C)Cl)C(O1)(C)C				2	Test	C	http://chemyang.ccnu.edu.cn/ccb/database/FungiPAD/index.php/home/download
33	isofetamid	71657865	875915-78-9	CC1=C(SC=C1)C(=O)NC(C)(C)C(=O)C2=C(C=C(C=C2)OC(C)C)C				0	Training	C	http://chemyang.ccnu.edu.cn/ccb/database/FungiPAD/index.php/home/download
34	isopyrazam	25271089	881685-58-1	CC(C)C1C2CCC1C3=C2C=CC=C3NC(=O)C4=CN(N=C4C(F)F)C				1	Training	C	http://chemyang.ccnu.edu.cn/ccb/database/FungiPAD/index.php/home/download
35	mandestrobin	10935908	173662-97-0	CC1=CC(=C(C=C1)C)OCC2=CC=CC=C2C(C(=O)NC)OC				2	Test	C	http://chemyang.ccnu.edu.cn/ccb/database/FungiPAD/index.php/home/download
36	metominostrobin	5483872	133408-50-1	CNC(=O)C(=NOC)C1=CC=CC=C1OC2=CC=CC=C2				0	Training	C	http://chemyang.ccnu.edu.cn/ccb/database/FungiPAD/index.php/home/download
37	orysastrobin	60006000	248593-16-0	CC(=NOC)C(=NOC)C(=NOCC1=CC=CC=C1C(=NOC)C(=O)NC)C				1	Training	C	http://chemyang.ccnu.edu.cn/ccb/database/FungiPAD/index.php/home/download
38	penthiopyrad	11388558	183675-82-3	CC(C)CC(C)C1=C(C=CS1)NC(=O)C2=CN(N=C2C(F)(F)F)C				2	Test	C	http://chemyang.ccnu.edu.cn/ccb/database/FungiPAD/index.php/home/download
39	silthiofam	9881821	175217-20-6	CC1=C(SC(=C1C(=O)NCC=C)[Si](C)(C)C)C				0	Training	C	http://chemyang.ccnu.edu.cn/ccb/database/FungiPAD/index.php/home/download
40	bixafen	11434448	581809-46-3	CN1C=C(C(=N1)C(F)F)C(=O)NC2=C(C=C(C=C2)F)C3=CC(=C(C=C3)Cl)Cl				1	Training	C	http://chemyang.ccnu.edu.cn/ccb/database/FungiPAD/index.php/home/download
41	boscalid	213013	188425-85-6	C1=CC=C(C(=C1)C2=CC=C(C=C2)Cl)NC(=O)C3=C(N=CC=C3)Cl				2	Test	C	http://chemyang.ccnu.edu.cn/ccb/database/FungiPAD/index.php/home/download
42	carboxin	21307	5234-68-4	CC1=C(SCCO1)C(=O)NC2=CC=CC=C2				0	Training	C	http://chemyang.ccnu.edu.cn/ccb/database/FungiPAD/index.php/home/download
43	fluxapyroxad	16095400	907204-31-3	CN1C=C(C(=N1)C(F)F)C(=O)NC2=CC=CC=C2C3=CC(=C(C(=C3)F)F)F				1	Training	C	http://chemyang.ccnu.edu.cn/ccb/database/FungiPAD/index.php/home/download
44	oxycarboxin	21330	5259-88-1	CC1=C(S(=O)(=O)CCO1)C(=O)NC2=CC=CC=C2				2	Test	C	http://chemyang.ccnu.edu.cn/ccb/database/FungiPAD/index.php/home/download
45	penflufen	11674113	494793-67-8	CC1=NN(C(=C1C(=O)NC2=CC=CC=C2C(C)CC(C)C)F)C				0	Training	C	http://chemyang.ccnu.edu.cn/ccb/database/FungiPAD/index.php/home/download
46	pyraziflumid	71679243	942515-63-1	C1=CC=C(C(=C1)C2=CC(=C(C=C2)F)F)NC(=O)C3=NC=CN=C3C(F)(F)F				1	Training	C	http://chemyang.ccnu.edu.cn/ccb/database/FungiPAD/index.php/home/download
47	sedaxane	11688533	874967-67-6	CN1C=C(C(=N1)C(F)F)C(=O)NC2=CC=CC=C2C3CC3C4CC4				2	Test	C	http://chemyang.ccnu.edu.cn/ccb/database/FungiPAD/index.php/home/download
48	thifluzamide	86389	130000-40-7	CC1=NC(=C(S1)C(=O)NC2=C(C=C(C=C2Br)OC(F)(F)F)Br)C(F)(F)F				0	Training	C	http://chemyang.ccnu.edu.cn/ccb/database/FungiPAD/index.php/home/download
49	benodanil	27195	15310-01-7	C1=CC=C(C=C1)NC(=O)C2=CC=CC=C2I				1	Training	C	http://chemyang.ccnu.edu.cn/ccb/database/FungiPAD/index.php/home/download
50	flutolanil	47898	66332-96-5	CC(C)OC1=CC=CC(=C1)NC(=O)C2=CC=CC=C2C(F)(F)F				2	Test	C	http://chemyang.ccnu.edu.cn/ccb/database/FungiPAD/index.php/home/download
51	mepronil	41632	55814-41-0	CC1=CC=CC=C1C(=O)NC2=CC(=CC=C2)OC(C)C				0	Training	C	http://chemyang.ccnu.edu.cn/ccb/database/FungiPAD/index.php/home/download
52	fenfuram	90590	24691-80-3	CC1=C(C=CO1)C(=O)NC2=CC=CC=C2				1	Training	C	http://chemyang.ccnu.edu.cn/ccb/database/FungiPAD/index.php/home/download
53	fluopyram	11158353	658066-35-4	C1=CC=C(C(=C1)C(=O)NCCC2=C(C=C(C=N2)C(F)(F)F)Cl)C(F)(F)F				2	Test	C	http://chemyang.ccnu.edu.cn/ccb/database/FungiPAD/index.php/home/download
54	amisulbrom	10238657	348635-87-0	CC1=C(C2=C(N1S(=O)(=O)C3=NN(C=N3)S(=O)(=O)N(C)C)C=C(C=C2)F)Br				0	Training	C	http://chemyang.ccnu.edu.cn/ccb/database/FungiPAD/index.php/home/download
55	cyazofamid	9862076	120116-88-3	CC1=CC=C(C=C1)C2=C(N=C(N2S(=O)(=O)N(C)C)C#N)Cl				1	Training	C	http://chemyang.ccnu.edu.cn/ccb/database/FungiPAD/index.php/home/download
56	fluoxastrobin	11048796	361377-29-9	CON=C(C1=CC=CC=C1OC2=C(C(=NC=N2)OC3=CC=CC=C3Cl)F)C4=NOCCO4				2	Test	C	http://chemyang.ccnu.edu.cn/ccb/database/FungiPAD/index.php/home/download
57	azoxystrobin	3034285	131860-33-8	COC=C(C1=CC=CC=C1OC2=NC=NC(=C2)OC3=CC=CC=C3C#N)C(=O)OC				0	Training	C	http://chemyang.ccnu.edu.cn/ccb/database/FungiPAD/index.php/home/download
58	coumoxystrobin	45380432	850881-70-8	CCCCC1=C(C2=C(C=C(C=C2)OCC3=CC=CC=C3C(=COC)C(=O)OC)OC1=O)C				1	Training	C	http://chemyang.ccnu.edu.cn/ccb/database/FungiPAD/index.php/home/download
59	enoxastrobin	59649244	238410-11-2	CC(=NOCC1=CC=CC=C1C(=COC)C(=O)OC)C=CC2=CC=C(C=C2)Cl				2	Test	C	http://chemyang.ccnu.edu.cn/ccb/database/FungiPAD/index.php/home/download
60	flufenoxystrobin	59774441	918162-02-4	COC=C(C1=CC=CC=C1COC2=C(C=C(C=C2)C(F)(F)F)Cl)C(=O)OC				0	Training	C	http://chemyang.ccnu.edu.cn/ccb/database/FungiPAD/index.php/home/download
61	picoxystrobin	11285653	117428-22-5	COC=C(C1=CC=CC=C1COC2=CC=CC(=N2)C(F)(F)F)C(=O)OC				1	Training	C	http://chemyang.ccnu.edu.cn/ccb/database/FungiPAD/index.php/home/download
62	pyraoxystrobin	45380417	862588-11-2	CN1C(=CC(=N1)C2=CC=C(C=C2)Cl)OCC3=CC=CC=C3C(=COC)C(=O)OC				2	Test	C	http://chemyang.ccnu.edu.cn/ccb/database/FungiPAD/index.php/home/download
63	pyraclostrobin	6422843	175013-18-0	COC(=O)N(C1=CC=CC=C1COC2=NN(C=C2)C3=CC=C(C=C3)Cl)OC				0	Training	C	http://chemyang.ccnu.edu.cn/ccb/database/FungiPAD/index.php/home/download
64	pyrametostrobin	45381137	915410-70-7	CC1=C(N(N=C1C2=CC=CC=C2)C)OCC3=CC=CC=C3N(C(=O)OC)OC				1	Training	C	http://chemyang.ccnu.edu.cn/ccb/database/FungiPAD/index.php/home/download
65	triclopyricarb	57582386	902760-40-1	COC(=O)N(C1=CC=CC=C1COC2=NC(=C(C=C2Cl)Cl)Cl)OC				2	Test	C	http://chemyang.ccnu.edu.cn/ccb/database/FungiPAD/index.php/home/download
66	kresoxim-methyl	6112114	143390-89-0	CC1=CC=CC=C1OCC2=CC=CC=C2C(=NOC)C(=O)OC				0	Training	C	http://chemyang.ccnu.edu.cn/ccb/database/FungiPAD/index.php/home/download
67	trifloxystrobin	11664966	141517-21-7	CC(=NOCC1=CC=CC=C1C(=NOC)C(=O)OC)C2=CC(=CC=C2)C(F)(F)F				1	Training	C	http://chemyang.ccnu.edu.cn/ccb/database/FungiPAD/index.php/home/download
68	pyribencarb	11577870	799247-52-2	CC1=NC(=CC=C1)CON=C(C)C2=CC(=C(C=C2)Cl)CNC(=O)OC				2	Test	C	http://chemyang.ccnu.edu.cn/ccb/database/FungiPAD/index.php/home/download
69	famoxadone	213032	131807-57-3	CC1(C(=O)N(C(=O)O1)NC2=CC=CC=C2)C3=CC=C(C=C3)OC4=CC=CC=C4				0	Training	C	http://chemyang.ccnu.edu.cn/ccb/database/FungiPAD/index.php/home/download
70	binapacryl	10234	485-31-4	CCC(C)C1=CC(=CC(=C1OC(=O)C=C(C)C)[N+](=O)[O-])[N+](=O)[O-]				1	Training	C	http://chemyang.ccnu.edu.cn/ccb/database/FungiPAD/index.php/home/download
71	meptyldinocap	5284389	131-72-6	CCCCCCC(C)C1=CC(=CC(=C1OC(=O)C=CC)[N+](=O)[O-])[N+](=O)[O-]				2	Test	C	http://chemyang.ccnu.edu.cn/ccb/database/FungiPAD/index.php/home/download
72	fenamidone	10403199	161326-34-7	CC1(C(=O)N(C(=N1)SC)NC2=CC=CC=C2)C3=CC=CC=C3				0	Training	C	http://chemyang.ccnu.edu.cn/ccb/database/FungiPAD/index.php/home/download
73	pydiflumetofen	56933411	1228284-64-7	CC(CC1=C(C=C(C=C1Cl)Cl)Cl)N(C(=O)C2=CN(N=C2C(F)F)C)OC				1	Training	C	http://chemyang.ccnu.edu.cn/ccb/database/FungiPAD/index.php/home/download
74	diflumetorim	15390131	130339-07-0	CCC(C1=CC=C(C=C1)OC(F)F)NC2=NC=NC(=C2Cl)C				2	Test	C	http://chemyang.ccnu.edu.cn/ccb/database/FungiPAD/index.php/home/download
75	ametoctradin	15604010	865318-97-4	CCCCCCCCC1=C(N2C(=NC=N2)N=C1CC)N				0	Training	C	http://chemyang.ccnu.edu.cn/ccb/database/FungiPAD/index.php/home/download
76	fentin acetate	16682804	900-95-8	CC(=O)O[Sn](C1=CC=CC=C1)(C2=CC=CC=C2)C3=CC=CC=C3				1	Training	C	https://pubchem.ncbi.nlm.nih.gov/compound/16682804
77	fentin hydroxide	6327657	76-87-9	C1=CC=C(C=C1)[Sn](C2=CC=CC=C2)C3=CC=CC=C3.O				2	Test	C	https://pubchem.ncbi.nlm.nih.gov/compound/6327657
78	fentin chloride	12540	639-58-7	C1=CC=C(C=C1)[Sn](C2=CC=CC=C2)(C3=CC=CC=C3)Cl				0	Training	C	https://pubchem.ncbi.nlm.nih.gov/compound/12540
79	tolfenpyrad	10110536	129558-76-5	CCC1=NN(C(=C1Cl)C(=O)NCC2=CC=C(C=C2)OC3=CC=C(C=C3)C)C				1	Training	C	https://pubchem.ncbi.nlm.nih.gov/compound/10110536
80	fenazaquin	86356	120928-09-8	CC(C)(C)C1=CC=C(C=C1)CCOC2=NC=NC3=CC=CC=C32				2	Test	C	Frac Code list 2019
81	fluindapyr	57343740	1383809-87-7	CC1CC(C2=C(C=CC(=C12)NC(=O)C3=CN(N=C3C(F)F)C)F)(C)C				0	Training	C	Frac Code list 2019
82	inpyrfluxam	70652048	1352994-67-2	CC1CC(C2=C1C(=CC=C2)NC(=O)C3=CN(N=C3C(F)F)C)(C)C				1	Training	C	Frac Code list 2019
83	isoflucypram	ChemSpider ID58828843	1255734-28-1	CC(C)c1ccc(Cl)cc1CN(C(=O)c2c(F)n(C)nc2C(F)F)C3CC3				2	Test	C	Frac Code list 2019
84	fenpicoxamid	51039126	517875-34-2	CC1C(C(C(=O)OCC(C(=O)O1)NC(=O)C2=NC=CC(=C2OCOC(=O)C(C)C)OC)CC3=CC=CC=C3)OC(=O)C(C)C				0	Training	C	Frac Code list 2019
85	dinocap	5290882	19019-33-1	CCCCCCC(C)C1=CC(=C(C(=C1)[N+](=O)[O-])OC(=O)C=CC)[N+](=O)[O-]				1	Training	C	Frac Code list 2019
86	blasticidin-S	16380	2079-00-7	CN(CCC(CC(=O)NC1C=CC(OC1C(=O)O)N2C=CC(=NC2=O)N)N)C(=N)N				2	Test	D	http://chemyang.ccnu.edu.cn/ccb/database/FungiPAD/index.php/home/download
87	kasugamycin	65174	6980-18-3	CC1C(CC(C(O1)OC2C(C(C(C(C2O)O)O)O)O)N)N=C(C(=O)O)N				0	Training	D	http://chemyang.ccnu.edu.cn/ccb/database/FungiPAD/index.php/home/download
88	streptomycin	19649	57-92-1	CC1C(C(C(O1)OC2C(C(C(C(C2O)O)N=C(N)N)O)N=C(N)N)OC3C(C(C(C(O3)CO)O)O)NC)(C=O)O				1	Training	D	http://chemyang.ccnu.edu.cn/ccb/database/FungiPAD/index.php/home/download
89	cyprodinil	86367	121552-61-2	CC1=NC(=NC(=C1)C2CC2)NC3=CC=CC=C3				2	Test	D	http://chemyang.ccnu.edu.cn/ccb/database/FungiPAD/index.php/home/download
90	mepanipyrim	86296	110235-47-7	CC#CC1=CC(=NC(=N1)NC2=CC=CC=C2)C				0	Training	D	http://chemyang.ccnu.edu.cn/ccb/database/FungiPAD/index.php/home/download
91	pyrimethanil	91650	53112-28-0	CC1=CC(=NC(=N1)NC2=CC=CC=C2)C				1	Training	D	http://chemyang.ccnu.edu.cn/ccb/database/FungiPAD/index.php/home/download
92	oxytetracycline	54675779	79-57-2	CC1(C2C(C3C(C(=O)C(=C(C3(C(=O)C2=C(C4=C1C=CC=C4O)O)O)O)C(=O)N)N(C)C)O)O				2	Test	D	Frac Code list 2019
93	chlozolinate	51574	84332-86-5	CCOC(=O)C1(C(=O)N(C(=O)O1)C2=CC(=CC(=C2)Cl)Cl)C				0	Training	E	http://chemyang.ccnu.edu.cn/ccb/database/FungiPAD/index.php/home/download
94	iprodione	37517	36734-19-7	CC(C)NC(=O)N1CC(=O)N(C1=O)C2=CC(=CC(=C2)Cl)Cl				1	Training	E	http://chemyang.ccnu.edu.cn/ccb/database/FungiPAD/index.php/home/download
95	procymidone	36242	32809-16-8	CC12CC1(C(=O)N(C2=O)C3=CC(=CC(=C3)Cl)Cl)C				2	Test	E	http://chemyang.ccnu.edu.cn/ccb/database/FungiPAD/index.php/home/download
96	vinclozolin	39676	50471-44-8	CC1(C(=O)N(C(=O)O1)C2=CC(=CC(=C2)Cl)Cl)C=C				0	Training	E	http://chemyang.ccnu.edu.cn/ccb/database/FungiPAD/index.php/home/download
97	dimetachlone	90363	24096-53-5	C1CC(=O)N(C1=O)C2=CC(=CC(=C2)Cl)Cl				1	Training	E	http://chemyang.ccnu.edu.cn/ccb/database/FungiPAD/index.php/home/download
98	fenpiclonil	91724	74738-17-3	C1=CC(=C(C(=C1)Cl)Cl)C2=CNC=C2C#N				2	Test	E	http://chemyang.ccnu.edu.cn/ccb/database/FungiPAD/index.php/home/download
99	fludioxonil	86398	131341-86-1	C1=CC(=C2C(=C1)OC(O2)(F)F)C3=CNC=C3C#N				0	Training	E	http://chemyang.ccnu.edu.cn/ccb/database/FungiPAD/index.php/home/download
100	quinoxyfen	3391107	124495-18-7	C1=CC(=CC=C1OC2=C3C(=CC(=CC3=NC=C2)Cl)Cl)F				1	Training	E	http://chemyang.ccnu.edu.cn/ccb/database/FungiPAD/index.php/home/download
101	proquinazid	11057771	189278-12-4	CCCN1C(=O)C2=C(C=CC(=C2)I)N=C1OCCC				2	Test	E	http://chemyang.ccnu.edu.cn/ccb/database/FungiPAD/index.php/home/download
102	natamycin	5284447	7681-93-8	CC1CC=CC=CC=CC=CC(CC2C(C(CC(O2)(CC(CC3C(O3)C=CC(=O)O1)O)O)O)C(=O)O)OC4C(C(C(C(O4)C)O)N)O				0	Training	F	http://chemyang.ccnu.edu.cn/ccb/database/FungiPAD/index.php/home/download
103	biphenyl	7095	92-52-4	C1=CC=C(C=C1)C2=CC=CC=C2				1	Training	F	http://chemyang.ccnu.edu.cn/ccb/database/FungiPAD/index.php/home/download
104	chloroneb	17581	2675-77-6	COC1=CC(=C(C=C1Cl)OC)Cl				2	Test	F	http://chemyang.ccnu.edu.cn/ccb/database/FungiPAD/index.php/home/download
105	dicloran	7430	99-30-9	C1=C(C=C(C(=C1Cl)N)Cl)[N+](=O)[O-]				0	Training	F	http://chemyang.ccnu.edu.cn/ccb/database/FungiPAD/index.php/home/download
106	quintozene	6720	82-68-8	C1(=C(C(=C(C(=C1Cl)Cl)Cl)Cl)Cl)[N+](=O)[O-]				1	Training	F	http://chemyang.ccnu.edu.cn/ccb/database/FungiPAD/index.php/home/download
107	tecnazene	8330	117-18-0	C1=C(C(=C(C(=C1Cl)Cl)[N+](=O)[O-])Cl)Cl				2	Test	F	http://chemyang.ccnu.edu.cn/ccb/database/FungiPAD/index.php/home/download
108	iodocarb	62097	55406-53-6	CCCCNC(=O)OCC#CI				0	Training	F	http://chemyang.ccnu.edu.cn/ccb/database/FungiPAD/index.php/home/download
109	propamocarb	32490	24579-73-5	CCCOC(=O)NCCCN(C)C				1	Training	F	http://chemyang.ccnu.edu.cn/ccb/database/FungiPAD/index.php/home/download
110	isoprothiolane	39681	50512-35-1	CC(C)OC(=O)C(=C1SCCS1)C(=O)OC(C)C				2	Test	F	http://chemyang.ccnu.edu.cn/ccb/database/FungiPAD/index.php/home/download
111	edifenphos	28292	17109-49-8	CCOP(=O)(SC1=CC=CC=C1)SC2=CC=CC=C2				0	Training	F	http://chemyang.ccnu.edu.cn/ccb/database/FungiPAD/index.php/home/download
112	iprobenfos	33294	26087-47-8	CC(C)OP(=O)(OC(C)C)SCC1=CC=CC=C1				1	Training	F	http://chemyang.ccnu.edu.cn/ccb/database/FungiPAD/index.php/home/download
113	pyrazophos	26033	13457-18-6	CCOC(=O)C1=CN2C(=CC(=N2)OP(=S)(OCC)OCC)N=C1C				2	Test	F	http://chemyang.ccnu.edu.cn/ccb/database/FungiPAD/index.php/home/download
114	tolclofos-methyl	91664	57018-04-9	CC1=CC(=C(C(=C1)Cl)OP(=S)(OC)OC)Cl				0	Training	F	http://chemyang.ccnu.edu.cn/ccb/database/FungiPAD/index.php/home/download
115	oxathiapiprolin	56945145	1003318-67-9	CC1=CC(=NN1CC(=O)N2CCC(CC2)C3=NC(=CS3)C4=NOC(C4)C5=C(C=CC=C5F)F)C(F)(F)F				1	Training	F	http://chemyang.ccnu.edu.cn/ccb/database/FungiPAD/index.php/home/download
116	prothiocarb	29697	19622-08-3	CCSC(=O)NCCCN(C)C				2	Test	F	http://chemyang.ccnu.edu.cn/ccb/database/FungiPAD/index.php/home/download
117	eugenol	3314	97-53-0	COC1=C(C=CC(=C1)CC=C)O				0	Training	F	Frac Code list 2019
118	geraniol	637566	106-24-1	CC(=CCCC(=CCO)C)C				1	Training	F	Frac Code list 2019
119	thymol	6989	89-83-8	CC1=CC(=C(C=C1)C(C)C)O				2	Test	F	Frac Code list 2019
120	triforine	33565	26644-46-2	C1CN(CCN1C(C(Cl)(Cl)Cl)NC=O)C(C(Cl)(Cl)Cl)NC=O				0	Training	G	http://chemyang.ccnu.edu.cn/ccb/database/FungiPAD/index.php/home/download
121	pefurazoate	93532	101903-30-4	CCC(C(=O)OCCCC=C)N(CC1=CC=CO1)C(=O)N2C=CN=C2				1	Training	G	http://chemyang.ccnu.edu.cn/ccb/database/FungiPAD/index.php/home/download
122	fenhexamid	213031	126833-17-8	CC1(CCCCC1)C(=O)NC2=C(C(=C(C=C2)O)Cl)Cl				2	Test	G	http://chemyang.ccnu.edu.cn/ccb/database/FungiPAD/index.php/home/download
123	imazalil	37175	35554-44-0	C=CCOC(CN1C=CN=C1)C2=C(C=C(C=C2)Cl)Cl				0	Training	G	http://chemyang.ccnu.edu.cn/ccb/database/FungiPAD/index.php/home/download
124	oxpoconazole	11348992	134074-64-9	CC1(COC(N1C(=O)N2C=CN=C2)(C)CCCC3=CC=C(C=C3)Cl)C				1	Training	G	http://chemyang.ccnu.edu.cn/ccb/database/FungiPAD/index.php/home/download
125	prochloraz	73665	67747-09-5	CCCN(CCOC1=C(C=C(C=C1Cl)Cl)Cl)C(=O)N2C=CN=C2				2	Test	G	http://chemyang.ccnu.edu.cn/ccb/database/FungiPAD/index.php/home/download
126	triflumizole	91699	68694-11-1 (formerly 99387-89-0)	CCCOCC(=NC1=C(C=C(C=C1)Cl)C(F)(F)F)N2C=CN=C2				0	Training	G	http://chemyang.ccnu.edu.cn/ccb/database/FungiPAD/index.php/home/download
127	azaconazole	43233	60207-31-0	C1COC(O1)(CN2C=NC=N2)C3=C(C=C(C=C3)Cl)Cl				1	Training	G	http://chemyang.ccnu.edu.cn/ccb/database/FungiPAD/index.php/home/download
128	bromuconazole	3444	116255-48-2	C1C(COC1(CN2C=NC=N2)C3=C(C=C(C=C3)Cl)Cl)Br				2	Test	G	http://chemyang.ccnu.edu.cn/ccb/database/FungiPAD/index.php/home/download
129	cyproconazole	86132	94361-06-5	CC(C1CC1)C(CN2C=NC=N2)(C3=CC=C(C=C3)Cl)O				0	Training	G	http://chemyang.ccnu.edu.cn/ccb/database/FungiPAD/index.php/home/download
130	difenoconazole	86173	119446-68-3	CC1COC(O1)(CN2C=NC=N2)C3=C(C=C(C=C3)OC4=CC=C(C=C4)Cl)Cl				1	Training	G	http://chemyang.ccnu.edu.cn/ccb/database/FungiPAD/index.php/home/download
131	diniconazole	6436605	83657-24-3	CC(C)(C)C(C(=CC1=C(C=C(C=C1)Cl)Cl)N2C=NC=N2)O				2	Test	G	http://chemyang.ccnu.edu.cn/ccb/database/FungiPAD/index.php/home/download
132	epoxiconazole	3317081	133855-98-8 (formerly 106325-08-0)	C1=CC=C(C(=C1)C2C(O2)(CN3C=NC=N3)C4=CC=C(C=C4)F)Cl				0	Training	G	http://chemyang.ccnu.edu.cn/ccb/database/FungiPAD/index.php/home/download
133	etaconazole	91673	60207-93-4	CCC1COC(O1)(CN2C=NC=N2)C3=C(C=C(C=C3)Cl)Cl				1	Training	G	http://chemyang.ccnu.edu.cn/ccb/database/FungiPAD/index.php/home/download
134	fenbuconazole	86138	114369-43-6	C1=CC=C(C=C1)C(CCC2=CC=C(C=C2)Cl)(CN3C=NC=N3)C#N				2	Test	G	http://chemyang.ccnu.edu.cn/ccb/database/FungiPAD/index.php/home/download
135	fluquinconazole	86417	136426-54-5	C1=CC2=C(C=C1F)C(=O)N(C(=N2)N3C=NC=N3)C4=C(C=C(C=C4)Cl)Cl				0	Training	G	http://chemyang.ccnu.edu.cn/ccb/database/FungiPAD/index.php/home/download
136	flusilazole	73675	85509-19-9	C[Si](CN1C=NC=N1)(C2=CC=C(C=C2)F)C3=CC=C(C=C3)F				1	Training	G	http://chemyang.ccnu.edu.cn/ccb/database/FungiPAD/index.php/home/download
137	flutriafol	91727	76674-21-0	C1=CC=C(C(=C1)C(CN2C=NC=N2)(C3=CC=C(C=C3)F)O)F				2	Test	G	http://chemyang.ccnu.edu.cn/ccb/database/FungiPAD/index.php/home/download
138	hexaconazole	66461	79983-71-4	CCCCC(CN1C=NC=N1)(C2=C(C=C(C=C2)Cl)Cl)O				0	Training	G	http://chemyang.ccnu.edu.cn/ccb/database/FungiPAD/index.php/home/download
139	imibenconazole	93483	86598-92-7	C1=CC(=CC=C1CSC(=NC2=C(C=C(C=C2)Cl)Cl)CN3C=NC=N3)Cl				1	Training	G	http://chemyang.ccnu.edu.cn/ccb/database/FungiPAD/index.php/home/download
140	ipconazole	86211	125225-28-7	CC(C)C1CCC(C1(CN2C=NC=N2)O)CC3=CC=C(C=C3)Cl				2	Test	G	http://chemyang.ccnu.edu.cn/ccb/database/FungiPAD/index.php/home/download
141	mefentrifluconazole	71230671	1417782-03-6	CC(CN1C=NC=N1)(C2=C(C=C(C=C2)OC3=CC=C(C=C3)Cl)C(F)(F)F)O				0	Training	G	http://chemyang.ccnu.edu.cn/ccb/database/FungiPAD/index.php/home/download
142	metconazole	86210	125116-23-6	CC1(CCC(C1(CN2C=NC=N2)O)CC3=CC=C(C=C3)Cl)C				1	Training	G	http://chemyang.ccnu.edu.cn/ccb/database/FungiPAD/index.php/home/download
143	myclobutanil	6336	88671-89-0	CCCCC(CN1C=NC=N1)(C#N)C2=CC=C(C=C2)Cl				2	Test	G	http://chemyang.ccnu.edu.cn/ccb/database/FungiPAD/index.php/home/download
144	penconazole	91693	66246-88-6	CCCC(CN1C=NC=N1)C2=C(C=C(C=C2)Cl)Cl				0	Training	G	http://chemyang.ccnu.edu.cn/ccb/database/FungiPAD/index.php/home/download
145	propiconazole	43234	60207-90-1	CCCC1COC(O1)(CN2C=NC=N2)C3=C(C=C(C=C3)Cl)Cl				1	Training	G	http://chemyang.ccnu.edu.cn/ccb/database/FungiPAD/index.php/home/download
146	prothioconazole	6451142	178928-70-6	C1CC1(C(CC2=CC=CC=C2Cl)(CN3C(=S)N=CN3)O)Cl				2	Test	G	http://chemyang.ccnu.edu.cn/ccb/database/FungiPAD/index.php/home/download
147	simeconazole	10085783	149508-90-7	C[Si](C)(C)CC(CN1C=NC=N1)(C2=CC=C(C=C2)F)O				0	Training	G	http://chemyang.ccnu.edu.cn/ccb/database/FungiPAD/index.php/home/download
148	tebuconazole	86102	107534-96-3	CC(C)(C)C(CCC1=CC=C(C=C1)Cl)(CN2C=NC=N2)O				1	Training	G	http://chemyang.ccnu.edu.cn/ccb/database/FungiPAD/index.php/home/download
149	tetraconazole	80277	112281-77-3	C1=CC(=C(C=C1Cl)Cl)C(CN2C=NC=N2)COC(C(F)F)(F)F				2	Test	G	http://chemyang.ccnu.edu.cn/ccb/database/FungiPAD/index.php/home/download
150	triadimefon	39385	43121-43-3	CC(C)(C)C(=O)C(N1C=NC=N1)OC2=CC=C(C=C2)Cl				0	Training	G	http://chemyang.ccnu.edu.cn/ccb/database/FungiPAD/index.php/home/download
151	triadimenol	41368	55219-65-3	CC(C)(C)C(C(N1C=NC=N1)OC2=CC=C(C=C2)Cl)O				1	Training	G	http://chemyang.ccnu.edu.cn/ccb/database/FungiPAD/index.php/home/download
152	triticonazole	6537961	131983-72-7	CC1(CCC(=CC2=CC=C(C=C2)Cl)C1(CN3C=NC=N3)O)C				2	Test	G	http://chemyang.ccnu.edu.cn/ccb/database/FungiPAD/index.php/home/download
153	aldimorph	3014032	91315-15-0	CCCCCCCCCCCCN1CC(OC(C1)C)C				0	Training	G	http://chemyang.ccnu.edu.cn/ccb/database/FungiPAD/index.php/home/download
154	dodemorph	61899	1593-77-7	CC1CN(CC(O1)C)C2CCCCCCCCCCC2				1	Training	G	http://chemyang.ccnu.edu.cn/ccb/database/FungiPAD/index.php/home/download
155	fenpropimorph	91695	67564-91-4	CC1CN(CC(O1)C)CC(C)CC2=CC=C(C=C2)C(C)(C)C				2	Test	G	http://chemyang.ccnu.edu.cn/ccb/database/FungiPAD/index.php/home/download
156	tridemorph	32518	81412-43-3	CCCCCCCCCCCCCN1CC(OC(C1)C)C				0	Training	G	http://chemyang.ccnu.edu.cn/ccb/database/FungiPAD/index.php/home/download
157	pyrisoxazole	11512926	847749-37-5	CC1(CC(ON1C)C2=CC=C(C=C2)Cl)C3=CN=CC=C3				1	Training	G	http://chemyang.ccnu.edu.cn/ccb/database/FungiPAD/index.php/home/download
158	fenpyrazamine	11493665	473798-59-3	CC1=CC=CC=C1C2=C(N(N(C2=O)C(C)C)C(=O)SCC=C)N				2	Test	G	http://chemyang.ccnu.edu.cn/ccb/database/FungiPAD/index.php/home/download
159	pyrifenox	6023583	88283-41-4	CON=C(CC1=CN=CC=C1)C2=C(C=C(C=C2)Cl)Cl				0	Training	G	http://chemyang.ccnu.edu.cn/ccb/database/FungiPAD/index.php/home/download
160	fenarimol	43226	60168-88-9	C1=CC=C(C(=C1)C(C2=CC=C(C=C2)Cl)(C3=CN=CN=C3)O)Cl				1	Training	G	http://chemyang.ccnu.edu.cn/ccb/database/FungiPAD/index.php/home/download
161	nuarimol	91683	63284-71-9	C1=CC=C(C(=C1)C(C2=CC=C(C=C2)F)(C3=CN=CN=C3)O)Cl				2	Test	G	http://chemyang.ccnu.edu.cn/ccb/database/FungiPAD/index.php/home/download
162	bitertanol	91656	55179-31-2	CC(C)(C)C(C(N1C=NC=N1)OC2=CC=C(C=C2)C3=CC=CC=C3)O				0	Training	G	http://chemyang.ccnu.edu.cn/ccb/database/FungiPAD/index.php/home/download
163	fenpropidin	91694	67306-00-7	CC(CC1=CC=C(C=C1)C(C)(C)C)CN2CCCCC2				1	Training	G	http://chemyang.ccnu.edu.cn/ccb/database/FungiPAD/index.php/home/download
164	piperalin	18996	3478-94-2	CC1CCCCN1CCCOC(=O)C2=CC(=C(C=C2)Cl)Cl				2	Test	G	http://chemyang.ccnu.edu.cn/ccb/database/FungiPAD/index.php/home/download
165	spiroxamine	86160	118134-30-8	CCCN(CC)CC1COC2(O1)CCC(CC2)C(C)(C)C				0	Training	G	http://chemyang.ccnu.edu.cn/ccb/database/FungiPAD/index.php/home/download
166	pyributicarb	93486	88678-67-5	CC(C)(C)C1=CC(=CC=C1)OC(=S)N(C)C2=NC(=CC=C2)OC				1	Training	G	Frac Code list 2019
167	naftifine	47641	65472-88-0	CN(CC=CC1=CC=CC=C1)CC2=CC=CC3=CC=CC=C32				2	Test	G	Frac Code list 2019
168	terbinafine	1549008	91161-71-6	CC(C)(C)C#CC=CCN(C)CC1=CC=CC2=CC=CC=C21				0	Training	G	Frac Code list 2019
169	mandipropamid	11292824	374726-62-2	COC1=C(C=CC(=C1)CCNC(=O)C(C2=CC=C(C=C2)Cl)OCC#C)OCC#C				1	Training	H	http://chemyang.ccnu.edu.cn/ccb/database/FungiPAD/index.php/home/download
170	valifenalate	11338509	283159-90-0	CC(C)C(C(=O)NC(CC(=O)OC)C1=CC=C(C=C1)Cl)NC(=O)OC(C)C				2	Test	H	http://chemyang.ccnu.edu.cn/ccb/database/FungiPAD/index.php/home/download
171	benthiavalicarb	20593234	413615-35-7	CC(C)C(C(=O)NC(C)C1=NC2=C(S1)C=C(C=C2)F)NC(=O)O				0	Training	H	http://chemyang.ccnu.edu.cn/ccb/database/FungiPAD/index.php/home/download
172	iprovalicarb	10958189	140923-17-7	CC1=CC=C(C=C1)C(C)NC(=O)C(C(C)C)NC(=O)OC(C)C				1	Training	H	http://chemyang.ccnu.edu.cn/ccb/database/FungiPAD/index.php/home/download
173	dimethomorph	86298	110488-70-5	COC1=C(C=C(C=C1)C(=CC(=O)N2CCOCC2)C3=CC=C(C=C3)Cl)OC				2	Test	H	http://chemyang.ccnu.edu.cn/ccb/database/FungiPAD/index.php/home/download
174	flumorph	11057755	211867-47-9	COC1=C(C=C(C=C1)C(=CC(=O)N2CCOCC2)C3=CC=C(C=C3)F)OC				0	Training	H	http://chemyang.ccnu.edu.cn/ccb/database/FungiPAD/index.php/home/download
175	polyoxin	3084093		C1=C(C(=O)NC(=O)N1C2C(C(C(O2)C(C=O)N)O)O)C(=O)O				1	Training	H	Frac Code list 2019
176	pyrimorph	46220487		CC(C)(C)C1=CC=C(C=C1)C(=CC(=O)N2CCOCC2)C3=CC(=NC=C3)Cl				2	Test	H	Frac Code list 2019
177	carpropamid	153847	104030-54-8	CCC1(C(C1(Cl)Cl)C)C(=O)NC(C)C2=CC=C(C=C2)Cl				0	Training	I	http://chemyang.ccnu.edu.cn/ccb/database/FungiPAD/index.php/home/download
178	diclocymet	11527333	139920-32-4	CC(C1=C(C=C(C=C1)Cl)Cl)NC(=O)C(C#N)C(C)(C)C				1	Training	I	http://chemyang.ccnu.edu.cn/ccb/database/FungiPAD/index.php/home/download
179	fenoxanil	11262655	115852-48-7	CC(C)C(C)(C#N)NC(=O)C(C)OC1=C(C=C(C=C1)Cl)Cl				2	Test	I	http://chemyang.ccnu.edu.cn/ccb/database/FungiPAD/index.php/home/download
180	tolprocarb	57957886	911499-62-2	CC1=CC=C(C=C1)C(=O)NCC(C(C)C)NC(=O)OCC(F)(F)F				0	Training	I	http://chemyang.ccnu.edu.cn/ccb/database/FungiPAD/index.php/home/download
181	phthalide	33791	27355-22-2	C1C2=C(C(=C(C(=C2Cl)Cl)Cl)Cl)C(=O)O1				1	Training	I	http://chemyang.ccnu.edu.cn/ccb/database/FungiPAD/index.php/home/download
182	pyroquilon	91665	57369-32-1	C1CC(=O)N2CCC3=CC=CC1=C32				2	Test	I	http://chemyang.ccnu.edu.cn/ccb/database/FungiPAD/index.php/home/download
183	tricyclazole	39040	41814-78-2	CC1=C2C(=CC=C1)SC3=NN=CN23				0	Training	I	http://chemyang.ccnu.edu.cn/ccb/database/FungiPAD/index.php/home/download
184	isotianil	9796266	224049-04-1	C1=CC=C(C(=C1)C#N)NC(=O)C2=C(C(=NS2)Cl)Cl				1	Training	J	http://chemyang.ccnu.edu.cn/ccb/database/FungiPAD/index.php/home/download
185	tiadinil	2804318	223580-51-6	CC1=C(C=C(C=C1)NC(=O)C2=C(N=NS2)C)Cl				2	Test	J	http://chemyang.ccnu.edu.cn/ccb/database/FungiPAD/index.php/home/download
186	probenazole	91587	27605-76-1	C=CCOC1=NS(=O)(=O)C2=CC=CC=C21				0	Training	J	http://chemyang.ccnu.edu.cn/ccb/database/FungiPAD/index.php/home/download
187	fosetyl	6328134	15845-66-6	CCO[P+](=O)O				1	Training	J	http://chemyang.ccnu.edu.cn/ccb/database/FungiPAD/index.php/home/download
188	acibenzolar-S-methyl	86412	135158-54-2	CSC(=O)C1=C2C(=CC=C1)N=NS2				2	Test	J	Frac Code list 2019
189	laminarin	439306	9008-22-4	C(C1C(C(C(C(O1)O)O)OC2C(C(C(C(O2)CO)O)OC3C(C(C(C(O3)CO)O)O)O)O)O)O				0	Training	J	Frac Code list 2019
190	iminoctadine	3526	13516-27-3	C(CCCCN=C(N)N)CCCNCCCCCCCCN=C(N)N				1	Training	K	http://chemyang.ccnu.edu.cn/ccb/database/FungiPAD/index.php/home/download
191	dichlofluanid	14145	1085-98-9	CN(C)S(=O)(=O)N(C1=CC=CC=C1)SC(F)(Cl)Cl				2	Test	K	http://chemyang.ccnu.edu.cn/ccb/database/FungiPAD/index.php/home/download
192	tolylfluanid	12898	731-27-1	CC1=CC=C(C=C1)N(SC(F)(Cl)Cl)S(=O)(=O)N(C)C				0	Training	K	http://chemyang.ccnu.edu.cn/ccb/database/FungiPAD/index.php/home/download
193	chlorothalonil	15910	1897-45-6	C(#N)C1=C(C(=C(C(=C1Cl)Cl)Cl)C#N)Cl				1	Training	K	http://chemyang.ccnu.edu.cn/ccb/database/FungiPAD/index.php/home/download
194	fluoroimide	93228	41205-21-4	C1=CC(=CC=C1N2C(=O)C(=C(C2=O)Cl)Cl)F				2	Test	K	http://chemyang.ccnu.edu.cn/ccb/database/FungiPAD/index.php/home/download
195	captafol	17038	2425—06--1	C1C=CCC2C1C(=O)N(C2=O)SC(C(Cl)Cl)(Cl)Cl				0	Training	K	Frac Code list 2019
196	captan	8606	133-06-2	C1C=CCC2C1C(=O)N(C2=O)SC(Cl)(Cl)Cl				1	Training	K	http://chemyang.ccnu.edu.cn/ccb/database/FungiPAD/index.php/home/download
197	folpet	8607	133-07-3	C1=CC=C2C(=C1)C(=O)N(C2=O)SC(Cl)(Cl)Cl				2	Test	K	http://chemyang.ccnu.edu.cn/ccb/database/FungiPAD/index.php/home/download
198	ferbam	26710	14484-64-1	CN(C)C(=S)[S-].CN(C)C(=S)[S-].CN(C)C(=S)[S-].[Fe+3]				0	Training	K	http://chemyang.ccnu.edu.cn/ccb/database/FungiPAD/index.php/home/download
199	thiram	5455	137-26-8	CN(C)C(=S)SSC(=S)N(C)C				1	Training	K	http://chemyang.ccnu.edu.cn/ccb/database/FungiPAD/index.php/home/download
200	ziram	8722	137-30-4	CN(C)C(=S)[S-].CN(C)C(=S)[S-].[Zn+2]				2	Test	K	http://chemyang.ccnu.edu.cn/ccb/database/FungiPAD/index.php/home/download
201	dithianon	18771	3347-22-6	C1=CC=C2C(=C1)C(=O)C3=C(C2=O)SC(=C(S3)C#N)C#N				0	Training	K	http://chemyang.ccnu.edu.cn/ccb/database/FungiPAD/index.php/home/download
202	chinomethionat	17109	2439-01-2'	CC1=CC2=C(C=C1)N=C3C(=N2)SC(=O)S3				1	Training	K	Frac Code list 2019
203	anilazine	7541	101-05-3	C1=CC=C(C(=C1)NC2=NC(=NC(=N2)Cl)Cl)Cl				2	Test	K	http://chemyang.ccnu.edu.cn/ccb/database/FungiPAD/index.php/home/download
204	methasulfocarb	93362	66952-49-6	CNC(=O)SC1=CC=C(C=C1)OS(=O)(=O)C				0	Training	K	Frac Code list 2019
205	mancozeb	13307026	8018--01--7	C(CNC(=S)[S-])NC(=S)[S-].C(CNC(=S)[S-])NC(=S)[S-].[Mn+2].[Zn+2]				1	Training	K	Frac Code list 2019
206	propineb	3032571	12071-83-9	CC(CNC(=S)[S-])NC(=S)[S-].[Zn+2]				2	Test	K	Frac Code list 2019
207	climbazole	37907	38083-17-9	CC(C)(C)C(=O)C(N1C=CN=C1)OC2=CC=C(C=C2)Cl				0	Training	G	http://chemyang.ccnu.edu.cn/ccb/database/FungiPAD/index.php/home/download
208	clotrimazole	2812	23593-75-1	C1=CC=C(C=C1)C(C2=CC=CC=C2)(C3=CC=CC=C3Cl)N4C=CN=C4				1	Training	G	http://chemyang.ccnu.edu.cn/ccb/database/FungiPAD/index.php/home/download
209	diniconazole-M	6440728	83657-18-5	CC(C)(C)C(C(=CC1=C(C=C(C=C1)Cl)Cl)N2C=NC=N2)O				2	Test	G	http://chemyang.ccnu.edu.cn/ccb/database/FungiPAD/index.php/home/download
210	furconazole	188694	112839-33-5	C1CC(OC1OCC(F)(F)F)(CN2C=NC=N2)C3=C(C=C(C=C3)Cl)Cl				0	Training	G	http://chemyang.ccnu.edu.cn/ccb/database/FungiPAD/index.php/home/download
211	furconazole-cis	163893	112839-32-4	C1CC(OC1OCC(F)(F)F)(CN2C=NC=N2)C3=C(C=C(C=C3)Cl)Cl				1	Training	G	http://chemyang.ccnu.edu.cn/ccb/database/FungiPAD/index.php/home/download
212	ipfentrifluconazole	121494120	1417782-08-1	CC(C)C(C1=C(C=C(C=C1)OC2=CC=C(C=C2)Cl)C(F)(F)F)(N3C=NC=N3)O				2	Test	G	http://chemyang.ccnu.edu.cn/ccb/database/FungiPAD/index.php/home/download
213	quinconazole	190636	103970-75-8	C1=CC=C2C(=C1)C(=O)N(C(=N2)N3C=NC=N3)C4=C(C=C(C=C4)Cl)Cl				0	Training	G	http://chemyang.ccnu.edu.cn/ccb/database/FungiPAD/index.php/home/download
214	uniconazole	6436604	83657-22-1	CC(C)(C)C(C(=CC1=CC=C(C=C1)Cl)N2C=NC=N2)O				1	Training	G	http://chemyang.ccnu.edu.cn/ccb/database/FungiPAD/index.php/home/download
215	uniconazole-P	6436639	83657-17-4	CC(C)(C)C(C(=CC1=CC=C(C=C1)Cl)N2C=NC=N2)O				2	Test	G	http://chemyang.ccnu.edu.cn/ccb/database/FungiPAD/index.php/home/download
216	fluazinam	91731	79622-59-6	C1=C(C=NC(=C1Cl)NC2=C(C=C(C(=C2[N+](=O)[O-])Cl)C(F)(F)F)[N+](=O)[O-])C(F)(F)F				0	Training	C	http://chemyang.ccnu.edu.cn/ccb/database/FungiPAD/index.php/home/download
217	Tolnaftate	5510	2398-96-1	CC1=CC(=CC=C1)N(C)C(=S)OC2=CC3=CC=CC=C3C=C2				1	Training	G	https://pubchem.ncbi.nlm.nih.gov/compound/5510
218	Miconazole	4189	22916-47-8	C1=CC(=C(C=C1Cl)Cl)COC(CN2C=CN=C2)C3=C(C=C(C=C3)Cl)Cl				2	Test	G	https://pubchem.ncbi.nlm.nih.gov/compound/4189
219	bifonazole	2378	60628-96-8	C1=CC=C(C=C1)C2=CC=C(C=C2)C(C3=CC=CC=C3)N4C=CN=C4				0	Training	G	https://pubchem.ncbi.nlm.nih.gov/compound/2378
220	terconazole	441383	67915-31-5	CC(C)N1CCN(CC1)C2=CC=C(C=C2)OCC3COC(O3)(CN4C=NC=N4)C5=C(C=C(C=C5)Cl)Cl				1	Training	G	https://pubchem.ncbi.nlm.nih.gov/compound/441383
221	posaconazole	468595	171228-49-2	CCC(C(C)O)N1C(=O)N(C=N1)C2=CC=C(C=C2)N3CCN(CC3)C4=CC=C(C=C4)OCC5CC(OC5)(CN6C=NC=N6)C7=C(C=C(C=C7)F)F				2	Test	G	https://pubchem.ncbi.nlm.nih.gov/compound/468595
222	fluconazole	3365	86386-73-4	C1=CC(=C(C=C1F)F)C(CN2C=NC=N2)(CN3C=NC=N3)O				0	Training	G	https://pubchem.ncbi.nlm.nih.gov/compound/3365
223	ketoconazole	456201	65277-42-1	CC(=O)N1CCN(CC1)C2=CC=C(C=C2)OCC3COC(O3)(CN4C=CN=C4)C5=C(C=C(C=C5)Cl)Cl				1	Training	G	https://pubchem.ncbi.nlm.nih.gov/compound/456201
224	sulconazole	5318	61318-90-9	C1=CC(=CC=C1CSC(CN2C=CN=C2)C3=C(C=C(C=C3)Cl)Cl)Cl				2	Test	G	https://pubchem.ncbi.nlm.nih.gov/compound/5318
225	efinaconazole	489181	164650-44-6	CC(C(CN1C=NC=N1)(C2=C(C=C(C=C2)F)F)O)N3CCC(=C)CC3				0	Training	G	https://pubchem.ncbi.nlm.nih.gov/compound/489181
226	butoconazole	47472	64872-76-0	C1=CC(=C(C(=C1)Cl)SC(CCC2=CC=C(C=C2)Cl)CN3C=CN=C3)Cl				1	Training	G	https://pubchem.ncbi.nlm.nih.gov/compound/47472
227	oxiconazole	5353853	64211-45-6	C1=CC(=C(C=C1Cl)Cl)CON=C(CN2C=CN=C2)C3=C(C=C(C=C3)Cl)Cl				2	Test	G	https://pubchem.ncbi.nlm.nih.gov/compound/5353853
228	itraconazole	3793	84625-61-6	CCC(C)N1C(=O)N(C=N1)C2=CC=C(C=C2)N3CCN(CC3)C4=CC=C(C=C4)OCC5COC(O5)(CN6C=NC=N6)C7=C(C=C(C=C7)Cl)Cl				0	Training	G	https://pubchem.ncbi.nlm.nih.gov/compound/3793
229	econazole	3198	27220-47-9	C1=CC(=CC=C1COC(CN2C=CN=C2)C3=C(C=C(C=C3)Cl)Cl)Cl				1	Training	G	https://pubchem.ncbi.nlm.nih.gov/compound/3198
230	isavuconazole	6918485	241479-67-4	CC(C1=NC(=CS1)C2=CC=C(C=C2)C#N)C(CN3C=NC=N3)(C4=C(C=CC(=C4)F)F)O				2	Test	G	https://pubchem.ncbi.nlm.nih.gov/compound/6918485
231	sertaconazole	65863	99592-32-2	C1=CC2=C(C(=C1)Cl)SC=C2COC(CN3C=CN=C3)C4=C(C=C(C=C4)Cl)Cl				0	Training	G	https://pubchem.ncbi.nlm.nih.gov/compound/65863
232	voriconazole	71616	137234-62-9	CC(C1=NC=NC=C1F)C(CN2C=NC=N2)(C3=C(C=C(C=C3)F)F)O				1	Training	G	https://pubchem.ncbi.nlm.nih.gov/compound/71616
233	luliconazole	3003141	187164-19-8	C1C(SC(=C(C#N)N2C=CN=C2)S1)C3=C(C=C(C=C3)Cl)Cl				2	Test	G	https://pubchem.ncbi.nlm.nih.gov/compound/3003141
234	paclobutrazol	158076	76738-62-0	CC(C)(C)C(C(CC1=CC=C(C=C1)Cl)N2C=NC=N2)O	CC1=NC=C(N1CCO)[N+](=O)[O-]			0	Training	G	doi:10.1371/journal.pone.0031801
235	ravuconazole	467825	182760-06-1	CC(C1=NC(=CS1)C2=CC=C(C=C2)C#N)C(CN3C=NC=N3)(C4=C(C=C(C=C4)F)F)O				1	Training	G	https://pubchem.ncbi.nlm.nih.gov/compound/467825
236	albaconazole	208952	187949-02-6	CC(C(CN1C=NC=N1)(C2=C(C=C(C=C2)F)F)O)N3C=NC4=C(C3=O)C=CC(=C4)Cl				2	Test	G	https://pubchem.ncbi.nlm.nih.gov/compound/208952
237	croconazole	2880	77175-51-0	C=C(C1=CC=CC=C1OCC2=CC(=CC=C2)Cl)N3C=CN=C3				0	Training	G	https://pubchem.ncbi.nlm.nih.gov/compound/2880
238	eberconazole	72051	128326-82-9	C1CC2=CC(=CC(=C2C(C3=CC=CC=C31)N4C=CN=C4)Cl)Cl				1	Training	G	https://pubchem.ncbi.nlm.nih.gov/compound/72051
239	fenticonazole	51755	72479-26-6	C1=CC=C(C=C1)SC2=CC=C(C=C2)COC(CN3C=CN=C3)C4=C(C=C(C=C4)Cl)Cl				2	Test	G	https://pubchem.ncbi.nlm.nih.gov/compound/51755
240	Fosfluconazole	214356	194798-83-9	C1=CC(=C(C=C1F)F)C(CN2C=NC=N2)(CN3C=NC=N3)OP(=O)(O)O				0	Training	G	https://pubchem.ncbi.nlm.nih.gov/compound/214356
241	Lanoconazole	3002820	101530-10-3	C1C(SC(=C(C#N)N2C=CN=C2)S1)C3=CC=CC=C3Cl				1	Training	G	https://pubchem.ncbi.nlm.nih.gov/compound/3002820
242	neticonazole	5282433	130726-68-0	CCCCCOC1=CC=CC=C1C(=CSC)N2C=CN=C2				2	Test	G	https://aac.asm.org/content/45/5/1493.long
243	Omoconazole	3033988	74512-12-2	CC(=C(C1=C(C=C(C=C1)Cl)Cl)OCCOC2=CC=C(C=C2)Cl)N3C=CN=C3				0	Training	G	https://pubchem.ncbi.nlm.nih.gov/compound/3033988
244	aliconazole	6436097	63824-12-4	C1=CC(=CC=C1C(=CC2=C(C=C(C=C2)Cl)Cl)CN3C=CN=C3)Cl				1	Training	G	https://cmr.asm.org/content/cmr/1/2/187.full.pdf
245	ferimzone	9013425	89269-64-7	CC1=CC=CC=C1C(=NNC2=NC(=CC(=N2)C)C)C				2	Test	C	http://chemyang.ccnu.edu.cn/ccb/database/FungiPAD/index.php/home/download
Comment:	We would like to comment at least in supplementary, not in the main body text (not to confuse readership): In order to evaluate this whole modelling, of course one must be aware of potential uncertainty in assessing literature compounds while taking into account as many as possible antifungals. What in case if accidently a compound is (or more compounds are) falsely assigned as antifungal(s) and/…
								Baseline determination
								11 classes				3 classes						4 classes						2 classes	training
								A	13	0.0530612		C		59	0.240816			C		59	0.156915			Non-G	1193	G+Non-G = 1251
								B	15	0.0612245		G		86	0.35102			G		86	0.228723			G	58
								C	59	0.240816		All except C&G		100	0.408163	baseline		All except C&G		100	0.265957			Non-G %	0.953637	baseline
								D	7	0.0285714								Non-fungicides		131	0.348404	baseline
								E	9	0.0367347
								F	18	0.0734694
								G	86	0.35102	baseline
								H	8	0.0326531
								I	7	0.0285714
								J	6	0.0244898
								K	17	0.0693878										376
									245	1
