# Supplementary material for: Combined Machine Learning and Molecular Modelling Workflow for the Recognition of Potentially Novel Fungicides
Source: Molecules. 2020 May 8;25(9):2198. doi: 10.3390/molecules25092198 (PMC7249108; doi:10.3390/molecules25092198)
Supplement: Supplementary file 1 [file molecules-25-02198-s001.zip › Revised_Supplementary/Supplementary_Table_S3a.xlsx]

## Sheet: Sheet1
Samp. No	DrugB No	cifre	Common Name	CAS No	cifre 2	synonims	INCHI KEY	PUB CHEM CID
1	DB00006	BIOD00076 | BTD00076 | DB02351 | EXPT03302	Bivalirudin	128270-60-0	TN9BEX005G	Bivalirudin | Bivalirudina | Bivalirudinum | Hirulog	OIRCOABEOLEUMC-GEJPAHFPSA-N	16129704
2	DB00014	BIOD00113 | BTD00113	Goserelin	65807-02-5	0F65R8P09N	Goserelin | Goserelina	BLCLNMBMMGCOAS-URPVMXJPSA-N	5311128
3	DB00027	BIOD00036 | BTD00036	Gramicidin D	1405-97-6	5IE62321P4	Bacillus brevis gramicidin D | Gramicidin | Gramicidin A | Gramicidin B | Gramicidin C | Gramicidina | Gramicidine	NDAYQJDHGXTBJL-MWWSRJDJSA-N	45267103
4	DB00035	BIOD00061 | BIOD00112 | BTD00061 | BTD00112	Desmopressin	16679-58-6	ENR1LLB0FP	1-(3-mercaptopropionic acid)-8-D-arginine-vasopressin | 1-deamino-8-D-arginine vasopressin | 1-desamino-8-D-arginine vasopressin | dDAVP | Desmopresina | Desmopressin | Desmopressine | Desmopressinum	NFLWUMRGJYTJIN-NXBWRCJVSA-N	16051933
5	DB00050	APRD00686 | BIOD00115 | BTD00115	Cetrorelix	120287-85-6	OON1HFZ4BA	Cetrorelix | Cetrorelixum	SBNPWPIBESPSIF-MHWMIDJBSA-N	16130924
6	DB00080	BIOD00111 | BTD00111	Daptomycin	103060-53-3	NWQ5N31VKK	daptomicina | Daptomycin	DOAKLVKFURWEDJ-RWDRXURGSA-N	16134395
7	DB00091	BIOD00003 | BTD00003	Ciclosporin	59865-13-3	83HN0GTJ6D	Ciclosporin | Ciclosporina | Ciclosporine | Ciclosporinum | CsA | CyA | Cyclosporin | Cyclosporin A | Cyclosporine	PMATZTZNYRCHOR-CGLBZJNRSA-N	5284373
8	DB00093	BIOD00114 | BTD00114	Felypressin	56-59-7	17N2918V6G	2-(L-phenylalanine)-8-L-lysinevasopressin | Felipresina | Felypressin | Felypressine | Felypressinum | PLV-2	SFKQVVDKFKYTNA-DZCXQCEKSA-N	14257662
9	DB00104	BIOD00088 | BTD00088	Octreotide	83150-76-9	RWM8CCW8GP	Octreotida | Octreotide | Octreotidum | Octrotide	DEQANNDTNATYII-OULOTJBUSA-N	448601
10	DB00106	BIOD00051 | BTD00051	Abarelix	183552-38-7	W486SJ5824	Abarelix	AIWRTTMUVOZGPW-HSPKUQOVSA-N	16131215
11	DB00114	NUTR00045	Pyridoxal phosphate	54-47-7	F06SGE49M6	3-hydroxy-2-methyl-5-((phosphonooxy)methyl)-4-pyridinecarboxaldehyde | 3-hydroxy-5-(hydroxymethyl)-2-methylisonicotinaldehyde 5-phosphate | Codecarboxylase | PLP | Pyridoxal 5-monophosphoric acid ester | Pyridoxal 5-phosphate | Pyridoxal 5'-phosphate | Pyridoxal P | Pyridoxal phosphate anhydrous | Pyridoxal-5P | Pyridoxal-P	NGVDGCNFYWLIFO-UHFFFAOYSA-N	1051
12	DB00115	APRD00326 | EXPT00965 | NUTR00004	Cyanocobalamin	68-19-9	P6YC3EG204	Cianocobalamina | Cyanocob(III)alamin | Cyanocobalamin | Vitamin B12 | Vitamin B12 complex | Vitamin B12 NOS	RMRCNWBMXRMIRW-WZHZPDAFSA-L	NA
13	DB00116	NUTR00056	Tetrahydrofolic acid	135-16-0	43ZWB253H4	5 6 7 8-tetrahydrofolate | 5 6 7 8-tetrahydrofolic acid | Tetrahydrofolate	MSTNYGQPCMXVAQ-KIYNQFGBSA-N	91443
14	DB00117	NUTR00030	Histidine	71-00-1	4QD397987E	(S)-4-(2-Amino-2-carboxyethyl)imidazole | (S)-a-Amino-1H-imidazole-4-propanoic acid | (S)-alpha-amino-1H-Imidazole-4-propanoic acid | (S)-alpha-Amino-1H-imidazole-4-propionic acid | (S)-?-amino-1H-Imidazole-4-propanoic acid | HIS | Histidina | Histidine | L-(?)-histidine | L-Histidin | L-Histidine	HNDVDQJCIGZPNO-YFKPBYRVSA-N	6274
15	DB00118	NUTR00052	Ademetionine	29908-03-0	7LP2MPO46S	AdoMet | S-Adenosylmethionine | SAM | SAM-e | SAMe	MEFKEPWMEQBLKI-AIRLBKTGSA-N	34755
16	DB00119	DB11194 | NUTR00050	Pyruvic acid	127-17-3	8558G7RUTR	2-ketopropionic acid | 2-oxopropanoic acid | 2-Oxopropansäure | 2-Oxopropionsäure | a-Ketopropionic acid | Acetylformic acid | acide pyruvique | alpha-ketopropionic acid | Brenztraubensäure | BTS | Pyroracemic acid | ?-ketopropionic acid | ?-Oxopropionsäure	LCTONWCANYUPML-UHFFFAOYSA-N	1060
17	DB00120	NUTR00044	L-Phenylalanine	63-91-2	47E5O17Y3R	(S)-2-Amino-3-phenylpropionic acid | (S)-alpha-Amino-beta-phenylpropionic acid | 3-phenyl-L-alanine | beta-Phenyl-L-alanine | F | Phe | Phenylalanine | ?-phenyl-L-alanine	COLNVLDHVKWLRT-QMMMGPOBSA-N	6140
18	DB00121	NUTR00019	Biotin	58-85-5	6SO6U10H04	(+)-cis-Hexahydro-2-oxo-1H-thieno[3 4]imidazole-4-valeric acid | (3aS 4S 6aR)-Hexahydro-2-oxo-1H-thieno[3 4-d]imidazole-4-valeric acid | 5-(2-oxohexahydro-1H-thieno[3 4-d]imidazol-4-yl)pentanoic acid | Biotin | Biotina | Biotine | Biotinum | cis-(+)-Tetrahydro-2-oxothieno[3 4]imidazoline-4-valeric acid | cis-Hexahydro-2-oxo-1H-thieno(3 4)imidazole-4-valeric acid | cis-Tetrahydro-2-oxothieno(3 4-d…	YBJHBAHKTGYVGT-ZKWXMUAHSA-N	171548
19	DB00122	NUTR00020	Choline	62-49-7	N91BDP6H0X	Bilineurine | Choline ion | N-trimethylethanolamine | N N N-trimethylethanol-ammonium | trimethylethanolamine | Vitamin J	OEYIOHPDSNJKLS-UHFFFAOYSA-N	305
20	DB00123	DB11101 | NUTR00037	L-Lysine	56-87-1	K3Z4F929H6	(S)-2 6-diaminohexanoic acid | (S)-lysine | (S)-? ?-diaminocaproic acid | 6-ammonio-L-norleucine | L-2 6-Diaminocaproic acid | L-lys | L-Lysin | LYS | Lysina | Lysine | Lysine acid | Lysinum	KDXKERNSBIXSRK-YFKPBYRVSA-N	5962
21	DB00125	NUTR00014	L-Arginine	74-79-3	94ZLA3W45F	(2S)-2-amino-5-(carbamimidamido)pentanoic acid | (2S)-2-amino-5-guanidinopentanoic acid | (S)-2-amino-5-guanidinopentanoic acid | (S)-2-Amino-5-guanidinovaleric acid | Arg | Arginina | Arginine | L-(+)-Arginine | L-Arg | L-Arginin | R	ODKSFYDXXFIFQN-BYPYZUCNSA-N	6322
22	DB00126	APRD00084 | DB09541 | DB11167 | DB11170 | DB11316 | DB11317 | EXPT00568 | NUTR00001	Ascorbic acid	50-81-7	PQ6CK8PD0R	acide ascorbique | ácido ascórbico | acidum ascorbicum | acidum ascorbinicum | Ascorbate | Ascorbic acid | Ascorbicap | Ascorbinsäure | L-(+)-ascorbic acid | L-Ascorbate | L-Ascorbic Acid | Vitamin C | Vitamina C	CIWBSHSKHKDKBQ-JLAZNSOCSA-N	54670067
23	DB00127	DB02564 | EXPT02947 | NUTR00055	Spermine	71-44-3	2FZ7Y3VOQX	4 9-diaza-1 12-dodecanediamine | 4 9-diazadodecane-1 12-diamine | Musculamine | N N'-Bis(3-aminopropyl)-1 4-butanediamine | Spermina | Spermine	PFNFFQXMRSDOHW-UHFFFAOYSA-N	1103
24	DB00128	EXPT01823 | NUTR00016	L-Aspartic Acid	56-84-8	30KYC7MIAI	(S)-2-aminobutanedioic acid | (S)-2-aminosuccinic acid | 2-Aminosuccinic acid | ácido aspártico | Asp | Aspartic acid | D | L-Asp | L-Asparaginsäure | L-Aspartate	CKLJMWTZIZZHCS-REOHCLBHSA-N	5960
25	DB00129	NUTR00043	Ornithine	70-26-8	E524N2IXA3	(S)-2 5-Diaminopentanoate | (S)-2 5-Diaminopentanoic acid | (S)-2 5-diaminovaleric acid | (S)-ornithine | (S)-? ?-diaminovaleric acid | L-Ornithine | levo-ornithine | Ornithine | Ornithinum | Ornitina	AHLPHDHHMVZTML-BYPYZUCNSA-N	6262
26	DB00130	NUTR00026	L-Glutamine	56-85-9	0RH81L854J	(2S)-2-amino-4-carbamoylbutanoic acid | (2S)-2 5-diamino-5-oxopentanoic acid | (S)-2 5-diamino-5-oxopentanoic acid | Glutamic acid 5-amide | Glutamic acid amide | Glutamina | Glutamine | L-(+)-glutamine | L-2-aminoglutaramic acid | L-glutamic acid ?-amide | L-Glutamin | L-Glutaminsäure-5-amid | Levoglutamide | Q	ZDXPYRJPNDTMRX-VKHMYHEASA-N	5961
27	DB00131	EXPT00512 | NUTR00011	Adenosine phosphate	61-19-8	415SHH325A	5'-Adenosine monophosphate | 5'-Adenylic acid | 5'-AMP | 5'-O-Phosphonoadenosine | Adenosine 5'-(dihydrogen phosphate) | Adenosine 5'-monophosphate | Adenosine 5'-phosphate | Adenosine monophosphate | Adenosine phosphate | Adenosine-5'-Monophosphate | Adenosine-5'-monophosphoric acid | Adenosine-5'P | Adenosini phosphas | Adenylate | Adenylic acid | Ado5'P | AMP | Fosfato de adenosina | PAdo | Ph…	UDMBCSSLTHHNCD-KQYNXXCUSA-N	6083
28	DB00132	NUTR00034	Alpha-Linolenic Acid	463-40-1	0RBV727H71	(9 12 15)-linolenic acid | (9Z 12Z 15Z)-Octadecatrienoic acid | (Z Z Z)-9 12 15-octadecatrienoic acid | 9-cis 12-cis 15-cis-octadecatrienoic acid | 9 12 15-Octadecatrienoic acid | ALA | all-cis-9 12 15-Octadecatrienoic acid | alpha-Linolenic acid | cis-delta(9 12 15)-Octadecatrienoic acid | cis cis cis-9 12 15-Octadecatrienoic acid | Linolenic acid | ?-linolenic acid	DTOSIQBPPRVQHS-PDBXOOCHSA-N	5280934
29	DB00133	DB03375 | NUTR00053	Serine	56-45-1	452VLY9402	(S)-2-Amino-3-hydroxypropanoic acid | (S)-Serine | alpha-Amino-beta-hydroxypropionic acid | beta-Hydroxyalanine | L-Serine | Ser | Serina | Serine | Serinum	MTCFGRXMJLQNBG-REOHCLBHSA-N	5951
30	DB00134	NUTR00038	Methionine	63-68-3	AE28F7PNPL	(2S)-2-amino-4-(methylsulfanyl)butanoic acid | (S)-2-amino-4-(methylthio)butanoic acid | (S)-2-amino-4-(methylthio)butyric acid | (S)-methionine | L-(?)-methionine | L-a-Amino-g-methylthiobutyric acid | L-Methionin | L-Methionine | L-?-amino-?-methylmercaptobutyric acid | M | Met | Methionine	FFEARJCKVFRZRR-BYPYZUCNSA-N	6137
31	DB00135	NUTR00059	L-Tyrosine	60-18-4	42HK56048U	(?)-?-amino-p-hydroxyhydrocinnamic acid | (2S)-2-amino-3-(4-hydroxyphenyl)propanoic acid | (S)-(-)-Tyrosine | (S)-2-Amino-3-(p-hydroxyphenyl)propionic acid | (S)-3-(p-Hydroxyphenyl)alanine | (S)-alpha-amino-4-Hydroxybenzenepropanoic acid | (S)-Tyrosine | (S)-?-amino-4-hydroxybenzenepropanoic acid | 4-hydroxy-L-phenylalanine | L-Tyrosin | Tyr | Tyrosine | Y	OUYCCCASQSFEME-QMMMGPOBSA-N	6057
32	DB00136	APRD00246 | DB05314 | NUTR00003	Calcitriol	32222-06-3	FXC9231JVH	(1S 3R 5Z 7E)-9 10-secocholesta-5 7 10-triene-1 3 25-triol | (1? 3? 5Z 7E)-9 10-secocholesta-5 7 10(19)-triene-1 3 25-triol | (5Z 7E)-(1S 3R)-9 10-secocholesta-5 7 10(19)-triene-1 3 25-triol | 1-alpha-25-Dihydroxyvitamin D3 | 1 25-DHCC | 1 25-dihydroxycholecalciferol | 1? 25-dihydroxycholecalciferol | 1? 25-dihydroxyvitamin D3 | 1? 25(OH)2D3 | Calcitriol | Calcitriolum	GMRQFYUYWCNGIN-NKMMMXOESA-N	5280453
33	DB00137	DB11138 | NUTR00036	Lutein	127-40-2	X72A60C9MT	Xanthophyll | Xantofyl	KBPHJBAIARWVSC-RGZFRNHPSA-N	5281243
34	DB00138	NUTR00023	Cystine	56-89-3	48TCX9A1VT	(R R)-3 3'-dithiobis(2-aminopropanoic acid) | Cistina | L-alpha-Diamino-beta-dithiolactic acid | L-Cystine | L-Dicysteine | ? ?'-dithiodialanine	LEVWYRKDKASIDU-IMJSIDKUSA-N	67678
35	DB00139	NUTR00054	Succinic acid	110-15-6	AB6MNQ6J6L	1 2-ethanedicarboxylic acid | Acide butanedio?que | Acide succinique | Acidum succinicum | Amber acid | Asuccin | Bernsteinsäure | Butandisäure | Butanedioic acid | Butanedionic acid | Dihydrofumaric acid | Ethylenesuccinic acid | Spirit of amber | Succinate | Succinic acid	KDYFGRWQOYBRFD-UHFFFAOYSA-N	1110
36	DB00140	APRD00626 | DB09358 | EXPT02760 | NUTR00010	Riboflavin	83-88-5	TLM2976OFR	1-Deoxy-1-(7 8-dimethyl-2 4-dioxo-3 4-dihydrobenzo[g]pteridin-10(2H)-yl)pentitol | 6 7-Dimethyl-9-D-ribitylisoalloxazine | 7 8-Dimethyl-10-(D-ribo-2 3 4 5-tetrahydroxypentyl)isoalloxazine | 7 8-Dimethyl-10-ribitylisoalloxazine | Lactoflavin | Lactoflavine | Riboflavin | Riboflavina | Riboflavine | Riboflavinum | Vitamin B2 | Vitamin Bi | Vitamin G	AUNGANRZJHBGPY-SCRDCRAPSA-N	493570
37	DB00141	NUTR00040	N-Acetylglucosamine	7512-17-6	V956696549	2-Acetamido-2-deoxy-D-glucose | aldehydo-N-acetyl-D-glucosamine | D-GlcNAc | N-Acetyl-D-glucosamine | N-Acetylchitosamine	MBLBDJOUHNCFQT-LXGUWJNJSA-N	1738118
38	DB00142	NUTR00027	Glutamic Acid	56-86-0	3KX376GY7L	(2S)-2-Aminopentanedioic acid | (S)-2-Aminopentanedioic acid | (S)-Glutamic acid | ácido glutámico | Glu | Glutamic Acid | L-Glutamate | L-Glutamic acid | L-Glutaminic acid	WHUUTDBJXJRKMK-VKHMYHEASA-N	33032
39	DB00143	EXPT01650 | NUTR00029	Glutathione	70-18-8	GAN16C9B8O	5-L-Glutamyl-L-cysteinylglycine | gamma-L-Glutamyl-L-cysteinyl-glycine | Glutathione | Glutathione-SH | GSH | N-(N-gamma-L-Glutamyl-L-cysteinyl)glycine | Reduced glutathione	RWSXRVCMGQZWBV-WDSKDSINSA-N	124886
40	DB00144	NUTR00048	Phosphatidyl serine	1446756-47-3	394XK0IH40	Phosphatidyl-L-serine | Phosphatidylserine | PS | Ptd-L-Ser	UNJJBGNPUUVVFQ-ZJUUUORDSA-N	6323481
41	DB00145	NUTR00028	Glycine	56-40-6	TE7660XO1C	Aminoacetic acid | Aminoessigsäure | Aminoethanoic acid | Glicina | Gly | Glycin | Glycine | Glycocoll | Glykokoll | Glyzin | Leimzucker	DHMQDGOQFOQNFH-UHFFFAOYSA-N	750
42	DB00146	APRD00428 | NUTR00006	Calcifediol	19356-17-3	T0WXW8F54E	(3S 5Z 7E)-9 10-secocholesta-5 7 10-triene-3 25-diol | (3? 5Z 7E)-9 10-secocholesta-5 7 10(19)-triene-3 25-diol | (5Z 7E)-(3S)-9 10-secocholesta-5 7 10(19)-triene-3 25-diol | 25-hydroxycholecalciferol | 25-Hydroxyvitamin D3 | Calcidiol | Calcifédiol | Calcifediol | Calcifediol anhydrous | Calcifediolum	JWUBBDSIWDLEOM-DTOXIADCSA-N	5283731
43	DB00147	NUTR00049	Pyridoxal	66-72-8	3THM379K8A	2-methyl-3-hydroxy-4-formyl-5-hydroxymethylpyridine | 3-hydroxy-5-(hydroxymethyl)-2-methyl-4-pyridinecarboxaldehyde | 3-hydroxy-5-(hydroxymethyl)-2-methylisonicotinaldehyde | 3-hydroxy-5-(hydroxymethyl)-2-methylpyridine-4-carboxaldehyde | Piridoxal | Pyridoxaldehyde	RADKZDMFGJYCBB-UHFFFAOYSA-N	1050
44	DB00148	NUTR00022	Creatine	57-00-1	MU72812GK0	((amino(Imino)methyl)(methyl)amino)acetic acid | (alpha-Methylguanido)acetic acid | (N-methylcarbamimidamido)acetic acid | (?-methylguanido)acetic acid | alpha-Methylguanidino acetic acid | Creatin | Creatine | Kreatin | Methylglycocyamine | N-(aminoiminomethyl)-N-methylglycine | N-amidinosarcosine | N-carbamimidoyl-N-methylglycine | N-methyl-N-guanylglycine	CVSVTCORWBXHQV-UHFFFAOYSA-N	586
45	DB00149	NUTR00033	L-Leucine	61-90-5	GMW67QNF9C	(2S)-2-Amino-4-methylpentanoic acid | (2S)-alpha-2-Amino-4-methylvaleric acid | (2S)-alpha-Leucine | (S)-(+)-Leucine | (S)-Leucine | 2-Amino-4-methylvaleric acid | L | L-Leucin | L-Leuzin | Leu | Leucine	ROHFNLRQFUQHCH-YFKPBYRVSA-N	6106
46	DB00150	EXPT02064 | NUTR00058	L-Tryptophan	73-22-3	8DUH1N11BX	(2S)-2-amino-3-(1H-indol-3-yl)propanoic acid | (S)-alpha-Amino-beta-(3-indolyl)-propionic acid | (S)-Tryptophan | (S)-?-amino-1H-indole-3-propanoic acid | L-(-)-Tryptophan | L-(?)-tryptophan | L-?-3-indolylalanine | Trp | Tryptophan | W	QIVBCDIJIAJPQS-VIFPVBQESA-N	6305
47	DB00151	DB04443 | DB09485 | NUTR00018	L-Cysteine	52-90-4	K848JZ4886	(2R)-2-amino-3-mercaptopropanoic acid | (2R)-2-amino-3-sulfanylpropanoic acid | (R)-2-Amino-3-mercaptopropanoic acid | Cys | Cysteine | Free Cysteine | L-2-Amino-3-mercaptopropionic acid | L-Cys | L-Cystein | L-Zystein	XUJNEKJLAYXESH-REOHCLBHSA-N	5862
48	DB00152	APRD00552 | EXPT03222 | NUTR00009	Thiamine	70-16-6	4ABT0J945J	Aneurin | Antiberiberi factor | Thiamin | thiamine | thiamine(1+) | thiamine(1+) ion | thiaminium | tiamina | Vitamin B1	JZRWCGZRTZMZEH-UHFFFAOYSA-N	1130
49	DB00153	APRD00426 | NUTR00005	Ergocalciferol	50-14-6	VS041H42XC	(3? 5Z 7E 22E)-9 10-secoergosta-5 7 10(19) 22-tetraen-3-ol | (5Z 7E 22E)-(3S)-9 10-seco-5 7 10(19) 22-ergostatetraen-3-ol | (5Z 7E 22E)-(3S)-9 10-secoergosta-5 7 10(19) 22-tetraen-3-ol | Activated ergosterol | Ercalciol | Ergocalciférol | Ergocalciferol | Ergocalciferolum | Oleovitamin D2 | Viosterol | Vitamin D2 | Vitamina D2	MECHNRXZTMCUDQ-RKHKHRCZSA-N	5280793
50	DB00154	NUTR00032	Dihomo-gamma-linolenic acid	1783-84-2	FC398RK06S	(8Z 11Z 14Z)-Icosatrienoic acid | (Z Z Z)-8 11 14-Eicosatrienoic acid | (Z Z Z)-8 11 14-Icosatrienoate | (Z Z Z)-8 11 14-Icosatrienoic acid | 20:3 n-6 9 12 all-cis | 8 11 14-Eicosatrienoic Acid | 8c 11c 14c-eicosatrienoic acid | 8c 11c 14c-Eicosatriensäure | all-cis-8 11 14-eicosatrienoic acid | all-cis-8 11 14-icosatrienoic acid | all-cis-eicosa-8 11 14-trienoic acid | all-cis-Eicosa-8 11 14-tri…	HOBAELRKJCKHQD-QNEBEIHSSA-N	5280581
51	DB00155	NUTR00021	L-Citrulline	372-75-8	29VT07BGDA	(S)-2-Amino-5-ureidopentanoic acid | 2-Amino-5-ureidovaleric acid | alpha-amino-delta-Ureidovaleric acid | Cit | Citrulina | Citrulline | delta-Ureidonorvaline | L-2-Amino-5-ureidovaleric acid | N(5)-(Aminocarbonyl)-L-ornithine | N(delta)-Carbamylornithine | N5-(Aminocarbonyl)ornithine | N5-Carbamoyl-L-ornithine | N5-carbamoylornithine | ?-amino-?-ureidovaleric acid | ?-ureidonorvaline	RHGKLRLOHDJJDR-BYPYZUCNSA-N	9750
52	DB00156	NUTR00057	L-Threonine	72-19-5	2ZD004190S	(2S 3R)-(-)-Threonine | (2S)-threonine | 2-Amino-3-hydroxybutyric acid | L-(-)-Threonine | L-2-Amino-3-hydroxybutyric acid | L-alpha-amino-beta-hydroxybutyric acid | L-Threonin | L-?-amino-?-hydroxybutyric acid | Thr | Threonine	AYFVYJQAPQTCCC-GBXIJSLDSA-N	6288
53	DB00157	DB01907 | DB03527 | EXPT02287 | NUTR00041	NADH	58-68-4	4J24DQ0916	1 4-dihydronicotinamide adenine dinucleotide | DPNH | NAD reduced form | Nicotinamide adenine dinucleotide (reduced) | Nicotinamide-adenine dinucleotide reduced | Reduced nicotinamide adenine diphosphate | Reduced nicotinamide-adenine dinucleotide	BOPGDPNILDQYTO-NNYOXOHSSA-N	439153
54	DB00158	NUTR00025	Folic Acid	59-30-3	935E97BOY8	ácido fólico | Folacin | Folate | Folic Acid | Folsäure | N-[(4-{[(2-amino-4-oxo-1 4-dihydropteridin-6-yl)methyl]amino}phenyl)carbonyl]-L-glutamic acid | N-pteroyl-L-glutamic acid | PGA | PteGlu | Pteroyl-L-glutamate | Pteroyl-L-glutamic acid | Pteroyl-L-monoglutamic acid | Pteroylglutamic acid | Vitamin B9 | Vitamin Bc | Vitamin M	OVBPIULPVIDEAO-LBPRGKRZSA-N	6037
55	DB00159	NUTR00024	Icosapent	10417-94-4	AAN7QOV9EA	(5Z 8Z 11Z 14Z 17Z)-5 8 11 14 17-eicosapentaenoic acid | (5Z 8Z 11Z 14Z 17Z)-Eicosapentaenoate | (5Z 8Z 11Z 14Z 17Z)-Eicosapentaenoic acid | (5Z 8Z 11Z 14Z 17Z)-Icosapentaenoic acid | (all-Z)-5 8 11 14 17-eicosapentaenoic acid | 5 8 11 14 17-eicosapentaenoic acid | 5 8 11 14 17-Icosapentaenoic acid | all-cis-5 8 11 14 17-eicosapentaenoic acid | all-cis-5 8 11 14 17-icosapentaenoic acid | all-cis-…	JAZBEHYOTPTENJ-JLNKQSITSA-N	446284
56	DB00160	NUTR00013	L-Alanine	56-41-7	OF5P57N2ZX	(2S)-2-aminopropanoic acid | (S)-2-aminopropanoic acid | (S)-alanine | Alanina | Alanine | L-2-Aminopropionic acid | L-Alanin | L-alpha-Alanine | L-?-alanine	QNAYBMKLOCPYGJ-REOHCLBHSA-N	5950
57	DB00161	NUTR00060	L-Valine	72-18-4	HG18B9YRS7	(2S)-2-Amino-3-methylbutanoic acid | (S)-Valine | 2-Amino-3-methylbutyric acid | L-(+)-alpha-Aminoisovaleric acid | L-alpha-Amino-beta-methylbutyric acid | Val | Valine	KZSNJWFQEVHDMF-BYPYZUCNSA-N	6287
58	DB00162	APRD00486 | NUTR00007	Vitamin A	68-26-8	G2SH0XKK91	(2E 4E 6E 8E)-3 7-dimethyl-9-(2 6 6-trimethylcyclohex-1-en-1-yl)nona-2 4 6 8-tetraen-1-ol | all-trans-retinol | all-trans-retinyl alcohol | all-trans-vitamin A alcohol | Retinol | Vitamin A1	FPIPGXGPPPQFEQ-OVSJKPMPSA-N	445354
59	DB00163	EXPT03227 | NUTR00061	Vitamin E	59-02-9	N9PR3490H9	(+)-?-tocopherol | (2R 4'R 8'R)-?-tocopherol | (2R)-2 5 7 8-TETRAMETHYL-2-[(4R 8R)-4 8 12-TRIMETHYLTRIDECYL]CHROMAN-6-OL | (R R R)-?-tocopherol | 5 7 8-trimethyltocol | alpha-tocopherol | d-?-tocopherol	GVJHHUAWPYXKBD-IEOSBIPESA-N	14985
60	DB00165	APRD00204 | NUTR00002	Pyridoxine	65-23-6	KV2JZ1BI6Z	2-methyl-3-hydroxy-4 5-dihydroxymethylpyridine | 3-hydroxy-4 5-bis(hydroxymethyl)-2-methylpyridine | 3-hydroxy-4 5-dimethylol-?-picoline | 5-hydroxy-6-methyl-3 4-pyridinedimethanol | Piridoxina | Pyridoxine | Pyridoxol | Vitamin B6	LXNHXLLTXMVWPM-UHFFFAOYSA-N	1054
61	DB00166	NUTR00035	Lipoic Acid	1200-22-2	VLL71EBS9Z	(+)-alpha-Lipoic acid | (R)-(+)-Lipoate | (R)-(+)-lipoic acid | (R)-1 2-Dithiolane-3-pentanoic acid | (R)-1 2-dithiolane-3-valeric acid | (R)-6 8-thioctic acid | (R)-lipoic acid | Alpha lipoic acid | alpha-Lipoic acid | alpha-Liponsäure | D-thioctic acid | R-(+)-thioctic acid | R-alpha-lipoic acid | Thioctic acid | Thioctic acid D-form | ?-lipoic acid	AGBQKNBQESQNJD-SSDOTTSWSA-N	6112
62	DB00167	NUTR00031	Isoleucine	73-32-5	04Y7590D77	(2S 3S)-2-Amino-3-methylpentanoic acid | 2-Amino-3-methylvaleric acid | alpha-amino-beta-methylvaleric acid | Ile | Isoleucina | Isoleucine | Isoleucinum | L-Isoleucine | ?-amino-?-methylvaleric acid	AGPKZVBTJJNPAG-WHFBIAKZSA-N	6306
63	DB00168	NUTR00046	Aspartame	22839-47-0	Z0H242BBR1	1-Methyl N-L-alpha-aspartyl-L-phenylalanate | 1-methyl N-L-?-aspartyl-L-phenylalanate | 3-Amino-N-(alpha-carboxyphenethyl)succinamic acid N-methyl ester | 3-Amino-N-(alpha-methoxycarbonylphenethyl) succinamic acid | 3-Amino-N-(?-carboxyphenethyl)succinamic acid N-methyl ester | 3-Amino-N-(?-methoxycarbonylphenethyl) succinamic acid | Asp-phe-ome | Aspartam | Aspartame | Aspartamo | Aspartamum | A…	IAOZJIPTCAWIRG-QWRGUYRKSA-N	134601
64	DB00169	APRD00506 | NUTR00008	Cholecalciferol	67-97-0	1C6V77QF41	(+)-vitamin D3 | (3? 5Z 7E)-9 10-secocholesta-5 7 10(19)-trien-3-ol | (5Z 7E)-(3S)-9 10-secocholesta-5 7 10(19)-trien-3-ol | Activated 7-dehydrocholesterol | Calciol | CC | Cholecalciferol | Colecalciferol | Colecalciferolum | Oleovitamin D3 | Vitamin D-3 | Vitamin D3	QYSXJUFSXHHAJI-YRZJJWOYSA-N	5280795
65	DB00170	NUTR00062	Menadione	58-27-5	723JX6CXY5	2-Methyl-1 4-Naphthalenedione | 2-Methyl-1 4-naphthochinon | 2-Methyl-1 4-naphthoquinone | Vitamin K 3 | Vitamin K3	MJVAVZPDRWSRRC-UHFFFAOYSA-N	4055
66	DB00171	EXPT00007 | NUTR00017	ATP	56-65-5	8L70Q75FXE	Adenosine 5'-triphosphate | Adenosine triphosphate | Adenosine-5'-triphosphate | ATP	ZKHQWZAMYRWXGA-KQYNXXCUSA-N	5957
67	DB00172	NUTR00047	Proline	147-85-3	9DLQ4CIU6V	(-)-2-Pyrrolidinecarboxylic acid | (?)-(S)-proline | (?)-2-pyrrolidinecarboxylic acid | (?)-proline | (2S)-pyrrolidine-2-carboxylic acid | (S)-2-Carboxypyrrolidine | (S)-2-Pyrrolidinecarboxylic acid | (S)-pyrrolidine-2-carboxylic acid | 2-Pyrrolidinecarboxylic acid | L-(?)-proline | L-alpha-pyrrolidinecarboxylic acid | L-Prolin | L-Proline | L-pyrrolidine-2-carboxylic acid | L-?-pyrrolidinecarbox…	ONIBWKKTOPOVIA-BYPYZUCNSA-N	145742
68	DB00173	EXPT00520 | NUTR00012	Adenine	73-24-5	JAC85A2161	6-Aminopurine | Adenin | Vitamin B4	GFFGJBXGBJISGV-UHFFFAOYSA-N	190
69	DB00174	NUTR00015	Asparagine	70-47-3	5Z33R5TKO7	(2S)-2-amino-3-carbamoylpropanoic acid | (2S)-2 4-diamino-4-oxobutanoic acid | (S)-2-amino-3-carbamoylpropanoic acid | (S)-Asparagine | 2-Aminosuccinamic acid | alpha-aminosuccinamic acid | Asn | Asparagine | Aspartamic acid | L-2-aminosuccinamic acid | L-Asparagine | L-aspartic acid beta-amide | L-aspartic acid ?-amide | ?-aminosuccinamic acid	DCXYFEDJOCDNAF-REOHCLBHSA-N	6267
70	DB00175	APRD00328	Pravastatin	81093-37-0	KXO2KT9N0G	(+)-(3R 5R)-3 5-dihydroxy-7-[(1S 2S 6S 8S 8aR)-6-hydroxy-2-methyl-8-{[(S)-2-methylbutyryl]oxy}-1 2 6 7 8 8a-hexahydro-1-naphthyl]heptanoic acid | Pravastatin | Pravastatin acid | Pravastatina | Pravastatine | Pravastatinum	TUZYXOIXSAXUGO-PZAWKZKUSA-N	54687
71	DB00176	APRD00425	Fluvoxamine	54739-18-3	O4L1XPO44W	Fluvoxamina | Fluvoxamine | Fluvoxaminum	CJOFXWAVKWHTFT-XSFVSMFZSA-N	5324346
72	DB00177	APRD00133	Valsartan	137862-53-4	80M03YXJ7I	(S)-N-Valeryl-N-{[2'-(1H-tetrazol-5-yl)biphenyl-4-yl]-methyl}-valine | N-(P-(O-1H-Tetrazol-5-ylphenyl)benzyl)-N-valeryl-L-valine | N-pentanoyl-N-{[2'-(1H-tetrazol-5-yl)biphenyl-4-yl]methyl}-L-valine | Valsartan	ACWBQPMHZXGDFX-QFIPXVFZSA-N	60846
73	DB00178	APRD00009	Ramipril	87333-19-5	L35JN3I7SJ	(2S-(1(R*(R*)) 2alpha 3abeta 6abeta))-1-(2-((1-(Ethoxycarbonyl)-3-phenylpropyl)amino)-1-oxopropyl)octahydrocyclopenta(b)pyrrole-2-carboxylic acid | Ramipril | Ramiprilum	HDACQVRGBOVJII-JBDAPHQKSA-N	5362129
74	DB00179	APRD01084 | DB05900	Masoprocol	27686-84-6	7BO8G1BYQU	erythro-nordihydroguaiaretic acid | masoprocol | Masoprocolum | meso-1 4-bis(3 4-dihydroxyphenyl)-2 3-dimethylbutane | meso-2 3-bis(3 4-dihydroxyphenylmethyl)butane | meso-4-[4-(3 4-dihydroxyphenyl)-2 3-dimethylbutyl]benzene-1 2-diol | meso-4 4'-(2 3-dimethyl-1 4-butanediyl)bis(pyrocatechol) | meso-4 4'-(2 3-dimethyltetramethylene)dipyrocatechol | meso-NDGA | meso-nordihydroguaiaretic acid | meso…	HCZKYJDFEPMADG-TXEJJXNPSA-N	71398
75	DB00180	APRD00976	Flunisolide	3385-03-03	78M02AA8KF	Flunisolida | Flunisolide | Flunisolide anhydrous | Flunisolidum	XSFJVAJPIHIPKU-XWCQMRHXSA-N	82153
76	DB00181	APRD00551	Baclofen	1134-47-0	H789N3FKE8	(+-)-Baclofen | 4-Amino-3-(4-chlorophenyl)butyric acid | Baclofen | Baclof?ne | Baclofeno | Baclofenum | beta-(4-Chlorophenyl)gaba | beta-(Aminomethyl)-4-chlorobenzenepropanoic acid | beta-(Aminomethyl)-p-chlorohydrocinnamic acid | beta-(p-Chlorophenyl)-gamma-aminobutyric acid | DL-4-Amino-3-p-chlorophenylbutanoic acid | DL-Baclofen | gamma-Amino-beta-(p-chlorophenyl)butyric acid	KPYSYYIEGFHWSV-UHFFFAOYSA-N	2284
77	DB00182	APRD00480	Amphetamine	300-62-9	CK833KGX7E	(+-)-alpha-Methylphenylethylamine | 1-phenyl-2-aminopropane | alpha-Methylbenzeneethaneamine | Amfetamina | Amfetamine | Amfetaminum | Amphetamine | beta-Aminopropylbenzene | beta-Phenylisopropylamin | Desoxynorephedrine | rac-(2R)-1-phenylpropan-2-amine | rac-amphetamine | ?-methylbenzeneethaneamine | ?-methylphenethylamine | ?-aminopropylbenzene | ?-phenylisopropylamine	KWTSXDURSIMDCE-UHFFFAOYSA-N	3007
78	DB00183	APRD01172	Pentagastrin	5534-95-2	EF0NX91490	Pentagastrin	NEYNJQRKHLUJRU-DZUOILHNSA-N	9853654
79	DB00184	APRD00200 | DB09463 | DB11303 | EXPT02315	Nicotine	54-11-5	6M3C89ZY6R	(?)-nicotine | (S)-(?)-nicotine | (S)-3-(1-methylpyrrolidin-2-yl)pyridine | (S)-3-(N-methylpyrrolidin-2-yl)pyridine | (S)-Nicotine | 3-(2-(N-methylpyrrolidinyl))pyridine | 3-(N-methylpyrollidino)pyridine | L(?)-nicotine | Nicotina | Nicotine betadex | Nicotine polacrilex | Nikotin | Nikotyna	SNICXCGAKADSCV-JTQLQIEISA-N	89594
80	DB00185	APRD00224	Cevimeline	107233-08-9	K9V0CDQ56E	2-Methyspiro(1 3-oxathiolane-5 3)quinuclidine | Cevimelina | Cévim?line | Cevimeline | Cevimelinum	WUTYZMFRCNBCHQ-LHIURRSHSA-N	25137844
81	DB00186	APRD00116	Lorazepam	846-49-1	O26FZP769L	Loracepam | Lorazepam | o-Chlorooxazepam | o-Chloroxazepam	DIWRORZWFLOCLC-UHFFFAOYSA-N	3958
82	DB00187	APRD00954	Esmolol	81147-92-4	MDY902UXSR	(±)-esmolol | (±)-methyl p-(2-hydroxy-3-(isopropylamino)propoxy)hydrocinnamate | 3-[4-(2-Hydroxy-3-isopropylamino-propoxy)-phenyl]-propionic acid methyl ester | Esmolol | Methyl 4-(2-hydroxy-3-((1-methylethyl)amino)propoxy)benzenepropanoate | methyl p-(2-hydroxy-3-(isopropylamino)propoxy)hydrocinnamate	AQNDDEOPVVGCPG-UHFFFAOYSA-N	59768
83	DB00188	APRD00828 | DB07475	Bortezomib	179324-69-7	69G8BD63PP	[(1R)-3-methyl-1-({(2S)-3-phenyl-2-[(pyrazin-2-ylcarbonyl)amino]propanoyl}amino)butyl]boronic acid | Bortezomib | N-[(1R)-1-(DIHYDROXYBORYL)-3-methylbutyl]-N-(pyrazin-2-ylcarbonyl)-L-phenylalaninamide	GXJABQQUPOEUTA-RDJZCZTQSA-N	387447
84	DB00189	APRD00958	Ethchlorvynol	113-18-8	6EIM3851UZ	1-chloro-3-ethyl-1-penten-4-yn-3-ol | 1-Chloro-3-ethyl-pent-1-en-4-yn-3-ol | 3-(beta-chlorovinyl)-1-pentyn-3-ol | 3-(?-chlorovinyl)-1-pentyn-3-ol | etclorvinol | Ethchlorvynol | ethyl ?-chlorovinyl ethynyl carbinol | ?-chlorovinyl ethyl ethynyl carbinol	ZEHYJZXQEQOSON-AATRIKPKSA-N	5281077
85	DB00190	APRD00160	Carbidopa	28860-95-9	KR87B45RGH	(-)-L-alpha-Hydrazino-3 4-dihydroxy-alpha-methylhydrocinnamic acid monohydrate | (S)-(?)-carbidopa | (S)-carbidopa | (?S)-?-hydrazino-3 4-dihydroxy-?-methylbenzenepropanoic acid | Carbidopa | Carbidopa (anhydrous) | Carbidopa anhydrous | Carbidopum | L-3-(3 4-dihydroxyphenyl)-2-methyl-2-hydrazinopropionic acid | L-?-methyldopahydrazine	TZFNLOMSOLWIDK-JTQLQIEISA-N	34359
86	DB00191	APRD00093	Phentermine	122-09-8	C045TQL4WP	alpha alpha-Dimethylphenethylamine | Fentermina | Phentermine | Phentermine resin | Phenterminum	DHHVAGZRUROJKS-UHFFFAOYSA-N	4771
87	DB00192	APRD01032	Indecainide	74517-78-5	3AZF20DM1T	Indecainida | Indecainide | Indecainidum	UCEWGESNIULAGX-UHFFFAOYSA-N	52195
88	DB00193	APRD00028	Tramadol	27203-92-5	0NG5TTM63P	Tramadol | Tramadolum	TVYLLZQTGLZFBW-ZBFHGGJFSA-N	33741
89	DB00194	APRD00333 | EXPT02753	Vidarabine	24356-66-9	3XQD2MEW34	9-beta-D-arabinofuranosyl-9H-purin-6-amine | 9-beta-D-arabinofuranosyl-adenine | 9-beta-D-Arabinofuranosyladenine | 9-?-D-arabinofuranosyl-9H-purin-6-amine | 9-?-D-arabinofuranosyladenine | Spongoadenosine | Vidarabine | Vidarabinum	OIRDTQYFTABQOQ-UHTZMRCNSA-N	21704
90	DB00195	APRD00245	Betaxolol	63659-18-7	O0ZR1R6RZ2	1-(4-(2-(cyclopropylmethoxy)ethyl)phenoxy)-3-((1-methylethyl)amino)-2-propanol | 1-(isopropylamino)-3-[p-(cyclopropylmethoxyethyl)phenoxy]-2-propanol | Betaxolol | Bétaxolol | Betaxololum	NWIUTZDMDHAVTP-UHFFFAOYSA-N	2369
91	DB00196	APRD00327	Fluconazole	86386-73-4	8VZV102JFY	Diflucan | Difluconazole | Fluconazol | Fluconazole | Fluconazolum | Triflucan	RFHAOTPXVQNOHP-UHFFFAOYSA-N	3365
92	DB00197	APRD00488	Troglitazone	97322-87-7	I66ZZ0ZN0E	troglitazona	GXPHKUHSUJUWKP-UHFFFAOYSA-N	5591
93	DB00198	APRD01148	Oseltamivir	196618-13-0	20O93L6F9H	(?)-oseltamivir | 1-Cyclohexene-1-carboxylic acid 4-(acetylamino)-5-amino-3-(1-ethylpropoxy)- ethyl ester (3R-(3alpha 4beta 5alpha))- | Ethyl (3R 4R 5S)-4-acetamido-5-amino-3-(1-ethylpropoxy)-1-cyclohexene-1-carboxylate | Oseltamivir | Oséltamivir | Oseltamivirum	VSZGPKBBMSAYNT-RRFJBIMHSA-N	65028
94	DB00199	APRD00953	Erythromycin	114-07-8	63937KV33D	3''-O-demethylerythromycin | Abomacetin | Eritromicina | Erythromycin | Erythromycin A | Erythromycin C | érythromycine | Erythromycinum	ULGZDMOVFRHVEP-RWJQBGPGSA-N	12560
95	DB00200	APRD01022	Hydroxocobalamin	13422-51-0	Q40X8H422O	Hydroxocobalamin | Hydroxocobalamin anhydrous | Hydroxocobalamine | Hydroxocobalaminum anhydrous | Hydroxycobalamin | OH-Cbl | Vitamin B-12b	YOZNUFWCRFCGIH-WZHZPDAFSA-K	15589840
96	DB00201	APRD00673	Caffeine	58-08-2	3G6A5W338E	1-methyltheobromine | 1 3 7-trimethyl-2 6-dioxopurine | 1 3 7-trimethylpurine-2 6-dione | 1 3 7-trimethylxanthine | 3 7-Dihydro-1 3 7-trimethyl-1H-purin-2 6-dion | 7-methyltheophylline | Anhydrous caffeine | Cafeína | Caféine | Caffeinum | Coffein | Coffeinum | Guaranine | Koffein | Mateína | Methyltheobromine | Teína | Thein | Theine	RYYVLZVUVIJVGH-UHFFFAOYSA-N	2519
97	DB00202	APRD00159	Succinylcholine	306-40-1	J2R869A8YF	2 2'-[(1 4-dioxobutane-1 4-diyl)bis(oxy)]bis(N N N-trimethylethanaminium) | Dicholine succinate | Succinocholine | Succinoylcholine | Succinylbischoline | Succinyldicholine | Suxamethonium	AXOIZCJOOAYSMI-UHFFFAOYSA-N	5314
98	DB00203	APRD00556	Sildenafil	139755-83-2	3M7OB98Y7H	1-((3-(4 7-Dihydro-1-methyl-7-oxo-3-propyl-1H-pyrazolo(4 3-d)pyrimidin-5-yl)-4-ethoxyphenyl)sulfonyl)-4-methylpiperazine | Sildenafil | Sildenafilo	BNRNXUUZRGQAQC-UHFFFAOYSA-N	5212
99	DB00204	APRD00367	Dofetilide	115256-11-6	R4Z9X1N2ND	beta-((p-Methanesulfonamidophenethyl)methylamino)methanesulfono-p-phenetidide | Dofetilida | Dofetilide | Dofetilidum	IXTMWRCNAAVVAI-UHFFFAOYSA-N	71329
100	DB00205	APRD00599	Pyrimethamine	58-14-0	Z3614QOX8W	2 4-Diamino-5-(4-chlorophenyl)-6-ethylpyrimidine | 2 4-Diamino-5-(P-chlorophenyl)-6-ethylpyrimidine | 2 4-Diamino-5-chlorophenyl-6-ethylpyrimidine | 5-(4-Chlorophenyl)-6-ethyl-2 4-diaminopyrimidine | 5-(4-Chlorophenyl)-6-ethyl-2 4-pyrimidinediamine | 5-(4'-Chlorophenyl)-2 4-diamino-6-ethylpyrimidine | CD | Chloridine | Chloridyn | Diaminopyritamin | Ethylpyrimidine | Pirimetamina | Primethamine |…	WKSAUQYGYAYLPV-UHFFFAOYSA-N	4993
101	DB00206	APRD00472	Reserpine	50-55-5	8B1QWR724A	(?)-reserpine | (3beta 16beta 17alpha 18beta 20alpha)-11 17-Dimethoxy-18-[(3 4 5-trimethoxybenzoyl)oxy]yohimban-16-carboxylic acid methyl ester | 3 4 5-trimethoxybenzoyl methyl reserpate | Reserpin | Reserpine	QEVHRUUCFGRFIF-MDEJGZGSSA-N	5770
102	DB00207	APRD00397	Azithromycin	83905-01-5	J2KLZ20U1M	Azithromycin | Azithromycine | Azithromycinum | Azitromicina	MQTOSJVFKKJCRP-BICOPXKESA-N	447043
103	DB00208	APRD01257	Ticlopidine	55142-85-3	OM90ZUW7M1	Ticlopidina | Ticlopidine | Ticlopidinum	PHWBOXQYWZNQIN-UHFFFAOYSA-N	5472
104	DB00209	APRD00393	Trospium	47608-32-2	T4Y8ORK057		OYYDSUSKLWTMMQ-JKHIJQBDSA-N	NA
105	DB00210	APRD00780	Adapalene	106685-40-9	1L4806J2QF	6-(3-(1-Adamantyl)-4-methoxyphenyl)-2-naphthoic acid | Adapalene | Adapal?ne | Adapaleno | Adapalenum	LZCDAPDGXCYOEH-UHFFFAOYSA-N	60164
106	DB00211	APRD01116	Midodrine	42794-76-3	6YE7PBM15H	(±)-2-amino-N-(?-hydroxy-2 5-dimethoxyphenethyl)acetamide | 1-(2' 5'-Dimethoxyphenyl)-2-glycinamidoethanol | 2-Amino-N-(2 5-dimethoxy-beta-hydroxyphenethyl)acetamide | DL-N1-(beta-Hydroxy-2 5-dimethoxyphenethyl)glycinamid | Midodrin | Midodrina | Midodrine | Midodrinum	PTKSEFOSCHHMPD-UHFFFAOYSA-N	4195
107	DB00212	APRD00163	Remikiren	126222-34-2	LC7FBL96A4		UXIGZRQVLGFTOU-VQXQMPIVSA-N	6324659
108	DB00213	APRD00073	Pantoprazole	102625-70-7	D8TST4O562	Pantoprazol | Pantoprazole | Pantoprazolum	IQPSEEYGBUAQFF-UHFFFAOYSA-N	4679
109	DB00214	APRD00217 | APRD00295	Torasemide	56211-40-6	W31X2H97FB	1-Isopropyl-3-((4-m-toluidino-3-pyridyl)sulfonyl)urea | N-(((1-Methylethyl)amino)carbonyl)-4-((3-methylphenyl)amino)-3-pyridinesulfonamide | Torasemida | Torasemide | Torasémide | Torasemidum | Torsemide	NGBFQHCMQULJNZ-UHFFFAOYSA-N	41781
110	DB00215	APRD00147	Citalopram	59729-33-8	0DHU5B8D6V	Citalopram | Citalopramum | Nitalapram	WSEQXVZVJXJVFP-UHFFFAOYSA-N	2771
111	DB00216	APRD00945	Eletriptan	143322-58-1	22QOO9B8KI	Eletriptan | élétriptan | Eletriptán | Eletriptanum	PWVXXGRKLHYWKM-LJQANCHMSA-N	77993
112	DB00217	APRD00825	Bethanidine	55-73-2	W8S3YM7AUU	Betanidina | Betanidine | Bétanidine | Betanidinum | Bethanidine | N N'-dimethyl-N''-(phenylmethyl)-guanidine	NIVZHWNOUVJHKV-UHFFFAOYSA-N	2368
113	DB00218	APRD00281	Moxifloxacin	151096-09-2	U188XYD42P	1-Cyclopropyl-6-fluoro-1 4-dihydro-8-methoxy-7-((4as 7as)-octahydro-6H-pyrrolo(3 4-b)pyridin-6-yl)-4-oxo-3-quinolinecarboxylic acid | Moxifloxacin | Moxifloxacino	FABPRXSRWADJSP-MEDUHNTESA-N	152946
114	DB00219	APRD00189	Oxyphenonium	14214-84-7	D2G5508Y7I	Oxyphenonium cation | Oxyphenonium ion	GFRUPHOKLBPHTQ-UHFFFAOYSA-N	5749
115	DB00220	APRD00003	Nelfinavir	159989-64-7	HO3OGH5D7I	Nelfinavir	QAGYKUNXZHXKMR-HKWSIXNMSA-N	64143
116	DB00221	APRD00750	Isoetarine	79490-84-9	YV0SN3276Q	Isoetarina | Isoetarinum | Isoetharine	HUYWAWARQUIQLE-UHFFFAOYSA-N	3762
117	DB00222	APRD00381	Glimepiride	93479-97-1	6KY687524K	Glimepirida | Glimepiride | Glimépiride | Glimepiridum	WIGIZIANZCJQQY-RUCARUNLSA-N	NA
118	DB00223	APRD00921	Diflorasone	2557-49-5	T2DHJ9645W	(6? 11? 16?)-6 9-difluoro-11 17 21-trihydroxy-16-methylpregna-1 4-diene-3 20-dione | Diflorasona | Diflorasone | Diflorasonum	WXURHACBFYSXBI-XHIJKXOTSA-N	71415
119	DB00224	APRD00069	Indinavir	150378-17-9	9MG78X43ZT	(1(1S 2R) 5(S))-2 3 5-Trideoxy-N-(2 3-dihydro-2-hydroxy-1H-inden-1-yl)-5-(2-(((1 1-dimethylethyl)amino)carbonyl)-4-(3-pyridinylmethyl)-1-piperazinyl)-2-(phenylmethyl)-D-erythro-pentonamide | Indinavir | Indinavir anhydrous	CBVCZFGXHXORBI-PXQQMZJSSA-N	5362440
120	DB00225	APRD00990	Gadodiamide	131410-48-5	84F6U3J2R6	Gadodiamida | Gadodiamide | Gadodiamide anhydrous	HZHFFEYYPYZMNU-UHFFFAOYSA-K	153921
121	DB00226	APRD01006	Guanadrel	40580-59-4	765C9332T4	Guanadrel | Guanadrelum	HPBNRIOWIXYZFK-UHFFFAOYSA-N	38521
122	DB00227	APRD00370	Lovastatin	75330-75-5	9LHU78OQFD	(1S 3R 7S 8S 8aR)-1 2 3 7 8 8a-hexahydro-3 7-dimethyl-8-(2-(2R 4R)-(tetrahydro-4-hydroxy-6-oxo-2H-pyran-2-yl)ethyl)-1-naphthalenyl (S)-2-methyl-butyrate | 2? 6?-dimethyl-8alpha-(2-methyl-1-oxobutoxy)-mevinic acid lactone | 6-alpha-methylcompactin | 6alpha-methylcompactin | 6?-methylcompactin | Lovastatin | Lovastatina | Lovastatine | Lovastatinum | Mevinolin	PCZOHLXUXFIOCF-BXMDZJJMSA-N	53232
123	DB00228	APRD00234	Enflurane	13838-16-9	91I69L5AY5	2-chloro-1 1 2-trifluoroethyl difluoromethyl ether | Alyrane | Efrane | Enflurane | Enflurano | Enfluranum | Methylflurether	JPGQOUSTVILISH-UHFFFAOYSA-N	3226
124	DB00229	APRD00855	Cefotiam	61622-34-2	91W6Z2N718	(6R 7R)-7-[2-(2-Amino-thiazol-4-yl)-acetylamino]-3-[1-(2-dimethylamino-ethyl)-1H-tetrazol-5-ylsulfanylmethyl]-8-oxo-5-thia-1-aza-bicyclo[4.2.0]oct-2-ene-2-carboxylic acid | Cefotiam | Cefotiamum | CTM	QYQDKDWGWDOFFU-IUODEOHRSA-N	43708
125	DB00230	APRD01198	Pregabalin	148553-50-8	55JG375S6M	(S)-3-Isobutyl GABA | 3-Isobutyl GABA | Pregabalin | Pregabalina	AYXYPKUFHZROOJ-ZETCQYMHSA-N	5486971
126	DB00231	APRD00676	Temazepam	846-50-4	CHB1QD2QSS	Temazepam	SEQDDYPDSLOBDC-UHFFFAOYSA-N	5391
127	DB00232	APRD01104	Methyclothiazide	135-07-9	L3H46UAC61	Methyclothiazide	CESYKOGBSMNBPD-UHFFFAOYSA-N	4121
128	DB00233	APRD00749 | DB09367 | EXPT00693	Aminosalicylic Acid	65-49-6	5B2658E0N2	4-amino-2-hydroxybenzoic acid | 4-aminosalicylate | 4-aminosalicylic acid | p-aminosalicylic acid | para-amino salicylic acid | para-aminosalicylic acid | PAS	WUBBRNOQWQTFEX-UHFFFAOYSA-N	4649
129	DB00234	APRD00198	Reboxetine	71620-89-8	947S0YZ36I	Reboxetina	CBQGYUDMJHNJBX-RTBURBONSA-N	127151
130	DB00235	APRD00010	Milrinone	78415-72-2	JU9YAX04C7	1 6-Dihydro-2-methyl-6-oxo(3 4'-bipyridine)-5-carbonitrile | Milrinona | Milrinone | Milrinonum	PZRHRDRVRGEVNW-UHFFFAOYSA-N	4197
131	DB00236	APRD00693	Pipobroman	54-91-1	6Q99RDT97R	1 4-bis(3-bromopropionyl)piperazine | N N-bis-(3-bromopropionyl)-piperazine | Pipobroman | Pipobromanum	NJBFOOCLYDNZJN-UHFFFAOYSA-N	4842
132	DB00237	APRD00752	Butabarbital	125-40-6	P0078O25A9	5-ethyl-5-(1-methylpropyl)-2 4 6(1H 3H 5H)-pyrimidinetrione | 5-ethyl-5-(1-methylpropyl)barbituric acid | 5-sec-butyl-5-ethyl-2 4 6(1H 3H 5H)-pyrimidinetrione | 5-sec-butyl-5-ethylbarbituric acid | 5-sec-butyl-5-ethylpyrimidine-2 4 6(1H 3H 5H)-trione | Butabarbital | Secbutabarbital | Secbutabarbitale | Secbutabarbitalum	ZRIHAIZYIMGOAB-UHFFFAOYSA-N	2479
133	DB00238	APRD00705 | DB08311	Nevirapine	129618-40-2	99DK7FVK1H	11-cyclopropyl-5 11-dihydro-4-methyl-6H-dipyrido(3 2-b:2' 3'-e)(1 4)diazepin-6-one | NEV | Nevirapina | Nevirapine | Nevirapine anhydrous | Nevirapine anhydrous | NVP	NQDJXKOVJZTUJA-UHFFFAOYSA-N	4463
134	DB00239	APRD01154	Oxiconazole	64211-45-6	C668Q9I33J	2' 4'-Dichloro-2-imidazol-1-ylacetophenone (Z)-[O-(2 4-dichlorobenzyl)oxime] | Oxiconazol | Oxiconazole | Oxiconazolum	QRJJEGAJXVEBNE-HKOYGPOVSA-N	5353853
135	DB00240	APRD00783	Alclometasone	67452-97-5	136H45TB7B	(7alpha 11beta 16alpha)-7-chloro-11 17 21-trihydroxy-16-methylpregna-1 4-diene-3 20-dione | 7?-Chloro-16?-methylprednisolone | Alclometasone	FJXOGVLKCZQRDN-PHCHRAKRSA-N	5311000
136	DB00241	APRD00266	Butalbital	77-26-9	KHS0AZ4JVK	5-(2-methylpropyl)-5-prop-2-enyl-1 3-diazinane-2 4 6-trione | 5-allyl-5-(2-methylpropyl)barbituric acid | 5-allyl-5-(2'-methyl-n-propyl) barbituric acid | 5-allyl-5-isobutyl-2 4 6(1H 3H 5H)-pyrimidinetrione | 5-Allyl-5-isobutyl-pyrimidine-2 4 6-trione | 5-allyl-5-isobutylbarbituric acid | 5-isobutyl-5-allylbarbituric acid | Allylbarbital | Allylbarbitone | Allylbarbituric acid | Butalbarbital | B…	UZVHFVZFNXBMQJ-UHFFFAOYSA-N	2481
137	DB00242	APRD00260	Cladribine	4291-63-8	47M74X9YT5	(2R 3S 5R)-5-(6-amino-2-chloropurin-9-yl)-2-(hydroxymethyl)oxolan-3-ol | 2-CdA | 2-Chloro-2'-deoxy-beta-adenosine | 2-Chloro-2'-deoxyadenosine | 2-chloro-6-amino-9-(2-deoxy-?-D-erythro-pentofuranosyl)purine | 2-chloro-deoxyadenosine | 2-Chlorodeoxyadenosine | 2ClAdo | Cladribina | Cladribine | Cladribinum | CldAdo	PTOAARAWEBMLNO-KVQBGUIXSA-N	20279
138	DB00243	APRD01300	Ranolazine	95635-55-5	A6IEZ5M406	Ranolazina | Ranolazine	XKLMZUWKNUAPSZ-UHFFFAOYSA-N	56959
139	DB00244	APRD01098 | DB05376 | DB06396	Mesalazine	89-57-6	4Q81I59GXC	3-carboxy-4-hydroxyaniline | 5-aminosalicylic acid | 5-ASA | m-Aminosalicylic acid | Mesalamine | Mesalazina | Mésalazine | Mesalazine | Mesalazinum | p-Aminosalicylsaeure	KBOPZPXVLCULAV-UHFFFAOYSA-N	4075
140	DB00245	APRD00748	Benzatropine	86-13-5	1NHL2J4X8K	3-alpha-(diphenylmethoxy)tropane | 3endo-benzhydryloxytropane | 3?-(diphenylmethoxy)-1?H 5?H-tropane | 3?-(diphenylmethoxy)tropane | 3?-benzhydryloxy-8-methyl-8-azabicyclo[3.2.1]octane | Benzatropina | Benzatropine | Benzatropinum | benzhydryl 8-methyl-8-azabicyclo[3.2.1]oct-3-yl ether | Benztropine | Tropine benzohydryl ether	GIJXKZJWITVLHI-PMOLBWCYSA-N	NA
141	DB00246	APRD00540	Ziprasidone	146939-27-7	6UKA5VEJ6X	Ziprasidona | Ziprasidone | Ziprasidonum	MVWVFYHBGMAFLY-UHFFFAOYSA-N	60854
142	DB00247	APRD00463	Methysergide	361-37-5	XZA9HY6Z98	(+)-9 10-Didehydro-N-(1-(hydroxymethyl)propyl)-1 6-dimethylergoline-8?-carboxamide | (+)-N-(1-(Hydroxymethyl)propyl)-1-methyl-D-lysergamide | 1-Methyl-D-lysergic acid butanolamide | 1-Methyl-dextro-lysergic acid (+)-1-hydroxy-2-butylamide | 1-Methyllysergic acid butanolamide | 1-Methylmethylergonovine | 9 10-Didehydro-N-(1-(hydroxymethyl)propyl)-1 6-dimethylergoline-8-carboxamide | Méthysergide |…	KPJZHOPZRAFDTN-NQUBZZJWSA-N	6540428
143	DB00248	APRD00836	Cabergoline	81409-90-7	LL60K9J05T	(8R)-6-allyl-N-[3-(dimethylamino)propyl]-N-(ethylcarbamoyl)ergoline-8-carboxamide | (8?)-N-[3-(dimethylamino)propyl]-N-[(ethylamino)carbonyl]-6-(2-propenyl)-ergoline-8-carboxamide | 1-((6-allylergolin-8?-yl)carbonyl)-1-(3-(dimethylamino)propyl)-3-ethylurea | 1-[(6-allylergoline-8?-yl)carbonyl]-1-[3-(dimethylamino)propyl]-3-ethylurea | 1-ethyl-3-(3'-dimethylamionpropyl)-2-(6'-allylergoline-8'?-car…	KORNTPPJEAJQIU-KJXAQDMKSA-N	54746
144	DB00249	APRD00504 | DB03778 | EXPT01835	Idoxuridine	54-42-2	LGP81V5245	(+)-5-Iodo-2'-deoxyuridine | 1-(2-Deoxy-beta-D-ribofuranosyl)-5-iodouracil | 1-beta-D-2'-Deoxyribofuranosyl-5-iodouracil | 1beta-D-2'-Deoxyribofuranosyl-5-iodouracil | 2'-Deoxy-5-iodouridine | 5-iodo-2'-deoxyuridine | 5-Iododeoxyuridine | 5-Iodouracil deoxyriboside | Idoxuridin | Idoxuridina | Idoxuridine | Idoxuridinum | IdU | Iododeoxyridine | Iodoxuridine | Joddeoxiuridin	XQFRJNBWHJMXHO-RRKCRQDMSA-N	5905
145	DB00250	APRD00345	Dapsone	80-08-0	8W5C518302	1 1'-sulfonylbis(4-aminobenzene) | 1 1'-Sulfonylbis[4-aminobenzene] | 4-(4-amino-benzenesulfonyl)-phenylamine | 4-(4-aminophenylsulfonyl)aniline | 4-(4-aminophenylsulfonyl)benzenamine | 4-aminophenyl sulfone | 4 4'-dapsone | 4 4'-diaminodiphenyl sulfone | 4 4'-Diaminodiphenyl sulphone | 4 4'-Diaminodiphenylsulfone | 4 4'-sulfonylbisaniline | 4 4'-Sulfonylbisbenzenamine | 4 4'-Sulfonylbisbenzeneam…	MQJKPEGWNLWLTK-UHFFFAOYSA-N	2955
146	DB00251	APRD00659	Terconazole	67915-31-5	0KJ2VE664U	Terconazole	BLSQLHNBWJLIBQ-OZXSUGGESA-N	441383
147	DB00252	APRD00241	Phenytoin	57-41-0	6158TKW0C5	5 5-Diphenyl-imidazolidine-2 4-dione | 5 5-diphenylimidazolidine-2 4-dione | 5 5-diphenyltetrahydro-1H-2 4-imidazoledione | 5 5-Diphenyltetrahydro-1H-2 4-imidazoledione | Diphenylhydantoin | Fenitoina | Phentytoin | Phenytoin | Phenytoine | Phenytoinum	CXOFVDLJLONNDW-UHFFFAOYSA-N	1775
148	DB00253	APRD01091	Medrysone	2668-66-8	D2UFC189XF	11beta-Hydroxy-6alpha-methylpregn-4-ene-3 20-dione | Medrisona | Medrysone | Medrysonum	GZENKSODFLBBHQ-ILSZZQPISA-N	247839
149	DB00254	APRD00597	Doxycycline	564-25-0	334895S862	5-hydroxy-?-6-deoxytetracycline | 6-alpha-deoxy-5-oxytetracycline | 6alpha-deoxy-5-oxytetracycline | 6?-deoxy-5-oxytetracycline | Anhydrous doxycycline | Doxiciclina | Doxycyclin | Doxycycline | Doxycycline (anhydrous) | Doxycycline anhydrous | Doxycyclinum	JBIWCJUYHHGXTC-AKNGSSGZSA-N	NA
150	DB00255	APRD00920 | EXPT01164	Diethylstilbestrol	56-53-1	731DCA35BT	(E)-3 4-bis(4-hydroxyphenyl)-3-hexene | (E)-4 4'-(1 2-diethyl-1 2-ethenediyl)bisphenol | 4 4'-dihydroxy-? ?-diethylstilbene | DES | Diethylstilbestrol | Diéthylstilbestrol | Diethylstilbestrolum | Dietilestilbestrol | Stilboestrol | trans-4 4'-(1 2-diethyl-1 2-ethenediyl)bisphenol | trans-Diethylstilbesterol | trans-Diethylstilbestrol | trans-Diethylstilboesterol | ? ?'-diethyl-(E)-4 4'-stilbened…	RGLYKWWBQGJZGM-ISLYRVAYSA-N	448537
151	DB00256	APRD00565 | EXPT01049	Lymecycline	992-21-2	7D6EM3S13P	(+)-N-(5-Amino-5-carboxypentylaminomethyl)-4-dimethylamino-1 4 4a 5 5a 6 11 12a-octahydro-3 6 10 12 12a-pentahydroxy-6-methyl-1 11-dioxonaphthacene-2-carboxamide | Limeciclina | Lymecycline | Lymecyclinum | N-Lysinomethyltetracycline | N2-(((+)-5-Amino-5-carboxypentylamino)methyl)tetracycline | N6-((4-(Dimethylamino)-1 4 4a 5 5a 6 11 12a-octahydro-3 6 10 12 12a-pentahydroxy-6-methyl-1 11-dioxo-2-…	AHEVKYYGXVEWNO-UEPZRUIBSA-N	NA
152	DB00257	APRD00244	Clotrimazole	23593-75-1	G07GZ97H65	1-((2-Chlorophenyl)diphenylmethyl)-1H-imidazole | 1-(o-Chloro-? ?-diphenylbenzyl)imidazole | 1-(o-Chlorotrityl)imidazole | 1-(?-(2-Chlorophenyl)benzhydryl)imidazole | Clotrimazol | Clotrimazole | Clotrimazolum	VNFPBHJOKIVQEB-UHFFFAOYSA-N	2812
153	DB00258	APRD00839	Calcium acetate	62-54-4	Y882YXF34X	Acetate of lime | Brown acetate of lime | Ca(OAc)2 | Calcio acetato | calcium ethanoate | calcium(II) acetate | Gray acetate of lime | Lime acetate | Lime pyrolignite	VSGNNIFQASZAOI-UHFFFAOYSA-L	6116
154	DB00259	APRD00438	Sulfanilamide	63-74-1	21240MF57M	4-aminobenzene sulfonic acid amide | 4-azanylbenzenesulfonamide | p-aminobenzenesulfamide | p-aminobenzenesulfonamide | para-aminobenzenesulfonamide | Prontosil album | SA | Streptocide | Sulfamine | Sulfanilamida | Sulfanilamide | Sulfanilamidum | Sulphanilamide	FDDDEECHVMSUSB-UHFFFAOYSA-N	5333
155	DB00260	APRD00894 | DB03123	Cycloserine	68-41-7	95IK5KI84Z	(+)-4-amino-3-isoxazolidinone | (+)-cycloserine | alpha-Cycloserine | Cicloserina | cyclo-D-Serine | Cyclosérine | Cycloserine | Cycloserinum | D-(+)-cycloserine | D-4-amino-3-isoxazolidinone | D-4-amino-3-isoxazolidone | D-Cycloserine | DCS | Orientomycin | ?-Cycloserine	DYDCUQKUCUHJBH-UWTATZPHSA-N	6234
156	DB00261	APRD00798	Anagrelide	68475-42-3	K9X45X0051	Anagrelida | Anagrelide | Anagrelidum	OTBXOEAOVRKTNQ-UHFFFAOYSA-N	2182
157	DB00262	APRD00006	Carmustine	154-93-8	U68WG3173Y	BCNU | bis-chloroethylnitrosourea | Bischloroethyl nitrosourea | Carmustina | Carmustine | Carmustinum | N N'-Bis(2-chloroethyl)-N-nitrosourea	DLGOEMSEDOSKAD-UHFFFAOYSA-N	2578
158	DB00263	APRD00595	Sulfisoxazole	127-69-5	740T4C525W	3 4-Dimethyl-5-sulfanilamidoisoxazole | 3 4-Dimethyl-5-sulfonamidoisoxazole | 3 4-Dimethyl-5-sulphanilamidoisoxazole | 3 4-Dimethyl-5-sulphonamidoisoxazole | 3 4-Dimethylisoxazole-5-sulfanilamide | 3 4-Dimethylisoxazole-5-sulphanilamide | 4-Amino-N-(3 4-dimethyl-5-isoxazolyl)benzenesulfonamide | 4-Amino-N-(3 4-dimethyl-5-isoxazolyl)benzenesulphonamide | 5-(4-Aminophenylsulfonamido)-3 4-dimethylis…	NHUHCSRWZMLRLA-UHFFFAOYSA-N	5344
159	DB00264	APRD00208	Metoprolol	51384-51-1	GEB06NHM23	(RS)-Metoprolol | 1-(isopropylamino)-3-[4-(2-methoxyethyl)phenoxy]propan-2-ol | DL-metoprolol | Metoprolol	IUBSYMUCCVWXPE-UHFFFAOYSA-N	4171
160	DB00265	APRD00211	Crotamiton	483-63-6	2EEH27851Y	Crotamiton	DNTGGZPQPQTDQF-XBXARRHUSA-N	688020
161	DB00266	APRD00761	Dicoumarol	66-76-2	7QID3E7BG7	3 3'-methylen-bis(4-hydroxy-cumarin) | 3 3'-methylene-bis(4-hydroxycoumarine) | 3 3'-methylenebis(4-hydroxy-1 2-benzopyrone) | 3 3'-methylenebis(4-hydroxy-2H-1-benzopyran-2-one) | 3 3'-methylenebis(4-hydroxycoumarin) | bis-3 3'-(4-hydroxycoumarinyl)methane | bis-hydroxycoumarin | bis(4-hydroxycoumarin-3-yl)methane | di-(4-hydroxy-3-coumarinyl)methane | Dicoumarol | Dicoumarolum | Dicumarol	DOBMPNYZJYQDGZ-UHFFFAOYSA-N	54676038
162	DB00267	APRD00851	Cefmenoxime	65085-01-0	KBZ4844CXN	(6R 7R)-7-((Z)-2-(2-Amino-4-thiazolyl)-2-methoxyiminoacetamido)-3-((1-methyl-1H-5-tetraazolylthio)methyl)-8-oxo-5-thia-1-azabicyclo(4.2.0)oct-2-en-2-carbonsaeure | (6R 7R)-7-[[(2E)-2-(2-amino-1 3-thiazol-4-yl)-2-methoxyiminoacetyl]amino]-3-[(1-methyltetrazol-5-yl)sulfanylmethyl]-8-oxo-5-thia-1-azabicyclo[4.2.0]oct-2-ene-2-carboxylic acid | Cefmenoxima | Cefmenoxime | Cefmenoximum | CMX	HJJDBAOLQAWBMH-YCRCPZNHSA-N	9570757
163	DB00268	APRD00302	Ropinirole	91374-21-9	030PYR8953	Ropinirol | Ropinirole | Ropinirolum	UHSKFQJFRQCDBE-UHFFFAOYSA-N	5095
164	DB00269	APRD00715	Chlorotrianisene	569-57-3	6V5034L121	Chloortrianisestrol | Chlorestrolo | Chlorotrianisene | Chlorotrianisenum | Chlorotrianisine | Chlorotrianizen | Chlortrianisen | Chlortrianisestrol | Chlortrianisoestrolum | Chlortrianizen | Clorotrianiseno	BFPSDSIWYFKGBC-UHFFFAOYSA-N	11289
165	DB00270	APRD00298	Isradipine	75695-93-1	YO1UK1S598	Isradipine | Isradipino | Isradipinum	HMJIYCCIJYRONP-UHFFFAOYSA-N	3784
166	DB00271	APRD00913	Diatrizoate	117-96-4	5UVC90J1LK	2 4 6-Triiodo-3 5-diacetamidobenzoic acid | 3 5-Bis(acetylamino)-2 4 6-triiodobenzoic acid | 3 5-diacetamido-2 4 6-triiodobenzoic acid | Acide amidotrizoique | Acidum amidotrizoicum | Acidum diacetylaminotrijodbenzoicum | Amidotrizoate | Amidotrizoic Acid | Amidotrizoic acid (anhydrous) | Diatrizoesaure | Diatrizoic acid | Diatrizoic acid (anhydrous) | Methalamic acid | Triombrin | Urografin acid…	YVPYQUNUQOZFHG-UHFFFAOYSA-N	2140
167	DB00272	APRD00714	Betazole	105-20-4	1C065P542O	1H-pyrazole-3-ethanamine | 2-(1H-pyrazol-5-yl)ethanamine | 2-(3-pyrazolyl)ethylamine | 3-(2-aminoethyl)pyrazole | 3-(beta-aminoethyl)pyrazole | 3-(?-aminoethyl)pyrazole | Ametazole | Betazol | Betazole | Betazolum	JXDFEQONERDKSS-UHFFFAOYSA-N	7741
168	DB00273	APRD00237	Topiramate	97240-79-4	0H73WJJ391	2 3:4 5-bis-O-(1-methylethylidene)-?-D-fructopyranose sulfamate | 2 3:4 5-di-O-isopropylidene-?-D-fructopyranose sulfamate | Tipiramate | Tipiramato | Topiramate | Topiramato | Topiramatum | TPM	KJADKKWYZYXHBB-XBWDGYHZSA-N	5284627
169	DB00274	APRD00852	Cefmetazole	56796-20-4	3J962UJT8H	(6R 7S)-7-({[(cyanomethyl)sulfanyl]acetyl}amino)-7-methoxy-3-{[(1-methyl-1H-tetrazol-5-yl)sulfanyl]methyl}-8-oxo-5-thia-1-azabicyclo[4.2.0]oct-2-ene-2-carboxylic acid | Cefmetazole | Cefmetazolo | Cefmetazolum	SNBUBQHDYVFSQF-HIFRSBDPSA-N	42008
170	DB00275	APRD00223	Olmesartan	144689-24-7	8W1IQP3U10	4-(1-hydroxy-1-methylethyl)-2-propyl-1-{[2'-(1H-tetrazol-5-yl)biphenyl-4-yl]methyl}-1H-imidazole-5-carboxylic acid | 4-(hydroxy-1-methylethyl)-2-propyl-1-{[2'-(1H-tetrazol-5-yl)-1 1'-biphenyl-4-yl]methyl}-1H-imidazole-5-carboxylic acid | Olmesartan	VTRAEEWXHOVJFV-UHFFFAOYSA-N	158781
171	DB00276	APRD00064	Amsacrine	51264-14-3	00DPD30SOY	4'-(9-Acridinylamino)-3'-methoxymethanesulfonanilide | 4'-(9-Acridinylamino)methanesulfon-m-anisidide | 4'-(9-Acridinylamino)methanesulfon-meta-anisidide | 4'-(9-Acridinylamino)methanesulphon-m-anisidide | Acridinyl anisidide | Amsacrina | Amsacrine | Amsacrinum | m-AMSA | mAMSA	XCPGHVQEEXUHNC-UHFFFAOYSA-N	2179
172	DB00277	APRD00082 | DB09359	Theophylline	58-55-9	0I55128JYK	1 3-dimethyl-7H-purine-2 6-dione | 1 3-dimethylxanthine | Teofilina | Theophyllin | Theophylline anhydrous | Theophylline anhydrous	ZFXYFBGIUFBOJW-UHFFFAOYSA-N	2153
173	DB00278	APRD00105	Argatroban	74863-84-6	OCY3U280Y3	Argatroban | Argatroban anhydrous	KXNPVXPOPUZYGB-IOVMHBDKSA-N	92722
174	DB00279	APRD01074	Liothyronine	6893-02-03	06LU7C9H1V	3 3' 5-triiodo-L-thyronine | 3 5 3'-Triiodo-L-thyronine | 3 5 3'-Triiodothyronine | 4-(4-hydroxy-3-iodophenoxy)-3 5-diiodo-L-phenylalanine | L-3 5 3'-Triiodothyronine | L-T3 | Liothyronine | Liothyroninum | Liotironina | O-(4-hydroxy-3-iodophenyl)-3 5-diiodo-L-tyrosine | T3 | Triiodothyronine	AUYYCJSJGJYCDS-LBPRGKRZSA-N	5920
175	DB00280	APRD00507	Disopyramide	3737-09-05	GFO928U8MQ	Disopiramida | Disopyramide | Disopyramidum	UVTNFZQICZKOEM-UHFFFAOYSA-N	3114
176	DB00281	APRD00479 | DB05291	Lidocaine	137-58-6	98PI200987	2-(Diethylamino)-2' 6'-acetoxylidide | 2-(Diethylamino)-N-(2 6-dimethylphenyl)acetamide | alpha-diethylamino-2 6-dimethylacetanilide | Lidocaína | Lidocaina | Lidocaine | Lignocaine | ?-diethylamino-2 6-dimethylacetanilide	NNJVILVZKWQKPM-UHFFFAOYSA-N	3676
177	DB00282	APRD01161	Pamidronic acid	40391-99-9	OYY3447OMC	Acide pamidronique | Acido pamidronico | Acidum pamidronicum | Pamidronate | Pamidronic acid	WRUUGTRCQOWXEG-UHFFFAOYSA-N	4674
178	DB00283	APRD00875	Clemastine	15686-51-8	95QN29S1ID	(+)-(2R)-2-(2-(((R)-p-chloro-?-methyl-?-phenylbenzyl)oxy)ethyl)-1-methylpyrrolidine | (+)-(2R)-2-[2-[[(R)-p-chloro-?-methyl-?-phenylbenzyl]oxy]ethyl]-1-methylpyrrolidine | Clemastina | Clemastine | Clemastinum | Meclastin	YNNUSGIPVFPVBX-NHCUHLMSSA-N	26987
179	DB00284	APRD00656	Acarbose	56180-94-0	T58MSI464G	Acarbosa | Acarbose | Acarbosum	CEMXHAPUFJOOSV-XGWNLRGSSA-N	9811704
180	DB00285	APRD00125	Venlafaxine	93413-69-5	GRZ5RCB1QG	Venlafaxina | Venlafaxine | Venlafaxinum	PNVNVHUZROJLTJ-UHFFFAOYSA-N	5656
181	DB00287	APRD01271	Travoprost	157283-68-6	WJ68R08KX9	isopropyl (Z)-7-((1R 2R 3R 5S)-3 5-dihydroxy-2-{(1E 3R)-3-hydroxy-4-[(? ? ?-trifluoro-m-tolyl)oxy]-1-butenyl}cyclopentyl)-5-heptenoate | Travoprost | Travoprostum	MKPLKVHSHYCHOC-AHTXBMBWSA-N	5282226
182	DB00288	APRD00788	Amcinonide	51022-69-6	423W026MA9	Amcinónida | Amcinonide | Amcinonidum | Triamcinolonacetatcyclopentanonid	ILKJAFIWWBXGDU-MOGDOJJUSA-N	443958
183	DB00289	APRD00614	Atomoxetine	83015-26-3	ASW034S0B8	(-)-Tomoxetine | Atomoxetina | Atomoxetine | Tomoxetina | Tomoxetine | Tomoxetinum	VHGCDTVCOLNTBX-QGZVFWFLSA-N	54841
184	DB00290	APRD00453 | EXPT00718	Bleomycin	11056-06-7	40S1VHN69B	Bleocin | Bleomicin | Bleomicina | Bleomycin | Bleomycine | Bleomycinum	OYVAGSVQBOHSSS-WXFSZRTFSA-O	5360373
185	DB00291	APRD00115	Chlorambucil	305-03-3	18D0SL7309	4-(p-bis(beta-chloroethyl)aminophenyl)butyric acid | 4-(p-bis(?-chloroethyl)aminophenyl)butyric acid | 4-[p-[bis(2-chloroethyl)amino]phenyl]butyric acid | Ambochlorin | Chlorambucil | Chloraminophen | Clorambucilo | gamma-[p-di(2-chloroethyl)aminophenyl]butyric acid | N N-di-2-chloroethyl-gamma-p-aminophenylbutyric acid | N N-di-2-chloroethyl-?-p-aminophenylbutyric acid | Phenylbutyric acid nitro…	JCKYGMPEJWAADB-UHFFFAOYSA-N	2708
186	DB00292	APRD00965	Etomidate	33125-97-2	Z22628B598	(+)-ethyl 1-(?-methylbenzyl)imidazole-5-carboxylate | (+)-etomidate | (R)-(+)-1-(?-methylbenzyl)imidazole-5-carboxylic acid ethyl ester | (R)-1-(1-phenylethyl)-1H-imidazole-5-carboxylic acid ethyl ester | 3-((R)-1-Phenyl-ethyl)-3H-imidazole-4-carboxylic acid ethyl ester | Etomidate | Etomidato | Etomidatum | R-(+)-ethyl 1-(1-phenylethyl)-1H-imidazole-5-carboxylate	NPUKDXXFDDZOKR-LLVKDONJSA-N	667484
187	DB00293	APRD00430 | EXPT01092	Raltitrexed	112887-68-0	FCB9EGG971	Raltitrexed	IVTVGDXNLFLDRM-HNNXBMFYSA-N	104758
188	DB00294	APRD00766	Etonogestrel	54048-10-1	304GTH6RNH	3-Ketodesogestrel | 3-Oxodesogestrel | Etonogestrel | étonogestrel | Etonogestrelum	GCKFUYQCUCGESZ-BPIQYHPVSA-N	6917715
189	DB00295	APRD00215 | DB05354	Morphine	57-27-2	76I7G6D29C	(?)-morphine | (5alpha 6alpha)-17-methyl-7 8-didehydro-4 5-epoxymorphinan-3 6-diol | (5alpha 6alpha)-didehydro-4 5-epoxy-17-methylmorphinan-3 6-diol | (5R 6S 9R 13S 14R)-4 5-epoxy-N-methyl-7-morphinen-3 6-diol | (5? 6?)-17-methyl-7 8-didehydro-4 5-epoxymorphinan-3 6-diol | (5? 6?)-didehydro-4 5-epoxy-17-methylmorphinan-3 6-diol | (7R 7AS 12bs)-3-methyl-2 3 4 4a 7 7a-hexahydro-1H-4 12-methano[1]be…	BQJCRHHNABKAKU-KBQPJGBKSA-N	5288826
190	DB00296	APRD00492	Ropivacaine	84057-95-4	7IO5LYA57N	(S)-(?)-1-propyl-2' 6'-pipecoloxylidide | (S)-ropivacaine | L-N-n-propylpipecolic acid-2 6-xylidide | Ropivacaina | Ropivacaine | Ropivacainum	ZKMNUMMKYBVTFN-HNNXBMFYSA-N	175805
191	DB00297	APRD00247	Bupivacaine	38396-39-3	Y8335394RO	(±)-bupivacaine | (RS)-bupivacaine | 1-Butyl-2' 6'-pipecoloxylidide | 1-Butyl-N-(2 6-dimethylphenyl)-2-piperidinecarboxamide | Bupivacaina | Bupivacaine | Bupivacainum | dl-1-Butyl-2' 6'-pipecoloxylidide | DL-Bupivacaine | racemic bupivacaine	LEBVLXFERQHONN-UHFFFAOYSA-N	2474
192	DB00298	APRD00902	Dapiprazole	72822-12-9	5RNZ8GJO7K	5 6 7 8-Tetrahydro-3-(2-(4-(o-tolyl)-1-piperazinyl)ethyl)-s-triazolo(4 3-a)pyridine | Dapiprazol | Dapiprazole | Dapiprazolum	RFWZESUMWJKKRN-UHFFFAOYSA-N	3033538
193	DB00299	APRD00041 | DB01730	Penciclovir	39809-25-1	359HUE8FJC	9-(4-hydroxy-3-(hydroxymethyl)butyl)guanine | 9-(4-hydroxy-3-hydroxymethylbut-1-yl)-guanine | 9-[2-hydroxy-1-(hydroxymethyl)-ethoxymethyl]guanine | 9-[4-hydroxy-3-(hydroxymethyl)but-1-yl]guanine | PCV | PE2 | Penciclovir | Penciclovirum	JNTOCHDNEULJHD-UHFFFAOYSA-N	4725
194	DB00300	APRD01248 | DB13426	Tenofovir disoproxil	201341-05-1	F4YU4LON7I	Bis(POC)PMPA | Tenofovir bis(isopropyloxycarbonyloxymethyl) ester	JFVZFKDSXNQEJW-CQSZACIVSA-N	5481350
195	DB00301	APRD00609	Flucloxacillin	5250-39-5	43B2M34G2V	(2S 5R 6R)-6-({[3-(2-chloro-6-fluorophenyl)-5-methyl-1 2-oxazol-4-yl]carbonyl}amino)-3 3-dimethyl-7-oxo-4-thia-1-azabicyclo[3.2.0]heptane-2-carboxylic acid | 3-(2-Chloro-6-fluorophenyl)-5-methyl-4-isoxazolylpenicillin | Floxacillin | Flucloxacilina | Flucloxacillin | Flucloxacilline | Flucloxacillinum	UIOFUWFRIANQPC-JKIFEVAISA-N	21319
196	DB00302	APRD01270 | EXPT00508	Tranexamic acid	1197-18-8	6T84R30KC1	Acide tranéxamique | ácido tranexámico | Acidum tranexamicum | Tranexamic acid | Tranexamsaeure | Tranexmic acid | Tranhexamic acid | Trans AMCHA | trans-4-(Aminomethyl)cyclohexanecarboxylic acid | trans-4-aminomethylcyclohexane-1-carboxylic acid | trans-Amcha | trans-Tranexamic acid	GYDJEQRTZSCIOI-LJGSYFOKSA-N	NA
197	DB00303	APRD00952	Ertapenem	153832-46-3	G32F6EID2H	(1R 5S 6S 8R 2'S 4'S)-2-(2-(3-carboxyphenylcarbamoyl)pyrrolidin-4-ylthio)-6-(1-hydroxyethyl)-1-methylcarbapenem-3-carboxylic acid | (4R 5S 6S)-3-((3S 5S)-5-((3-carboxyphenyl)carbamoyl)pyrrolidin-3-ylthio)-6-((R)-1-hydroxyethyl)-4-methyl-7-oxo-1-aza-bicyclo[3.2.0]hept-2-ene-2-carboxylic acid | Ertapenem	JUZNIMUFDBIJCM-ANEDZVCMSA-N	150610
198	DB00304	APRD00762	Desogestrel	54024-22-5	81K9V7M3A3	13-Ethyl-11-methylene-18 19-dinor-17?-pregn-4-en-20-yn-17-ol | Desogestrel | Désogestrel | Desogestrelum	RPLCPCMSCLEKRS-BPIQYHPVSA-N	40973
199	DB00305	APRD00284	Mitomycin	50-07-7	50SG953SK6	7-Amino-9alpha-methoxymitosane | Ametycine | Mitamycin | Mitocin-C | Mitomycin | Mitomycin C | MMC	NWIBSHFKIJFRCO-WUDYKRTCSA-N	5746
200	DB00306	APRD01333	Talbutal	115-44-6	4YIR8202AX	(RS)-5-allyl-5-sec-butylpyrimidine-2 4 6(1H 3H 5H)-trione | 5-allyl-5-sec-butylbarbituric acid | sec-Butyl allyl barbituric acid | Talbutal | Talbutale | Talbutalum	BJVVMKUXKQHWJK-UHFFFAOYSA-N	8275
201	DB00307	APRD00114	Bexarotene	153559-49-0	A61RXM4375	4-[1-(3 5 5 8 8-pentamethyltetralin-2-yl)ethenyl]benzoic acid | 4-[1-(5 6 7 8 -Tetrahydro-3 5 5 8 8-pentamethyl-2-naphtalenyl)ethenyl]benzoic acid | Bexaroten | Bexarot?ne | Bexarotene | Bexaroteno | Bexarotenum | p-(1-(5 6 7 8-Tetrahydro-3 5 5 8 8-pentamethyl-2-naphthyl)vinyl)benzoic acid	NAVMQTYZDKMPEU-UHFFFAOYSA-N	82146
202	DB00308	APRD01025	Ibutilide	122647-31-8	2436VX1U9B	Ibutilid | Ibutilida | Ibutilide | Ibutilidum | N-(4-{4-[ethyl(heptyl)amino]-1-hydroxybutyl}phenyl)methanesulfonamide	ALOBUEHUHMBRLE-UHFFFAOYSA-N	60753
203	DB00309	APRD00392	Vindesine	53643-48-4	RSA8KO39WH	3-(aminocarbonyl)-O4-deacetyl-3-de(methoxycarbonyl)vincaleukoblastine | 3-carbamoyl-4-deacetyl-3-de(methoxycarbonyl)vincaleukoblastine | Desacetylvinblastine amide | Vindesina | Vindesine | Vindesinum	HHJUWIANJFBDHT-KOTLKJBCSA-N	40839
204	DB00310	APRD00127	Chlorthalidone	77-36-1	Q0MQD1073Q	1-keto-3-(3'-sulfamyl-4'-chlorophenyl)-3-hydroxyisoindoline | 1-oxo-3-(3-sulfamyl-4-chlorophenyl)-3-hydroxyisoindoline | 2-chloro-5-(1-hydroxy-3-oxo-1-isoindolinyl)benzenesulfonamide | 2-chloro-5-(2 3-dihydro-1-hydroxy-3-oxo-1H-isoindol-1-yl)benzenesulfonamide | 3-(4'-chloro-3'-sulfamoylphenyl)-3-hydroxyphthalimidine | 3-hydroxy-3-(4-chloro-3-sulfamylphenyl)phthalimidine | Chlorphthalidolone | Ch…	JIVPVXMEBJLZRO-UHFFFAOYSA-N	2732
205	DB00311	APRD00732 | DB07727	Ethoxzolamide	452-35-7	Z52H4811WX	6-Ethoxy-1 3-benzothiazole-2-sulfonamide | Ethoxazolamide | Ethoxyzolamide	OUZWUKMCLIBBOG-UHFFFAOYSA-N	3295
206	DB00312	APRD01174	Pentobarbital	76-74-4	I4744080IR	5-Ethyl-5-(1-methyl-butyl)-pyrimidine-2 4 6-trione | 5-Ethyl-5-(1-methylbutyl)-2 4 6(1H 3H 5H)-pyrimidinetrione | 5-ethyl-5-(1-methylbutyl)barbituric acid | 5-ethyl-5-(sec-pentyl)barbituric acid | Pentobarbital | Pentobarbitone	WEXRUCMBJFQVBZ-UHFFFAOYSA-N	4737
207	DB00313	APRD00066 | APRD00256 | DB00510	Valproic Acid	99-66-1	614OI1Z5WI	2-n-propyl-n-valeric acid | 2-propyl-pentanoic acid | 2-Propylpentanoic Acid | 2-Propylvaleric Acid | 4-heptanecarboxylic acid | acide valpro?que | ácido valproico | acidum valproicum | di-n-propylacetic acid | Di-n-propylessigsäure | Dipropylacetic acid | DPA | n-DPA | Valproate | Valproic Acid | Valproinsäure | VPA	NIJJYAXOARWZEE-UHFFFAOYSA-N	3121
208	DB00314	APRD00844	Capreomycin	11003-38-6	232HYX66HC	Capreomicina | Capreomycin	VCOPTHOUUNAYKQ-WBTCAYNUSA-N	3000502
209	DB00315	APRD00376	Zolmitriptan	139264-17-8	2FS66TH3YW	(S)-4-({3-[2-(dimethylamino)ethyl]-1H-indol-5-yl}methyl)-1 3-oxazolidin-2-one | 4-[[3-(2-dimethylaminoethyl)-1H-indol-5-yl]methyl]oxazolidin-2-one | Zolmitriptan | Zolmitriptán | Zolmitriptanum	ULSDMUVEXKOYBU-ZDUSSCGKSA-N	60857
210	DB00316	APRD00252	Acetaminophen	103-90-2	362O9ITL9D	4-(Acetylamino)phenol | 4-acetamidophenol | 4'-hydroxyacetanilide | Acenol | Acetaminofén | Acétaminoph?ne | APAP | N-acetyl-p-aminophenol | p-acetamidophenol | p-acetaminophenol | p-Acetylaminophenol | p-hydroxy-acetanilid | p-hydroxyacetanilide | p-hydroxyphenolacetamide | Paracétamol | Paracetamol | Paracetamolum	RZVAJINKPMORJF-UHFFFAOYSA-N	1983
211	DB00317	APRD00997 | DB07998	Gefitinib	184475-35-2	S65743JHBS	4-(3'-chloro-4'-fluoroanilino)-7-methoxy-6-(3-morpholinopropoxy)quinazoline | Gefitinib | N-(3-chloro-4-fluorophenyl)-7-methoxy-6-(3-(4-morpholinyl)propoxy)-4-quinazolinamine	XGALLCVXEZPNRQ-UHFFFAOYSA-N	123631
212	DB00318	APRD00120 | DB09471	Codeine	76-57-3	UX6OWY2V7J	(?)-Codeine | (5alpha 6alpha)-7 8-Didehydro-4 5-epoxy-3-methoxy-17-methylmorphinan-6-ol | (5? 6?)-7 8-didehydro-4 5-epoxy-3-methoxy-17-methylmorphinan-6-ol | 3-Methylmorphin | 3-methylmorphine | 7 8-didehydro-4 5alpha-epoxy-3-methoxy-17-methylmorphinan-6alpha-ol | 7 8-didehydro-4 5?-epoxy-3-methoxy-17-methylmorphinan-6?-ol | Codein | Codeína | Codéine | Codeine anhydrous | Codeine polistirex | Co…	OROGSEYTTFOCAN-DNJOTXNNSA-N	5284371
213	DB00319	APRD00325	Piperacillin	66258-76-2	9I628532GX	(2S 5R 6R)-6-{[(2R)-2-{[(4-ethyl-2 3-dioxopiperazin-1-yl)carbonyl]amino}-2-phenylacetyl]amino}-3 3-dimethyl-7-oxo-4-thia-1-azabicyclo[3.2.0]heptane-2-carboxylic acid | Piperacilina | Piperacillin | Piperacillin anhydrous | Piperacillina | Pipéracilline | Piperacillinum	IVBHGBMCVLDMKU-GXNBUGAJSA-N	43672
214	DB00320	APRD00476 | DB05743	Dihydroergotamine	511-12-6	436O5HM03C	(2R 4R 7R)-N-[(1S 2S 4R 7S)-7-benzyl-2-hydroxy-4-methyl-5 8-dioxo-3-oxa-6 9-diazatricyclo[7.3.0.02 6]dodecan-4-yl]-6-methyl-6 11-diazatetracyclo[7.6.1.02 7.012 16]hexadeca-1(16) 9 12 14-tetraene-4-carboxamide | 5'-benzyl-12'-hydroxy-2'-methyl-3' 6' 18-trioxo-9 10-dihydroergotaman | 9 10-dihydro-12'-hydroxy-2'-methyl-5'-(phenylmethyl)ergotoman-3' 6' 18-trione | 9 10-dihydroergotamine | Dihidroergo…	LUZRJRNZXALNLM-JGRZULCMSA-N	10531
215	DB00321	APRD00227	Amitriptyline	50-48-6	1806D8D52K	10 11-dihydro-5-(?-dimethylaminopropylidene)-5H-dibenzo(a d)cycloheptene | 10 11-dihydro-N N-dimethyl-5H-dibenzo(a d)heptalene-?5 ?-propylamine | 3-(10 11-dihydro-5H-dibenzo(a d)cyclohepten-5-ylidene)-N N-dimethyl-1-propanamine | 3-(10 11-dihydro-5H-dibenzo[a d]cyclohepten-5-ylidene)-N N-dimethylpropan-1-amine | 5-(3-dimethylaminopropylidene)-10 11-dihydro-5H-dibenzo(a d)cycloheptatriene | 5-(3-d…	KRMDCWKBEZIMAB-UHFFFAOYSA-N	2160
216	DB00322	APRD00692	Floxuridine	50-91-9	039LU44I5M	1-(2-Deoxy-beta-D-ribofuranosyl)-5-fluorouracil | 1-beta-D-2'-Deoxyribofuranosyl-5-flurouracil | 1beta-D-2'-Deoxyribofuranosyl-5-flurouracil | 2'-Deoxy-5-fluorouridine | 5-Fluoro-2-desoxyuridine | 5-fluoro-2'-deoxyuridine | 5-Fluorodeoxyuridine | 5-Fluorouracil 2'-deoxyriboside | 5-Fluorouracil deoxyriboside | 5FDU | beta-5-Fluoro-2'-deoxyuridine | Deoxyfluorouridine | FdU | Floxiridina | Floxuri…	ODKNJVUHOIMIIZ-RRKCRQDMSA-N	5790
217	DB00323	APRD00445	Tolcapone	134308-13-7	CIF6334OLY	(3 4-dihydroxy-5-nitrophenyl)(4-methylphenyl)methanone | 3 4-dihydroxy-4'-methyl-5-nitrobenzophenone | 3 4-dihydroxy-5-nitro-4'-methylbenzophenone | 4'-methyl-3 4-dihydroxy-5-nitrobenzophenone | Tolcapon | Tolcapona | Tolcapone | Tolcaponum	MIQPIUSUKVNLNT-UHFFFAOYSA-N	4659569
218	DB00324	APRD00980	Fluorometholone	426-13-1	SV0CSG527L	(1R 2S 8S 10S 11S 14R 15S 17S)-14-acetyl-1-fluoro-14 17-dihydroxy-2 8 15-trimethyltetracyclo[8.7.0.02 7.011 15]heptadeca-3 6-dien-5-one | 9-Fluoro-11beta 17-dihydroxy-6alpha-methylpregna-1 4-diene-3 20-dione | Fluorometholon | Fluorométholone | Fluorometholone | Fluorometholonum | Fluorometolona	FAOZLTXFLGPHNG-KNAQIMQKSA-N	9878
219	DB00325	APRD01143	Nitroprusside	15078-28-1	169D1260KM	Nitroferricyanide	ASPOIVQEUUCDQT-UHFFFAOYSA-N	NA
220	DB00326	APRD00841	Calcium glucoheptonate	29039-00-7	L11651398J	Calcii glucoheptonas | calcium (2?)-D-gluco-heptonate | calcium bis[(2?)-D-glycero-D-gulo-heptonate] | calcium bis[(2?)-D-glycero-D-ido-heptonate] | calcium bis[(3R 4S 5R 6R)-2 3 4 5 6 7-hexahydroxyheptanoate] | Calcium gluceptate | Calcium glucoheptonat | Calcium glucoheptonate | Calcium glucoheptonate (1:2) | Glucoheptonate de calcium | Glucoheptonato calcico	FATUQANACHZLRT-KMRXSBRUSA-L	62859
221	DB00327	APRD01021	Hydromorphone	466-99-9	Q812464R06	(-)-(5R)-4 5-Epoxy-3-hydroxy-9?-methylmorphinan-6-one | 4 5-Epoxy-3-hydroxy-17-methylmorphinan-6-one | 4 5alpha-Epoxy-3-hydroxy-17-methyl-6-morphinanone | 6-Deoxy-7 8-dihydro-6-oxomorphine | 7 8-Dihydromorphinone | Dihydromorfinon | Dihydromorphinone | Dimorphone | Hidromorfona | Hydromorfona | Hydromorphone | Hydromorphonum | Idromorfone	WVLOADHCBXTIJK-YNHQPCIGSA-N	5284570
222	DB00328	APRD00109	Indometacin	53-86-1	XXE1CET956	{1-[(4-chlorophenyl)carbonyl]-5-methoxy-2-methyl-1H-indol-3-yl}acetic acid | 1-(p-chlorobenzoyl)-5-methoxy-2-methylindole-3-acetic acid | Indometacin | Indometacina | Indometacine | Indometacinum | Indomethacin	CGIGDMFJXJATDK-UHFFFAOYSA-N	3715
223	DB00330	APRD00957	Ethambutol	74-55-5	8G167061QZ	(+)-2 2'-(ethylenediimino)di-1-butanol | (+)-ethambutol | (+)-N N'-bis(1-(hydroxymethyl)propyl)ethylenediamine | (+)-S S-ethambutol | (2S 7S)-2 7-diethyl-3 6-diazaoctane-1 8-diol | (S S)-ethambutol | EMB | Etambutol | Etambutolo | Ethambutol | Ethambutolum | S S-Ethambutol	AEUTYOVWOVBAKS-UWVGGRQHSA-N	14052
224	DB00331	APRD01099	Metformin	657-24-9	9100L32L2N	1 1-Dimethylbiguanide | Dimethylbiguanid | Metformin | Metformina | Metformine | Metforminum	XZWYZXLIPXDOLR-UHFFFAOYSA-N	4091
225	DB00332	APRD00537	Ipratropium	60205-81-4	GR88G0I6UL	bromuro de ipratropio | Ipratropium cation | Ipratropium ion	OEXHQOGQTVQTAT-BHIXFJMTSA-N	NA
226	DB00333	APRD00485	Methadone	76-99-3	UC6VBE7V1Z	(+-)-Methadone | (+/-)-Methadone | (±)-methadone | 6-Dimethylamino-4 4-diphenyl-3-heptanone | dl-Methadone | Metadona | Methadone | Methadonum	USSIQXCVUWKGNF-UHFFFAOYSA-N	4095
227	DB00334	APRD00138	Olanzapine	132539-06-1	N7U69T4SZR	2-methyl-4-(4-methyl-1-piperazinyl)-10H-thieno[2 3-b][1 5]benzodiazepine | Olanzapin | Olanzapina | Olanzapine | Olanzapinum	KVWDHTXUZHCGIO-UHFFFAOYSA-N	135398745
228	DB00335	APRD00172	Atenolol	29122-68-7	50VV3VW0TI	1-p-Carbamoylmethylphenoxy-3-isopropylamino-2-propanol | 2-(p-(2-Hydroxy-3-(isopropylamino)propoxy)phenyl)acetamide | 4-(2-Hydroxy-3-((1-methylethyl)amino)propoxy)benzeneacetamide | Atenolol | Atenololum	METKIMKYRPQLGS-UHFFFAOYSA-N	2249
229	DB00336	APRD00050	Nitrofural	59-87-0	X8XI70B5Z6	5-Nitro-2-furaldehyde semicarbazone | Furacilin | Nitrofural	IAIWVQXQOWNYOU-FPYGCLRLSA-N	5447130
230	DB00337	APRD01182	Pimecrolimus	137071-32-0	7KYV510875	33-Epi-chloro-33-desoxyascomycin | Pimecrolimus | Pimecrolimusum	KASDHRXLYQOAKZ-XDSKOBMDSA-N	6509979
231	DB00338	APRD00446	Omeprazole	73590-58-6	KG60484QX9	OMEP | Omeprazol | Omeprazole | Omeprazolum	SUBDBMMJDZJVOS-UHFFFAOYSA-N	4594
232	DB00339	APRD01206	Pyrazinamide	98-96-4	2KNI5N06TI	2-carbamylpyrazine | 2-pyrazinecarboxamide | Aldinamide | Pirazinamida | Pirazinamide | Pyrazinamid | Pyrazinamida | Pyrazinamide | Pyrazinamidum | Pyrazine carboxamide | pyrazine-2-carboxamide | Pyrazineamide | Pyrazinecarboxamide | Pyrazinoic acid amide | Pyrizinamide	IPEHBUMCGVEMRF-UHFFFAOYSA-N	1046
233	DB00340	APRD01101	Metixene	4969-02-02	32VY6L26ZW	Methixen | Methixene | Metisene | Metixene | Métix?ne | Metixeno | Metixenum	MJFJKKXQDNNUJF-UHFFFAOYSA-N	4167
234	DB00341	APRD00630	Cetirizine	83881-51-0	YO7261ME24	Cetirizin | Cetirizina | Cetirizine | Cetirizinum	ZKLPARSLTMPFCP-UHFFFAOYSA-N	2678
235	DB00342	APRD00606	Terfenadine	50679-08-8	7BA5G9Y06Q	(RS)-1-(4-tert-butylphenyl)-4-{4-[hydroxy(diphenyl)methyl]piperidin-1-yl}-butan-1-ol | Terfenadin | Terfenadina | Terfénadine | Terfenadine | Terfenadinum	GUGOEEXESWIERI-UHFFFAOYSA-N	5405
236	DB00343	APRD00473	Diltiazem	42399-41-7	EE92BBP03H	(+)-cis-5-[2-(dimethylamino)ethyl]-2 3-dihydro-3-hydroxy-2-(p-methoxyphenyl)-1 5-benzothiazepin-4(5H)-one acetate ester | (2S-cis)-3-(acetyloxy)-5-[2-(dimethylamino)ethyl]-2 3-dihydro-2-(4-methoxyphenyl)-1 5-benzothiazepin-4(5H)-one | (2S 3S)-5-(2-(dimethylamino)ethyl)-2-(4-methoxyphenyl)-4-oxo-2 3 4 5-tetrahydrobenzo[b][1 4]thiazepin-3-yl acetate | Acetic acid (2S 3S)-5-(2-dimethylamino-ethyl)-2…	HSUGRBWQSSZJOP-RTWAWAEBSA-N	39186
237	DB00344	APRD00441	Protriptyline	438-60-8	4NDU154T12	3-(5H-dibenzo[a d][7]annulen-5-yl)-N-methylpropan-1-amine | 3-(5H-dibenzo[a d]cyclohepten-5-yl)-N-methyl-1-propanamine | 5-(3-methylaminopropyl)-5H-dibenzo[a d]cycloheptene | 7-(3-methylaminopropyl)-1 2:5 6-dibenzocycloheptatriene | Amimetilina | N-methyl-5H-dibenzo[a d]cycloheptene-5-propanamine | N-methyl-5H-dibenzo[a d]cycloheptene-5-propylamine | Protriptilina | Protriptylin | Protriptyline |…	BWPIARFWQZKAIA-UHFFFAOYSA-N	4976
238	DB00345	APRD00792	Aminohippuric acid	61-78-9	Y79XT83BJ9	4-aminohippuric acid | Aminohippurate | N-(p-Aminobenzoyl)aminoacetic acid | N-(p-Aminobenzoyl)glycine | N-(para-aminobenzoyl)glycine | p-aminohippurate | p-aminohippuric acid | PAH | PAHA | para-aminohippurate | para-aminohippuric acid | paraaminohippuric acid	HSMNQINEKMPTIC-UHFFFAOYSA-N	2148
239	DB00346	APRD00490	Alfuzosin	81403-80-7	90347YTW5F	(±)-N-[3-[(4-amino-6 7-dimethoxy-2-quinazolinyl)methylamino]propyl]tetrahydro-2-furamide | Alfuzosin | Alfuzosina | Alfuzosine | Alfuzosinum | N-[3-[(4-amino-6 7-dimethoxy-quinazolin-2-yl)- methyl-amino]propyl] tetrahydrofuran- 2-carboxamide	WNMJYKCGWZFFKR-UHFFFAOYSA-N	2092
240	DB00347	APRD00315	Trimethadione	127-48-0	R7GV3H6FQ4	Trimetadiona | Trimethadion | Trimethadione | Triméthadione | Trimethadionum | Trimethinum | Troxidone	IRYJRGCIQBGHIV-UHFFFAOYSA-N	5576
241	DB00348	APRD01141	Nitisinone	104206-65-7	K5BN214699	2-(alpha alpha alpha-Trifluoro-2-nitro-p-tuluoyl)-1 3-cyclohexanedione | Nitisinona | Nitisinone | Nitisinonum	OUBCNLGXQFSTLU-UHFFFAOYSA-N	115355
242	DB00349	APRD00307	Clobazam	22316-47-8	2MRO291B4U	1-phenyl-5-methyl-8-chloro-1 2 4 5-tetrahydro-2 4-dioxo-3H-1 5-benzodiazepine | 7-Chloro-1-methyl-5-phenyl-1 5-dihydro-benzo[b][1 4]diazepine-2 4-dione | Clobazam | Clobazamum	CXOXHMZGEKVPMT-UHFFFAOYSA-N	2789
243	DB00350	APRD00086 | DB08225	Minoxidil	38304-91-5	5965120SH1	2 4-Diamino-6-piperidinopyrimidine 3-oxide | 6-Piperidin-1-ylpyrimidine-2 4-diamine 3-oxide | Minossidile | Minoxidil | Minoxidilum	ZFMITUMMTDLWHR-UHFFFAOYSA-N	NA
244	DB00351	APRD01092	Megestrol acetate	595-33-5	TJ2M0FR8ES	17-Acetoxy-6-methylpregna-4 6-diene-3 20-dione | 17-Hydroxy-6-methylpregna-4 6-diene-3 20-dione 17-acetate | 17alpha-Acetoxy-6-dehydro-6-methylprogesterone | 17alpha-Hydroxy-6-methylpregna-4 6-diene-3 20-dione acetate | 17?-Acetoxy-6-dehydro-6-methylprogesterone | 17?-Hydroxy-6-methylpregna-4 6-diene-3 20-dione acetate | 6-Dehydro-6-methyl-17alpha-acetoxyprogesterone | 6-Dehydro-6-methyl-17?-acet…	RQZAXGRLVPAYTJ-GQFGMJRRSA-N	11683
245	DB00352	APRD00290	Tioguanine	154-42-7	WIX31ZPX66	2-Amino 6MP | 2-Amino-1 7-dihydro-6H-purine-6-thione | 2-amino-1 9-dihydropurine-6-thione | 2-Amino-6-mercaptopurine | 2-Amino-6-merkaptopurin | 2-Amino-6-purinethiol | 2-Aminopurin-6-thiol | 2-Aminopurine-6-thiol | 2-Aminopurine-6(1H)-thione | 6-Mercapto-2-aminopurine | 6-Mercaptoguanine | 6-TG | 6-Thioguanine | TG | ThG | Thioguanine | Thioguanine anhydrous | Thioguanine anhydrous | Tioguanin |…	WYWHKKSPHMUBEB-UHFFFAOYSA-N	1537
246	DB00353	APRD00739	Methylergometrine	113-42-8	W53L6FE61V	9 10-Didehydro-N-[1-(hydroxymethyl)-propyl]-D-lysergamide | D-lysergic acid 1-butanolamide | Ergotyl | Methylergobasin | Methylergometrin | Méthylergométrine | Methylergometrine | Methylergometrinum | Methylergonovine | Metilergometrina | Metilergometrinio	UNBRKDKAWYKMIV-QWQRMKEZSA-N	8226
247	DB00354	APRD00723	Buclizine	82-95-1	0C94V6X681	1-(p-tert-Butylbenzyl)-4-(4-chloro-alpha-phenylbenzyl)piperazine | Buclizina | Buclizine | Buclizinum	MOYGZHXDRJNJEP-UHFFFAOYSA-N	6729
248	DB00355	APRD00815 | EXPT00605	Aztreonam	78110-38-0	G2B4VE5GH8	(Z )-2-((((2-Amino-4-thiazolyl)(((2S 3S )-2-methyl-4-oxo-1-sulfo-3-azetidinyl)carbamoyl)methylene)amino)oxy)-2-methylpropionic acid | 2-({[(1Z)-1-(2-amino-1 3-thiazol-4-yl) -2- {[(2S 3S)-2-methyl-4-oxo-1-sulfoazetidin-3-yl]amino} -2- oxoethylidene]amino}oxy)-2-methylpropanoic acid | Aztreonam | Aztréonam | Aztreonamum	WZPBZJONDBGPKJ-VEHQQRBSSA-N	5742832
249	DB00356	APRD00308	Chlorzoxazone	95-25-0	H0DE420U8G	2-hydroxy-5-chlorobenzoxazole | 5-chloro-2-benzoxazolinone | 5-chloro-2-benzoxazolol | 5-chloro-2-benzoxazolone | 5-chloro-2-hydroxybenzoxazole | 5-chloro-2(3H)-benzoxazolone | 5-chloro-3H-benzooxazol-2-one | 5-chlorobenzoxazolidone | 5-chlorobenzoxazolin-2-one | Chlorzoxane | Chlorzoxazon | Chlorzoxazona | Chlorzoxazone | Chlorzoxazonum | Clorzoxazona | Clorzoxazone	TZFWDZFKRBELIQ-UHFFFAOYSA-N	2733
250	DB00357	APRD00592	Aminoglutethimide	125-84-8	0O54ZQ14I9	2-(p-Aminophenyl)-2-ethylglutarimide | 3-Ethyl-3-(p-aminophenyl)-2 6-dioxopiperidine | Aminoglutethimid | Aminoglutéthimide | Aminoglutethimide | Aminoglutethimidum | Aminoglutetimida | Aminoglutetimide | DL-Aminoglutethimide | p-Aminoglutethimide | ?-(p-Aminophenyl)-?-ethylglutarimide	ROBVIMPUHSLWNV-UHFFFAOYSA-N	2145
251	DB00358	APRD00300	Mefloquine	53230-10-7	TML814419R	[(R* S*)-2 8-bis(trifluoromethyl)quinolin-4-yl]-(2-piperidyl)methanol | alpha-2-Piperidinyl-2 8-bis(trifluoromethyl)-4-quinolinemethanol | Mefloquin | Mefloquina | Méfloquine | Mefloquine | Mefloquinum	XEEQGYMUWCZPDN-UHFFFAOYSA-N	4046
252	DB00359	APRD00190	Sulfadiazine	68-35-9	0N7609K889	2-sulfanilamidopyrimidine | 2-sulfanilylaminopyrimidine | 4-amino-N-2-pyrimidinylbenzenesulfonamide | N(1)-2-Pyrimidinylsulfanilamide | N(1)-2-Pyrimidylsulfanilamide | Sulfadiazin | Sulfadiazina | Sulfadiazine | Sulfadiazinum | Sulfapyrimidine | Sulphadiazine	SEEPANYCNGTZFQ-UHFFFAOYSA-N	5215
253	DB00360	APRD01297 | DB02692 | EXPT00691	Sapropterin	62989-33-7	EGX657432I	(?)-(6R)-2-amino-6-((1R 2S)-1 2-dihydroxypropyl)-5 6 7 8-tetrahydro-4(3H)-pteridinone | (6R)-L-erythro-5 6 7 8-tetrahydrobiopterin | (6R)-L-erythro-tetrahydrobiopterin | 2-Amino-6-(1 2-dihydroxypropyl)-5 6 7 8-tetrahydoro-4(1H)-pteridinone | 5 6 7 8-Tetrahydrobiopterin | 6R-5 6 7 8-tetrahydrobiopterin | 6R-BH4 | 6R-L-5 6 7 8-tetrahydrobiopterin | R-THBP | Sapropterin | Sapropterina | sapropterinu…	FNKQXYHWGSIFBK-RPDRRWSUSA-N	44257
254	DB00361	APRD00101	Vinorelbine	71486-22-1	Q6C979R91Y	5'-Noranhydrovinblastine | Vinorelbin | Vinorelbina | Vinorelbine | Vinorelbinum	GBABOYUKABKIAF-IELIFDKJSA-N	5311497
255	DB00362	APRD01301	Anidulafungin	166663-25-8	9HLM53094I	Anidulafungin | Anidulafungina | Anidulafungine | Anidulafunginum	JHVAMHSQVVQIOT-MFAJLEFUSA-N	166548
256	DB00363	APRD00470	Clozapine	5786-21-0	J60AR2IKIC	Clozapin | Clozapina | Clozapine | Clozapinum	QZUDBNBUXVUHMW-UHFFFAOYSA-N	135398737
257	DB00364	APRD01238	Sucralfate	54182-58-0	XX73205DH5	Hexadeca-?-hydroxytetracosahydroxy[?8-[1 3 4 6-tetra-O-sulfo-?-Dfructofuranosyl-?-D-glucopyranoside tetrakis(hydrogen sulfato)8-)]]hexadecaaluminum | Sucralfat | Sucralfate | Sucralfato | Sucralfatum	MNQYNQBOVCBZIQ-JQOFMKNESA-A	NA
258	DB00365	APRD01003	Grepafloxacin	119914-60-2	L1M1U2HC31		AIJTTZAVMXIJGM-UHFFFAOYSA-N	72474
259	DB00366	APRD00937	Doxylamine	469-21-6	95QB77JKPL	2-(alpha-(2-(Dimethylamino)ethoxy)-alpha-methylbenzyl)pyridine | 2-Dimethylaminoethoxyphenylmethyl-2-picoline | Dossilamina | Doxilamina | Doxilminio | Doxylamine | Doxylaminum | N N-Dimethyl-2-(1-phenyl-1-(2-pyridinyl)ethoxy)ethanamine | Phenyl-2-pyridylmethyl-beta-N N-dimethylaminoethyl ether	HCFDWZZGGLSKEP-UHFFFAOYSA-N	3162
260	DB00367	APRD00106 | APRD00754 | DB00506	Levonorgestrel	797-63-7	5W7SIA7YZW	(-)-13-Ethyl-17-hydroxy-18 19-dinor-17alpha-pregn-4-en-20-yn-3-one | (8R 9S 10R 13S 14S 17R)-13-ethyl-17-ethynyl-17-hydroxy- 1 2 6 7 8 9 10 11 12 13 14 15 16 17- tetradecahydrocyclopenta[a] phenanthren-3-one | 13-beta-Ethyl-17alpha-ethynyl-17beta-hydroxygon-4-en-3-one | 13-Ethyl-17-alpha-ethynyl-17-beta-hydroxy-4-gonen-3-one | 13-Ethyl-17-alpha-ethynylgon-4-en-17-beta-ol-3-one | 17-alpha-Ethinyl-…	WWYNJERNGUHSAO-XUDSTZEESA-N	13109
261	DB00368	APRD01299	Norepinephrine	51-41-2	X4W3ENH1CV	(?)-arterenol | (?)-noradrenaline | (?)-norepinephrine | (R)-(?)-norepinephrine | (R)-4-(2-amino-1-hydroxyethyl)-1 2-benzenediol | (R)-noradrenaline | (R)-norepinephrine | 4-[(1R)-2-Amino-1-hydroxyethyl]-1 2-benzenediol | Arterenol | L-noradrenaline | L-Norepinephrine | Nor-adrenaline | Noradrenaline | Norepinefrina | Norépinéphrine | Norepinephrine | Norepinephrinum	SFLSHLFXELFNJZ-QMMMGPOBSA-N	439260
262	DB00369	APRD00148	Cidofovir	113852-37-2	768M1V522C	({[(S)-1-(4-amino-2-oxo-1 2-dihydropyrimidin-1-yl)-3-hydroxypropan-2-yl]oxy}methyl)phosphonic acid | (S)-(3-(4-amino-2-Oxopyrimidin-1(2H)-yl)-1-hydroxypropan-2-yloxy)methylphosphonic acid | (S)-1-(3-Hydroxy-2-phosphonomethoxypropyl)cytosine | (S)-1-[3-Hydroxy-2-(phosphonomethoxy)propyl]cytosine | (S)-1-[3-Hydroxy-2-(phosphonylmethoxy)propyl]cytosine | (S)-HPMPC | [(S)-2-(4-Amino-2-oxo-2H-pyrimidi…	VWFCHDSQECPREK-LURJTMIESA-N	60613
263	DB00370	APRD00685	Mirtazapine	85650-52-8	A051Q2099Q	1 2 3 4 10 14b-Hexahydro-2-methylpyrazino(2 1-a)pyrido(2 3-c)benzazepine | 6-Azamianserin | Mepirzapine | Mirtazapin | Mirtazapina | Mirtazapine | Mirtazapinum	RONZAEMNMFQXRA-UHFFFAOYSA-N	4205
264	DB00371	APRD01095	Meprobamate	57-53-4	9I7LNY769Q	Meprobamat | Meprobamate | Meprobamato | Meprobamatum | Meprobamic acid	NPPQSCRMBWNHMW-UHFFFAOYSA-N	4064
265	DB00372	APRD00323	Thiethylperazine	1420-55-9	8ETK1WAF6R	2-(ethylthio)-10-[3-(4-methylpiperazin-1-yl)propyl]-10H-phenothiazine | Norzine | Thiethylperazin | Thiéthylpérazine | Thiethylperazine | Thiethylperazinum | Tietilperazina	XCTYLCDETUVOIP-UHFFFAOYSA-N	5440
266	DB00373	APRD00229 | DB08625	Timolol	26839-75-8	5JKY92S7BR	(S)-1-(tert-butylamino)-3-[(4-morpholin-4-yl-1 2 5-thiadiazol-3-yl)oxy]propan-2-ol | Timolol | Timolol anhydrous | Timololo | Timololum	BLJRIMJGRPQVNF-JTQLQIEISA-N	33624
267	DB00374	APRD01272	Treprostinil	81846-19-7	RUM6K67ESG	Tréprostinil | Treprostinil | Treprostinilo | Treprostinilum	PAJMKGZZBBTTOY-ZFORQUDYSA-N	6918140
268	DB00376	APRD00070	Trihexyphenidyl	144-11-6	6RC5V8B7PO	Trihexifenidilo | Trihexyphenidyl | Trihexyphénidyle | Trihexyphenidylum	HWHLPVGTWGOCJO-UHFFFAOYSA-N	5572
269	DB00377	APRD00351	Palonosetron	135729-56-5	5D06587D6R	(3aS)-2-[(3S)-1-azabicyclo[2.2.2]octan-3-yl]-2 3 3a 4 5 6-hexahydro-1H-benzo[de]isoquinolin-1-one | 2-(1-Azabicyclo(2.2.2)oct-3-yl)-2 3 3a 4 5 6-hexahydro-1H-benz(de)isoquinolin-1-one | Palonosetron | Palonosétron | Palonosetrón | Palonosetronum	CPZBLNMUGSZIPR-NVXWUHKLSA-N	6337614
270	DB00378	APRD00941	Dydrogesterone	152-62-5	90I02KLE8K	(9? 10?)-pregna-4 6-diene-3 20-dione | 10?-Isopregnenone | 6-Dehydro-retro-progesterone | 9? 10?-pregna-4 6-diene-3 20-dione | delta(6)-Retroprogesterone | delta(sup 6)-Retroprogesterone | Didrogesterona | Didrogesterone | Dydrogesterona | Dydrogestérone | Dydrogesterone | Dydrogesteronum | Gestatron | Hydrogesterone | Hydrogestrone | Isopregnenone | Retro-6-dehydroprogesterone	JGMOKGBVKVMRFX-HQZYFCCVSA-N	9051
271	DB00379	APRD00242	Mexiletine	31828-71-4	1U511HHV4Z	(±)-1-(2 6-dimethylphenoxy)propan-2-amine | (2RS)-1-(2 6-dimethylphenoxy)-2-aminopropane | 1-(2 6-dimethylphenoxy)-2-propanamine | 1-(2' 6'-dimethylphenoxy)-2-aminopropane | 1-methyl-2-(2 6-xylyloxy)ethanamine | Mexiletina | Mexiletine | Mexilétine | Mexiletinum	VLPIATFUUWWMKC-UHFFFAOYSA-N	4178
272	DB00380	APRD00090 | DB02444	Dexrazoxane	24584-09-6	048L81261F	(+)-(S)-4 4'-Propylenedi-2 6-piperazinedione | (+)-1 2-Bis(3 5-dioxo-1-piperazinyl)propane | 4-[(2S)-2-(3 5-dioxopiperazin-1-yl)propyl]piperazine-2 6-dione | Dexrazoxan | Dexrazoxane | Dexrazoxano | Dexrazoxanum | Dextrorazoxane	BMKDZUISNHGIBY-ZETCQYMHSA-N	71384
273	DB00381	APRD00520	Amlodipine	88150-42-9	1J444QC288	(RS)-3-ethyl 5-methyl 2-[(2-aminoethoxy)methyl]-4-(2-chlorophenyl)-6-methyl-1 4-dihydropyridine-3 5-dicarboxylate | 3-Ethyl 5-methylester (±)-2-[(2-aminoethoxy)methyl]-4-(o-chlorophenyl)-1 4-dihydro-6-methyl-3 5-pyridinedicarboxylate | Amlodipine | Amlodipine free base | Amlodipino | Amlodipinum	HTIQEAQVCYTUBX-UHFFFAOYSA-N	2162
274	DB00382	APRD00690	Tacrine	321-64-2	4VX7YNB537	1 2 3 4-tetrahydro-9-acridinamine | 1 2 3 4-tetrahydro-9-aminoacridine | 1 2 3 4-tetrahydroacridin-9-amine | 5-amino-6 7 8 9-tetrahydroacridine | 9-amino-1 2 3 4-tetrahydroacridine | Tacrin | Tacrine | Tacrinum | Tetrahydroaminacrine | Tetrahydroaminoacridine | THA	YLJREFDVOIBQDA-UHFFFAOYSA-N	1935
275	DB00383	APRD00399	Oxyphencyclimine	125-53-1	4V44H1O8XI	Oxifencicliminum | Oxyphencyclimine | Oxyphencycliminum	DUDKAZCAISNGQN-UHFFFAOYSA-N	4642
276	DB00384	APRD00079	Triamterene	396-01-0	WS821Z52LQ	6-phenylpteridine-2 4 7-triamine | Teridin | Triamteren | Triamterena | Triamtér?ne | Triamterene | Triamtereno | Triamterenum	FNYLWPVRPXGIIP-UHFFFAOYSA-N	5546
277	DB00385	APRD00662	Valrubicin	56124-62-0	2C6NUM6878	(8S 10S)-8-glycoloyl-7 8 9 10-tetrahydro-6 8 11-trihydroxy-1-methoxy-10-[[2 3 6-trideoxy-3-(2 2 2-trifluoroacetamido)-?-L-lyxo-hexopyranosyl]oxy]-5 12-naphthacenedione 8?-valerate | 2-oxo-2-[(2S 4S)-2 5 12-trihydroxy-7-methoxy-6 11-dioxo-4-({2 3 6-trideoxy-3-[(trifluoroacetyl)amino]hexopyranosyl}oxy)-1 2 3 4 6 11-hexahydrotetracen-2-yl]ethyl pentanoate | Valrubicin | Valrubicina | Valrubicine | V…	ZOCKGBMQLCSHFP-KQRAQHLDSA-N	454216
278	DB00387	APRD00383	Procyclidine	77-37-2	C6QE1Q1TKR	1-cyclohexyl-1-phenyl-3-pyrrolidin-1-yl-propan-1-ol hydrochloride | 1-Cyclohexyl-1-phenyl-3-pyrrolidino-1-propanol | Prociclidina | Procyclidin | Procyclidine | Procyclidinum | Tricyclamol	WYDUSKDSKCASEF-UHFFFAOYSA-N	4919
279	DB00388	APRD00365	Phenylephrine	59-42-7	1WS297W6MV	(?)-m-hydroxy-?-(methylaminomethyl)benzyl alcohol | Fenilefrina | l-(3-Hydroxyphenyl)-N-methylethanolamine | Phenylephrine | Phenylephrinum | R(-)-Phenylephrine	SONNWYBIRXJNDC-VIFPVBQESA-N	6041
280	DB00389	APRD00503	Carbimazole	22232-54-8	8KQ660G60G	Athyromazole | Carbethoxymethimazole | Carbimazol | Carbimazolo | Carbimazolum | Carbinazole | Ethyl 3-methyl-2-thioimidazoline-1-carboxylate	CFOYWRHIYXMDOT-UHFFFAOYSA-N	31072
281	DB00390	APRD00098	Digoxin	20830-75-5	73K4184T59	12?-hydroxydigitoxin | Digossina | Digoxin | Digoxina | Digoxine | Digoxinum	LTMHDMANZUZIPE-PUGKRICDSA-N	2724385
282	DB00391	APRD00032	Sulpiride	15676-16-1	7MNE9M8287	(±)-sulpiride | 5-(Aminosulfonyl)-N-((1-ethyl-2-pyrrolidinyl)methyl)-2-methoxybenzamide | N-((1-Ethyl-2-pyrrolidinyl)methyl)-2-methoxy-5-sulfamoylbenzamide | N-((1-Ethyl-2-pyrrolidinyl)methyl)-5-sulfamoyl-o-anisamide | Sulpirid | Sulpirida | Sulpiride | Sulpiridum | Sulpyrid	BGRJTUBHPOOWDU-UHFFFAOYSA-N	5355
283	DB00392	APRD00729	Profenamine	522-00-9	7WI4P02YN1	10-(2-diethylaminopropyl)phenothiazine | 10-[2-(diethylamino)-1-propyl]phenothiazine | 10-[2-(diethylamino)-2-methylethyl]phenothiazine | 10-[2-(diethylamino)propyl]phenothiazine | 2-diethylamino-1-propyl-N-dibenzoparathiazine | Ethopropazine | N N-diethyl-1-(10H-phenothiazin-10-yl)-2-propanamine | N N-diethyl-?-methyl-10H-phenothiazine-10-ethanamine | Profenamina | Profénamine | Profenamine | Pr…	CDOZDBSBBXSXLB-UHFFFAOYSA-N	3290
284	DB00393	APRD00612	Nimodipine	66085-59-4	57WA9QZ5WH	2 6-dimethyl-4-(3'-nitrophenyl)-1 4-dihydropyridine-3 5-dicarboxylic acid 3-?-methoxyethyl ester 5-isopropyl ester | isopropyl 2-methoxyethyl 1 4-dihydro-2 6-dimethyl-4-(3-nitrophenyl)-3 5-pyridinedicarboxylate | isopropyl 2-methoxyethyl 1 4-dihydro-2 6-dimethyl-4-(m-nitrophenyl)-3 5-pyridinedicarboxylate | Nimodipine | Nimodipino | Nimodipinum	UIAGMCDKSXEBJQ-UHFFFAOYSA-N	4497
285	DB00394	APRD00564 | DB11897	Beclomethasone dipropionate	5534-09-08	5B307S63B2	(11? 16?)-9-chloro-11-hydroxy-16-methyl-17 21-bis(1-oxopropoxy)pregna-1 4-diene-3 20-dione | 9-chloro-11?-hydroxy-16?-methylpregna-1 4-diene-3 20-dione 17 21-dipropionate | 9-chloro-16?-methyl-11? 17 21-trihydroxypregna-1 4-diene-3 20-dione 17 21-dipropionate | beclometasone 17 21-dipropionate | Beclometasone dipropionate | Beclometasone dipropionato | Beclomethasone dipropionate	KUVIULQEHSCUHY-XYWKZLDCSA-N	21700
286	DB00395	APRD00417	Carisoprodol	78-44-4	21925K482H	(±)-2-methyl-2-propyl-1 3-propanediol carbamate isopropylcarbamate | (1-methylethyl)carbamic acid 2-(((aminocarbonyl)oxy)methyl)-2-methylpentyl ester | (RS)-2-{[(aminocarbonyl)oxy]methyl}-2-methylpentyl isopropylcarbamate | 2-methyl-2-propyl-1 3-propanediol carbamate isopropylcarbamate | 2-methyl-2-propyltrimethylene carbamate isopropylcarbamate | carbamic acid 2-isopropylcarbamoyloxymethyl-2-met…	OFZCIYFFPZCNJE-UHFFFAOYSA-N	2576
287	DB00396	APRD00700	Progesterone	57-83-0	4G7DS2Q64Y	(S)-4-Pregnene-3 20-dione | (S)-Pregn-4-en-3 20-dione | (S)-Progesterone | 17alpha-Progesterone | 17?-progesterone | 4-Pregnene-3 20-dione | Agolutin | Akrolutin | Corpus Luteum Hormone | delta(4)-Pregnene-3 20-dione | Gelbkörperhormon | Luteohormone | Lutogynon | Pregn-4-ene-3 20-dione | Progesteron | Progesterona | Progestérone | Progesterone | Progesteronum	RJKFOVLPORLFTN-LEKSSAKUSA-N	5994
288	DB00397	APRD00457 | DB09441	Phenylpropanolamine	14838-15-4	57B9YG5Y1E	(+-)-Norephedrine | (+-)-Phenylpropanolamine | Fenilpropanolamina | Norephedrine | Phenylpropanolamin | Phenylpropanolamina | Phenylpropanolamine | Phénylpropanolamine | Phenylpropanolaminum | PPA	DLNKOYKMWOXYQA-CBAPKCEASA-N	10297
289	DB00398	APRD01304 | DB07438	Sorafenib	284461-73-0	9ZOQ3TZI87	4-(4-((((4-Chloro-3-(trifluoromethyl)phenyl)amino)carbonyl)amino)phenoxy)-N-methyl-2-pyridinecarboxamide | N-(4-Chloro-3-(trifluoromethyl)phenyl)-N'-(4-(2-(N-methylcarbamoyl)-4-pyridyloxy)phenyl)urea | Sorafénib | Sorafenib | Sorafenibum	MLDQJTXFUGDVEO-UHFFFAOYSA-N	216239
290	DB00399	APRD01294 | DB06286	Zoledronic acid	118072-93-8	70HZ18PH24	(1-hydroxy-2-(1H-imidazol-1-yl)ethylidene)bisphosphonic acid | (1-hydroxy-2-imidazol-1-ylethylidene)diphosphonic acid | ácido zoledrónico | Anhydrous Zoledronic Acid | Zol | Zoledronate | Zoledronic acid | Zoledronic Acid Anhydrous | Zoledronic Acid Anhydrous	XRASPMIURGNCCH-UHFFFAOYSA-N	68740
291	DB00400	APRD01004	Griseofulvin	126-07-8	32HRV3E3D5	(+)-griseofulvin | Amudane | Griseofulvin | Griseofulvin microcrystalline | Griseofulvin ultramicrosize | Griseofulvina | Griséofulvine | Griseofulvinum	DDUHZTYCFQRHIY-RBHXEPJQSA-N	441140
292	DB00401	APRD00635	Nisoldipine	63675-72-9	4I8HAB65SZ	isobutyl methyl 2 6-dimethyl-4-(2-nitrophenyl)-1 4-dihydropyridine-3 5-dicarboxylate | Nisoldipin | Nisoldipina | Nisoldipine | Nisoldipino | Nisoldipinum	VKQFCGNPDRICFG-UHFFFAOYSA-N	4499
293	DB00402	APRD00431	Eszopiclone	138729-47-2	UZX80K71OE	(+)-(5S)-6-(5-Chloropyridin-2-yl)-7-oxo-6 7-dihydro-5H-pyrrolo(3 4-b)pyrazin-5-yl 4-methylpiperazine-1-carboxylate | (+)-(5S)-6-(5-chloropyridin-2-yl)-7-oxo-6 7-dihydro-5H-pyrrolo[3 4-b]pyrazin-5-yl-4-methylpiperazine-1-carboxylate | (+)-Zopiclone | (S)-6-(5-Chloro-2-pyridinyl)- 7-oxo- 6 7-dihydro- 5H-pyrrolo[3 4-b]pyrazin-5-yl- 4-methyl- 1-piperazinecarboxylate | (S)-Zopiclone | 1-Piperazinecaro…	GBBSUAFBMRNDJC-INIZCTEOSA-N	969472
294	DB00403	APRD00861	Ceruletide	17650-98-5	888Y08971B	Caerulein | Cerulein | Ceruletida | Ceruletide | Ceruletidum	YRALAIOMGQZKOW-HYAOXDFASA-N	16129675
295	DB00404	APRD00280 | DB05925	Alprazolam	28981-97-7	YU55MQ3IZY	8-Chloro-1-methyl-6-phenyl-4H-s-triazolo(4 3-a)(1 4)benzodiazepine | Alprazolam	VREFGVBLTWBCJP-UHFFFAOYSA-N	2118
296	DB00405	APRD00770	Dexbrompheniramine	132-21-8	75T64B71RP	(+)-brompheniraminum | (R)-3-(4-Bromophenyl)-3-(2-pyridyl)propyldimethylamine | (S)-(+)-brompheniramine | (S)-brompheniramine | 3-(4-bromophenyl)- N N-dimethyl- 3-pyridin-2-yl-propan-1-amine | d-brompheniramine | Desbrofeniramina | Dexbromfeniramina | Dexbrompheniramin | Dexbromphéniramine | Dexbrompheniramine | Dexbrompheniraminum	ZDIGNSYAACHWNL-HNNXBMFYSA-N	16960
297	DB00406	APRD00998	Gentian violet cation	7438-46-2	3GVJ31T6YY	Crystal Violet | Crystal violet carbocation | Crystal violet ion(1) | Crystal violet(1+) | Gentian violet carbocation | Gentian violet cation | Gentian violet(1+) | Methylrosaniline | Methylrosanilinium	LGLFFNDHMLKUMI-UHFFFAOYSA-N	3468
298	DB00408	APRD00574	Loxapine	1977-10-02	LER583670J	2-Chloro-11-(4-methyl-1-piperazinyl)dibenz[b f][1 4]oxazepine | Loxapina | Loxapine | Loxapinum | Oxilapine	XJGVXQDUIWGIRW-UHFFFAOYSA-N	3964
299	DB00409	APRD00316	Remoxipride	80125-14-0	0223RD59PE	Remoxiprida | Remoxipride | Remoxipridum	GUJRSXAPGDDABA-NSHDSACASA-N	54477
300	DB00410	APRD00162	Mupirocin	12650-69-0	D0GX863OA5	9-[(E)-4-[(2S 3R 4R 5S)-3 4-dihydroxy-5-[[(2S 3S)-3- [(2S 3S)-3-hydroxybutan-2-yl]oxiran-2-yl]methyl] oxan-2-yl]-3-methylbut-2-enoyl]oxynonanoic acid | Mupirocin | Mupirocina | Mupirocine | Mupirocinum | Pseudomonic acid | Pseudomonic acid A	MINDHVHHQZYEEK-HBBNESRFSA-N	446596
301	DB00411	APRD00845 | DB02487	Carbamoylcholine	462-58-8	54Z8M50D6Q	Carbacholine | carbacol | Carbamylcholine | Choline carbamate	VPJXQGSRWJZDOB-UHFFFAOYSA-O	2551
302	DB00412	APRD00403	Rosiglitazone	122320-73-4	05V02F2KDG	(±)-5-[p-[2-(methyl-2-pyridylamino)ethoxy]benzyl]-2 4-thiazolidinedione | (RS)-5-{4-[2-(Methyl-2-pyridylamino)ethoxy]benzyl}-2 4-thiazolidinedion | Rosiglitazon | Rosiglitazona | Rosiglitazone | Rosiglitazonum	YASAKCUCGLMORW-UHFFFAOYSA-N	77999
303	DB00413	APRD00156	Pramipexole	104632-26-0	83619PEU5T	(-)-Pramipexole | (S)-N??6-propyl-4 5 6 7-tetrahydro-1 3-benzothiazole-2 6-diamine | Pramipexol | Pramipexole | Pramipexolum	FASDKYOPVNHBLU-ZETCQYMHSA-N	119570
304	DB00414	APRD00773	Acetohexamide	968-81-0	QGC8W08I6I	1-((p-Acetylphenyl)sulfonyl)-3-cyclohexylurea | 1-[(4-acetylbenzene)sulfonyl]-3-cyclohexylurea 4-acetyl-N-(cyclohexylcarbamoyl)benzenesulfonamide | Acetohexamid | Acetohexamida | Acétohexamide | Acetohexamide | Acetohexamidum | N-(p-Acetylphenylsulfonyl)-N'-cyclohexylurea	VGZSUPCWNCWDAN-UHFFFAOYSA-N	1989
305	DB00415	APRD00320	Ampicillin	69-53-4	7C782967RD	(2S 6R)-6-{[(2R)-2-amino-2-phenylethanoyl]amino}-3 3-dimethyl-7-oxo-4-thia-1-azabicyclo[3.2.0]heptane-2-carboxylic acid | 6-(D-(2-amino-2-phenylacetamido))-3 3-dimethyl-7-oxo-4-thia-1-azabicyclo(3.2.0)heptane-2-carboxylic acid | ABPC | Aminobenzylpenicillin | Ampicilina | Ampicillin | Ampicillin (anhydrous) | Ampicillin Acid | Ampicillin Anhydrous | Ampicillin anhydrous | Ampicilline | Ampicillin…	AVKUERGKIZMTKX-NJBDSQKTSA-N	6249
306	DB00416	APRD01318	Metocurine Iodide	7601-55-0	O0U0E87X7F	Dimethyl tubocurarine iodide | Dimethylchondrocurarine iodide | Dimethyltubocurarinium iodide | Metocurine iodide | Metocurini iodidum | Metubine iodide	DIGFQJFCDPKEPF-OIUSMDOTSA-L	24244
307	DB00417	APRD00423 | DB08415	Phenoxymethylpenicillin	87-08-1	Z61I075U2W	(2S 5R 6R)-3 3-DIMETHYL-7-OXO-6-(2-PHENOXYACETAMIDO)-4-THIA-1- AZABICYCLO(3.2.0)HEPTANE-2-CARBOXYLIC ACID | (2S 5R 6R)-3 3-dimethyl-7-oxo-6-[(phenoxyacetyl)amino]-4-thia-1-azabicyclo[3.2.0]heptane-2-carboxylic acid | 6-phenoxyacetamidopenicillanic acid | Fenoximetilpenicilina | Oracillin | Penicillin Phenoxymethyl | Penicillin V | Phenoxomethylpenicillin | Phenoxymethyl Penicillin | Phenoxymethyl…	BPLBGHOLXOTWMN-MBNYWOFBSA-N	6869
308	DB00418	APRD00497	Secobarbital	76-73-3	1P7H87IN75	(±)-secobarbital | 5-(1-methylbutyl)-5-(2-propenyl)-2 4 6(1H 3H 5H)-pyrimidinetrione | 5-allyl-5-(1-methylbutyl)-2 4 6(1H 3H 5H)-pyrimidinetrione | 5-allyl-5-(1-methylbutyl)barbituric acid | 5-allyl-5-(1-methylbutyl)pyrimidine-2 4 6(1H 3H 5H)-trione | Quinalbarbitone | Secobarbital | Secobarbitalum | Secobarbitone	KQPKPCNLIDLUMF-UHFFFAOYSA-N	5193
309	DB00419	APRD01118	Miglustat	72599-27-0	ADN3S497AZ	BuDNJ | Butyldeoxynojirimycin | Miglustat | Miglustatum | N-(n-Butyl)deoxynojirimycin | n-Butyl deoxynojirimycin | N-butyl-1-deoxynojirimycin | N-Butylmoranoline | NB-DNJ	UQRORFVVSGFNRO-UTINFBMNSA-N	51634
310	DB00420	APRD00358	Promazine	58-40-2	O9M39HTM5W	10-(3-(Dimethylamino)propyl)phenothiazine | N-(3-Dimethylaminopropyl)phenothiazine | N-Dimethylamino-1-methylethyl thiodiphenylamine | N N-dimethyl-3-(10H-phenothiazin-10-yl)-propan-1-amine | Promazin | Promazina | Promazine | Promazinum	ZGUGWUXLJSTTMA-UHFFFAOYSA-N	4926
311	DB00421	APRD01234	Spironolactone	52-01-7	27O7W4T232	Espironolactona | Spironolactone | Spironolactonum | Spironolattone	LXMSZDCAJNLERA-ZHYRCANASA-N	5833
312	DB00422	APRD00657	Methylphenidate	113-45-1	207ZZ9QZ49	Methyl phenidylacetate | methyl phenyl(piperidin-2-yl)acetate | methyl ?-phenyl-?-(2-piperidyl)acetate | methyl ?-phenyl-?-2-piperidinylacetate | Methylphenidan | Methylphenidate | Methylphenidatum | Metilfenidato | MPH | ?-phenyl-2-piperidineacetic acid methyl ester	DUGOZIWVEXMGBE-UHFFFAOYSA-N	4158
313	DB00423	APRD01102	Methocarbamol	532-03-6	125OD7737X	(RS)-2-hydroxy-3-(2-methoxyphenoxy)propyl carbamate | Methocarbamol | Méthocarbamol | Methocarbamolum | Metocarbamol | Metocarbamolo	GNXFOGHNGIVQEH-UHFFFAOYSA-N	4107
314	DB00424	APRD00607	Hyoscyamine	101-31-5	PX44XO846X	(?)-atropine | (?)-hyoscyamine | (S)-(?)-hyoscyamine | (S)-atropine | [3(S)-endo]-?-(hydroxymethyl)benzeneacetic acid 8-methyl-8-azabicyclo[3.2.1]oct-3-yl ester | Daturin | Daturine | Duboisine | Hyoscyamin | Hyoscyamine | Hyoscyaminum | L-Hyoscyamine | L-Tropine tropate | Tropine-L-tropate	RKUNBYITZUJHSG-FXUDXRNXSA-N	NA
315	DB00425	APRD00095	Zolpidem	82626-48-0	7K383OQI23	N N 6-Trimethyl-2-(4-methylphenyl)imidazo(1 2-a)pyridine-3-acetamide | Zolpidem | Zolpidemum	ZAFYATHCZYHLPB-UHFFFAOYSA-N	5732
316	DB00426	APRD00600	Famciclovir	104227-87-4	QIC03ANI02	2-(2-(2-amino-9H-purin-9-yl)ethyl)-1 3-propanediol diacetate | 9-[4-acetoxy-3-(acetoxymethyl)but-1-yl]-2-aminopurine | acetic acid 2-acetoxymethyl-4-(2-amino-purin-9-yl)-butyl ester | Famciclovir | Famciclovirum | FCV	GGXKWVWZWMLJEH-UHFFFAOYSA-N	3324
317	DB00427	APRD00306	Triprolidine	486-12-4	2L8T9S52QM	(E)-2-[3-(1-pyrrolidinyl)-1-p-toluenepropenyl]pyridine | trans-1-(2-pyridyl)-3-pyrrolidino-1-p-tolylprop-1-ene | trans-1-(4-methylphenyl)-1-(2-pyridyl)-3-pyrrolidinoprop-1-ene | Tripolidina | Triprolidin | Triprolidina | Triprolidine | Triprolidinum	CBEQULMOCCWAQT-WOJGMQOQSA-N	5282443
318	DB00428	APRD00209	Streptozocin	18883-66-4	8H27GUR065	2-Deoxy-2-(((methylnitrosoamino)carbonyl)amino)-D-glucopyranose | 2-Deoxy-2-(3-methyl-3-nitrosoureido)-D-glucopyranose | Estreptozocina | N-D-Glucosyl-(2)-N'-nitrosomethylharnstoff | N-D-Glucosyl-(2)-N'-nitrosomethylurea | Streptozocin | Streptozocine | Streptozocinium | Streptozocinum | Streptozotocin	ZSJLQEPLLKMAKR-GKHCUFPYSA-N	29327
319	DB00429	APRD00847	Carboprost tromethamine	58551-69-2	U4526F86FJ	(15S)-15-methyl-PGF2? tromethamine salt | (15S)-15-methylprostaglandin F2? tromethamine | 1 3-dihydroxy-2-(hydroxymethyl)propan-2-aminium (5Z 9? 11? 13E 15S)-9 11 15-trihydroxy-15-methylprosta-5 13-dien-1-oate | 15(S)-15-methyl-PGF2? tromethamine salt | 15(S)-15-methylprostaglandin F2? tromethamine | Carboprost trometamol | Carboprost tromethamine	UMMADZJLZAPZAW-OVXHCKHTSA-N	45266502
320	DB00430	APRD00856	Cefpiramide	70797-11-4	P936YA152N	Cefpiramide | Cefpiramido | Cefpiramidum	PWAUCHMQEXVFJR-PMAPCBKXSA-N	636405
321	DB00431	APRD01072	Lindane	58-89-9	59NEE7PCAB	(1r 2c 3t 4c 5c 6t)-1 2 3 4 5 6-hexachlorocyclohexane | (1? 2? 3? 4? 5? 6?)-1 2 3 4 5 6-hexachlorocyclohexane | 1 2 3 4 5 6-hexachlorocyclohexane | Benzene hexachloride | gamma-1 2 3 4 5 6-hexachlorocyclohexane | gamma-benzene hexachloride | gamma-BHC | gamma-HCH | gamma-Hexachlorocyclohexane | gamma-Lindane | Gammallin | Gammaxene | Lindan | Lindane | Lindano | Lindanum | ?-hexachlorocyclohexane…	JLYXXMFPNIAWKQ-GNIYUCBRSA-N	NA
322	DB00432	APRD01275	Trifluridine	70-00-8	RMW9V5RW38	5-(Trifluoromethyl)deoxyuridine | 5-Trifluoromethyl-2-deoxyuridine | F?T | TFT | Trifluoromethyldeoxyuridine | Trifluorothymidine | Trifluorothymine deoxyriboside | Trifluridin | Trifluridina | Trifluridine | Trifluridinum	VSQQQLOSPVPRAZ-RRKCRQDMSA-N	6256
323	DB00433	APRD00624	Prochlorperazine	58-38-8	YHP6YLT61T	2-Chloro-10-(3-(1-methyl-4-piperazinyl)propyl)-phenothiazine | 2-Chloro-10-(3-(4-methyl-1-piperazinyl)propyl)phenothiazine | 3-Chloro-10-(3-(1-methyl-4-piperazinyl)propyl)phenothiazine | 3-Chloro-10-(3-(4-methyl-1-piperazinyl)propyl)phenothiazine | Capazine | Chlormeprazine | Chloro-3 (N-methylpiperazinyl-3 propyl)-10 phenothiazine | Chloropernazine | N-(gamma-(4'-Methylpiperazinyl-1')propyl)-3-c…	WIKYUJGCLQQFNW-UHFFFAOYSA-N	4917
324	DB00434	APRD00033	Cyproheptadine	129-03-3	2YHB6175DO	1-methyl-4-(5-dibenzo(a e)cycloheptatrienylidene)piperidine | 1-Methyl-4-(5H-dibenzo(a d)cycloheptenylidene)piperidine | 4-(5-dibenzo(a d)cyclohepten-5-ylidine)-1-methylpiperidine | 4-(5H-dibenzo(a d)cyclohepten-5-ylidene)-1-methylpiperidine | 4-Dibenzo[a d]cyclohepten-5-ylidene-1-methyl-piperidine | 5-(1-methylpiperidylidene-4)-5H-dibenzo(a d)cyclopheptene | Ciproheptadina | Cyproheptadin | Cypr…	JJCFRYNCJDLXIK-UHFFFAOYSA-N	2913
325	DB00435	APRD01142	Nitric Oxide	10102-43-9		EDRF | endothelium-derived relaxing factor | Mononitrogen monoxide | Monóxido de nitrógeno | Monoxyde d'azote | Nitric oxide | Nitrogen monooxide | Nitrogen monoxide | Nitrosyl | óxido de nitrógeno(II) | óxido nítrico | Oxyde azotique | Oxyde nitrique | Stickstoff(II)-oxid | Stickstoffmonoxid	MWUXSHHQAYIFBG-UHFFFAOYSA-N	145068
326	DB00436	APRD00666	Bendroflumethiazide	73-48-3	5Q52X6ICJI	±-3-benzyl-3 4-dihydro-6-(trifluoromethyl)-2H-1 2 4-benzothiadiazine-7-sulfonamide 1 1-dioxide | 6-trifluoromethyl-3-benzyl-7-sulfamyl-3 4-dihydro-1 2 4-benzothiadiazine 1 1-dioxide | Bendrofluazide | Bendroflumethiazid | Bendrofluméthiazide | Bendroflumethiazide | Bendroflumethiazidum | Bendroflumetiazida | Benzhydroflumethiazide	HDWIHXWEUNVBIY-UHFFFAOYSA-N	2315
327	DB00437	APRD00435 | DB03027	Allopurinol	315-30-0	63CZ7GJN5I	1 5-Dihydro-4H-pyrazolo(3 4-d)pyrimidin-4-one | 1 5-Dihydro-4H-pyrazolo(3 4-d)pyrimidine-4-one | 1H-Pyrazolo(3 4-d)pyrimidin-4-ol | 4-HPP | 4-Hydroxy-1H-pyrazolo(3 4-d)pyrimidine | 4-Hydroxy-3 4-pyrazolopyrimidine | 4-Hydroxypyrazolo(3 4-d)pyrimidine | 4-Hydroxypyrazolopyrimidine | 4-Hydroxypyrazolyl(3 4-d)pyrimidine | 4'-Hydroxypyrazolol(3 4-d)pyrimidine | 4H-Pyrazolo(3 4-d)pyrimidin-4-one | All…	OFCNXPDARWKPPY-UHFFFAOYSA-N	2094
328	DB00438	APRD00857	Ceftazidime	72558-82-8	DZR1ENT301	CAZ | Ceftazidim | Ceftazidima | Ceftazidime | Ceftazidime anhydrous | Ceftazidimum	ORFOPKXBNMVMKC-DWVKKRMSSA-N	5481173
329	DB00439	APRD00102	Cerivastatin	145599-86-6	AM91H2KS67	Cerivastatin	SEERZIQQUAZTOL-ANMDKAQQSA-N	446156
330	DB00440	APRD00103	Trimethoprim	738-70-5	AN164J8Y0X	2 4-diamino-5-(3 4 5-trimethoxybenzyl)pyrimidine | 5-[(3 4 5-trimethoxyphenyl)methyl]-2 4-pyrimidinediamine | Trimethoprim | Triméthoprime | Trimethoprimum | Trimetoprima	IEDVJHCEMCRBQM-UHFFFAOYSA-N	5578
331	DB00441	APRD00201	Gemcitabine	95058-81-4	B76N6SBZ8R	2'-Deoxy-2' 2'-difluorocytidine | 2' 2'-Difluorodeoxycytidine | 4-amino-1-((2R 4R 5R)-3 3-difluoro-4-hydroxy-5-(hydroxymethyl)-tetrahydrofuran-2-yl)pyrimidin-2(1H)-one | Gemcitabin | Gemcitabina | Gemcitabine | Gemcitabinum	SDUQYLNIPVEERB-QPPQHZFASA-N	60750
332	DB00442	APRD00948	Entecavir	142217-69-4	NNU2O4609D	Anhydrous entecavir | Entecavir | Entecavir (anhydrous) | Entecavir anhydrous | Entecavirum	QDGZDCVAUDNJFG-FXQIFTODSA-N	153941
333	DB00443	APRD00513	Betamethasone	378-44-9	9842X06Q6M	16?-Methyl-1 4-pregnadiene-9?-fluoro-11? 17? 21-triol-3 20-dione | 9-Fluoro-16?-methylprednisolone | 9?-Fluoro-16?-methylprednisolone | beta-Methasone alcohol | Betadexamethasone | Betametasona | Betamethasone | Bétaméthasone | Betamethasonum	UREBDLICKHMUKA-DVTGEIKXSA-N	9782
334	DB00444	APRD00649	Teniposide	29767-20-2	957E6438QA	4'-demethylepipodophyllotoxin 9-(4 6-O-(R)-2-thenylidene-beta-D-glucopyranoside) | Epidophyllotoxin | Teniposid | Teniposide | Téniposide | Teniposido | Teniposidum	NRUKOCRGYNPUPR-QBPJDGROSA-N	452548
335	DB00445	APRD00361	Epirubicin	56420-45-2	3Z8479ZZ5X	4'-Epiadriamycin | Epiadriamycin | Epirubicin | Epirubicina | Epirubicine | Epirubicinum | Pidorubicina | Pidorubicine | Pidorubicinum	AOJJSUZBOXZQNB-VTZDEGQISA-N	41867
336	DB00446	APRD00862 | EXPT00942	Chloramphenicol	56-75-7	66974FR9Q1	Chloramphénicol | Chloramphenicol | Chloramphenicolum | Chlornitromycin | Cloramfenicol | Cloranfenicol | D-(?)-2 2-dichloro-N-(?-hydroxy-?-(hydroxymethyl)-p-nitrophenylethyl)acetamide | D-(?)-threo-1-p-nitrophenyl-2-dichloroacetylamino-1 3-propanediol | Laevomycetinum | Levomicetina | Levomycetin	WIIZWVCIJKGZOK-RKDXNWHRSA-N	5959
337	DB00447	APRD01077	Loracarbef	76470-66-1	W72I5ZT78Z	Anhydrous loracarbef | Loracarbef | Loracarbef anhydrous | Loracarbef anhydrous | Loracarbefum	JAPHQRWPEGVNBT-UTUOFQBUSA-N	5284585
338	DB00448	APRD00077	Lansoprazole	103577-45-3	0K5C5T2QPG	Lansoprazol | Lansoprazole | Lansoprazolum	MJIHNNLFOKEZEW-UHFFFAOYSA-N	3883
339	DB00449	APRD00930	Dipivefrin	52365-63-6	8Q1PVL543G	(±)-4-[1-hydroxy-2-(methylamino)ethyl]-o-phenylene divavalate | 1-(3' 4'-dipivaloyloxyphenyl)-2-methylamino-1-ethanol | 4-[1-hydroxy-2-(methylamino)ethyl]-o-phenylene divavalate | Dipivalyl epinephrine | Dipivefrin | Dipivefrina | Dipivefrine | Dipivéfrine | Dipivefrinum	OCUJLLGVOUDECM-UHFFFAOYSA-N	3105
340	DB00450	APRD00939	Droperidol	548-73-2	O9U0F09D5X	1-(1-(3-(p-fluorobenzoyl)propyl)-1 2 3 6-tetrahydro-4-pyridyl)-2-benzimidazolinone | 1-(1-(4-(p-fluorophenyl)-4-oxobutyl)-1 2 3 6-tetrahydro-4-pyridyl)-2-benzimidazolinone | 1-{1-[4-(4-Fluoro-phenyl)-4-oxo-butyl]-1 2 3 6-tetrahydro-pyridin-4-yl}-1 3-dihydro-benzoimidazol-2-one | 1-{1-[4-(4-fluorophenyl)-4-oxobutyl]-1 2 3 6-tetrahydro-4-pyridinyl}-2 3-dihydro-1H-benzo[d]imidazol-2-one | Droperidol…	RMEDXOLNCUSCGS-UHFFFAOYSA-N	3168
341	DB00451	APRD00235 | EXPT02993	Levothyroxine	51-48-9	Q51BO43MG4	3 3' 5 5'-Tetraiodo-L-thyronine | 3 5 3' 5'-Tetraiodo-L-thyronine | 4-(4-Hydroxy-3 5-diiodophenoxy)-3 5-diiodo-L-phenylalanine | L-T4 | L-Thyroxine | Levothyroxin | LT4 | O-(4-Hydroxy-3 5-diidophenyl)-3 5-diiodo-L-tyrosine | O-(4-Hydroxy-3 5-diiodophenyl)-3 5-diiodo-L-tyrosine | T4	XUIIKFGFIJCVMT-LBPRGKRZSA-N	5819
342	DB00452	APRD00618	Framycetin	119-04-0	4BOC774388	Fradiomycin B | Framicetina | Framycetin | Framycétine | Framycetinum | Neomycin B	PGBHMTALBVVCIT-VCIWKGPPSA-N	8378
343	DB00453	APRD00343	Clomocycline	1181-54-0	YP0241BU76	Chlormethylenecycline | Clomociclina | Clomocyclina | Clomocycline | Clomocyclinum	GJGDLRSSCNAKGL-KMVLDZISSA-N	NA
344	DB00454	APRD00074	Meperidine	57-42-1	9E338QE28F	Isonipeca?ne | Meperidina | Pethidin | Pethidine | Péthidine | Pethidinum | Petidina | Petydyna	XADCESSVHJOZHK-UHFFFAOYSA-N	4058
345	DB00455	APRD00384	Loratadine	79794-75-5	7AJO3BO7QN	Loratadina | Loratadine | Loratadinum	JCCNYMKQOSZNPW-UHFFFAOYSA-N	3957
346	DB00456	APRD00859 | EXPT00946	Cefalotin	153-61-7	R72LW146E6	3-Acetoxymethyl-7-(2-thienylacetamido)-3-cephem-4-carboxylic acid | 7-(2-Thienylacetamido)cephalosporanic acid | 7-(2'-thienylacetamido)cephalosporanic acid | 7-(Thiophene-2-acetamido)cephalosporin | Cefalothin | Cefalotin | Cefalotina | Céfalotine | Cefalotinum | Cephalothin | Cephalotin | CET	XIURVHNZVLADCM-IUODEOHRSA-N	6024
347	DB00457	APRD00020	Prazosin	19216-56-9	XM03YJ541D	1-(4-Amino-6 7-dimethoxy-2-quinazolinyl)-4-(2-furanylcarbonyl)piperazine | 2-(4-(2-Furoyl)piperazin-1-yl)-4-amino-6 7-dimethoxyquinazoline | Prazosin | Prazosina | Prazosine | Prazosinum	IENZQIKPVFGBNW-UHFFFAOYSA-N	4893
348	DB00458	APRD00672 | DB08002	Imipramine	50-49-7	OGG85SX4E4	10 11-dihydro-N N-dimethyl-5H-dibenz[b f]azepine-5-propanamine | 5-[3-(dimethylamino)propyl]-10 11-dihydro-5H-dibenz[b f]azepine | Imipramin | Imipramina | Imipramine | Imipraminum | Imizine | N-(gamma-Dimethylaminopropyl)iminodibenzyl | N-(?-dimethylaminopropyl)iminodibenzyl	BCGWQEUPMDMJNV-UHFFFAOYSA-N	3696
349	DB00459	APRD00778	Acitretin	55079-83-9	LCH760E9T7	(all-E)-9-(4-Methoxy-2 3 6-trimethylphenyl)-3 7-dimethyl-2 4 6 8-nonatetraenoic acid | Acitretin | Acitretina | Acitretine | Acitretinum | all-trans-3 7-Dimethyl-9-(4-methoxy-2 3 6-trimethylphenyl)-2 4 6 8-nonatetraenoic acid | Etretin	IHUNBGSDBOWDMA-AQFIFDHZSA-N	5284513
350	DB00460	APRD01290	Verteporfin	129497-78-5	0X9PA28K43	Verteporfin | Verteporfina | Vertéporfine | Verteporfinum	YTZALCGQUPRCGW-MXVXOLGGSA-N	NA
351	DB00461	APRD01128	Nabumetone	42924-53-8	LW0TIW155Z	4-(6-Methoxy-2-naphthalenyl)-2-butanone | 4-(6-Methoxy-2-naphthyl)-2-butanone | Nabumeton | Nabumetona | Nabumétone | Nabumetone | Nabumetonum	BLXXJMDCKKHMKV-UHFFFAOYSA-N	4409
352	DB00462	APRD00314	Methscopolamine bromide	155-41-9	RTN51LK7WL	(?)-scopolamine methobromide | (?)-scopolamine methyl bromide | Hyoscine methobromide | Hyoscine methyl bromide | Methscopolamine bromide | Methylscopolamine bromide | N-methylhyoscine bromide | N-methylscopolammonium bromide | Scopolamine methobromide | Scopolamine methyl bromide	CXYRUNPLKGGUJF-JIRGPDKYSA-M	23724781
353	DB00463	APRD00757	Metharbital	50-11-3	02OS7K758T	Metarbital | Metharbital | Metharbitalum	FWJKNZONDWOGMI-UHFFFAOYSA-N	4099
354	DB00464	APRD00575	Sodium Tetradecyl Sulfate	139-88-8	Q1SUG5KBD6	7-Ethyl-2-methyl-4-undecanol sulfate sodium salt | 7-ethyl-2-methyl-4-undecanolsulfate sodium salt | Natrii tetradecylis sulfa | Sodium 2-methyl-7-ethylundecanol-4-sulfate | Sodium 7-ethyl-2-methyl-4-undecanol sulfate | Sodium Tetradecyl Sulfate | Sodium tetradecyl sulphate | Sodium tetradecylsulfate | STS | Tetradecilsulfato sodico | Tetradecyl sodium sulfate | Tetradecyl sulfate de sodium	FVEFRICMTUKAML-UHFFFAOYSA-M	8770
355	DB00465	APRD01060	Ketorolac	74103-06-3	YZI5105V0L	Ketorolac | Kétorolac | Ketorolaco | Ketorolacum | rac-Ketorolac	OZWKMVRBQXNZKK-UHFFFAOYSA-N	3826
356	DB00466	APRD00269	Picrotoxin	124-87-8	ZLT174DL7U	cocculin	VJKUPQSHOVKBCO-ZTYBEOBUSA-N	31304
357	DB00467	APRD00947	Enoxacin	74011-58-8	325OGW249P	1-ethyl-6-fluoro-1 4-dihydro-4-oxo-7-(1-piperazinyl)-1 8-naphthyridine-3-carboxylic acid | 1-Ethyl-6-fluoro-4-oxo-7-piperazin-1-yl-1 4-dihydro-[1 8]naphthyridine-3-carboxylic acid | Enoxacin | Enoxacina | Énoxacine | Enoxacino | Enoxacinum	IDYZIJYBMGIQMJ-UHFFFAOYSA-N	3229
358	DB00468	APRD00563	Quinine	130-95-0	A7V27PHC7A	(-)-Quinine | (?)-quinine | (8S 9R)-quinine | (R)-(?)-quinine | (R)-(6-methoxyquinolin-4-yl)((2S 4S 8R)-8-vinylquinuclidin-2-yl)methanol | 6'-Methoxycinchonidine | Chinin | Chinine | Chininum | Quinina | Quinine	LOUPRKONTZGTKE-WZBLMQSHSA-N	3034034
359	DB00469	APRD00011	Tenoxicam	59804-37-4	Z1R9N0A399	Tenoxicam | Ténoxicam | Tenoxicamum	LZNWYQJJBLGYLT-UHFFFAOYSA-N	54677971
360	DB00470	APRD00571	Dronabinol	1972-08-03	7J8897W37S	(-)-delta9-trans-Tetrahydrocannabinol | 1-trans-delta-9-Tetrahydrocannabinol | 3-Pentyl-6 6 9-trimethyl-6a 7 8 10a-tetrahydro-6H-dibenzo(b d)pyran-1-ol | 6 6 9-Trimethyl-3-pentyl-6a 7 8 10a-tetrahydro-6H-benzo[c]chromen-1-ol | delta-9-tetrahydrocannabinol | delta-9-THC | delta(1)-tetrahydrocannabinol | delta(9)-THC | delta9-tetrahydrocannabinol | Dronabinol | Dronabinolum | Tetrahydrocannabinol |…	CYQFCXCEBYINGO-IAGOWNOFSA-N	16078
361	DB00471	APRD00434	Montelukast	158966-92-8	MHM278SD3E	(R-(E))-1-(((1-(3-(2-(7-Chloro-2-quinolinyl)ethenyl)phenyl)-3-(2-(1-hydroxy-1-methylethyl)phenyl)propyl)thio)methyl)cyclopropaneacetic acid | 1-[[[(1 R)-1-[3-[(1E)-2-(7-chloro-2-quinolinyl)ethenyl] phenyl]-3-[2-(1-hydroxy-1-methylethyl)phenyl]propyl]sulfanyl]methyl]cyclopropaneacetic acid | Montelukast | Montélukast | Montelukastum	UCHDWCPVSPXUMX-TZIWLTJVSA-N	5281040
362	DB00472	APRD00530	Fluoxetine	54910-89-3	01K63SUP8D	(+-)-N-Methyl-3-phenyl-3-((alpha alpha alpha-trifluoro-P-tolyl)oxy)propylamine | (+-)-N-Methyl-gamma-(4-(trifluoromethyl)phenoxy)benzenepropanamine | Fluoxetin | Fluoxetina | Fluoxetine | Fluoxétine | Fluoxetinum	RTHCYVBBDHJXIQ-UHFFFAOYSA-N	3386
363	DB00473	APRD01014	Hexylcaine	532-77-4	511IU0826Z	Hexilcaina | Hexylcaine | Hexylcainum	DKLKMKYDWHYZTD-UHFFFAOYSA-N	10770
364	DB00474	APRD00058	Methohexital	151-83-7	E5B8ND5IPE	(±)-5-allyl-1-methyl-5-(1-methyl-2-pentynyl)barbituric acid | 5-allyl-1-methyl-5-(1-methyl-2-pentynyl)-2 4 6(1H 3H 5H)-pyrimidinetrione | 5-Allyl-1-methyl-5-(1-methyl-pent-2-ynyl)-pyrimidine-2 4 6-trione | 5-Allyl-5-(3-hexyn-2-yl)-1-methylbarbituric acid | Methohexital | Methohexitalum | Methohexitone | Metohexital | ?-DL-1-methyl-5-allyl-5-(1'-methylpentyn-2-yl)barbituric acid	NZXKDOXHBHYTKP-UHFFFAOYSA-N	9034
365	DB00475	APRD00682	Chlordiazepoxide	58-25-3	6RZ6XEZ3CR	7-chloro-2-methylamino-5-phenyl-3H-1 4-benzodiazepin-4-oxide | CDP | Chloradiazepoxide | Chlordiazepoxide | Chlordiazepoxidum | Clopoxide | Clordiazepóxido | Methaminodiazepoxide	ANTSCNMPPGJYLG-UHFFFAOYSA-N	NA
366	DB00476	APRD00060	Duloxetine	116539-59-4	O5TNM5N07U	(3S)-N-methyl-3-(1-naphthyloxy)-3-(2-thienyl)propan-1-amine | (S)-duloxetine | Duloxetina | Duloxetine	ZEUITGRIYCTCEM-KRWDZBQOSA-N	60835
367	DB00477	APRD00482	Chlorpromazine	50-53-3	U42B7VYA4P	3-(2-chloro-10H-phenothiazin-10-yl)-N N-dimethyl-1-propanamine | 3-(2-chlorophenothiazin-10-yl)-N N-dimethyl-propan-1-amine | Chlorpromazine | Chlorpromazinum | Clorpromazina | CPZ | N-(3-dimethylaminopropyl)-3-chlorophenothiazine	ZPEIMTDSQAKGNT-UHFFFAOYSA-N	2726
368	DB00478	APRD01219	Rimantadine	13392-28-4	0T2EF4JQTU	alpha-Methyl-1-adamantanemethylamine | alpha-Methyladamantanemethylamine | Rimantadina | Rimantadine | Rimantadinum	UBCHPRBFMUDMNC-UHFFFAOYSA-N	5071
369	DB00479	APRD00550	Amikacin	37517-28-5	84319SGC3C	1-N-(L(?)-?-amino-?-hydroxybutyryl)kanamycin A | Amikacin | Amikacina | Amikacine | Amikacinum	LKCWBDHBTVXHDL-RMDFUYIESA-N	37768
370	DB00480	APRD01303	Lenalidomide	191732-72-6	F0P408N6V4	1-oxo-2-(2 6-dioxopiperidin-3-yl)-4-aminoisoindoline | 3-(4-Amino-1-oxoisoindolin-2-yl)piperidine-2 6-dione | Lenalidomida | Lenalidomide	GOTYRUGSSMKFNF-UHFFFAOYSA-N	216326
371	DB00481	APRD00400	Raloxifene	84449-90-1	YX9162EO3I	(2-(4-Hydroxyphenyl)-6-hydroxybenzo(b)thien-3-yl)(4-(2-(1-piperidinyl)ethoxy)phenyl)methanone | Raloxif?ne | Raloxifene | Raloxifeno | Raloxifenum	GZUITABIAKMVPG-UHFFFAOYSA-N	5035
372	DB00482	APRD00373	Celecoxib	169590-42-5	JCX84Q7J1L	Celecoxib | Célécoxib | Celecoxibum | p-(5-p-Tolyl-3-(trifluoromethyl)pyrazol-1-yl)benzenesulfonamide	RZEKVGVHFLEQIL-UHFFFAOYSA-N	2662
373	DB00483	APRD00712	Gallamine Triethiodide	65-29-2	Q3254X40X2	Gallamin triethiodid | Gallamini Triethiodidum | Triéthiodure de Gallamine | Trietioduro de galamina	REEUVFCVXKWOFE-UHFFFAOYSA-K	6172
374	DB00484	APRD00034	Brimonidine	59803-98-4	E6GNX3HHTE	5-Bromo-6-(2-imidazolin-2-ylamino)quinoxaline | Brimonidina | Brimonidine | Brimonidinum | Bromoxidine	XYLJNLCSTIOKRM-UHFFFAOYSA-N	2435
375	DB00485	APRD00916	Dicloxacillin	3116-76-5	COF19H7WBK	(2S 5R 6R)-6-({[3-(2 6-dichlorophenyl)-5-methyl-1 2-oxazol-4-yl]carbonyl}amino)-3 3-dimethyl-7-oxo-4-thia-1-azabicyclo[3.2.0]heptane-2-carboxylic acid | Dicloxacilina | Dicloxacillin | Dicloxacillina | Dicloxacilline | Dicloxacillinum	YFAGHNZHGGCZAX-JKIFEVAISA-N	18381
376	DB00486	APRD01127	Nabilone	51022-71-0	2N4O9L084N	Nabilon | Nabilona | Nabilone | Nabilonum	GECBBEABIDMGGL-RTBURBONSA-N	5284592
377	DB00487	APRD00108	Pefloxacin	70458-92-3	2H52Z9F2Q5	Pefloxacin | Pefloxacine | Pefloxacino | Pefloxacinum | PFLX	FHFYDNQZQSQIAI-UHFFFAOYSA-N	51081
378	DB00488	APRD00652	Altretamine	645-05-6	Q8BIH59O7H	2 4 6-tris(dimethylamino)-1 3 5-triazine | 2 4 6-tris(dimethylamino)-s-triazine | Altretamin | Altretamina | Altretamine | Altrétamine | Altretaminum | Hexamethylmelamine | HMM	UUVWYPNAQBNQJQ-UHFFFAOYSA-N	2123
379	DB00489	APRD01230	Sotalol	3930-20-9	A6D97U294I	4'-(1-hydroxy-2-(isopropylamino)ethyl)methane sulfonanilide | Sotalol | Sotalolo | Sotalolum | ?-cardone	ZBMZVLHSJCTVON-UHFFFAOYSA-N	5253
380	DB00490	APRD00222	Buspirone	36505-84-7	TK65WKS8HL	8-(4-(4-(2-Pyrimidinyl)-1-piperizinyl)butyl)-8-azaspiro(4 5)decane-7 9-dione | Buspiron | Buspirona | Buspirone | Buspironum	QWCRAEMEVRGPNT-UHFFFAOYSA-N	2477
381	DB00491	APRD01117	Miglitol	72432-03-2	0V5436JAQW	Miglitol | Miglitolum	IBAQFPQHRJAVAV-ULAWRXDQSA-N	441314
382	DB00492	APRD00526	Fosinopril	98048-97-6	R43D2573WO	Fosenopril | Fosinopril	BIDNLKIUORFRQP-XYGFDPSESA-N	9601226
383	DB00493	APRD00854	Cefotaxime	63527-52-6	N2GI8B1GK7	(6R 7R Z)-3-(acetoxymethyl)-7-(2-(2-aminothiazol-4-yl)-2-(methoxyimino)acetamido)-8-oxo-5-thia-1-aza-bicyclo[4.2.0]oct-2-ene-2-carboxylic acid | (6R 7R)-3-(acetoxymethyl)-7-{[(2Z)-2-(2-amino-1 3-thiazol-4-yl)-2-(methoxyimino)acetyl]amino}-8-oxo-5-thia-1-azabicyclo[4.2.0]oct-2-ene-2-carboxylic acid | (6R 7R)-3-Acetoxymethyl-7-{2-(2-amino-thiazol-4-yl)-2-[(Z)-methoxyimino]-acetylamino}-8-oxo-5-thia…	GPRBEKHLDVQUJE-QSWIMTSFSA-N	5742673
384	DB00494	APRD00416	Entacapone	130929-57-6	4975G9NM6T	(E)-alpha-Cyano-N N-diethyl-3 4-dihydroxy-5-nitrocinnamamide | Entacapona | Entacapone | Entacaponum | N N-diethyl-2-cyano-3-(3 4-dihydroxy-5-nitrophenyl) acrylamide	JRURYQJSLYLRLN-BJMVGYQFSA-N	5281081
385	DB00495	APRD00449	Zidovudine	30516-87-1	4B9XT59T7S	Azidothymidine | AZT | ZDV | Zidovudina | Zidovudine | Zidovudinum	HBOMLICNUCNMMY-XLPZGREQSA-N	35370
386	DB00496	APRD00903	Darifenacin	133099-04-4	APG9819VLM	(S)-1-(2-(2 3-dihydro-5-benzofuranyl)ethyl)-? ?-diphenyl-3-pyrrolidineacetamide | Darifenacin | Darifenacina | Darifénacine | Darifenacinum	HXGBXQDTNZMWGS-RUZDIDTESA-N	444031
387	DB00497	APRD00387	Oxycodone	76-42-6	CD35PMG570	(-)-14-Hydroxydihydrocodeinone | 4 5-Epoxy-14-hydroxy-3-methoxy-17-methylmorphinan-6-one | 4 5alpha-Epoxy-14-hydroxy-3-methoxy-17-methylmorphinan-6-one | 4 5?-Epoxy-14-hydroxy-3-methoxy-17-methylmorphinan-6-one | Dihydro-14-hydroxycodeinone | Dihydrohydroxycodeinone | Dihydroxycodeinone | Oxicodona | Oxycodone | Oxycodonum	BRUQQQPBMZOVGD-XFKAJCMBSA-N	5284603
388	DB00498	APRD00166	Phenindione	83-12-5	5M7Y6274ZE	2-phenyl-1 3-diketohydrindene | 2-Phenyl-1 3-indandione | 2-phenyl-1 3(2H)-Indenedione | Fenindiona | Fenindione | Phenindion | Phénindione | Phenindione | Phenindionum | PID	NFBAXHOPROOJAW-UHFFFAOYSA-N	4760
389	DB00499	APRD00984	Flutamide	13311-84-7	76W6J0943E	4'-nitro-3'-trifluoromethylisobutyranilide | Flutamid | Flutamida | Flutamide | Flutamidum | FTA | NFBA | Niftolid | Niftolide | ? ? ?-trifluoro-2-methyl-4'-nitro-m-propionotoluidide	MKXKFYHWDHIYRV-UHFFFAOYSA-N	3397
390	DB00500	APRD01268	Tolmetin	26171-23-3	D8K2JPN18B	1-Methyl-5-(4-methylbenzoyl)-pyrrole-2-acetic acid | 1-Methyl-5-p-toluoylpyrrole-2-acetic acid | 5-(p-Toluoyl)-1-methylpyrrole-2-acetic acid | Tolmetin | Tolmetina | Tolmétine | Tolmetino | Tolmetinum	UPSPUYADGBWSHF-UHFFFAOYSA-N	5509
391	DB00501	APRD00568	Cimetidine	51481-61-9	80061L1WGD	1-Cyano-2-methyl-3-(2-(((5-methyl-4-imidazolyl)methyl)thio)ethyl)guanidine | 2-cyano-1-methyl-3-(2-(((5-methylimidazol-4-yl)methyl)thio)ethyl)guanidine | Cimetidin | Cimetidina | Cimétidine | Cimetidine | Cimetidinum | N-cyano-N'-methyl-N''-(2-([(5-methyl-1H-imidazol-4-yl)methyl]sulfanyl)ethyl)guanidine | N''-cyano-N-methyl-N'-(2-{[(5-methyl-1H-imidazol-4-yl)methyl]thio}ethyl)guanidine	AQIXAKUUQRKLND-UHFFFAOYSA-N	2756
392	DB00502	APRD00538	Haloperidol	52-86-8	J6292F8L3D	1-(3-p-fluorobenzoylpropyl)-4-p-chlorophenyl-4-hydroxypiperidine | 4-(4-(para-chlorophenyl)-4-hydroxypiperidino)-4'-fluorobutyrophenone | 4-[4-(4-chlorophenyl)-4-hydroxy-1-piperidyl]-1-(4-fluorophenyl)-butan-1-one | 4'-fluoro-4-(4-(p-chlorophenyl)-4-hydroxypiperidinyl)butyrophenone | 4'-fluoro-4-(4-hydroxy-4-(4'-chlorophenyl)piperidino)butyrophenone | Haloperidol | Haloperidolum | ?-(4-(p-chlorop…	LNEPOXFFQSENCJ-UHFFFAOYSA-N	3559
393	DB00503	APRD00312	Ritonavir	155213-67-5	O3J8G9O825	Ritonavir | Ritonavirum	NCDNCNXCDXHOMX-XGKFQTDJSA-N	392622
394	DB00504	APRD00733	Levallorphan	152-02-3	353613BU4U	Levallofano | Levallorphan | Lévallorphane | Levallorphanum | Levalorfano	OZYUPQUCAUTOBP-QXAKKESOSA-N	5359371
395	DB00505	APRD00286	Tridihexethyl	60-49-1	7HE50A367X		NPRHVSBSZMAEIN-UHFFFAOYSA-N	20299
396	DB00507	APRD00558	Nitazoxanide	55981-09-4	SOA12P041N	Nitaxozanid | Nitaxozanide | Nitazoxanida | Nitazoxanide | Nitazoxanidum	YQNQNVDNTFHQSW-UHFFFAOYSA-N	41684
397	DB00508	APRD00465	Triflupromazine	146-54-3	RO16TQF95Y	10-(3-(Dimethylamino)propyl)-2-(trifluoromethyl)phenothiazine | 2-(Trifluoromethyl)promazine | 2-Trifluoromethyl-10-(gamma-dimethylaminopropyl)phenothiazine | Fluopromazine | Triflupromazin | Triflupromazina | Triflupromazine | Triflupromazinum	XSCGXQMFQXDFCW-UHFFFAOYSA-N	5568
398	DB00509	APRD00911	Dextrothyroxine	51-49-0	4W9K63FION	D-thyroxine | Dextrothyroxine | Dextrothyroxinum | O-(4-hydroxy-3 5-diiodophenyl)-3 5-diiodo-D-tyrosine	XUIIKFGFIJCVMT-GFCCVEGCSA-N	8730
399	DB00511	APRD01334	Acetyldigitoxin	1111-39-3	0ZV4Q4L2FU	Acetildigitoxina | Acetyl-digitoxin-alpha | Acetyldiginatin | Acetyldigitoxin | Acetyldigitoxinum | Acetylgitoxin | alpha-Acetyldigitoxin | alpha-Acetylgitaloxin | alpha-Monoacetyldigitoxin | Desglucolanatoside A | Digitoxin 3'''-acetate	HPMZBILYSWLILX-UMDUKNJSSA-N	5284512
400	DB00512	APRD01287 | EXPT03217	Vancomycin	1404-90-6	6Q205EH1VU	(1S 2R 18R 22S 25R 28R 40S)-22-(2-amino-2-oxoethyl)-48-[2-O-(3-amino-2 3 6-trideoxy-3-methyl-?-L-lyxo-hexopyranosyl)-?-D-glucopyranosyloxy]-5 15-dichloro-2 18 32 35 37-pentahydroxy-19-[(N-methyl-D-leucyl)amino]-20 23 26 42 44-pentaoxo-7 13-dioxa-21 24 27 41 43-pentaazaoctacyclo[26.14.2.23 6.214 17.18 12.129 33.010 25.034 39]pentaconta-3 5 8(48) 9 11 14 16 29(45) 30 32 34 36 38 46 49-pentadecaene-…	MYPYJXKWCTUITO-LYRMYLQWSA-N	14969
401	DB00513	APRD00791 | DB04134 | EXPT00408 | EXPT00461	Aminocaproic Acid	60-32-2	U6F3787206	6-Aminocaproic acid | 6-aminohexanoic acid | Acide aminocapro?que | Ácido aminocapróico | acidum aminocaproicum | Aminocaproic Acid | Aminocapronsäure | EACA | EACS | Epsilcapramine | Epsilon Aminocaproic Acid | Epsilon-Aminocaproic acid | epsilon-Aminohexanoic acid | omega-Aminocaproic acid | omega-Aminohexanoic acid	SLXKOJJOQWFEFD-UHFFFAOYSA-N	564
402	DB00514	APRD00655	Dextromethorphan	125-71-3	7355X3ROTS	(+)-dextromethorphan | D-methorphan | delta-Methorphan | Dex | Dextromethorfan | Dextromethorphan | Dextrométhorphane | Dextromethorphanum | Dextrometorfano | DM	MKXZASYAUGDDCJ-NJAFHUGGSA-N	5360696
403	DB00515	APRD00359	Cisplatin	15663-27-1	Q20Q21Q62J	CDDP | Cis-DDP | cis-diamminedichloroplatinum(II) | Cisplatin | cisplatino	LXZZYRPGZAFOLE-UHFFFAOYSA-L	84691
404	DB00517	APRD00800	Anisotropine methylbromide	80-50-2	62M960DHIL	8-Methyl-3-(2-propylpentanoyloxy)tropinium bromide | 8-Methyltropinium bromide 2-propylpentanoate | 8-Methyltropinium bromide 2-propylvalerate | Anisotropine methobromide | Anisotropine methylbromide | endo-8 8-Dimethyl-3-((1-oxo-2-propylpentyl)oxy)-8-azoniabicyclo(3.2.1)octane bromide | Méthylbromure d'octatropine | Methyloctatropine bromide | Metilbromuro de octatropina | Octatropine methylbrom…	QSFKGMJOKUZAJM-UHFFFAOYSA-M	21867154
405	DB00518	APRD00782	Albendazole	54965-21-8	F4216019LN	(5-(propylthio)-1H-benzimidazol-2-yl)carbamic acid methyl ester | 5-(propylthio)-2-carbomethoxyaminobenzimidazole | Albendazol | Albendazole | Albendazolum | Eskazole | O-methyl N-(5-(propylthio)-2-benzimidazolyl)carbamate | Proftril	HXHWSAZORRCQMX-UHFFFAOYSA-N	2082
406	DB00519	APRD01269	Trandolapril	87679-37-6	1T0N3G9CRC	Trandolapril | Trandolaprilum	VXFJYXUZANRPDJ-WTNASJBWSA-N	5484727
407	DB00520	APRD00199	Caspofungin	162808-62-0	F0XDI6ZL63	(4R 5S)-5-((2-Aminoethyl)amino)-N(sup 2)-(10 12-dimethyltetradecanoyl)-4-hydroxy-L-ornithyl-L-threonyl-trans-4-hydroxy-L-prolyl-(S)-4-hydroxy-4-(p-hydroxyphenyl)-L-threonyl-threo-3-hydroxy-L-ornithyl-trans-3-hydroxy-L-proline cyclic (6-1)-peptide | Caspofungin | Caspofungina	JYIKNQVWKBUSNH-OGZDCFRISA-N	2826718
408	DB00521	APRD00195	Carteolol	51781-06-7	8NF31401XG	Carteolol | Cartéolol | Carteololum	LWAFSWPYPHEXKX-UHFFFAOYSA-N	2583
409	DB00522	APRD00818	Bentiromide	37106-97-1	239IF5W61J	Bentiromide | Bentiromido | Bentiromidum | BTPABA | PFT	SPPTWHFVYKCNNK-FQEVSTJZSA-N	6957673
410	DB00523	APRD00017	Alitretinoin	5300-03-08	1UA8E65KDZ	(2E 4E 6Z 8E)-3 7-dimethyl-9-(2 6 6-trimethyl-1-cyclohexen-1-yl)-2 4 6 8-nonatetraenoic acid | (7E 9Z 11E 13E)-retinoic acid | 9-cis-retinoic acid | 9-cis-Tretinoin | 9(Z)-Retinoic acid | Alitretinoin | Alitretinoína | Alitrétino?ne | Alitretinoinum	SHGAZHPCJJPHSC-ZVCIMWCZSA-N	449171
411	DB00524	APRD01109	Metolazone	17560-51-9	TZ7V40X7VX	2-Methyl-3-o-tolyl-6-sulfamyl-7-chloro-1 2 3 4-tetrahydro-4-quinazolinone | 7-Chloro-1 2 3 4-tetrahydro-2-methyl-3-(2-methylphenyl)-4-oxo-6-quinazolinesulfonamide | 7-Chloro-1 2 3 4-tetrahydro-2-methyl-4-oxo-3-o-tolyl-6-quinazolinesulfonamide | Metolazon | Metolazona | Métolazone | Metolazone | Metolazonum	AQCHWTWZEMGIFD-UHFFFAOYSA-N	4170
412	DB00525	APRD01607	Tolnaftate	2398-96-1	06KB629TKV	2-Naphthyl N-methyl-N-(3-tolyl)thionocarbamate | m N-Dimethylthiocarbanilic acid O-2-naphthyl ester | Methyl (3-methylphenyl)carbamothioic acid O-2-naphthalenyl ester | N-methyl-N-(3-methylphenyl)-1-(naphthalen-2-yloxy)methanethioamide | O-2-Naphthyl m N-dimethylthiocarbanilate | Tolnaftate | Tolnaftato | Tolnaftatum | Tolnaphthate	FUSNMLFNXJSCDI-UHFFFAOYSA-N	5510
413	DB00526	APRD00186	Oxaliplatin	61825-94-3	04ZR38536J	Diaminocyclohexane Oxalatoplatinum | L-OHP | Oxalatoplatin | Oxalatoplatinum | Oxaliplatin | oxaliplatine | oxaliplatino | oxaliplatinum	ZROHGHOFXNOHSO-BNTLRKBRSA-L	9887054
414	DB00527	APRD00915	Cinchocaine	85-79-0	L6JW2TJG99	2-butoxy-N-(2-(diethylamino)ethyl)cinchoninamide | 2-butoxy-N-(?-diethylaminoethyl)cinchoninamide | 2-butoxy-N-(?-diethylaminoethyl)cinchoninamide | 2-butoxy-N-[2-(diethylamino)ethyl]-4-quinolinecarboxamide | 2-Butoxy-quinoline-4-carboxylic acid (2-diethylamino-ethyl)-amide | 2-butoxyquinoline-4-carboxylic acid diethylaminoethylamide | 2-N-butoxy-N-(2-diethylaminoethyl)cinchoninamide | Cinchocain…	PUFQVTATUTYEAL-UHFFFAOYSA-N	3025
415	DB00528	APRD00193	Lercanidipine	100427-26-7	V7XTJ4R0BH	Lercanidipine | Lercanidipino	ZDXUKAKRHYTAKV-UHFFFAOYSA-N	65866
416	DB00529	APRD00669	Foscarnet	4428-95-9	364P9RVW4X	Carboxyphosphonic acid | Foscarmet | Phosphonoformate | Phosphonoformic acid | Phosphonomethanoic acid	ZJAOAACCNHFJAH-UHFFFAOYSA-N	3415
417	DB00530	APRD00951	Erlotinib	183321-74-6	J4T82NDH7E	[6 7-Bis-(2-methoxy-ethoxy)-quinazolin-4-yl]-(3-ethynyl-phenyl)-amine | Erlotinib	AAKJLRGGTJKAMG-UHFFFAOYSA-N	176870
418	DB00531	APRD00408	Cyclophosphamide	50-18-0	6UXW23996M	(+-)-Cyclophosphamide | (RS)-Cyclophosphamide | 2-[Bis(2-chloroethylamino)]-tetrahydro-2H-1 3 2-oxazaphosphorine-2-oxide | Anhydrous cyclophosphamide | Bis(2-chloroethyl)phosphoramide cyclic propanolamide ester | Ciclofosfamida | Ciclofosfamide | Cyclophosphamid | Cyclophosphamide | Cyclophosphamide anhydrous | Cyclophosphamidum | Cytophosphane | N N-Bis(2-chloroethyl)tetrahydro-2H-1 3 2-oxazapho…	CMSMOCZEIVJLDB-UHFFFAOYSA-N	2907
419	DB00532	APRD00512	Mephenytoin	50-12-4	R420KW629U	mefenitoína | Mephenytoin	GMHKMTDVRCWUDX-UHFFFAOYSA-N	4060
420	DB00533	APRD00151	Rofecoxib	162011-90-7	0QTW8Z7MCR	3-phenyl-4-[4-(methylsulfonyl)phenyl]-2(5H)-furanone | 4-[4-(methylsulfonyl)phenyl]-3-phenyl-2(5H)-furanone | Rofécoxib | Rofecoxib | Rofecoxibum	RZJQGNCSTQAWON-UHFFFAOYSA-N	5090
421	DB00534	APRD00864	Chlormerodrin	62-37-3	99T5TWO621	{3-[(aminocarbonyl)amino]-2-methoxypropyl}chloromercury | 1-[3-(chloromercuri)-2-methoxypropyl]urea | Chlormerodrin | Chlormerodrina | Chlormerodrine | Chlormerodrinum	BJFGVYCULWBXKF-UHFFFAOYSA-M	2716
422	DB00535	APRD00644	Cefdinir	91832-40-5	CI0FAO63WC	(6R 7R Z)-7-(2-(2-aminothiazol-4-yl)-2-(hydroxyimino)acetamido)-8-oxo-3-vinyl-5-thia-1-aza-bicyclo[4.2.0]oct-2-ene-2-carboxylic acid | (6R 7R)-7-{2-(2-Amino-thiazol-4-yl)-2-[(Z)-hydroxyimino]-acetylamino}-8-oxo-3-vinyl-5-thia-1-aza-bicyclo[4.2.0]oct-2-ene-2-carboxylic acid | Cefdinir | Cefdinirum | CFDN	RTXOFQZKPXMALH-GHXIOONMSA-N	6915944
423	DB00536	APRD01008 | EXPT01546	Guanidine	113-00-8	JU58VJ6Y3B	Aminomethanamidine | Gu | Guanidin | Guanidine | Imidourea | Iminourea	ZRALSGWEFCBTJO-UHFFFAOYSA-N	3520
424	DB00537	APRD00424 | EXPT00999	Ciprofloxacin	85721-33-1	5E8K9I0O4U	1-cyclopropyl-6-fluoro-1 4-dihydro-4-oxo-7-(1-piperazinyl)-3-quinolinecarboxylic acid | 1-cyclopropyl-6-fluoro-4-oxo-7-(piperazin-1-yl)-1 4-dihydroquinoline-3-carboxylic acid | 1-Cyclopropyl-6-fluoro-4-oxo-7-piperazin-1-yl-1 4-dihydro-quinoline-3-carboxylic acid | 1-cyclopropyl-6-fluoro-4-oxo-7-piperazin-1-ylquinoline-3-carboxylic acid | 1-Cyclopropyl-6-fluoro-7-(4-methyl-piperazin-1-yl)-4-oxo-1 …	MYSWGUAQZAJSOK-UHFFFAOYSA-N	2764
425	DB00538	APRD00993	Gadoversetamide	131069-91-5	RLM74T3Z9D	Gadoversetamid | Gadoversetamida | Gadoversetamide | Gadoversetamidum	HBEAOBRDTOXWRZ-UHFFFAOYSA-K	444013
426	DB00539	APRD00391	Toremifene	89778-26-7	7NFE54O27T	Toremifene | Toremifeno | Toremifenum	XFCLJVABOIYOMF-QPLCGJKRSA-N	3005573
427	DB00540	APRD00602	Nortriptyline	72-69-5	BL03SY4LXB	10 11-dihydro-N-methyl-5H-dibenzo[a d]cycloheptene-?5 ?-propylamine | 3-(10 11-dihydro-5H-dibenzo[a d]cyclohepten-5-ylidene)-N-methyl-1-propanamine | Demethylamitriptyline | Desmethylamitriptyline | Nortriptylina | Nortriptyline | Nortriptylinum	PHVGLTMQBUFIQQ-UHFFFAOYSA-N	4543
428	DB00541	APRD00495	Vincristine	57-22-7	5J49Q6B70F	22-Oxovincaleukoblastin | 22-Oxovincaleukoblastine | Leurocristine | Vincristin | Vincristina | Vincristine | Vincristinum	OGWKCGZFUXNPDA-CFWMRBGOSA-N	5388993
429	DB00542	APRD00063	Benazepril	86541-75-5	UDM7Q7QWP8	Bénazépril | Benazepril | Benazeprilum	XPCFTKFZXHTYIP-PMACEKPBSA-N	5362124
430	DB00543	APRD00142	Amoxapine	14028-44-5	R63VQ857OT	2-Chloro-11-(1-piperazinyl)dibenz(b f)(1 4)oxazepine | Amoxapin | Amoxapina | Amoxapine | Amoxapinum | Amoxepine | Desmethylloxapin	QWGDMFLQWFTERH-UHFFFAOYSA-N	2170
431	DB00544	APRD00516 | EXPT03204	Fluorouracil	51-21-8	U3P01618RT	5-Fluoracil | 5-Fluoropyrimidine-2 4-dione | 5-Fluorouracil | 5-Fluracil | 5-FU | Fluoro Uracil | Fluorouracil | Fluorouracilo | Fluorouracilum | Fluouracil	GHASVSINZRGABV-UHFFFAOYSA-N	3385
432	DB00545	APRD00380	Pyridostigmine	155-97-5	19QM69HH21	Piridostigmina | Pyridostigmine cation	RVOLLAQWKVFTGE-UHFFFAOYSA-N	4991
433	DB00546	APRD00724	Adinazolam	37115-32-5	KN08449444	8-Chloro-1-((dimethylamino)methyl)-6-phenyl-4H-s-triazolo(4 3-a)(1 4)benzodiazepine | Adinazolam | Adinazolamum	GJSLOMWRLALDCT-UHFFFAOYSA-N	37632
434	DB00547	APRD00910	Desoximetasone	382-67-2	4E07GXB7AU	(11? 16?)-9-fluoro-11 21-dihydroxy-16-methylpregna-1 4-diene-3 20-dione | 9alpha-fluoro-16alpha-methyl-delta(1)-corticosterone | Desoximetason | Desoximetasona | Désoximétasone | Desoximetasone | Desoximetasonum | Desoxymethasone	VWVSBHGCDBMOOT-IIEHVVJPSA-N	5311067
435	DB00548	APRD00812 | EXPT00598	Azelaic acid	123-99-9	F2VW3D43YT	1 7-dicarboxyheptane | 1 7-Heptanedicarboxylic acid | 1 9-nonanedioic acid | Acide azéla?que | Ácido azelaico | Acidum acelaicum | Acidum azelaicum | Anchoic acid | Azelaic acid | Azelainsäure | Lepargylic acid | n-nonanedioic acid | Nonandisäure | Nonanedioic acid	BDJRBEYXGGNYIS-UHFFFAOYSA-N	2266
436	DB00549	APRD00377	Zafirlukast	107753-78-6	XZ629S5L50	4-(5-cyclopentyloxycarbonylamino-1-methyl-1H-indol-3-ylmethyl)-3-methoxy-N-o-tolylsulfonylbenzamide | cyclopentyl 3-(2-methoxy-4-((o-tolylsulfonyl)carbamoyl)benzyl)-1-methylindole-5-carbamate | Zafirlukast	YEEZWCHGZNKEEK-UHFFFAOYSA-N	5717
437	DB00550	APRD00297	Propylthiouracil	51-52-5	721M9407IY	2-Mercapto-6-propyl-4-pyrimidone | 2-Mercapto-6-propylpyrimid-4-one | 2-Thio-4-oxo-6-propyl-1 3-pyrimidine | 2-Thio-6-propyl-1 3-pyrimidin-4-one | 4-propyl-2-thiouracil | 6-Propyl-2-thio-2 4(1H 3H)pyrimidinedione | 6-propyl-2-thiouracil | 6-propyl-2-thioxo-2 3-dihydropyrimidin-4(1H)-one | 6-Propylthiouracil | 6-Thio-4-propyluracil | Propiltiouracilo | Propylthiouracil | Propylthiouracile | Propyl…	KNAHARQHSZJURB-UHFFFAOYSA-N	4950
438	DB00551	APRD00774 | EXPT01688	Acetohydroxamic acid	546-88-3	4RZ82L2GY5	Acethydroxamsaeure | Acetic acid oxime | Acetohydroxamate | Acetohydroxamic acid | Acetohydroximic acid | Acetyl hydroxyamino | Acetylhydroxamic acid | Acide acetohydroxamique | Acido acetohidroxamico | Acidum acetohydroxamicum | AHA | Cetohyroxamic acid | Methylhydroxamic acid | N-Acetyl hydroxyacetamide | N-Acetylhydroxylamine | N-Hydroxyacetamide	RRUDCFGSUDOHDG-UHFFFAOYSA-N	1990
439	DB00552	APRD00202	Pentostatin	53910-25-1	395575MZO7	Co-vidarabine | Pentostatin | Pentostatina | Pentostatine | Pentostatinum	FPVKHBSQESCIEP-JQCXWYLXSA-N	439693
440	DB00553	APRD00157	Methoxsalen	298-81-7	U4VJ29L7BQ	6-hydroxy-7-methoxy-5-benzofuranacrylic acid ?-lactone | 8-methoxy-[furano-3'.2':6.7-coumarin] | 8-methoxy-2' 3' 6 7-furocoumarin | 8-methoxy-4' 5':6 7-furocoumarin | 8-Methoxyfuranocoumarin | 8-methoxypsoralen | 8-MOP | 8-MP | 9-methoxy-7H-furo[3 2-g][1]benzopyran-7-one | Ammoidin | Methoxsalen | Méthoxsal?ne | Metoxaleno | O-methylxanthotoxol | Xanthotoxin | Xanthotoxine	QXKHYNVANLEOEG-UHFFFAOYSA-N	4114
441	DB00554	APRD01187	Piroxicam	36322-90-4	13T4O6VMAM	4-Hydroxy-2-methyl-N-(2-pyridyl)-2H-1 2-benzothiazin-3-caboxyamid-1 1-dioxid | Piroxicam | Piroxicam betadex | Piroxicamum | Pyroxycam	QYSPLQLAKJAUJT-UHFFFAOYSA-N	54676228
442	DB00555	APRD00570	Lamotrigine	84057-84-1	U3H27498KS	3 5-diamino-6-(2 3-dichlorophenyl)-1 2 4-triazine | Lamotrigina | Lamotrigine | Lamotriginum	PYZRQGJRPPTADH-UHFFFAOYSA-N	3878
443	DB00556	APRD01177	Perflutren	76-19-7	CK0N3WH0SR	1 1 1 2 2 3 3 3-octafluoropropane | Freon 218 | Octafluoropropane | Octafluorpropan | Oktafluorpropan | Perfluoropropane | Perflutren | Perflutreno	QYSGYZVSCZSLHT-UHFFFAOYSA-N	6432
444	DB00557	APRD00688	Hydroxyzine	68-88-2	30S50YM8OG	Hidroxizina | Hychotine | Hydroksyzyny | Hydroxine | Hydroxizine | Hydroxizinum | Hydroxycine | Hydroxyzin | Hydroxyzine | Hydroxyzinum | Idrossizina	ZQDWXGKKHFNSQK-UHFFFAOYSA-N	3658
445	DB00558	APRD00378	Zanamivir	139110-80-8	L6O3XI777I	(2R 3R 4S)-3-(acetylamino)-4-carbamimidamido-2-[(1R 2R)-1 2 3-trihydroxypropyl]-3 4-dihydro-2H-pyran-6-carboxylic acid | 4-guanidino-2 4-dideoxy-2 3-dehydro-N-acetylneuraminic acid | 4-guanidino-Neu5Ac2en | 5-(acetylamino)-2 6-anhydro-4-carbamimidamido-3 4 5-trideoxy-D-glycero-D-galacto-non-2-enonic acid | 5-acetamido-2 6-anhydro-3 4 5-trideoxy-4-guanidino-D-glycero-D-galacto-non-2-enonic acid | …	ARAIBEBZBOPLMB-UFGQHTETSA-N	60855
446	DB00559	APRD00829	Bosentan	147536-97-8	XUL93R30K2	4-(1 1-Dimethylethyl)-N-(6-(2-hydroxyethoxy)-5-(2-methoxyphenoxy)-(2 2'-bipyrimidin)-4-yl) benzenesulfornamide | bosentán | Bosentan | bosentan anhydrous | bosentanum | p-tert-Butyl-N-(6-(2-hydroxyethoxy)-5-(o-methoxyphenoxy)-2-(2-pyrimidinyl)-4-pyrimidinyl)benzenesulfonamide	GJPICJJJRGTNOD-UHFFFAOYSA-N	104865
447	DB00560	APRD01307	Tigecycline	220620-09-7	70JE2N95KR	(4S 4aS 5aR 12aS)-9-(2-(tert-butylamino)acetamido)-4 7-bis(dimethylamino)-1 4 4a 5 5a 6 11 12a-octahydro-3 10 12 12a-tetrahydroxy-1 11-dioxo-2-naphthacenecarboxamide | Tigeciclina | Tigecycline | Tigecyclinum	FPZLLRFZJZRHSY-HJYUBDRYSA-N	NA
448	DB00561	APRD00935	Doxapram	309-29-5	94F3830Q73	(±)-doxapram | 1-ethyl-4-(2-morpholinoethyl)-3 3-diphenyl-2-pyrrolidinone | Doxapram | Doxapramum	XFDJYSQDBULQSI-UHFFFAOYSA-N	3156
449	DB00562	APRD00728	Benzthiazide	91-33-8	1TD8J48L61	3-((benzylthio)methyl)-6-chloro-7-sulfamoyl-2H-benzo-1 2 4-thiadiazine 1 1-dioxide | 3-benzylthiomethyl-6-chloro-2H-1 2 4-benzothiadiazine-7-sulfonamide 1 1-dioxide | 3-benzylthiomethyl-6-chloro-7-sulfamoyl-1 2 4-benzothiadiazine 1 1-dioxide | 6-chloro-1 1-dioxo-3-(phenylmethylsulfanylmethyl)-4H-benzo[e][1 2 4]thiadiazine-7-sulfonamide | 6-chloro-7-sulfamoyl-3-benzylthiomethyl-2H-1 2 4-benzothiad…	NDTSRXAMMQDVSW-UHFFFAOYSA-N	2343
450	DB00563	APRD00353	Methotrexate	59-05-2	YL5FZ2Y5U1	4-amino-10-methylfolic acid | 4-amino-N(10)-methylpteroylglutamic acid | Amethopterin | Methotrexat | Méthotrexate | Methotrexate | Methotrexatum | Metotrexato | MTX | N-[4-[[(2 4-diamino-6-pteridinyl)methyl]methylamino]benzoyl]-L-glutamic acid	FBOZXECLQNJBKD-ZDUSSCGKSA-N	126941
451	DB00564	APRD00337	Carbamazepine	298-46-4	33CM23913M	5-Carbamoyl-5H-dibenz(b f)azepine | 5-carbamoyl-5H-dibenz[b f]azepine | 5-Carbamoyl-5H-dibenzo(b f)azepine | 5-Carbamyl-5H-dibenzo(b f)azepine | 5H-Dibenz(b f)azepine-5-carboxamide | Carbamazepen | Carbamazepin | Carbamazepina | Carbamazépine | Carbamazepine | Carbamazepinum | CBZ	FFGPTBGBLSHEPO-UHFFFAOYSA-N	2554
452	DB00565	APRD00874	Cisatracurium	96946-41-7	QX62KLI41N	Cisatracurium cation	YXSLJKQTIDHPOT-LJCJQEJUSA-N	62887
453	DB00566	APRD01236	Succimer	304-55-2	DX1U2629QE	DIM-SA | DMS | DMS-A | DMSA | meso-2 3-Dimercaptobernsteinsäure | meso-2 3-dimercaptosuccinic acid | meso-dimercaptosuccinic acid | Succimer | succimero	ACTRVOBWPAIOHC-XIXRPRMCSA-N	2724354
454	DB00567	APRD00250	Cephalexin	15686-71-2	5SFF1W6677	(6R 7R)-7-{[(2R)-2-amino-2-phenylacetyl]amino}-3-methyl-8-oxo-5-thia-1-azabicyclo[4.2.0]oct-2-ene-2-carboxylic acid | 7-(D-alpha-Aminophenylacetamido)desacetoxycephalosporanic acid | 7-beta-(D-alpha-Amino-alpha-phenylacetylamino)-3-methyl-3-cephem-4-carboxylic acid | Anhydrous cefalexin | Anhydrous cephalexin | Cefalexin | Cefalexin anhydrous | Cefalexina | Céfalexine | Cefalexinum | Cephalexin a…	ZAIPMKNFIOOWCQ-UEKVPHQBSA-N	27447
455	DB00568	APRD00332	Cinnarizine	298-57-7	3DI2E1X18L	1-(Diphenylmethyl)-4-(3-phenyl-2-propenyl)piperazine | 1-Benzhydryl-4-cinnamylpiperazin | 1-Cinnamyl-4-(diphenylmethyl)piperazine | Cinarizina | Cinnarizine | Cinnarizinum	DERZBLKQOCDDDZ-JLHYYAGUSA-N	1547484
456	DB00569	APRD00500 | DB11728	Fondaparinux	104993-28-4	J177FOW5JL	Natural heparin pentasaccharide	KANJSNBRCNMZMV-ABRZTLGGSA-N	5282448
457	DB00570	APRD00708	Vinblastine	865-21-4	5V9KLZ54CY	Vinblastin | Vinblastina | Vinblastine | Vinblastinum | Vincaleukoblastine	JXLYSJRDGCGARV-CFWMRBGOSA-N	13342
458	DB00571	APRD00194	Propranolol	525-66-6	9Y8NXQ24VQ	1-((1-Methylethyl)amino)-3-(1-naphthalenyloxy)-2-propanol | 1-(isopropylamino)-3-(1-naphthyloxy)propan-2-ol | beta-Propranolol | Propanalol | Propanolol | Propranolol | Propranololo | Propranololum | ?-Propranolol	AQHHHDLHHXJYJD-UHFFFAOYSA-N	4946
459	DB00572	APRD00807 | EXPT02427	Atropine	51-55-8	7C0697DR9I	(±)-atropine | (±)-hyoscyamine | Atropin | Atropina | Atropine | Atropinum | dl-Hyoscyamine | dl-tropyltropate | Tropine tropate	RKUNBYITZUJHSG-SPUOUPEWSA-N	NA
460	DB00573	APRD00970	Fenoprofen	29679-58-1	RA33EAC7KY	(+/-)-fenoprofen | (+/-)-m-phenoxyhydratropic acid | (±)-2-(3-phenoxyphenyl)propionic acid | 2-(3-phenoxyphenyl)propionic acid | 2-(m-phenoxyphenyl)propionic acid | 3-phenoxyhydratropic acid | DL-2-(3-phenoxyphenyl)propionic acid | Fenoprofen | Fénoprof?ne | Fenoprofeno | Fenoprofenum | ?-(m-phenoxyphenyl)propionic acid | ?-methyl-3-phenoxybenzeneacetic acid	RDJGLLICXDHJDY-UHFFFAOYSA-N	3342
461	DB00574	APRD00319	Fenfluramine	458-24-2	2DS058H2CF	Fenfluramina | Fenfluramine | Fenfluraminum	DBGIVFWFUFKIQN-UHFFFAOYSA-N	3337
462	DB00575	APRD00174 | DB07566	Clonidine	4205-90-7	MN3L5RMN02	2-((2 6-Dichlorophenyl)imino)imidazolidine | 2 6-Dichloro-N-2-imidazolidinylidenebenzenamine | Chlofazoline | Clonidin | Clonidina | Clonidine | Clonidinum	GJSURZIOUXUGAL-UHFFFAOYSA-N	2803
463	DB00576	APRD00684	Sulfamethizole	144-82-1	25W8454H16	Sulfamethizol | Sulfaméthizol | Sulfamethizole | Sulfamethizolum | Sulfamethylthiadiazole | Sulfametizol	VACCAVUAMIDAGB-UHFFFAOYSA-N	5328
464	DB00577	APRD00697	Valaciclovir	124832-26-4	MZ1IW7Q79D	L-Valine ester with 9-((2-hydroxyethoxy)methyl)guanine | L-Valine 2-((2-amino-1 6-dihydro-6-oxo-9H-purin-9-yl)methoxy)ethyl ester | Valaciclovir | Valaciclovirum | Valacyclovir	HDOVUKNUBWVHOX-QMMMGPOBSA-N	60773
465	DB00578	APRD00846	Carbenicillin	4697-36-3	G42ZU72N5G	(2S 5R 6R)-6-{[carboxy(phenyl)acetyl]amino}-3 3-dimethyl-7-oxo-4-thia-1-azabicyclo[3.2.0]heptane-2-carboxylic acid | Carbenicilina | Carbenicillin | Carbenicilline | Carbenicillinum | Carboxybenzylpenicillin | CBPC | N-(2-carboxy-3 3-dimethyl-7-oxo-4-thia-1-azabicyclo(3.2.0)hept-6-yl)-2-phenylmalonamic acid | ?-carboxybenzylpencillin | ?-phenyl(carboxymethylpenicillin)	FPPNZSSZRUTDAP-UWFZAAFLSA-N	20824
466	DB00579	APRD01085	Mazindol	22232-71-9	C56709M5NH	Mazindol | Mazindolo | Mazindolum	ZPXSCAKFGYXMGA-UHFFFAOYSA-N	4020
467	DB00580	APRD00183 | DB07576	Valdecoxib	181695-72-7	2919279Q3W	Valdecoxib	LNPDTQAFDNKSHK-UHFFFAOYSA-N	119607
468	DB00581	APRD01063	Lactulose	4618-18-2	9XH2P2N8EP	4-O-beta-D-Galactopyranosyl-D-fructofuranose | 4-O-beta-D-Galactopyranosyl-D-fructose | Lactulosa | Lactulose | Lactulosum	JCQLYHFGKNRPGE-FCVZTGTOSA-N	11333
469	DB00582	APRD00543	Voriconazole	137234-62-9	JFU09I87TR	(R-(R* S*))-alpha-(2 4-difluorophenyl)-5-fluoro-beta-methyl-alpha-(1H-1 2 4-triazol-1-ylmethyl)-4-pyrimidineethanol | (?R ?S)-?-(2 4-difluorophenyl)-5-fluoro-?-methyl-?(1H-1 2 4-triazol-1-ylmethyl)-4-pyrimidineethanol | VCZ | Voriconazol | Voriconazole | Voriconazolum	BCEHBSKCWLPMDN-MGPLVRAMSA-N	71616
470	DB00583	APRD01070	Levocarnitine	541-15-1	0G389FZZ9M	(-)-Carnitine | (-)-L-Carnitine | (R)-Carnitine | 3-Carboxy-2-hydroxy-N N N-trimethyl-1-propanaminium hydroxide inner salt | Carnitina | Carnitine | L-Carnitine | Levocarnitin | Levocarnitina | Lévocarnitine | Levocarnitine | Levocarnitinum | Vitamin BT	PHIQHXFUZVPYII-ZCFIWIBFSA-N	10917
471	DB00584	APRD00510	Enalapril	75847-73-3	69PN84IO1A	(S)-1-(N-(1-(ethoxycarbonyl)-3-phenylpropyl)-L-alanyl)-L-proline | (S)-1-{(S)-2-[1-((S)-Ethoxycarbonyl)-3-phenyl-propylamino]-propionyl}-pyrrolidine-2-carboxylic acid | 1-(N-((S)-1-carboxy-3-phenylpropyl)-L-alanyl)-L-proline 1'-ethyl ester | ánalapril | Enalapril | Enalaprila | Enalaprilum	GBXSMTUPTTWBMN-XIRDDKMYSA-N	5388962
472	DB00585	APRD00706	Nizatidine	76963-41-2	P41PML4GHR	N-(4-(6-Methylamino-7-nitro-2-thia-5-aza-6-hepten-1-yl)-2-thiazolylmethyl)-N N-dimethylamine | Nizatidina | Nizatidine | Nizatidinum	SGXXNSQHWDMGGP-UHFFFAOYSA-N	4513
473	DB00586	APRD00527	Diclofenac	15307-86-5	144O8QL0L1	[2-(2 6-dichloroanilino)phenyl]acetic acid | 2-((2 6-dichlorophenyl)amino)benzeneacetic acid | Diclofenac | Diclofenac acid | Diclofenaco | Diclofenacum	DCOPUUMXTXDBNB-UHFFFAOYSA-N	3033
474	DB00587	APRD00637	Cinalukast	128312-51-6	5E1O433QAI	3'-((E)-2-(4-cyclobutyl-2-thiazolyl)vinyl)-2 2-diethylsuccinanilic acid | Cinalukast	BZMKNPGKXJAIDV-VAWYXSNFSA-N	6436135
475	DB00588	APRD00065	Fluticasone propionate	80474-14-2	O2GMZ0LF5W	Fluticasone propionate	WMWTYOKRWGGJOA-CENSZEJFSA-N	444036
476	DB00589	APRD00636	Lisuride	18016-80-3	E0QN3D755O	Lisurid | Lisurida | Lisuride | Lisuridum | N'-((8alpha)-9 10-Didehydro-6-methylergolin-8-yl)-N N-diethylurea	BKRGVLQUQGGVSM-KBXCAEBGSA-N	28864
477	DB00590	APRD00474	Doxazosin	74191-85-8	NW1291F1W8	1-(4-Amino-6 7-dimethoxy-2-chinazolinyl)-4-(2 3-dihydro-1 4-benzodioxixin-2-ylcarbonyl)piperazin | 1-(4-Amino-6 7-Dimethoxy-2-quinazolinyl)-4-(1 4-benzodioxan-2-ylcarbonyl)piperazin | Doxazosin | Doxazosina | Doxazosine | Doxazosinum	RUZYUOTYCVRMRZ-UHFFFAOYSA-N	3157
478	DB00591	APRD00977	Fluocinolone acetonide	67-73-2	0CD5FD6S2M	6alpha-fluorotriamcinolone acetonide | 6alpha 9alpha-difluoro-16alpha-hydroxyprednisolone 16 17-acetonide | 6?-fluorotriamcinolone acetonide | 6? 9?-difluoro-16?-hydroxyprednisolone 16 17-acetonide | acétonide de fluocinolone | acetónido de fluocinolona | fluocinolon acetonid | fluocinolone 16 17-acetonide | Fluocinolone acetonide | fluocinoloni acetonidum	FEBLZLNTKCEFIT-VSXGLTOVSA-N	6215
479	DB00592	APRD00225 | DB11514	Piperazine	110-85-0	1RTM4PAL0V	Diethylenediamine | Piperazidine | Piperazin | Piperazina	GLUUGHFHXGJENI-UHFFFAOYSA-N	4837
480	DB00593	APRD00318	Ethosuximide	77-67-8	5SEH9X1D1D	(±)-2-ethyl-2-methylsuccinimide | 2-ethyl-2-methylsuccinimide | 2-methyl-2-ethylsuccinimide | 3-ethyl-3-methyl-2 5-pyrrolidinedione | 3-ethyl-3-methylsuccinimide | 3-methyl-3-ethylpyrrolidine-2 5-dione | 3-methyl-3-ethylsuccinimide | Aethosuximide | Atysmal | Ethosuximid | éthosuximide | Ethosuximide | Ethosuximidum | Etosuximida | Thilopemal | ?-ethyl-?-methylsuccinimide | ?-methyl-?-ethylsuccin…	HAPOVYFOVVWLRS-UHFFFAOYSA-N	3291
481	DB00594	APRD00790 | EXPT00514	Amiloride	2609-46-3	7DZO8EB0Z3	3 5-diamino-N-carbamimidoyl-6-chloropyrazine-2-carboxamide | Amilorid | Amilorida | Amiloride | Amiloridum | Amipramidin | Amipramidine | Amyloride | N-amidino-3 5-diamino-6-chloropyrazinecarboxamide	XSDQTOBWRPYKKA-UHFFFAOYSA-N	16231
482	DB00595	APRD00019	Oxytetracycline	79-57-2	SLF0D9077S	5-Hydroxytetracycline | Embryostat | Hydroxytetracyclinum | Mepatar | Ossitetraciclina | Oxitetraciclina | Oxyterracin | Oxyterracine | Oxytetracyclin | Oxytétracycline | Oxytetracycline | Oxytetracycline (anhydrous) | Oxytetracycline amphoteric | Oxytetracyclinum	IWVCMVBTMGNXQD-PXOLEDIWSA-N	NA
483	DB00596	APRD01010	Ulobetasol	98651-66-2	9P6159HM7T	21-chloro diflorasone | Halobetasol | Ulobetasol | Ulobétasol | Ulobetasolum	LEHFPXVYPMWYQD-XHIJKXOTSA-N	5311167
484	DB00597	APRD00992	Gadoteridol	120066-54-8	0199MV609F	gadolinium 2 2' 2''-[10-(2-hydroxypropyl)-1 4 7 10-tetraazacyclododecane-1 4 7-triyl]triacetate | gadolinium-HP-DO3A | Gadoteridol | Gadoteridolum | GD-HP-DO 3A | Gd-HPDO3A	DPNNNPAKRZOSMO-UHFFFAOYSA-K	60714
485	DB00598	APRD01062	Labetalol	36894-69-6	R5H8897N95	3-Carboxamido-4-hydroxy-alpha-((1-methyl-3-phenylpropylamino)methyl)benzyl alcohol | 5-(1-Hydroxy-2-(1-methyl-3-phenylpropylamino)ethyl)salicylamide | Labétalol | Labetalol | Labetalolum | Labetolol	SGUAFYQXFOLMHL-UHFFFAOYSA-N	3869
486	DB00599	APRD00660	Thiopental	76-75-5	JI8Z5M7NA3	(±)-thiopental | 2-Thio-5-ethyl-5-sec-pentylbarbituric acid | 5-Ethyl-5-(1-methyl-butyl)-2-thioxo-dihydro-pyrimidine-4 6-dione | Penthiobarbital | Pentothiobarbital | Thiopental | Thiopentobarbital | Thiopentobarbitone | Thiopentobarbituric acid | Thiopentone | Tiopentale	IUJDSEJGGMCXSG-UHFFFAOYSA-N	1244
487	DB00600	APRD01121	Monobenzone	103-16-2	9L2KA76MG5	4-(Benzyloxy)phenol | 4-(Benzyloxyl)phenol | 4-(Phenylmethoxy)phenol | 4-Benzyloxy-phenol | 4-Benzyloxyphenol | Benzyl p-hydroxyphenyl ether | Hydrochinon monobenzylether | Hydroquinone benzyl ether | Hydroquinone monobenzyl ether | Monobenzona | Monobenzone | Monobenzonum | Monobenzyl hydroquinone | p-(Benzyloxy)phenol | p-Hydroxyphenyl benzyl ether	VYQNWZOUAUKGHI-UHFFFAOYSA-N	7638
488	DB00601	APRD01073 | DB08769	Linezolid	165800-03-3	ISQ9I6J12J	Linezolid | Linezolide | Linezolidum | N-(((S)-3-(3-Fluoro-4-morpholinophenyl)-2-oxo-5-oxazolidinyl)methyl)acetamide	TYZROVQLWOKYKF-ZDUSSCGKSA-N	441401
489	DB00602	APRD01058	Ivermectin	70288-86-7	8883YP2R6D	Ivermectin | Ivermectina | Ivermectine | Ivermectinum	SPBDXSGPUHCETR-CVSKBELMSA-N	46936176
490	DB00603	APRD00627	Medroxyprogesterone acetate	71-58-9	C2QI4IOI2G	(6?)-17-(Acetyloxy)-6-methylpreg-4-ene-3 20-dione | 17-Acetoxy-6?-methylprogesterone | 17?-hydroxy-6?-methylprogesterone acetate | 6-alpha-Methyl-17-alpha-acetoxyprogesterone | 6-alpha-Methyl-17-alpha-hydroxyprogesterone acetate | 6?-Methyl-17-acetoxy progesterone | 6?-Methyl-17?-hydroxyprogesterone acetate | 6?-Methyl-4-pregnene-3 20-dion-17?-ol acetate | Medroxyacetate progesterone | Medroxypro…	PSGAAPLEWMOORI-PEINSRQWSA-N	6279
491	DB00604	APRD00454	Cisapride	81098-60-4	UVL329170W	Cisaprid | Cisaprida | Cisapride | Cisapridum	DCSUBABJRXZOMT-IRLDBZIGSA-N	6917698
492	DB00605	APRD01243	Sulindac	38194-50-2	184SNS8VUH	(Z)-5-Fluoro-2-methyl-1-((p-(methylsulfinyl)phenyl)methylene)-1H-indene-3-acetic acid | cis-5-Fluoro-2-methyl-1-((4-(methylsulfinyl)phenyl)methylene)-1H-indene-3-acetic acid | cis-5-Fluoro-2-methyl-1-((p-methylsulfinyl)benzylidene)indene-3-acetic acid | Sulindac | Sulindaco | Sulindacum	MLKXDPUZXIRXEP-MFOYZWKCSA-N	1548887
493	DB00606	APRD00895 | EXPT01082	Cyclothiazide	2259-96-3	P71U09G5BW	6-chloro-3-(2-norbornen-5-yl)-7-sulfamyl-3 4-dihydro-1 2 4-benzothiadiazine 1 1-dioxide | 6-chloro-3 4-dihydro-3-(2-norbornen-5-yl)-2H-1 2 4-benzothiadiazine-7-sulfonamide 1 1-dioxide | 6-chloro-3 4-dihydro-3-(2-norbornen-5-yl)-7-sulfamoyl-1 2 4-benzothiadiazine 1 1-dioxide | 6-chloro-3 4-dihydro-3-(5-norbornen-2-yl)-2H-1 2 4-benzothiadiazine-7-sulfonamide 1 1-dioxide | Ciclotiazida | Ciclotiazid…	BOCUKUHCLICSIY-UHFFFAOYSA-N	2910
494	DB00607	APRD01130 | DB08269	Nafcillin	147-52-4	4CNZ27M7RV	(2-ethoxy-1-naphthalenyl)penicillin | (2-ethoxy-1-naphthyl)penicillin | (2S 5R 6R)-6-[(2-ethoxy-1-naphthoyl)amino]-3 3-dimethyl-7-oxo-4-thia-1-azabicyclo[3.2.0]heptane-2-carboxylic acid | 6-(2-ethoxy-1-naphthamido)penicillanic acid | Nafcilina | Nafcillin | Nafcilline | Nafcillinum | Naphcillin	GPXLMGHLHQJAGZ-JTDSTZFVSA-N	8982
495	DB00608	APRD00468	Chloroquine	54-05-7	886U3H6UFF	Chloraquine | Chlorochin | Chloroquina | Chloroquine | Chloroquinium | Chloroquinum | Cloroquina | N4-(7-chloro-4-quinolinyl)-N1 N1-diethyl-1 4-pentanediamine	WHTVZRBIWZFKQO-UHFFFAOYSA-N	2719
496	DB00609	APRD00961	Ethionamide	536-33-4	OAY8ORS3CQ	2-ethyl-4-thiopyridylamide | 2-ethylthioisonicotinamide | ETH | Ethinamide | Ethionamide | Ethionamidum | Ethioniamide | Ethylisothiamide | Ethyonomide | Etionamid | Etionamida | Etionamide | Etioniamid | ETP	AEOCXXJPGCBFJA-UHFFFAOYSA-N	3287
497	DB00610	APRD00555	Metaraminol	54-49-9	818U2PZ2EH	(-)-Erythro-metaraminol | 1-(m-Hydroxyphenyl)-2-amino-1-propanol | 1-Metaraminol | 2-Amino-1-(m-hydroxyphenyl)-1-propanol | 3-Hydroxyphenylisopropanolamine | alpha-(1-Aminoethyl)-3-hydroxybenzenemethanol | alpha-(m-Hydroxyphenyl)-beta-aminopropanol | Hydroxynorephedrine | L-Metaraminol | m-Hydroxy norephedrine | m-Hydroxyphenylpropanolamine | m-Hydroxypropadrine | Metaraminol | Métaraminol | Meta…	WXFIGDLSSYIKKV-RCOVLWMOSA-N	5906
498	DB00611	APRD00835	Butorphanol	42408-82-2	QV897JC36D	(?)-17-(cyclobutylmethyl)morphinan-3 14-diol | (?)-butorphanol | (?)-N-cyclobutylmethyl-3 14-dihydroxymorphinan | Butorfanol | Butorphanol | Butorphanolum	IFKLAQQSCNILHL-QHAWAJNXSA-N	5361092
499	DB00612	APRD00257	Bisoprolol	66722-44-9	Y41JS2NL6U	(+-)-1-((alpha-(2-Isopropoxyethoxy)-p-tolyl)oxy)-3-(isopropylamino)-2-propanol | (RS)-1-(4-(2-Isopropoxyethoxymethyl)phenoxy)-3-(isopropylamino)-2-propanol | Bisoprolol | Bisoprololum	VHYCDWMUTMEGQY-UHFFFAOYSA-N	2405
500	DB00613	APRD00796	Amodiaquine	86-42-0	220236ED28	Amodiaquina | Amodiaquine | Amodiaquinum	OVCDSSHSILBFBN-UHFFFAOYSA-N	2165
501	DB00614	APRD00988	Furazolidone	67-45-8	5J9CPU3RE0	3-(5'-Nitrofurfuralamino)-2-oxazolidone | 3-[(5-Nitrofurfurylidene)amino]-2-oxazolidinone | 3-[(5-Nitrofurfurylidene)amino]-2-oxazolidone | 3-[(5-Nitrofurylidene)amino]-2-oxazolidone | 3-{[(5-nitro-2-furanyl)methylene]amino}-2-oxazolidinone | 5-Nitro-N-(2-oxo-3-oxazolidinyl)-2-furanmethanimine | Furazolidona | Furazolidonum | FZL | N-(5-Nitro-2-furfurylidene)-3-amino-2-oxazolidone | N-(5-Nitro-2-…	PLHJDBGFXBMTGZ-UHFFFAOYSA-N	3435
502	DB00615	APRD00094	Rifabutin	72559-06-9	1W306TDA6S	1 4-Dihydro-1-deoxy-1' 4-didehydro-5'-(2-methylpropyl)-1-oxorifamycin XIV | 4-Deoxo-3 4-(2-spiro(N-isobutyl-4-piperidyl)-2 5-dihydro-1H-imidazo)-rifamycin S | 4-N-isobutylspiropiperidylrifamycin S | Ansamicin | Ansamycin | Rifabutin | Rifabutina | Rifabutine | Rifabutinum	ATEBXHFBFRCZMA-VXTBVIBXSA-N	6323490
503	DB00616	APRD00027	Candoxatril	123122-55-4	ACP75508EE	[4(S)-cis]-4-[[[1-[3-[(2 3-dihydro-1H-Indeb5-yl)oxy]-2-[(2-methoxyethoxy)methyl]-3-oxopropyl]cyclopentyl]carbonyl]amino]cyclohexanecarboxylic acid | 4-({1-[(S)-2-(indan-5-yloxycarbonyl)-3-(2-methoxy-ethoxy)-propyl]-cyclopentanecarbonyl}-amino)-cyclohexanecarboxylic acid | Candoxatril	ZTWZVMIYIIVABD-OEMFJLHTSA-N	NA
504	DB00617	APRD00236	Paramethadione	115-67-3	Z615FRW64N	Parametadiona | Parametadione | Paramethadione | Paramethadionum	VQASKUSHBVDKGU-UHFFFAOYSA-N	8280
505	DB00618	APRD00272	Demeclocycline	127-33-3	5R5W9ICI6O	[4S-(4? 4a? 5a? 6? 12a?)]-7-chloro-4-(dimethylamino)1 4 4a 5 5a 6 11 12a-octahydro-3 6 10 12 12a-pentahydroxy-1 11-dioxo-2-naphthacenecarboxamide | 6-demethyl-7-chlorotetracycline | 7-chloro-6-demethyltetracycline | Demeclociclina | Demeclocycline | Demeclocyclinum | Demethylchlortetracyclin | Demethylchlortetracycline | DMCT | DMCTC	FMTDIUIBLCQGJB-SEYHBJAFSA-N	NA
506	DB00619	APRD01028 | DB03261 | EXPT02967	Imatinib	152459-95-5	BKJ8M8G5HI	Imatinib | Imatinibum | ?-(4-methyl-1-piperazinyl)-3'-((4-(3-pyridyl)-2-pyrimidinyl)amino)-p-toluidide	KTUFNOKKBVMGRW-UHFFFAOYSA-N	5291
507	DB00620	APRD00422	Triamcinolone	124-94-7	1ZK20VI6TY	11? 16? 17? 21-tetrahydroxy-9?-fluoro-1 4-pregnadiene-3 20-dione | 9-fluoro-11? 16? 17 21-tetrahydroxypregna-1 4-diene-3 20-dione | 9?-fluoro-11? 16? 17 21-tetrahydroxypregna-1 4-diene-3 20-dione | 9?-fluoro-11? 16? 17? 21-tetrahydroxypregna-1 4-diene-3 20-dione | 9?-fluoro-16?-hydroxyprednisolone | Fluoxyprednisolone | Tiamcinolonum | Triamcinolona | Triamcinolone | Triamcinolonum	GFNANZIMVAIWHM-OBYCQNJPSA-N	31307
508	DB00621	APRD01151	Oxandrolone	53-39-4	7H6TM3CT4L	Ossandrolone | Oxandrolon | Oxandrolona | Oxandrolone | Oxandrolonum	QSLJIVKCVHQPLV-PEMPUTJUSA-N	5878
509	DB00622	APRD00088	Nicardipine	55985-32-5	CZ5312222S	Nicardipine | Nicardipino | Nicardipinum	ZBBHBTPTTSWHBA-UHFFFAOYSA-N	4474
510	DB00623	APRD00633	Fluphenazine	69-23-8	S79426A41Z	1-(2-hydroxyethyl)-4-(3-(trifluoromethyl-10-phenothiazinyl)propyl)-piperazine | 10-(3-(2-hydroxyethyl)piperazinopropyl)-2-(trifluoromethyl)phenothiazine | 10-(3'-(4''-(?-hydroxyethyl)-1''-piperazinyl)-propyl)-3-trifluoromethylphenothiazine | 2-(4-(3-[2-(trifluoromethyl)-10H-phenothiazin-10-yl]propyl)-1-piperazinyl)ethanol | 2-(trifluoromethyl)-10-(3-(1-(?-hydroxyethyl)-4-piperazinyl)propyl)phenot…	PLDUPXSUYLZYBN-UHFFFAOYSA-N	3372
511	DB00624	APRD00433 | DB05275 | DB05720	Testosterone	58-22-0	3XMK78S47O	17beta-hydroxy-4-androsten-3-one | 4-androsten-17?-ol-3-one | Mertestate | Testosteron | Testosterona | Testosterone | Testostérone | Testosteronum | Virosterone	MUMGGOZAMZWBJJ-DYKIIFRCSA-N	6013
512	DB00625	APRD00059 | DB07709	Efavirenz	154598-52-4	JE6H2O27P8	(S)-6-chloro-4-(Cyclopropylethynyl)-1 4-dihydro-(S)-6-chloro-4-(cyclopropylethynyl)-1 4-dihydro-4-(trifluoromethyl)-2H-3 1-benzoxazin-2-one4-(trifluoromethyl)-2H-3 1-benzoxazin-2-one | (S)-6-chloro-4-cyclopropylethynyl-4-trifluoromethyl-1 4-dihydro-benzo[d][1 3]oxazin-2-one | 6-chloro-4-(2-cyclopropyl-1-ethynyl)-4-trifluoromethyl-(4S)-1 4-dihydro-2H-benzo[d][1 3]oxazin-2-one | Efavirenz | Éfavire…	XPOQHMRABVBWPR-ZDUSSCGKSA-N	64139
513	DB00626	APRD00816	Bacitracin	1405-87-4	DDA3RRX0P7	Bacitracin | Bacitracin A | Bacitracina	CLKOFPXJLQSYAH-ABRJDSQDSA-N	10909430
514	DB00627	APRD00536 | NUTR00042	Niacin	59-67-6	2679MF687A	3-carboxypyridine | 3-Pyridinecarboxylic acid | 3-Pyridylcarboxylic acid | Acide nicotinique | ácido nicotínico | Acidum Nicotinicum | anti-pellagra vitamin | m-pyridinecarboxylic acid | Niacin | Niacina | Nicotinic acid | Nikotinsäure | pyridine-?-carboxylic acid | Vitamin B3 | ?-pyridinecarboxylic acid	PVNIIMVLHYAWGP-UHFFFAOYSA-N	938
515	DB00628	APRD00881	Clorazepic acid	23887-31-2	D51WO0G0L4	7-chloro-2 3-dihydro-2 2-dihydroxy-5-phenyl-1H-1 4-benzodiazepine-3-carboxylic acid | Chlorazepate | Clorazepate | Clorazepic acid	XDDJGVMJFWAHJX-UHFFFAOYSA-N	2809
516	DB00629	APRD00487	Guanabenz	5051-62-7	GGD30112WC	Guanabenz | Guanabenzo | Guanabenzum	WDZVGELJXXEGPV-YIXHJXPBSA-N	5702063
517	DB00630	APRD00561	Alendronic acid	66376-36-1	X1J18R4W8P	(4-amino-1-hydroxybutane-1 1-diyl)bis(phosphonic acid) | (4-amino-1-hydroxybutylidene)bisphosphonic acid | 4-amino-1-hydroxybutane-1 1-diphosphonic acid | ABDP | Acide Alendronique | Acido Alendronico | Acidum Alendronicum | Alendronate | Alendronic acid	OGSPWJRAVKPPFI-UHFFFAOYSA-N	2088
518	DB00631	APRD00878 | DB06189 | DB07554	Clofarabine	123318-82-1	762RDY0Y2H	(2R 3R 4S 5R)-5-(6-amino-2-chloropurin-9-yl)-4-fluoro-2-(hydroxymethyl)oxolan-3-ol | 2-chloro-9-(2-deoxy-2-fluoro-?-D-arabinofuranosyl)adenine | 2-chloro-9-(2'-deoxy-2'-fluoro-?-D-arabinofuranosyl)adenine | CAFdA | Cl-F-Ara-A | Clofarabin | Clofarabina | Clofarabine | Clofarabinum	WDDPHFBMKLOVOX-AYQXTPAHSA-N	119182
519	DB00632	APRD00933	Docosanol	661-19-8	9G1OE216XY	1-Docosanol | Behenic alcohol | Behenyl alcohol | Docosan-1-ol | Docosanol | Docosyl alcohol | N-Docosanol	NOPFSRXAKWQILS-UHFFFAOYSA-N	12620
520	DB00633	APRD00578	Dexmedetomidine	113775-47-6	67VB76HONO	(+)-4-((S)-alpha 2 3-Trimethylbenzyl)imidazole | (+)-4-((S)-? 2 3-trimethylbenzyl)imidazole | Dexmedetomidin | Dexmedetomidina | Dexmédétomidine | Dexmedetomidine | Dexmedetomidinum	CUHVIMMYOGQXCV-NSHDSACASA-N	5311068
521	DB00634	APRD00452	Sulfacetamide	144-80-9	4965G3J0F5	Acetosulfamine | N-((p-Aminophenyl)sulfonyl)acetamide | N-(p-Aminobenzenesulfonyl)acetamide | N-[(p-Aminophenyl)sulfonyl]acetamide | N-Acetyl-4-aminobenzenesulfonamide | N-Acetylsulfanilamide | N-Sulfanilylacetamide | N-Sulphanilylacetamide | N'-acetylsulfanilamide | N(1)-Acetyl-4-aminophenylsulfonamide | N(1)-Acetylsulfanilamide | p-Aminobenzenesulfonacetamide | p-Aminobenzenesulfonoacetamide | …	SKIVFJLNDNKQPD-UHFFFAOYSA-N	5320
522	DB00635	APRD00340	Prednisone	53-03-2	VB0R961HZT	1 2-Dehydrocortisone | 1 4-Pregnadiene-17? 21-diol-3 11 20-trione | 17 21-Dihydroxypregna-1 4-diene-3 11 20-trione | Dehydrocortisone | Prednisona | Prednisone | Prednisonum	XOFYZVNMUHMLCC-ZPOLXVRWSA-N	5865
523	DB00636	APRD00879	Clofibrate	637-07-0	HPN91K7FU3	2-(4-Chlorophenoxy)-2-methylpropanoic acid ethyl ester | 2-(p-Chlorophenoxy)-2-methylpropionic acid ethyl ester | alpha-(p-Chlorophenoxy)isobutyric acid ethyl ester | alpha-p-Chlorophenoxyisobutyryl ethyl ester | Clofibrate | Clofibrato | Clofibratum | EPIB | Ethyl 2-(p-chlorophenoxy)isobutyrate | Ethyl chlorophenoxyisobutyrate | Ethyl clofibrate | Liprin	KNHUKKLJHYUCFP-UHFFFAOYSA-N	2796
524	DB00637	APRD00585	Astemizole	68844-77-9	7HU6337315	1-(p-Fluorobenzyl)-2-((1-(2-(p-methoxyphenyl)ethyl)piperid-4-yl)amino)benzimidazole | 1-(p-Fluorobenzyl)-2-((1-(p-methoxyphenethyl)-4-piperidyl)amino)benzimidazole | Astemizol | Astémizole | Astemizole | Astemizolum	GXDALQBWZGODGZ-UHFFFAOYSA-N	2247
525	DB00638	APRD01034	Inulin	9005-80-5	JOS53KRJ01		JYJIGFIDKWBXDU-MNNPPOADSA-N	24763
526	DB00639	APRD00834	Butoconazole	64872-76-0	0Q771797PH	1-[4-(4-Chloro-phenyl)-2-(2 6-dichloro-phenylsulfanyl)-butyl]-1H-imidazole | Butoconazol | Butoconazole | Butoconazolum	SWLMUYACZKCSHZ-UHFFFAOYSA-N	47472
527	DB00640	APRD00132 | DB06639	Adenosine	58-61-7	K72T3FS567	(2R 3R 4S 5R)-2-(6-aminopurin-9-yl)-5-(hydroxymethyl)oxolane-3 4-diol | 6-Amino-9-beta-D-ribofuranosyl-9H-purine | 9-beta-D-Ribofuranosidoadenine | 9-beta-D-Ribofuranosyl-9H-purin-6-amine | 9-?-D-ribofuranosyl-9H-purin-6-amine | Ade-Rib | Adenin riboside | Adenine Deoxyribonucleoside | Adenogesic | Adenosin | Adenosina | Adénosine | Adenosine | Adenosinum | Ado | beta-D-Adenosine	OIRDTQYFTABQOQ-KQYNXXCUSA-N	60961
528	DB00641	APRD00104	Simvastatin	79902-63-9	AGG2FN16EV	2 2-dimethylbutyric acid 8-ester with (4R 6R)-6-(2-((1S 2S 6R 8S 8aR)-1 2 6 7 8 8a-hexahydro-8-hydroxy-2 6-dimethyl-1-naphthyl)ethyl)tetrahydro-4-hydroxy-2H-pyran-2-one | Simvastatin | Simvastatina | Simvastatine | Simvastatinum	RYMZZMVNJRMUDD-HGQWONQESA-N	54454
529	DB00642	APRD00573 | EXPT02075	Pemetrexed	137281-23-3	04Q9AIZ7NO	Pemetrexed	WBXPDJSOTKVWSJ-ZDUSSCGKSA-N	446556
530	DB00643	APRD01086	Mebendazole	31431-39-7	81G6I5V05I	(5-benzoyl-1H-benzimidazol-2-yl)-carbamic acid methyl ester | MBDZ | Mebendazol | Mébendazole | Mebendazole | Mebendazolum	OPXLLQIJSORQAM-UHFFFAOYSA-N	4030
531	DB00644	APRD01001	Gonadorelin	33515-09-2	9O7312W37G	GnRH | Gonadorelin | Gonadorelina | Gonadoréline | Gonadorelinum | Gonadotropin-releasing hormone	XLXSAKCOAKORKW-UHFFFAOYSA-N	36523
532	DB00645	APRD00940	Dyclonine	586-60-7	078A24Q30O	1-(4-Butoxyphenyl)-3-(1-piperidinyl)-1-propanone | 2-(1-piperidyl)ethyl p-butoxyphenyl ketone | 3-piperidino-4'-butoxypropiophenone | 4-butoxy-?-piperidinopropiophenone | 4-n-butoxy-?-(1-piperidyl)propiophenone | 4'-butoxy-3-piperidinopropiophenone | Diclonina | Dyclocaine | Dyclonin | Dyclonine | Dycloninum	BZEWSEKUUPWQDQ-UHFFFAOYSA-N	3180
533	DB00646	APRD01146	Nystatin	1400-61-9	BDF1O1C72E	Nistatina | NYS | Nystatin | Nystatine | Nystatinum	ZDFDJJJGIRGMBE-AFARJNEBSA-N	11953884
534	DB00647	APRD00548	Dextropropoxyphene	469-62-5	S2F83W92TK	d-Propoxyphene | Destropropossifene | Dextropropoxifeno | Dextropropoxyphen | Dextropropoxyph?ne | Dextropropoxyphene | Dextropropoxyphenum | Dextroproxifeno | Propoxyphene	XLMALTXPSGQGBX-GCJKJVERSA-N	10100
535	DB00648	APRD00494	Mitotane	53-19-0	78E4J5IB5J	Mitotan | Mitotane | Mitotano | Mitotanum	JWBOIMRXGHLCPP-UHFFFAOYSA-N	4211
536	DB00649	APRD00440	Stavudine	3056-17-5	BO9LE4QFZF	1-(2 3-Dideoxy-beta-D-glycero-pent-2-enofuranosyl)thymine | 2' 3'-Didehydro-3'-deoxythimidine | 3'-Deoxy-2'-thymidinene | Estavudina | Sanilvudine | Stavudin | Stavudine | Stavudinum | STV	XNKLLVCARDGLGL-JGVFFNPUSA-N	18283
537	DB00650	APRD00698	Leucovorin	58-05-9	Q573I9DVLP	(5-formyl-5 6 7 8-tetrahydropteroyl)glutamate | 10-Formyl-7 8-dihydrofolic acid | 5-Formyl-5 6 7 8-tetrahydrofolic acid | 5-Formyl-5 6 7 8-tetrahydropteroyl-L-glutamic acid | 5-Formyltetrahydrofolate | 5-formyltetrahydrofolic acid | Acide folinique | Acido folinico | Folinate | Folinic acid | L(-)-5-Formyl-5 6 7 8-tetrahydrofolic acid | Leucovorinum | N-(5-formyl-5 6 7 8-tetrahydropteroyl)-L-glut…	VVIAGPKUTFNRDU-ABLWVSNPSA-N	6006
538	DB00651	APRD00769	Dyphylline	479-18-5	263T0E9RR9	(±)-7-(2 3-dihydroxypropyl)theophylline | (±)-diprophylline | (±)-dyphylline | (1 2-dihydroxy-3-propyl)thiophyllin | 1 3-dimethyl-7-(2 3-dihydroxypropyl)xanthine | 7-(2 3-dihydroxypropyl)-1 3-dimethylxanthine | 7-(2 3-dihydroxypropyl)-3 7-dihydro-1 3-dimethyl-1H-purine-2 6-dione | 7-(2 3-dihydroxypropyl)theophylline | 7-(? ?-dihydroxypropyl)theophylline | Dihydroxypropyl theopylin | Diprofilina |…	KSCFJBIXMNOVSH-UHFFFAOYSA-N	3182
539	DB00652	APRD01173	Pentazocine	359-83-1	768DQ5A5AI	Pentazocin | Pentazocina | Pentazocine | Pentazocinum	VOKSWYLNZZRQPF-GDIGMMSISA-N	441278
540	DB00653	APRD01080	Magnesium sulfate	7487-88-9	ML30MJ2U7I	Magnesium sulfate (1:1) | Magnesium sulfate anhydrous | Magnesium sulphate | magnesium(II) sulfate | Magnesiumsulfat | MgSO4	CSNNHWWHGAXBCP-UHFFFAOYSA-L	24083
541	DB00654	APRD01065	Latanoprost	130209-82-4	6Z5B6HVF6O	isopropyl (Z)-7-((1R 2R 3R 5S)-3 5-dihydroxy-2-((3R)-3-hydroxy-5-phenylpentyl)cyclopentyl)-5-heptenoate | Latanoprost | Latanoprostum | propan-2-yl (5Z)-7-{(1R 2R 3R 5S)-3 5-dihydroxy-2-[(3R)-3-hydroxy-5-phenylpentyl]cyclopentyl}hept-5-enoate	GGXICVAJURFBLW-CEYXHVGTSA-N	5311221
542	DB00655	APRD00588	Estrone	53-16-7	2DI9HA706A	3-Hydroxy-1 3 5(10)-estratrien-17-one | Estrona | Estrone | Estronum | Follicular hormone | Folliculin | Oestrone	DNXHEGUUPJUMQT-CBZIJGRNSA-N	5870
543	DB00656	APRD00533	Trazodone	19794-93-5	YBK48BXK30	2-(3-[4-(3-chlorophenyl)-1-piperazinyl]propyl)[1 2 4]triazolo[4 3-a]pyridin-3(2H)-one | Trazodona | Trazodone | Trazodonum	PHLBKPHSAVXXEF-UHFFFAOYSA-N	5533
544	DB00657	APRD00458	Mecamylamine	60-40-2	6EE945D3OK	Mecamylamine	IMYZQPCYWPFTAG-UHFFFAOYSA-N	4032
545	DB00658	APRD01226	Sevelamer	52757-95-6	941N5DUU5C	Sevelamer | Sévélamer | Sevelamero | Sevelamerum	ZNSIZMQNQCNRBW-UHFFFAOYSA-N	3085017
546	DB00659	APRD00661	Acamprosate	77337-76-9	N4K14YGM3J	3-Acetamido-1-propanesulfonic acid | Acamprosate | Acamprosato | Acamprosatum | N-acetyl homotaurine | N-Acetylhomotaurine	AFCGFAGUEYAMAO-UHFFFAOYSA-N	71158
547	DB00660	APRD00514	Metaxalone	1665-48-1	1NMA9J598Y	Metassalone | Metaxalon | Metaxalona | Metaxalone | Metaxalonum	IMWZZHHPURKASS-UHFFFAOYSA-N	15459
548	DB00661	APRD00335	Verapamil	52-53-9	CJ0O37KU29	Iproveratril | Vérapamil | Verapamil | Verapamilo | Verapamilum	SGTNSNPWRIOYBX-UHFFFAOYSA-N	2520
549	DB00662	APRD01277	Trimethobenzamide	138-56-7	W2X096QY97	N-[[4-(2-dimethylaminoethoxy)phenyl]methyl]-3 4 5-trimethoxybenzamide | Trimethobenzamide | Trimethobenzamidum | Trimetobenzamida	FEZBIKUBAYAZIU-UHFFFAOYSA-N	5577
550	DB00663	APRD00975	Flumethasone	2135-17-3	LR3CD8SX89	6alpha 9-Difluoro-11beta 17 21-trihydroxy-16alpha-methylpregna-1 4-diene-3 20-dione | Flumetasona | Flumétasone | Flumetasone | Flumetasonum | Flumethasone	WXURHACBFYSXBI-GQKYHHCASA-N	16490
551	DB00664	APRD00517	Sulfametopyrazine	152-47-6	T6BL4ZC15G	Solfametopirazina | Sulfalene | Sulfaleno | Sulfalenum | Sulfamethopyrazine	KXRZBTAEDBELFD-UHFFFAOYSA-N	9047
552	DB00665	APRD00150	Nilutamide	63612-50-0	51G6I8B902	5 5-Dimethyl-3-(? ? ?-trifluoro-4-nitro-m-tolyl)hydantoin | Nilutamida | Nilutamide | Nilutamidum	XWXYUMMDTVBTOU-UHFFFAOYSA-N	4493
553	DB00666	APRD01129	Nafarelin	76932-56-4	1X0094V6JV	Nafarelin | Nafarelina | Nafaréline | Nafarelinum	RWHUEXWOYVBUCI-ITQXDASVSA-N	16132147
554	DB00668	APRD00450 | EXPT00496	Epinephrine	51-43-4	YKH834O4BH	(?)-(R)-epinephrine | (?)-3 4-dihydroxy-?-((methylamino)methyl)benzyl alcohol | (?)-adrenaline | (R)-(-)-Adnephrine | (R)-(-)-Adrenaline | (R)-(-)-Epinephrine | (R)-(-)-Epirenamine | (R)-(?)-adrenaline | 4-[(1R)-1-Hydroxy-2-(methylamino)ethyl]-1 2-benzenediol | Adrénaline | Adrenaline | Epinefrin | Epinefrina | Epinephrin | Epinephrine | Epinephrinum | L-Adrenaline | Levoepinephrine	UCTWMZQNUQWSLP-VIFPVBQESA-N	5816
555	DB00669	APRD00379	Sumatriptan	103628-46-2	8R78F6L9VO	(3-[2-(dimethylamino)ethyl]-1H-indol-5-yl)-N-methylmethanesulfonamide | 1-[3-(2-dimethylaminoethyl)-1H-indol-5-yl]-N-methyl-methanesulfonamide | 3-(2-(dimethylamino)ethyl)-N-methyl-1H-indole-5-methanesulfonamide | 3-[2-(dimethylamino)ethyl]-N-methylindole-5-methanesulfonamide | Sumatriptan | Sumatriptán | Sumatriptanum	KQKPFRSPSRPDEB-UHFFFAOYSA-N	5358
556	DB00670	APRD00515	Pirenzepine	28797-61-7	3G0285N20N	11-((4-Methyl-1-piperazinyl)acetyl)-5 11-dihydro-6H-pyrido(2 3-b)(1 4)benzodiazepin-6-one | Pirenzepin | Pirenzepina | Pirenzépine | Pirenzepine | Pirenzepinum	RMHMFHUVIITRHF-UHFFFAOYSA-N	4848
557	DB00671	APRD00583	Cefixime	79350-37-1	XZ7BG04GJX	(?)-cefixim | Cefixim | Cefixima | Céfixime | Cefixime | Cefixime anhydrous | Cefiximum	OKBVVJOGVLARMR-QSWIMTSFSA-N	5362065
558	DB00672	APRD00029	Chlorpropamide	94-20-2	WTM2C3IL2X	1-(p-chlorobenzenesulfonyl)-3-propylurea | 1-(p-chlorophenylsulfonyl)-3-propylurea | 1-propyl-3-(p-chlorobenzenesulfonyl)urea | 4-chloro-N-((propylamino)carbonyl)benzenesulfonamide | 4-chloro-N-[(propylamino)carbonyl]benzenesulfonamide | Chlorpropamid | Chlorpropamide | Chlorpropamidum | Clorpropamida | N-(4-chlorophenylsulfonyl)-N'-propylurea | N-(p-chlorobenzenesulfonyl)-N'-propylurea | n-propy…	RKWGIWYCVPQPMF-UHFFFAOYSA-N	2727
559	DB00673	APRD00100	Aprepitant	170729-80-3	1NF15YR6UY	Aprepitant | Aprépitant | Aprepitantum	ATALOFNDEOCMKK-OITMNORJSA-N	6918365
560	DB00674	APRD00206 | EXPT01628	Galantamine	357-70-0	0D3Q044KCA	(-)-Galanthamine | Galantamina | Galantamine | Galanthamine	ASUTZQLVASHGKV-JDFRZJQESA-N	9651
561	DB00675	APRD00123	Tamoxifen	10540-29-1	094ZI81Y45	(Z)-2-(4-(1 2-Diphenyl-1-butenyl)phenoxy)-N N-dimethylethanamine | (Z)-2-(para-(1 2-Diphenyl-1-butenyl)phenoxy)-N N-dimethylamine | 1-p-beta-Dimethylaminoethoxyphenyl-trans-1 2-diphenylbut-1-ene | 1-para-beta-Dimethylaminoethoxyphenyl-trans-1 2-diphenylbut-1-ene | Tamoxifen | Tamoxif?ne | Tamoxifene | Tamoxifeno | Tamoxifenum | trans-Tamoxifen	NKANXQFJJICGDU-QPLCGJKRSA-N	2733526
562	DB00676	APRD00821 | DB02775 | EXPT00792	Benzyl benzoate	120-51-4	N863NB338G	Acarobenzyl | Benylate | Benzevan | Benzoate de benzyle | Benzoesäurebenzylester | Benzoic acid phenylmethylester | Benzoic acid benzyl ester | Benzoic acid phenylmethyl ester | Benzyl benzoat | Benzylis benzoas | Phenylmethyl benzoate	SESFRYSPDFLNCH-UHFFFAOYSA-N	2345
563	DB00677	APRD00763	Isoflurophate	55-91-4	12UHW9R67N	DFP | Diisopropoxyphosphoryl fluoride | Diisopropyl fluorophosphate | Diisopropyl fluorophosphonate | Diisopropyl phosphofluoridate | Diisopropyl phosphorofluoridate | Diisopropylfluorophosphate | Diisopropylfluorophosphoric acid ester | Diisopropylphosphofluoridate | Diisopropylphosphorofluoridate | Fluorodiisopropyl phosphate | Fluorostigmine | Isofluorphate | Isoflurophate | Isoflurophosphate …	MUCZHBLJLSDCSD-UHFFFAOYSA-N	5936
564	DB00678	APRD00052	Losartan	114798-26-4	JMS50MPO89	(2-butyl-4-chloro-1-{[2'-(1H-tetrazol-5-yl)biphenyl-4-yl]methyl}-1H-imidazol-5-yl)methanol | 2-n-butyl-4-chloro-5-hydroxymethyl-1-[(2'-(1H-tetrazol-5-yl)biphenyl-4-yl)methyl]imidazole | Losartan	PSIFNNKUMBGKDQ-UHFFFAOYSA-N	3961
565	DB00679	APRD00596	Thioridazine	50-52-2	N3D6TG58NI	10-[2-(1-methyl-2-piperidyl)ethyl]-2-methylsulfanyl-phenothiazine | 2-Methylmercapto-10-(2-(N-methyl-2-piperidyl)ethyl)phenothiazine | 3-Methylmercapto-N-(2'-(N-methyl-2-piperidyl)ethyl)phenothiazine | Thioridazin | Thioridazine | Thioridazinum | Tioridazina	KLBQZWRITKRQQV-UHFFFAOYSA-N	5452
566	DB00680	APRD01124	Moricizine	31883-05-3	2GT1D0TMX1	[10-(3-Morpholin-4-yl-propionyl)-10H-phenothiazin-2-yl]-carbamic acid ethyl ester | Ethmozin | ethyl 10-(3-morpholinopropionyl)phenothiazine-2-carbamate | ethyl 10-(?-N-morpholinylpropionyl)phenothiazine-2-carbamate | Etmozin | Moracizin | Moracizina | Moracizine | Moracizinum | Moricizine	FUBVWMNBEHXPSU-UHFFFAOYSA-N	34633
567	DB00681	APRD00797	Amphotericin B	1397-89-3	7XU7A7DROE	Amfotericina B | AMPH-b | Amphotericin B | Amphotéricine B | Amphotericinum B | Liposomal amphotericin B	APKFDSVGJQXUKY-INPOYWNPSA-N	5280965
568	DB00682	APRD00341	Warfarin	81-81-2	5Q7ZVV76EI	4-Hydroxy-3-(3-oxo-1-phenylbutyl)coumarin | Coumafene | Warfarin | Warfarina | Zoocoumarin	PJVWKTKQMONHTI-UHFFFAOYSA-N	54678486
569	DB00683	APRD00680	Midazolam	59467-70-8	R60L0SM5BC	Midazolam | Midazolamum	DDLIGBOFAVUZHB-UHFFFAOYSA-N	4192
570	DB00684	APRD00582	Tobramycin	32986-56-4	VZ8RRZ51VK	3'-Deoxykanamycin B | Nebramycin 6 | O-3-Amino-3-deoxy-alpha-D-glucopyranosyl-(1-4)-O-(2 6-diamino-2 3 6-trideoxy-alpha-D-ribohexopyranosyl-(1-4))-2-deoxy-D-streptamine | Tobramicina | Tobramycin | Tobramycine | Tobramycinum	NLVFBUXFDBBNBW-PBSUHMDJSA-N	36294
571	DB00685	APRD01281	Trovafloxacin	147059-72-1	9F388J00UK	Trovafloxacin | trovafloxacino	WVPSKSLAZQPAKQ-CDMJZVDBSA-N	NA
572	DB00686	APRD01175	Pentosan Polysulfate	37300-21-3	F59P8B75R4	Pentosan sulfuric polyester | Pentosane polysulfate | Pentosani polysulfas | Pentosano polisulfato | Pentosanpolysulfat	FCCNSUIJIOOXEZ-SJYYZXOBSA-N	37720
573	DB00687	APRD00756 | DB02478	Fludrocortisone	127-31-1	U0476M545B	9alpha-Fluorocortisol | Fludrocortison | Fludrocortisona | Fludrocortisone | Fludrocortisonum | Fluohydrocortisone	AAXVEMMRQDVLJB-BULBTXNYSA-N	31378
574	DB00688	APRD01602	Mycophenolate mofetil	128794-94-5	9242ECW6R0	2-morpholinoethyl (E)-6-(4-hydroxy-6-methoxy-7-methyl-3-oxo-5-phthalanyl)-4-methyl-4-hexenoate | Mycophenolate mofetil | Mycophenolic acid morpholinoethyl ester	RTGDFNSFWBGLEC-SYZQJQIISA-N	5281078
575	DB00689	APRD00858	Cephaloglycin	3577-01-03	HD2D469W6U	7-(2-D-alpha-Aminophenylacetamido)cephalosporanic acid | 7-(D-2-Amino-2-phenylacetamido)-3-acetoxymethyl-delta(sup3)-cephem-4-carboxylic acid | 7-(D-alpha-Aminophenyl-acetamido)cephalosporanic acid | Cefaloglicina | Cefaloglycin | Cefaloglycine | Cefaloglycinum | CEG | Cephaloglycin anhydrous | Cephaloglycine | Cephaoglycin acid | D-(-)-Cephaloglycin | D-Cephaloglycine	FUBBGQLTSCSAON-PBFPGSCMSA-N	19150
576	DB00690	APRD00983	Flurazepam	17617-23-1	IHP475989U	Flurazepam | Flurazépam | Flurazepamum	SAADBVWGJQAEFS-UHFFFAOYSA-N	3393
577	DB00691	APRD01120	Moexipril	103775-10-6	WT87C52TJZ	Moexipril | Moexiprilum	UWWDHYUMIORJTA-HSQYWUDLSA-N	91270
578	DB00692	APRD00615	Phentolamine	50-60-2	Z468598HBV	2-(N-(m-hydroxyphenyl)-p-toluidinomethyl)imidazoline | Fentolamina | Phentolamin | Phentolamine | Phentolaminum	MRBDMNSDAVCSSF-UHFFFAOYSA-N	5775
579	DB00693	APRD00979 | DB07777 | EXPT01447	Fluorescein	2321-07-05	TPY09G7XIR	3 6-fluorandiol | 3' 6'-dihydroxyfluoran | 9-(o-carboxyphenyl)-6-hydroxy-3-isoxanthenone | 9-(o-carboxyphenyl)-6-hydroxy-3H-xanthen-3-one | C.I. Solvent Yellow 94 | D and C Yellow No. 7 | D&C Yellow No. 7 | Fluoresceina | Fluoresceína | Fluoresceine | Fluoreszein | Japan Yellow 201 | Resorcinolphthalein | Solvent Yellow 94 | Yellow fluorescein	GNBHRKFJIUUOQI-UHFFFAOYSA-N	16850
580	DB00694	APRD00521	Daunorubicin	20830-81-3	ZS7284E0ZP	(+)-Daunomycin | (8S-cis)-8-acetyl-10-((3-amino-2 3 6-trideoxy-?-L-lyxo-hexopyrannosyl)oxy)-7 8 9 10-tetrahydro-6 8 11-trihydroxy-1-methoxy-5 12-napthacenedione | Acetyladriamycin | Daunomycin | Daunorubicin | Daunorubicina | Daunorubicine | Daunorubicinum | Leukaemomycin C | Rubidomycin	STQGQHZAVUOBTE-VGBVRHCVSA-N	30323
581	DB00695	APRD00608 | DB07799	Furosemide	54-31-9	7LXU5N7ZO5	2-Furfurylamino-4-chloro-5-sulfamoylbenzoic acid | 4-Chloro-5-sulfamoyl-N-furfuryl-anthranilic acid | 4-Chloro-N-(2-furylmethyl)-5-sulfamoylanthranilic acid | 4-Chloro-N-furfuryl-5-sulfamoylanthranilic acid | Frusemide | Furosemid | Furosemida | Furosemide | Furosemidu | Furosemidum	ZZUFCTLCJUWOSV-UHFFFAOYSA-N	3440
582	DB00696	APRD00677	Ergotamine	113-15-5	PR834Q503T	(5'?)-12'-hydroxy-2'-methyl-5'-(phenylmethyl)ergotoman-3' 6' 18-trione | 12'-Hydroxy-2'-methyl-5'alpha-(phenylmethyl)ergotaman-3' 6' 18-trione | 12'-hydroxy-2'-methyl-5'?-(phenylmethyl)ergotaman-3' 6' 18-trione | Ergotamin | Ergotamina | Ergotamine | Ergotaminum	XCGSFFUVFURLIX-VFGNJEKYSA-N	8223
583	DB00697	APRD00128	Tizanidine	51322-75-9	6AI06C00GW	5-Chloro-4-(2-imidazolin-2-ylamino)-2 1 3-benzothiadiazole | Tizanidin | Tizanidina | Tizanidine | Tizanidinum	XFYDIVBRZNQMJC-UHFFFAOYSA-N	5487
584	DB00698	APRD00191	Nitrofurantoin	67-20-9	927AH8112L	1-((5-nitro-2-furanyl)methylene)amino-2 4-imidazolidenedione | 1-((5-nitrofurfurylidene)amino)hydantoin | 5-Nitrofurantoin | N-(5-Nitrofurfurylidene)-1-aminohydantoin | Nitrofurantoin | Nitrofurantoin anhydrous | Nitrofurantoin macrocrystal | Nitrofurantoin macrocrystalline | Nitrofurantoin macrocrystalline | Nitrofurantoin macrocrystals | nitrofurantoina | nitrofurantoine | nitrofurantoinum | Ni…	NXFQHRVNIOXGAQ-YCRREMRBSA-N	6604200
585	DB00699	APRD00617	Nicergoline	27848-84-6	JCV8365FWN	(8?)-10-methoxy-1 6-dimethylergoline-8-methanol 5-bromo-3-pyridinecarboxylate (ester) | 10-methoxy-1 6-dimethylergoline-8?-methanol 5-bromonicotinate | Nicergolin | Nicergolina | Nicergoline | Nicergolinum	YSEXMKHXIOCEJA-FVFQAYNVSA-N	34040
586	DB00700	APRD00707	Eplerenone	107724-20-9	6995V82D0B	Eplerenona | Eplerenone | Epoxymexrenone	JUKPWJGBANNWMW-VWBFHTRKSA-N	443872
587	DB00701	APRD00605	Amprenavir	161814-49-9	5S0W860XNR	(3S)-Tetrahydro-3-furanyl ((1S 2R)-3-(((4-aminophenyl)sulfonyl)(2-methylpropyl)amino)-2-hydroxy-1-(phenylmethyl)propyl)carbamate | Amprenavir | Amprénavir | Amprenavirum	YMARZQAQMVYCKC-OEMFJLHTSA-N	65016
588	DB00703	APRD00740	Methazolamide	554-57-4	W733B0S9SD	Metazolamida | Methazolamid | Methazolamide | Méthazolamide | Methazolamidum | Methenamide | Neptazaneat	FLOSMHQXBMRNHR-UHFFFAOYSA-N	4100
589	DB00704	APRD00005 | DB05067	Naltrexone	16590-41-3	5S6W795CQM	17-(Cyclopropylmethyl)-4 5-epoxy-3 14-dihydroxymorphinan-6-one | 17-(Cyclopropylmethyl)-4 5?-epoxy-3 14-dihydroxymorphinan-6-one | N-Cyclopropylmethyl-14-hydroxydihydromorphinone | N-Cyclopropylmethylnoroxymorphone | Naltrexon | Naltrexona | Naltrexone | Naltrexonum	DQCKKXVULJGBQN-XFWGSAIBSA-N	5360515
590	DB00705	APRD00149 | DB08563	Delavirdine	136817-59-9	DOL5F9JD3E	(N-[2-[4-[3-(1-methylethylamino)pyridin-2-yl]piperazin-1-yl]carbonyl-1H-indol-5-yl] methanesulfonamide) | 1-(3-((1-methylethyl)amino)-2-pyridinyl)-4-((5-((methylsulfonyl)amino)-1H-indol-2-yl)carbonyl)piperazine | 2-(4-(5-methanesulfonamido-1H-indol-2-ylcarbonyl)-1-piperazinyl)-N-(1-methylethyl)-3-pyridinamine | Delavirdin | Delavirdina | Delavirdine | Delavirdinum | N-(2-(1-(3-(isopropylamino)pyr…	WHBIGIKBNXZKFE-UHFFFAOYSA-N	5625
591	DB00706	APRD00036	Tamsulosin	106133-20-4	G3P28OML5I	(?)-tamsulosin | (R)-(?)-tamsulosin | (R)-5-(2-((2-(2-ethoxyphenoxy)ethyl)amino)propyl)-2-methoxybenzenesulfonamide | Tamsulosin | Tamsulosina | Tamsulosine | Tamsulosinum	DRHKJLXJIQTDTD-OAHLLOKOSA-N	129211
592	DB00708	APRD00671 | DB05563	Sufentanil	56030-54-7	AFE2YW0IIZ	N-(4-(Methoxymethyl)-1-(2-(2-thienyl)ethyl)-4-piperidinyl)-N-phenylpropanamide | N-(4-(Methoxymethyl)-1-(2-(2-thienyl)ethyl)-4-piperidyl)propionanilide | Sufentanil | Sufentanilo | Sufentanilum | Sufentanyl	GGCSSNBKKAUURC-UHFFFAOYSA-N	41693
593	DB00709	APRD00681	Lamivudine	134678-17-4	2T8Q726O95	(-)-1-((2R 5S)-2-(Hydroxymethyl)-1 3-oxathiolan-5-yl)cytosine | (-)-2'-Deoxy-3'-thiacytidine | 2' 3'-Dideoxy-3'-thiacytidine | 3'-Thia-2' 3'-dideoxycytidine | 3TC | beta-L-2' 3'-Dideoxy-3'-thiacytidine | beta-L-3'-Thia-2' 3'-dideoxycytidine | Lamivudin | Lamivudina | Lamivudine | Lamivudinum	JTEGQNOMFQHVDC-NKWVEPMBSA-N	60825
594	DB00710	APRD00231 | DB04635	Ibandronate	114084-78-5	UMD7G2653W	ácido ibandrónico | Ibandronic acid	MPBVHIBUJCELCL-UHFFFAOYSA-N	60852
595	DB00711	APRD00918	Diethylcarbamazine	90-89-1	V867Q8X3ZD	Diethylcarbamazin | Diéthylcarbamazine | Diethylcarbamazine | Diethylcarbamazinum | Dietilcarbamazina	RCKMWOKWVGPNJF-UHFFFAOYSA-N	3052
596	DB00712	APRD00753	Flurbiprofen	5104-49-4	5GRO578KLP	(±)-2-fluoro-?-methyl-4-biphenylacetic acid | 2-(2-fluorobiphenyl-4-yl)propanoic acid | 2-fluoro-?-methyl-(1 1'-biphenyl)-4-acetic acid | 3-fluoro-4-phenylhydratropic acid | Flurbiprofen | Flurbiprofene | Flurbiprofeno | Flurbiprofenum	SYTBZMRGLBWNTM-UHFFFAOYSA-N	3394
597	DB00713	APRD01149	Oxacillin	66-79-5	UH95VD7V76	(2S 5R 6R)-3 3-dimethyl-6-{[(5-methyl-3-phenylisoxazol-4-yl)carbonyl]amino}-7-oxo-4-thia-1-azabicyclo[3.2.0]heptane-2-carboxylic acid | (5-methyl-3-phenyl-4-isoxazolyl)penicillin | 5-methyl-3-phenyl-4-isoxazolyl-penicillin | 6?-(5-methyl-3-phenylisoxazol-4-yl)penicillanic acid | Ossacillina | Oxacilina | Oxacillin | Oxacilline | Oxacillinum | Oxazocillin | Oxazocilline	UWYHMGVUTGAWSP-JKIFEVAISA-N	6196
598	DB00714	APRD00531 | DB05816	Apomorphine	58-00-4	N21FAR7B4S	(?)-10 11-dihydroxyaporphine | (6aR)-6-methyl-5 6 6a 7-tetrahydro-4H-dibenzo[de g]quinoline-10 11-diol | (R)-5 6 6a 7-tetrahydro-6-methyl-4H-dibenzo[de g]quinoline-10 11-diol | Apomorfina | Apomorphin | R-(?)-apomorphine	VMWNQDUVQKEIOC-CYBMUJFWSA-N	6005
599	DB00715		Paroxetine	61869-08-7	41VRH5220H	(?)-(3S 4R)-4-(p-fluorophenyl)-3-((3 4-(methylenedioxy)phenoxy)methyl)piperidine | (3S-trans)-3-((1 3-benzodioxol-5-yloxy)methyl)-4-(4-fluorophenyl)piperidine | Paroxetina | Paroxetine | Paroxetinum	AHOUBRCZNHFOSL-YOEHRIQHSA-N	43815
600	DB00716	APRD01137	Nedocromil	69049-73-6	0B535E0BN0	9-Ethyl-6 9-dihydro-4 6-dioxo-10-propyl-4H-pyrano(3 2-g)chinolin-2 8-dicarbonsäure | 9-ethyl-6 9-dihydro-4 6-dioxo-10-propyl-4H-pyrano(3 2-g)quinoline-2 8-dicarboxylic acid | Nédocromil | Nedocromil | Nedocromilo | Nedocromilum	RQTOOFIXOKYGAN-UHFFFAOYSA-N	50294
601	DB00717	APRD00679	Norethisterone	68-22-4	T18F433X4S	(17alpha)-17-ethynyl-17-hydroxyestra-4 8(14) 9-trien-3-one | 17-hydroxy-19-nor-17-?-pregn-4-en-20-yn-3-one | 17-hydroxy-19-nor-17?-pregn-4-en-20-yn-3-one | 17-?-ethynyl-17-hydroxy-4-estren-3-one | 17-?-ethynyl-19-norandrost-4-en-17-?-ol-3-one | 17-?-ethynyl-19-nortestosterone | 17-?-ethynyl-4-estren-17-ol-3-one | 17-?-hydroxy-19-norpregn-4-en-20-yn-3-one | 17?-ethinyl-19-nortestosterone | 17?-eth…	VIKNJXKGJWUCNN-XGXHKTLJSA-N	6230
602	DB00718	APRD00781	Adefovir Dipivoxil	142340-99-6	U6Q8Z01514	Adefovir di(pivaloyloxymethyl) ester | Adefovir Dipivoxil | Adefovir Pivoxil | bis-POM PMEA	WOZSCQDILHKSGG-UHFFFAOYSA-N	60871
603	DB00719	APRD00810	Azatadine	3964-81-6	94Z39NID6C	11-(1-Methyl-4-piperidinylidene)-6 11-dihydro-5H-benzo[5 6]cyclohepta[1 2-b]pyridine | 6 11-Dihydro-11-(1-methyl-4-piperidylidene)-5H-benzo(5 6)cyclohepta(1 2-b)pyridine | Azatadin | Azatadina | Azatadine | Azatadinum	SEBMTIQKRHYNIT-UHFFFAOYSA-N	19861
604	DB00720	APRD00639	Clodronic acid	10596-23-3	0813BZ6866	(Dichloro-phosphono-methyl)-phosphonic acid | (dichloromethylene)bisphosphonic acid | (dichloromethylene)diphosphonic acid | Acide clodronique | Acido clodronico | Acidum clodronicum | Clodronate | Clodronic acid | Clodronsaeure | Clodronsäure | dichloromethylene-1 1-bisphosphonic acid | dichloromethylene-1 1-diphosphonic acid | Dichloromethylidene diphosphonate	ACSIXWWBWUQEHA-UHFFFAOYSA-N	25419
605	DB00721	APRD00650 | DB05342	Procaine	59-46-1	4Z8Y51M438	2-Diethylaminoethyl p-aminobenzoate | 4-aminobenzoic acid 2-diethylaminoethyl ester | Novocaine | p-Aminobenzoic acid 2-diethylaminoethyl ester | Procaina | Procaine | Procainum | Vitamin H3 | ?-(diethylamino)ethyl 4-aminobenzoate | ?-(diethylamino)ethyl p-aminobenzoate	MFDFERRIHVXMIY-UHFFFAOYSA-N	4914
606	DB00722	APRD00560	Lisinopril	76547-98-3	7Q3P4BS2FD	(S)-1-(N(2)-(1-Carboxy-3-phenylpropyl)-L-lysyl)-L-proline | [N2-[(S)-1-carboxy-3-phenylpropyl]-L-lysyl-L-proline | Lisinopril | Lisinopril anhydrous | Lisinoprilum	RLAWWYSOJDYHDC-BZSNNMDCSA-N	5362119
607	DB00723	APRD00062	Methoxamine	390-28-3	HUQ1KC1YLI	Méthoxamédrine | Methoxamin | Méthoxamine | Methoxaminum | Metossamina | Metoxamina | Pseudomethoxamine	WJAJPNHVVFWKKL-UHFFFAOYSA-N	6082
608	DB00724	APRD01030	Imiquimod	99011-02-6	P1QW714R7M	1-isobutyl-1H-imidazo[4 5-c]quinolin-4-amine | 4-Amino-1-isobutyl-1H-imidazo(4 5-c)quinoline | Imiquimod | Imiquimodum	DOUYETYNHWVLEO-UHFFFAOYSA-N	57469
609	DB00725	APRD01017	Homatropine methylbromide	80-49-9	68JRS2HC1C	3-alpha-Hydroxy-8-methyl-1-alpha-H 5-alpha-H-tropanium bromide mandelate | 8-Methylhomatropinium bromide | Homatropine methylbromide | Homatropini methylbromidum | Méthylbromure d'homatropine | Methylhomatropine | Methylhomatropine bromide | Methylhomatropinum bromatum | Metilbromuro de homatropina | Omatropina metilbromuro | Tropinium methobromide mandelate	FUFVKLQESJNNAN-UHFFFAOYSA-M	6646
610	DB00726	APRD00498	Trimipramine	739-71-9	6S082C9NDT	10 11-dihydro-N N ?-trimethyl-5H-dibenz[b f]azepine-5-propanamine | 5-(?-dimethylamino-?-methylpropyl)-10 11-dihydro-5H-dibenzo[b f]azepine | 5-[3-(dimethylamino)-2-methylpropyl]-10 11-dihydro-5H-dibenz[b f]azepine | beta-Methylimipramine | Trimeprimina | Trimeprimine | Trimeproprimine | Trimipramina | Trimipramine | Trimipraminum | ?-methylimipramine	ZSCDBOWYZJWBIY-UHFFFAOYSA-N	5584
611	DB00727	APRD00153	Nitroglycerin	55-63-0	G59M7S0WS3	1 2 3-propanetrioltrinitrate | 1 2 3-propanetriyl nitrate | Glycerin trinitrate | Glycerol trinitrate | Glycerol nitric acid triester | Glyceroli trinitratis | Glyceroltrinitrat | Glyceryl trinitrate | NG | Nitroglicerina | Nitroglycerin | Nitroglycerine | Nitroglycerol | Nitromed | Propane-1 2 3-triyl trinitrate | Trinitrine | Trinitroglycerin | Trinitroglycerol	SNIOPGDIGTZGOP-UHFFFAOYSA-N	4510
612	DB00728	APRD01221	Rocuronium	143558-00-3	WRE554RFEZ	Rocuronio | Rocuronium	YXRDKMPIGHSVRX-OOJCLDBCSA-N	441290
613	DB00730	APRD01252 | DB08630	Thiabendazole	148-79-8	N1Q45E87DT	2-(1 3-thiazole-4-yl)-1H-benzimidazole | 2-(4-thiazolyl)-1H-benzimidazole | 2-(thiazol-4-yl)benzimidazole | 4-(2-benzimidazolyl)thiazole | TBDZ | Thiabendazole | Tiabendazol | Tiabendazole | Tiabendazolum	WJCNZQLZVWNLKY-UHFFFAOYSA-N	5430
614	DB00731	APRD00593	Nateglinide	105816-04-4	41X3PWK4O2	nateglinida | Nateglinide	OELFLUMRDSZNSF-BRWVUGGUSA-N	NA
615	DB00732	APRD00806	Atracurium besylate	64228-81-5	40AX66P76P	Atracurium besilate | Atracurium besylate | Atracurium dibesylate | Besilate d'atracurium | Besilato de atracurio	XXZSQOVSEBAPGS-UHFFFAOYSA-L	47320
616	DB00733	APRD01193	Pralidoxime	6735-59-7	P7MU9UTP52	2-PAM | Pralidoxim | Pralidoxima | Pralidoxime | Pralidoximum	JBKPUQTUERUYQE-UHFFFAOYSA-O	4884
617	DB00734	APRD00187	Risperidone	106266-06-2	L6UH7ZF8HC	Risperidona | Risperidone | Rispéridone | Risperidonum	RAPZEAPATHNIPO-UHFFFAOYSA-N	5073
618	DB00735	APRD01131	Naftifine	65472-88-0	4FB1TON47A	Naftifin | Naftifina | Naftifine | Naftifinum	OZGNYLLQHRPOBR-DHZHZOJOSA-N	47641
619	DB00736	APRD00363	Esomeprazole	119141-88-7	N3PA6559FT	(?)-omeprazole | (S)-(?)-omeprazole | (S)-omeprazole | Esomeprazol | Ésoméprazole | Esomeprazole | Esomeprazolum | Omeprazole S-form | Perprazole	SUBDBMMJDZJVOS-DEOSSOPVSA-N	9568614
620	DB00737	APRD00354	Meclizine	569-65-3	3L5TQ84570	Meclizine | Meclozina | Meclozine	OCJYIGYOJCODJL-UHFFFAOYSA-N	4034
621	DB00738	APRD00303 | EXPT02625	Pentamidine	100-33-4	673LC5J4LQ	1 5-bis(4-amidinophenoxy)pentane | 4 4'-(1 5-pentanediylbis(oxy))bis-benzenecarboximidamide | 4 4'-(pentamethylenedioxy)dibenzamidine | 4 4'-Diamidinodiphenoxypentane | p p'-(pentamethylenedioxy)dibenzamidine | Pentamidin | Pentamidina | Pentamidine | Pentamidinum	XDRYMKDFEDOLFX-UHFFFAOYSA-N	4735
622	DB00739	APRD01012	Hetacillin	3511-16-8	TN4JSC48CV	(2S 5R 6R)-6-[(4R)-2 2-dimethyl-5-oxo-4-phenylimidazolidin-1-yl]-3 3-dimethyl-7-oxo-4-thia-1-azabicyclo[3.2.0]heptane-2-carboxylic acid | 6?-[(4R)-2 2-dimethyl-5-oxo-4-phenylimidazolidin-1-yl]penicillanic acid | Hetacilina | Hetacillin | Hétacilline | Hetacillinum	DXVUYOAEDJXBPY-NFFDBFGFSA-N	443387
623	DB00740	APRD00145	Riluzole	1744-22-5	7LJ087RS6F	Riluzol | Riluzole | Riluzolum	FTALBRSUTCGOEG-UHFFFAOYSA-N	5070
624	DB00741	APRD01019 | DB07886	Hydrocortisone	50-23-7	WI4X0X7BPJ	(11?)-11 17 21-trihydroxypregn-4-ene-3 20-dione | 11beta-hydrocortisone | 11beta 17alpha 21-Trihydroxy-4-pregnene-3 20-dione | 11?-hydrocortisone | 17-Hydroxycorticosterone | 4-pregnen-11? 17? 21-triol-3 20-dione | Cortisol | Hidrocortisona | Hydrocortisone | Hydrocortisonum | Kendall's compound F | Reichstein's substance M	JYGXADMDTFJGBT-VWUMJDOOSA-N	5754
625	DB00742	APRD01083 | EXPT02246	Mannitol	69-65-8	3OWL53L36A	(2R 3R 4R 5R)-hexane-1 2 3 4 5 6-hexaol | (2R 3R 4R 5R)-hexane-1 2 3 4 5 6-hexol | D-(-)-Mannitol | D-Mannitol | Manitol | Manna Sugar | Mannit | Mannite | Mannitol | Mannitolum	FBPFZTCFMRRESA-KVTDHHQDSA-N	6251
626	DB00743	APRD00989	Gadobenic acid	113662-23-0	15G12L5X8K	Acide gadobenique | Acido gadobenico | Acidum gadobenicum | Gadobenate | Gadobenic acid | Gadobensäure	MXZROTBGJUUXID-UHFFFAOYSA-K	105124
627	DB00744	APRD00265	Zileuton	111406-87-2	V1L22WVE2S	(±)-1-(1-Benzo[b]thien-2-ylethyl)-1-hydroxyurea | Leutrol | N-(1-Benzo(b)thien-2-ylethyl)-N-hydroxyurea | N-[1-(benzo[b]thiophen-2-yl)ethyl]-N-hydroxyurea | Zileuton | Zileutón | Zileutonum	MWLSOWXNZPKENC-UHFFFAOYSA-N	60490
628	DB00745	APRD00534	Modafinil	68693-11-8	R3UK8X3U3D	2-((diphenylmethyl)sulfinyl)acetamide | Modafinil | Modafinilo | Modafinilum	YFGHCGITMMYXAQ-UHFFFAOYSA-N	4236
629	DB00746	APRD00904	Deferoxamine	70-51-9	J06Y7MXW4D	Deferoxamin | Deferoxamina | Déferoxamine | Deferoxamine | Deferoxaminum | Deferrioxamine | Deferrioxamine B | Desferrioxamine | DFO | DFOA | DFOM	UBQYURCVBFRUQT-UHFFFAOYSA-N	2973
630	DB00747	APRD00616	Scopolamine	51-34-3	DL48G20X8X	(-)-hyoscine | (-)-scopolamine | (1S 3S 5R 6R 7S)-6 7-Epoxytropan-3-yl (2S)-3-hydroxy-2-phenylpropanoate | 6-beta 7-beta-Epoxy-3-alpha-tropanyl S-(-)-tropate | 6 7-Epoxytropine tropate | alpha-(Hydroxymethyl)benzeneacetic acid 9-methyl-3-oxa-9-azatricyclo(3.3.1.0(2.4))non-7-yl ester | Hyoscine | scopine (-)-tropate | scopine (?)-tropate | Scopolamine hydrobromide	STECJAGHUSJQJN-FWXGHANASA-N	NA
631	DB00748	APRD00765	Carbinoxamine	486-16-8	982A7M02H5	(±)-carbinoxamine | {2-[(4-Chloro-phenyl)-pyridin-2-yl-methoxy]-ethyl}-dimethyl-amine | 2-(p-chloro-?-(2-(dimethylamino)ethoxy)benzyl)pyridine | Carbinoxamin | Carbinoxamina | Carbinoxamine | Carbinoxamine base | Carbinoxaminum | Paracarbinoxamine	OJFSXZCBGQGRNV-UHFFFAOYSA-N	2564
632	DB00749	APRD00067	Etodolac	41340-25-4	2M36281008	(±)-1 8-diethyl-1 3 4 9-tetrahydropyrano(3 4-b)indole-1-acetic acid | (1 8-Diethyl-1 3 4 9-tetrahydro-pyrano[3 4-b]indol-1-yl)-acetic acid | 1 3 4 9-tetrahydro-1 8-diethylpyrano(3 4-b)indole-1-acetic acid | 1 8-diethyl-1 3 4 9-tetrahydropyrano(3 4-b)indole-1-acetic acid | 1 8-diethyl-1 3 4 9-tetrahydropyrano[3 4-b]indol-1-ylacetic acid | Étodolac | Etodolac | Etodolaco | Etodolacum | Etodolic aci…	NNYBQONXHNTVIJ-UHFFFAOYSA-N	3308
633	DB00750	APRD00180	Prilocaine	721-50-6	046O35D44R	2-(Propylamino)-o-propionotoluidide | 2-Methyl-alpha-propylaminopropionanilide | alpha-n-Propylamino-2-methylpropionanilide | N-(2-Methylphenyl)-2-(propylamino)propanamide | o-Methyl-2-propylaminopropionanilide | o-Methyl-alpha-propylaminopropionanilide | Prilocain | Prilocaina | Priloca?ne | Prilocaine | Prilocaine base | Prilocainum | Propitocaine	MVFGUOIZUNYYSO-UHFFFAOYSA-N	4906
634	DB00751	APRD00043	Epinastine	80012-43-7	Q13WX941EF	(±)-epinastine | 3-amino-9 13b-dihydro-1H-dibenz(c f)imidazo(1 5-a)azepine | Epinastin | Epinastina | Epinastine | épinastine | Epinastinum	WHWZLSFABNNENI-UHFFFAOYSA-N	3241
635	DB00752	APRD00645	Tranylcypromine	155-09-9	3E3V44J4Z9	(±)-trans-2-phenylcyclopropylamine | (1R* 2S*)-2-phenylcyclopropan-1-amine | dl-tranylcypromine | Racemic Tranylcypromine | Tranilcipromina | trans-2-phenylcyclopropylamine | trans-DL-2-Phenylcyclopropylamine | Transamine | Tranylcypromin | Tranylcypromine | Tranylcyprominum	AELCINSCMGFISI-UHFFFAOYSA-N	5530
636	DB00753	APRD00212	Isoflurane	26675-46-7	CYS9AKD70P	1-chloro-2 2 2-trifluoroethyl difluoromethyl ether | Isoflurane | Isoflurano | Isofluranum	PIWKPBJCKXDKJR-UHFFFAOYSA-N	3763
637	DB00754	APRD00962	Ethotoin	86-35-1	46QG38NC4U	(±)-3-ethyl-5-phenylhydantoin | 1-ethyl-2 5-dioxo-4-phenylimidazolidine | 3-ethyl-5-phenyl-2 4-imidazolidinedione | 3-Ethyl-5-phenyl-imidazolidine-2 4-dione | 3-ethyl-5-phenylhydantoin | 3-ethyl-5-phenylimidazolidin-2 4-dione | Ethotoin | Ethoto?ne | Ethotoinum | Etotoina	SZQIFWWUIBRPBZ-UHFFFAOYSA-N	3292
638	DB00755	APRD00362 | NUTR00051	Tretinoin	302-79-4	5688UTC01R	(all-E)-3 7-Dimethyl-9-(2 6 6-trimethyl-1-cyclohexen-1-yl)-2 4 6 8-nonatetraenoic acid | 3 7-Dimethyl-9-(2 6 6-trimethyl-1-cyclohexene-1-yl)-2 4 6 8-nonatetraenoic acid (ECL) | Acide retinoique | all trans Retinoic acid | all trans-Retinoic acid | all-(E)-Retinoic acid | all-trans-beta-Retinoic acid | all-trans-Retinoic acid | all-trans-Tretinoin | all-trans-Vitamin A acid | all-trans-Vitamin A1 …	SHGAZHPCJJPHSC-YCNIQYBTSA-N	444795
639	DB00756	APRD00722	Hexachlorophene	70-30-4	IWW5FV6NK2	2 2'-dihydroxy-3 3' 5 5' 6 6'-hexachlorodiphenylmethane | 2 2'-dihydroxy-3 5 6 3' 5' 6'-hexachlorodiphenylmethane | 2 2'-methanediylbis(3 4 6-trichlorophenol) | 2 2'-methylenebis(3 4 6-trichlorophenol) | 2 2' 3 3' 5 5'-hexachloro-6 6'-dihydroxydiphenylmethane | bis(2-hydroxy-3 5 6-trichlorophenyl)methane | bis(3 5 6-trichloro-2-hydroxyphenyl)methane | hexachloroph?ne | Hexachlorophene | Hexachlor…	ACGUYXCXAPNIKK-UHFFFAOYSA-N	3598
640	DB00757	APRD00518	Dolasetron	115956-12-2	82WI2L7Q6E	Dolasetron | Dolasétron | Dolasetronum	UKTAZPQNNNJVKR-KJGYPYNMSA-N	NA
641	DB00758	APRD00444	Clopidogrel	113665-84-2	A74586SNO7	(+)-Clopidogrel | Clopidogrel | Clopidogrelum	GKTWGGQPFAXNFI-HNNXBMFYSA-N	60606
642	DB00759	APRD00572	Tetracycline	60-54-8	F8VB5M810T	(4S 4aS 5aS 12aS)-4-(Dimethylamino)-1 4 4a 5 5a 6 11 12a-octahydro-3 6 10 12 12a-pentahydroxy-6-methyl-1 11-dioxo-2-naphthacenecarboxamide | Abramycin | Anhydrotetracycline | Deschlorobiomycin | Tetracyclin | Tétracycline | Tetracycline | Tetracyclinum | Tetrazyklin | Tsiklomitsin	OFVLGDICTFRJMM-WESIUVDSSA-N	NA
643	DB00760	APRD01097 | EXPT02153	Meropenem	96036-03-2	YOP6PX0BAO	(4R 5S 6S)-3-{[(3S 5S)-5-(dimethylcarbamoyl)pyrrolidin-3-yl]thio}-6-[(1R)-1-hydroxyethyl]-4-methyl-7-oxo-1-azabicyclo[3.2.0]hept-2-ene-2-carboxylic acid | Meropenem | Meropenem anhydrous | Meropenemum	DMJNNHOOLUXYBV-PQTSNVLCSA-N	441130
644	DB00761	APRD01322	Potassium chloride	7447-40-7	660YQ98I10	Chlorid draselny | Chloride of potash | Kaliumchlorid | KCl | Monopotassium chloride | Muriate of potash | Sylvite	WCUXLLCKKVVCTQ-UHFFFAOYSA-M	4873
645	DB00762	APRD00579	Irinotecan	97682-44-5	7673326042	(+)-Irinotecan | Irinotecan | Irinotecan lactone | Irinotecanum	UWKQSNNFCGGAFS-XIFFEERXSA-N	60838
646	DB00763	APRD00002	Methimazole	60-56-0	554Z48XN5E	1-Methylimidazole-2(3H)-thione | Methimazole | Thiamazol | Thiamazole | Thiamazolum | Tiamazol	PMRYVIKBURPHAH-UHFFFAOYSA-N	4104
647	DB00764	APRD00289	Mometasone	105102-22-5	8HR4QJ6DW8	(+)-Mometasone | Mometason | Mometasona | Mométasone | Mometasone | Mometasonum	QLIIKPVHVRXHRI-CXSFZGCWSA-N	441335
648	DB00765	APRD01112	Metyrosine	672-87-7	DOQ0J0TPF7	(-)-alpha-Methyl-L-tyrosine | (–)-?-methyl-L-tyrosine | (S)-alpha-Methyltyrosine | Methyltyrosine | Metirosin | Metirosina | Métirosine | Metirosine | Metirosinum | Metyrosine | ?-methyl-L-p-tyrosine | ?-methyl-p-tyrosine | ?-methyl-para-tyrosine | ?-MPT	NHTGHBARYWONDQ-JTQLQIEISA-N	441350
649	DB00766	APRD00049	Clavulanic acid	58001-44-8	23521W1S24	(Z)-(2R 5R)-3-(2-Hydroxyethylidene)-7-oxo-4-oxa-1-azabicyclo(3.2.0)heptane-2-carboxylic acid | Acide clavulanique | ácido clavulánico | Acidum clavulanicum | Clavulanate | Clavulanic acid | Clavulansäure	HZZVJAQRINQKSD-PBFISZAISA-N	5280980
650	DB00767	APRD00820	Benzquinamide	63-12-7	0475EA27Q3	benzquinamida | BZQ	JSZILQVIPPROJI-UHFFFAOYSA-N	2342
651	DB00768	APRD00310	Olopatadine	113806-05-6	D27V6190PM	Olopatadin | Olopatadina | Olopatadine | Olopatadinum	JBIMVDZLSHOPLA-LSCVHKIXSA-N	5281071
652	DB00769	APRD01018	Hydrocortamate	76-47-1	Y3N00BK5WK	17-Hydroxycorticosterone 21-(diethylamino)acetate | Hidrocortamato | Hydrocortamate | Hydrocortamatum	FWFVLWGEFDIZMJ-FOMYWIRZSA-N	84088
653	DB00770	APRD00785	Alprostadil	745-65-3	F5TD010360	(11? 13E 15S)-11 15-dihydroxy-9-oxoprost-13-en-1-oic acid | (13E)-(15S)-11alpha 15-Dihydroxy-9-oxoprost-13-enoate | 11? 15?-dihydroxy-9-oxo-13-trans-prostenoic acid | Alprostadil | Alprostadilum | PGE-1 | PGE1 | Prostaglandin E1	GMVPRGQOIOIIMI-DWKJAMRDSA-N	5280723
654	DB00771	APRD00737	Clidinium	7020-55-5	BO76JF850N	3-(2-Hydroxy-2 2-diphenyl-acetoxy)-1-methyl-1-azonia-bicyclo[2.2.2]octane | 3-hydroxy-1-methylquinuclidinium benzilate ester | Bromure de Clidinium | Bromuro de clidinio | Clidinii Bromidum | Clidinium bromid | N-methyl quinuclidinyl benzilate	HOOSGZJRQIVJSZ-NNBUQUNQSA-N	NA
655	DB00772	APRD01081	Malathion	121-75-5	U5N7SU872W	[(dimethoxyphosphinothioyl)thio]butanedioic acid diethyl ester | Carbophos | diethyl (dimethoxyphosphinothioylthio)succinate | Karbofos | Maldison | Mercaptothion | O O-dimethyl S-(1 2-bis(ethoxycarbonyl)ethyl) | O O-dimethyl S-(1 2-dicarbethoxyethyl) dithiophosphate | O O-dimethyl S-(1 2-dicarbethoxyethyl)phosphorodithioate | O O-dimethyl S-1 2-di(ethoxycarbamyl)ethyl | O O-dimethyldithiophospha…	JXSJBGJIGXNWCI-UHFFFAOYSA-N	4004
656	DB00773	APRD00239	Etoposide	33419-42-0	6PLQ3CP4P3	(?)-etoposide | 4-demethylepipodophyllotoxin ?-D-ethylideneglucoside | 4'-Demethylepipodophyllotoxin 9-(4 6-O-(R)-ethylidene-beta-D-glucopyranoside) | 9-((4 6-O-Ethylidine-beta-D-glucopyranosyl)oxy)-5 8 8a 9-tetrahydro-5-(4-hydroxy-3 4-dimethyloxyphenyl)furo(3' 4'':6 7)naptho-(2 3-d)-1 3-dioxol-6(5aH)-one | Etoposide | Etoposido | Etoposidum | trans-Etoposide	VJJPUSNTGOMMGY-MRVIYFEKSA-N	36462
657	DB00774	APRD01020	Hydroflumethiazide	135-09-1	501CFL162R	Dihydroflumethazide | Hidroflumetiazid | Hidroflumetiazida | Hydrofluméthiazide | Hydroflumethiazide | Hydroflumethiazidum | Idroflumetiazide | Metforylthiadiazin	DMDGGSIALPNSEE-UHFFFAOYSA-N	3647
658	DB00775	APRD00304	Tirofiban	144494-65-5	GGX234SI5H	(2S)-2-(butylsulfonylamino)-3-[4-(4-piperidin-4-ylbutoxy)phenyl]propanoic acid | N-(Butylsulfonyl)-O-(4-(4-piperidyl)butyl)-L-tyrosine | Tirofiban | Tirofibán | Tirofibanum	COKMIXFXJJXBQG-NRFANRHFSA-N	60947
659	DB00776	APRD01308	Oxcarbazepine	28721-07-5	VZI5B1W380	10 11-Dihydro-10-oxo-5H-dibenz(b f)azepine-5-carboxamide | OCBZ | Oxcarbamazepine | Oxcarbazepina | Oxcarbazepine | Oxcarbazepinum	CTRLABGOLIVAIY-UHFFFAOYSA-N	34312
660	DB00777	APRD00339	Propiomazine	362-29-8	242Z0PM79Y	10-(2-Dimethylaminopropyl)-2-propionylphenothiazine | 2-Propionyl-10-(2-(dimethylamino)propyl)phenothiazine | 3-Propionyl-10-dimethylaminoisopropylphenothiazine | Propiomazin | Propiomazina | Propiomazine | Propiomazinum	UVOIBTBFPOZKGP-UHFFFAOYSA-N	4940
661	DB00778	APRD01305	Roxithromycin	80214-83-1	21KOF230FA	(9E)-erythromycin 9-(O-((2-methoxyethoxy)methyl)oxime) | Roxithromycin | Roxithromycine | Roxithromycinum | Roxitromicina	RXZBMPWDPOLZGW-XMRMVWPWSA-N	6915744
662	DB00779	APRD01133	Nalidixic acid	389-08-2	3B91HWA56M	1-Aethyl-7-methyl-1 8-naphthyridin-4-on-3-karbonsaeure | 1-ethyl-1 4-dihydro-7-methyl-4-oxo-1 8-naphthyridine-3-carboxylic acid | 1-ethyl-7-methyl-1 4-dihydro-1 8-naphthyridin-4-one-3-carboxylic acid | 1-Ethyl-7-methyl-4-oxo-1 4-dihydro-[1 8]naphthyridine-3-carboxylic acid | 1 4-dihydro-1-ethyl-7-methyl-4-oxo-1 8-naphthyridine-3-carboxylic acid | 3-carboxy-1-ethyl-7-methyl-1 8-naphthyridin-4-one …	MHWLWQUZZRMNGJ-UHFFFAOYSA-N	4421
663	DB00780	APRD00099	Phenelzine	51-71-8	O408N561GF	Fenelzina | Phenelzin | Phenelzine | Phénelzine | Phenelzinum	RMUCZJUITONUFY-UHFFFAOYSA-N	3675
664	DB00781	APRD01190	Polymyxin B	1404-26-8	J2VZ07J96K	Polimixina B | Polymyxin B | Polymyxine B | Polymyxinum B	WQVJHHACXVLGBL-BPJDFBQWSA-N	49800004
665	DB00782	APRD00177	Propantheline	298-50-0	1306V2B0Q8	Propantheline	VVWYOYDLCMFIEM-UHFFFAOYSA-N	4934
666	DB00783	APRD00311	Estradiol	50-28-2	4TI98Z838E	(17?)-estra-1 3 5(10)-triene-3 17-diol | 17beta oestradiol | 17?-estra-1 3 5(10)-triene-3 17-diol | 17?-estradiol | 17?-oestradiol | beta-Estradiol | cis-Estradiol | Estradiol | Estradiol-17beta | Estradiolum	VOXZDWNPVJITMN-ZBRFXRBCSA-N	5757
667	DB00784	APRD00730	Mefenamic acid	61-68-7	367589PJ2C	Acide méfénamique | ácido mefenámico | Acidum mefenamicum | Mefenamic acid | Mefenaminsäure | N-(2 3-xylyl)-2-aminobenzoic acid | N-2 3-xylylanthranilic acid	HYYBABOKPJLUIN-UHFFFAOYSA-N	4044
668	DB00786	APRD00559	Marimastat	154039-60-8	D5EQV23TDS	Marimastat	OCSMOTCMPXTDND-OUAUKWLOSA-N	119031
669	DB00787	APRD00567 | DB05347 | EXPT00406	Acyclovir	59277-89-3	X4HES1O11F	Aciclovir | Aciclovirum | Acycloguanosine | Acyclovir	MKUXAQIIEYXACX-UHFFFAOYSA-N	2022
670	DB00788	APRD01135 | DB08298	Naproxen	22204-53-1	57Y76R9ATQ	(+)-(S)-6-Methoxy-?-methyl-2-naphthaleneacetic acid | (+)-(S)-Naproxen | (+)-2-(6-Methoxy-2-naphthyl)propionic acid | (+)-2-(Methoxy-2-naphthyl)-propionic acid | (+)-2-(Methoxy-2-naphthyl)-propionsäure | (+)-Naproxen | (S)-(+)-2-(6-Methoxy-2-naphthyl)propionic acid | (S)-(+)-Naproxen | (S)-2-(6-Methoxy-2-naphthyl)propanoic acid | (S)-2-(6-Methoxy-2-naphthyl)propionic acid | (S)-6-Methoxy-alpha-me…	CMWTZPSULFXXJA-VIFPVBQESA-N	156391
671	DB00789	APRD00991	Gadopentetic acid	80529-93-7	K2I13DR72L	Acide gadopentetique | ácido gadopentético | Acidum gadopenteticum | Gadolinium diethylenetriamine pentaacetic acid | Gadolinium DTPA | Gadopentetate | Gadopentetic acid	IZOOGPBRAOKZFK-UHFFFAOYSA-K	157429
672	DB00790	APRD01178	Perindopril	82834-16-0	Y5GMK36KGY	(2S 3aS 7aS)-1-[(2S)-2-{[(2S)-1-ethoxy-1-oxopentan-2-yl]amino}propanoyl]octahydro-1H-indole-2-carboxylic acid | Perindopril | Perindoprilum	IPVQLZZIHOAWMC-QXKUPLGCSA-N	107807
673	DB00791	APRD00130	Uracil mustard	66-75-1	W7KQ46GJ8U	5-(di-2-chloroethyl)aminouracil | 5-[bis(2-chloroethyl)amino]-2 4(1H 3H)-pyrimidinedione | 5-[bis(2-chloroethyl)amino]uracil | 5-[di(?-chloroethyl)amino]uracil | 5-aminouracil mustard | 5-N N-bis(2-chloroethyl)aminouracil | Aminouracil mustard | Uracil mustard | Uracil nitrogen mustard | Uramustina | Uramustine | Uramustinum	IDPUKCWIGUEADI-UHFFFAOYSA-N	6194
674	DB00792	APRD00689	Tripelennamine	91-81-6	3C5ORO99TY	Tripelennamin | Tripelennamina | Tripelennamine | Tripélennamine | Tripelennaminum	UFLGIAIHIAPJJC-UHFFFAOYSA-N	5587
675	DB00793	APRD01011	Haloprogin	777-11-7	AIU7053OWL	Haloprogin | Haloprogina | Haloprogine | Haloproginum	CTETYYAZBPJBHE-UHFFFAOYSA-N	3561
676	DB00794	APRD00549	Primidone	125-33-7	13AFD7670Q	2-deoxyphenobarbital | 5-Phenyl-5-ethyl-Hexahydropyrimidine-4 6-dione | Primidon | Primidona | Primidone | Primidonum	DQMZLTXERSFNPB-UHFFFAOYSA-N	4909
677	DB00795	APRD00152 | DB08518	Sulfasalazine	599-79-1	3XC8GUZ6CB	2-Hydroxy-5-((4-((2-pyridinylamino)sulfonyl)phenyl)azo)benzoic acid | 2-Hydroxy-5-[4-(pyridin-2-ylsulfamoyl)-phenylazo]-benzoic acid | 4-(Pyridyl-2-amidosulfonyl)-3'-carboxy-4'-hydroxyazobenzene | 5-((p-(2-Pyridylsulfamoyl)phenyl)azo)salicylic acid | 5-(4-(2-Pyridylsulfamoyl)phenylazo)-2-hydroxybenzoic acid | 5-(p-(2-Pyridylsulfamyl)phenylazo)salicylic acid | Azopyrin | Salazosulfapiridina | Sala…	NCEXYHBECQHGNR-QZQOTICOSA-N	NA
678	DB00796	APRD00420	Candesartan cilexetil	145040-37-5	R85M2X0D68	Candesartan cilexetil	GHOSNRCGJFBJIB-UHFFFAOYSA-N	2540
679	DB00797	APRD00170	Tolazoline	59-98-3	CHH9H12AQ3	2-Benzyl-2-imidazoline | 2-Benzyl-4 5-imidazoline | 2-Benzylimidazoline | 4 5-Dihydro-2-(phenylmethyl)-1H-imidazole | Benzazoline | Tolazolin | Tolazolina | Tolazoline | Tolazolinum	JIVZKJJQOZQXQB-UHFFFAOYSA-N	5504
680	DB00798	APRD00214	Gentamicin	1403-66-3	T6Z9V48IKG	Gentamicin | Gentamicina	CEAZRRDELHUEMR-UHFFFAOYSA-N	3467
681	DB00799	APRD01246	Tazarotene	118292-40-3	81BDR9Y8PS	Tazarotene | Tazarot?ne | Tazaroteno | Tazarotenum	OGQICQVSFDPSEI-UHFFFAOYSA-N	5381
682	DB00800	APRD00969	Fenoldopam	67227-56-9	INU8H2KAWG	Fénoldopam | Fenoldopam | Fenoldopamum	TVURRHSHRRELCG-UHFFFAOYSA-N	3341
683	DB00801	APRD01009	Halazepam	23092-17-3	320YC168LF	Halazépam | Halazepam | Halazepamum	WYCLKVQLVUQKNZ-UHFFFAOYSA-N	31640
684	DB00802	APRD00726	Alfentanil	71195-58-9	1N74HM2BS7	Alfentanil | Alfentanilo | Alfentanilum | Alfentanyl | N-(1-(2-(4-Ethyl-5-oxo-2-tetrazolin-1-yl)ethyl)-4-(methoxymethyl)-4-piperidyl)propionanilide	IDBPHNDTYPBSNI-UHFFFAOYSA-N	51263
685	DB00803	APRD00886	Colistin	1066-17-7	Z67X93HJG1	Colistin | Colistina | Colistine | Colistinum | Polymyxin E	YKQOSKADJPQZHB-BRLOSWAASA-N	131704173
686	DB00804	APRD00113	Dicyclomine	77-19-0	4KV4X8IF6V	2-(diethylamino)ethyl 1-cyclohexylcyclohexanecarboxylate | Bicyclohexyl-1-carboxylic acid 2-diethylamino-ethyl ester | Dicicloverina | Dicyclomine | Dicycloverin | Dicycloverine | Dicycloverinum	CURUTKGFNZGFSE-UHFFFAOYSA-N	3042
687	DB00805	APRD00735	Minaprine	25905-77-5	00U7GX0NLM	4-(2-((4-Methyl-6-phenyl-3-pyridazinyl)amino)ethyl)morpholine | 4-Methyl-3-(2-morpholinoethylamino)-6-phenylpyridazin | Minaprina | Minaprinum | N-(4-Methyl-6-phenyl-3-pyridazinyl)-4-morpholineethanamine	LDMWSLGGVTVJPG-UHFFFAOYSA-N	4199
688	DB00806	APRD00121	Pentoxifylline	6493-05-06	SD6QCT3TSU	Oxpentifylline | Pentoxifilina | Pentoxifyllin | Pentoxifylline | Pentoxifyllinum	BYPFEZZEUUWMEJ-UHFFFAOYSA-N	4740
689	DB00807	APRD00522	Proparacaine	499-67-2	B4OB0JHI1X	Proximetacaina | Proxymetacaine | Proxymetacainum	KCLANYCVBBTKTO-UHFFFAOYSA-N	4935
690	DB00808	APRD01031	Indapamide	26807-65-8	F089I0511L	Indapamid | Indapamida | Indapamide | Indapamidum | Metindamide	NDDAHWYSQHTHNT-UHFFFAOYSA-N	3702
691	DB00809	APRD00287	Tropicamide	1508-75-4	N0A3Z5XTC6	Tropicamid | Tropicamida | Tropicamide | Tropicamidum	BGDKAVGWHJFAGW-UHFFFAOYSA-N	5593
692	DB00810	APRD00725	Biperiden	514-65-8	0FRP6G56LD	1-Bicyclo[2.2.1]hept-5-en-2-yl-1-phenyl-3-piperidin-1-yl-propan-1-ol | alpha-5-norbornen-2-yl-alpha-phenyl-1-piperidinepropanol | alpha-bicyclo[2.2.1]hept-5-en-2-yl-alpha-phenyl-1-piperidinepropanol | Biperiden | Biperidene | Biperideno | Biperidenum	YSXKPIUOCJLQIE-UHFFFAOYSA-N	2381
693	DB00811	APRD00081 | DB01693 | EXPT02825	Ribavirin	36791-04-5	49717AWG6K	1-beta-D-Ribofuranosyl-1 2 4-triazole-3-carboxamide | 1-beta-D-Ribofuranosyl-1H-1 2 4-triazole-3-carboxamide | RBV | Ribavirin | Ribavirina | Ribavirine | Ribavirinum | Tribavirin	IWUCXVSUMQZMFG-AFCXAGJDSA-N	37542
694	DB00812	APRD00409 | DB08343	Phenylbutazone	50-33-9	GN5P7K3T8S	3 5-Dioxo-1 2-diphenyl-4-n-butylpyrazolidine | 4-butyl-1 2-diphenyl-pyrazolidine-3 5-dione | 4-n-Butyl-1 2-diphenyl-3 5-pyrazolidinedione | Fenilbutazona | Phenbutazone | Phenylbutazon | Phénylbutazone | Phenylbutazone | Phenylbutazonum	VYMDGNCVAMGZFE-UHFFFAOYSA-N	4781
695	DB00813	APRD00347 | DB05564 | DB05853 | DB06055 | DB06220	Fentanyl	437-38-7	UF599785JZ	1-Phenethyl-4-(N-phenylpropionamido)piperidine | 1-phenethyl-4-N-propionylanilinopiperidine | Fentanil | Fentanila | Fentanilo | Fentanyl | Fentanyl CII | Fentanylum | N-(1-phenethyl-4-piperidinyl)-N-phenylpropionamide | N-(1-phenethyl-4-piperidyl)propionanilide | N-(1-Phenethyl-piperidin-4-yl)-N-phenyl-propionamide | N-(1-phenethylpiperidin-4-yl)-N-phenylpropionamide | N-phenethyl-4-(N-propionyl…	PJMPHNIQZUBGLI-UHFFFAOYSA-N	3345
696	DB00814	APRD00529	Meloxicam	71125-38-7	VG2QF83CGL	Méloxicam | Meloxicam | Meloxicamum	ZRVUJXDFFKFLMG-UHFFFAOYSA-N	54677470
697	DB00815	APRD01606	Sodium lauryl sulfate	151-21-3	368GB5141J	Laurylsiran sodny | NaDS | Natrium laurylsulfuricum | SDS | SLS | Sodium dodecyl sulfate | Sodium dodecyl sulphate | Sodium dodecylsulfate | Sodium laurilsulfate | Sodium lauryl sulfate | Sodium lauryl sulphate	DBMJMQXJHONAFJ-UHFFFAOYSA-M	9028
698	DB00816	APRD00210	Orciprenaline	586-06-1	53QOG569E0	Metaproterenol | Orciprenalina | Orciprenaline | Orciprenalinum	LMOINURANNBYCM-UHFFFAOYSA-N	4086
699	DB00817	APRD00369	Rosoxacin	40034-42-2	3Y1OT3J4NW	1-ethyl-1 4-dihydro-4-oxo-7-(4-pyridyl)-3-quinolinecarboxylic acid | Acrosoxacin | Rosoxacin | Rosoxacina | Rosoxacine | Rosoxacino | Rosoxacinum	XBPZXDSZHPDXQU-UHFFFAOYSA-N	287180
700	DB00818	APRD01201 | DB05893 | EXPT02558	Propofol	2078-54-8	YI7VU623SF	2 6-bis(1-methylethyl)phenol | 2 6-Diisopropylphenol | Propofol | Propofolum	OLBCVFGFOZPWHH-UHFFFAOYSA-N	4943
701	DB00819	APRD00119 | EXPT00604	Acetazolamide	59-66-5	O3FX965V0I	2-acetylamino-1 3 4-thiadiazole-5-sulfonamide | 5-acetamido-1 3 4-thiadiazole-2-sulfonamide | 5-acetylamino-1 3 4-thiadiazole-2-sulfonamide | Acetazolamid | Acetazolamida | Acétazolamide | Acetazolamide | Acetazolamidum | N-[5-(aminosulfonyl)-1 3 4-thiadiazol-2-yl]acetamide | N-[5-(aminosulfonyl)-1 3 5-thiadiazol-2-yl]acetamide	BZKPWHYZMXOIDC-UHFFFAOYSA-N	1986
702	DB00820	APRD00071	Tadalafil	171596-29-5	742SXX0ICT	(6R-trans)-6-(1 3-Benzodioxol-5-yl)-2 3 6 7 12 12a-hexahydro-2-methyl-pyrazino(1' 2':1 6)pyrido(3 4-b)indole-1 4-dione | (6R 12aR)-2 3 6 7 12 12a-Hexahydro-2-methyl-6-(3 4-(methylenedioxy)phenyl) pyrazino(1' 2':1 6)pyrido(3 4-b)indole-1 4-dione | Tadalafil | Tadalafilo	WOXKDUGGOYFFRN-IIBYNOLFSA-N	110635
703	DB00821	APRD00849	Carprofen	53716-49-7	FFL0D546HO	(+/-)-2-(3-chloro-9H-carbazol-7-yl)propanoic acid | (±)-6-chloro-?-methylcarbazole-2-acetic acid | 2-(6-Chloro-9H-carbazol-2-yl)-propionic acid | 6-chloro-?-methyl-9H-carbazole-2-acetic acid | Carprofen | Carprof?ne | Carprofeno | Carprofenum	PUXBGTOOZJQSKH-UHFFFAOYSA-N	2581
704	DB00822	APRD00767	Disulfiram	97-77-8	TR3MLJ1UAI	1 1'-dithiobis(N N-diethylthioformamide) | bis(diethylthiocarbamoyl) disulfide | Disulfiram | N N N' N'-tetraethylthiuram disulfide | Tetraethylthioperoxydicarbonic diamide | Tetraethylthiuram disulfide | Tetraethylthiuram disulphide	AUZONCFQVSMFAP-UHFFFAOYSA-N	3117
705	DB00823	APRD00760	Ethynodiol diacetate	297-76-7	62H10A1236	17?-Ethynyl-19-norandrost-4-ene-3? 17-beta-diol diacetate | 17?-Ethynyl-3 17-dihydroxy-4-estrene diacetate | 17?-Ethynyl-4-estrene-3? 17?-diol diacetate | 17?-Ethynylestr-4-ene-3? 17?-diol acetate | 19-Nor-17?-pregn-4-en-20-yne-3? 17-diol diacetate | 3? 17?-Diacetoxy-17?-ethynyl-4-oestrene | 3? 17?-Diacetoxy-19-nor-17?-pregn-4-en-20-yne | Ethynodiol diacetate | Etynodiol acetate | Etynodiol diace…	ONKUMRGIYFNPJW-KIEAKMPYSA-N	9270
706	DB00824	APRD00273	Enprofylline	41078-02-8	DT7DT5E518	3-n-propylxanthine | 3-Propyl-3 7-dihydro-purine-2 6-dione | 3-propylxanthine | 3 7-dihydro-3-propyl-1H-purine-2 6-dione | Enprofilina | Enprofylline | Enprofyllinum	SIQPXVQCUCHWDI-UHFFFAOYSA-N	1676
707	DB00825	APRD01604	Levomenthol	2216-51-5	BZ1R15MTK7	(-)-Menthol | (?)-(1R 3R 4S)-menthol | (?)-menthol | (1alpha 2beta 5alpha)-5-methyl-2(1-methylethyl)cyclohexanol | (1R-(1-? 2-? 5-?))-5-methyl-2-(1-methylethyl)cyclohexanol | (1R 3R 4S)-(?)-menthol | L-menthol | Levomenthol | Lévomenthol | Levomentholum | Levomentol | Mentol	NOOLISFMXDJSKH-KXUCPTDWSA-N	16666
708	DB00826	APRD01136	Natamycin	7681-93-8	8O0C852CPO	Natamicina | Natamycin | Natamycine | Natamycinum | Pimaracin | Pimaricin	NCXMLFZGDNKEPB-FFPOYIOWSA-N	5284447
709	DB00827	APRD00873	Cinoxacin	28657-80-9	LMK22VUH23	1-ethyl-6 7-methylenedioxy-4(1H)-oxocinnoline-3-carboxylic acid | 5-Ethyl-8-oxo-5 8-dihydro-1 3-dioxa-5 6-diaza-cyclopenta[b]naphthalene-7-carboxylic acid | Cinoxacin | Cinoxacine | Cinoxacino | Cinoxacinum	VDUWPHTZYNWKRN-UHFFFAOYSA-N	2762
710	DB00828	APRD00987	Fosfomycin	23155-02-4	2N81MY12TE	(-)-(1R 2S)-(1 2-Epoxypropyl)phosphonic acid | (1R 2S)-epoxypropylphosphonic acid | (2R-cis)-(3-Methyloxiranyl)phosphonic acid | 1R-cis-(1 2-epoxypropyl)phosphonic acid | cis-(1R 2S)-epoxypropylphosphonic acid | FCM | Fosfocina | Fosfomicina | Fosfomycin | Fosfomycine | Fosfomycinum | L-cis-1 2-epoxypropylphosphonic acid | Phosphomycin | Phosphonemycin | Phosphonomycin	YMDXZJFXQJVXBF-STHAYSLISA-N	446987
711	DB00829	APRD00642 | DB07699	Diazepam	439-14-5	Q3JTX2Q7TU	7-chloro-1 3-dihydro-1-methyl-5-phenyl-2H-1 4-benzodiazepin-2-one | Diazepam | Methyl diazepinone	AAOVKJBEBIDNHE-UHFFFAOYSA-N	3016
712	DB00830	APRD00262	Phenmetrazine	134-49-6	XA501VL3VR	2-phenyl-3-methylmorpholine | Fenmetrazin | Fenmetrazina | Phenmetrazin | Phenmetrazinum	OOBHFESNSZDWIU-UHFFFAOYSA-N	4762
713	DB00831	APRD00173 | DB08616	Trifluoperazine	117-89-5	214IZI85K3	10-[3-(4-methyl-1-piperazinyl)propyl]-2-(trifluoromethyl)-10H-phenothiazine | Trifluoperazina | Trifluopérazine | Trifluoperazine | Trifluoperazinum | trifluoromethyl-10-(3'-(1-methyl-4-piperazinyl)propyl)phenothiazine | Trifluoroperazine | Trifluperazine	ZEWQUBUPAILYHI-UHFFFAOYSA-N	5566
714	DB00832	APRD00496	Phensuximide	86-34-0	6WVL9C355G	Fensuccimide | Fensuximida | Phensuximide | Phensuximidum	WLWFNJKHKGIJNW-UHFFFAOYSA-N	6839
715	DB00833	APRD00243	Cefaclor	53994-73-3	3Z6FS3IK0K	3-Chloro-7-D-(2-phenylglycinamido)-3-cephem-4-carboxylic acid | CCL | Céfaclor | Cefaclor | Cefaclor anhydrous | Cefaclorum | Céfeaclor | Cephaclor	QYIYFLOTGYLRGG-GPCCPHFNSA-N	51039
716	DB00834	APRD00432	Mifepristone	84371-65-3	320T6RNW1F	Mifepriston | Mifepristona | Mifépristone | Mifepristone | Mifepristonum	VKHAHZOOUSRJNA-GCNJZUOMSA-N	55245
717	DB00835	APRD00832	Brompheniramine	86-22-6	H57G17P2FN	[3-(4-Bromo-phenyl)-3-pyridin-2-yl-propyl]-dimethyl-amine | 1-(p-bromophenyl)-1-(2-pyridyl)-3-dimethylaminopropane | 2-(p-bromo-?-(2-dimethylaminoethyl)benzyl)pyridine | 3-(4-bromophenyl)-N N-dimethyl-3-(2-pyridinyl)-1-propanamine | 3-(p-bromophenyl)-3-(2-pyridyl)-N N-dimethylpropylamine | BPN | Bromfeniramina | Brompheniramin | Bromphéniramine | Brompheniramine | Brompheniraminum	ZDIGNSYAACHWNL-UHFFFAOYSA-N	6834
718	DB00836	APRD00275	Loperamide	53179-11-6	6X9OC3H4II	Loperamid | Loperamida | Lopéramide | Loperamide | Loperamidum	RDOIQAHITMMDAJ-UHFFFAOYSA-N	3955
719	DB00837	APRD00072	Progabide	62666-20-0	38C836J57Z	Halogabide | Progabida | Progabide | Progabidum	IBALRBWGSVJPAP-FXBPSFAMSA-N	NA
720	DB00838	APRD00877	Clocortolone	4828-27-7	N8ZUB7XE0H	9-chloro-6alpha-Fluoro-11beta 21-dihydroxy-16alpha-methyl-1 4-pregnadien-3 20-dione | 9-chloro-6alpha-Fluoro-16alpha-methyl-1 4-pregnadiene-11beta 21-diol-3 20-dione | Clocortolon | Clocortolona | Clocortolone | Clocortolonum	YMTMADLUXIRMGX-RFPWEZLHSA-N	5311052
721	DB00839	APRD01267	Tolazamide	1156-19-0	9LT1BRO48Q	1-(Hexahydro-1-azepinyl)-3-p-tolylsulfonylurea | 1-(Hexahydro-1H-azepin-1-yl)-3-(p-tolylsulfonyl)urea | 4-(p-Tolylsulfonyl)-1 1-hexamethylenesemicarbazide | N-(p-Toluenesulfonyl)-N'-hexamethyleniminourea | Tolazamid | Tolazamida | Tolazamide | Tolazamidum	OUDSBRTVNLOZBN-UHFFFAOYSA-N	5503
722	DB00841	APRD00122	Dobutamine	34368-04-2	3S12J47372	(±)-4-(2-((3-(p-hydroxyphenyl)-1-methylpropyl)amino)ethyl)pyrocatechol | 3 4-dihydroxy-N-[3-(4-hydroxyphenyl)-1-methylpropyl]-?-phenylethylamine | 4-{2-[3-(4-Hydroxy-phenyl)-1-methyl-propylamino]-ethyl}-benzene-1 2-diol | DL-dobutamine | Dobutamin | Dobutamina | Dobutamine | Dobutaminum | rac-dobutamine | racemic-dobutamine	JRWZLRBJNMZMFE-UHFFFAOYSA-N	36811
723	DB00842	APRD01152	Oxazepam	604-75-1	6GOW6DWN2A	(+-)-Oxazepam | (RS)-Oxazepam | Oxazepam	ADIMAYPTOBDMTL-UHFFFAOYSA-N	4616
724	DB00843	APRD00039	Donepezil	120014-06-4	8SSC91326P	Domepezil | Donepezil | Donepezilo | Donepezilum	ADEBPBSSDYVVLD-UHFFFAOYSA-N	3152
725	DB00844	APRD01132	Nalbuphine	20594-83-6	L2T84IQI2K	N-cyclobutylmethyl-4 5?-epoxy-3 6? 14-morphinantriol | Nalbufina | Nalbuphin | Nalbuphine | Nalbuphinum	NETZHAKZCGBWSS-CEDHKZHLSA-N	5311304
726	DB00845	APRD00278	Clofazimine	2030-63-9	D959AE5USF	Clofazimin | Clofazimina | Clofazimine | Clofaziminum | Riminophenazine	WDQPAMHFFCXSNU-BGABXYSRSA-N	NA
727	DB00846	APRD00982	Flurandrenolide	1524-88-5	8EUL29XUQT	Fludroxicortida | Fludroxicortide | Fludroxycortid | Fludroxycortide | Fludroxycortidum | Flurandrenolide | Flurandrenolone	POPFMWWJOGLOIF-XWCQMRHXSA-N	15209
728	DB00847	APRD00896	Cysteamine	60-23-1	5UX2SD1KE2	2-amino-1-ethanethiol | 2-amino-ethanethiol | 2-aminoethanethiol | beta-aminoethanethiol | beta-Mercaptoethylamine | Cysteamine | MEA | Mercaptamina | Mercaptamine | Mercaptaminum | Thioethanolamine | ?-aminoethylthiol | ?-MEA	UFULAYFCSOUIOV-UHFFFAOYSA-N	6058
729	DB00848	APRD01067	Levamisole	14769-73-4	2880D3468G	Levamisol | Levamisole | Levamisolum	HLFSDGLLUJUHTE-SNVBAGLBSA-N	26879
730	DB00849	APRD00047	Methylphenobarbital	115-38-8	5NC67NU76B	1-Methylphenobarbital | 5-ethyl-1-methyl-5-phenyl-2 4 6(1H 3H 5H)-pyrimidinetrione | 5-Ethyl-1-methyl-5-phenyl-pyrimidine-2 4 6-trione | 5-ethyl-1-methyl-5-phenylbarbituric acid | Enphenemal | Mephobarbital | Mephobarbitone | Méthylphénobarbital | Methylphenobarbital | Methylphenobarbitalum | Methylphenobarbitone | Metilfenobarbital | Metilfenobarbitale | N-Methylphenobarbital	ALARQZQTBTVLJV-UHFFFAOYSA-N	8271
731	DB00850	APRD00429	Perphenazine	58-39-9	FTA7XXY4EZ	2-(4-[3-(2-chloro-10H-phenothiazin-10-yl)propyl]-1-piperazinyl)ethanol | 2-chloro-10-(3-(4-(2-hydroxyethyl)piperazin-1-yl)propyl)phenothiazine | 4-[3-(2-chloro-10H-phenothiazin-10-yl)propyl]-1-piperazineethanol | 4-[3-(2-chlorophenothiazin-10-yl)propyl]-1-piperazineethanol | Chlorpiprazine | Etaperazin | Etaperazine | Ethaperazine | Perfenazina | Perfenazine | Perphenazin | Perphénazine | Perphen…	RGCVKNLCSQQDEP-UHFFFAOYSA-N	4748
732	DB00851	APRD00331	Dacarbazine	4342-03-04	7GR28W0FJI	4-(3 3-dimethyl-1-triazeno)imidazole-5-carboxamide | 4-(5)-(3 3-dimethyl-1-triazeno)imidazole-5(4)-carboxamide | 4-(dimethyltriazeno)imidazole-5-carboxamide | 5-(3 3-dimethyl-1-triazeno)imidazole-4-carboxamide | 5-(3 3-dimethyltriazeno)imidazole-4-carboxamide | 5-(dimethyltriazeno)imidazole-4-carboxamide | Biocarbazine | Dacarbazin | Dacarbazina | Dacarbazine | Dacarbazinum | DIC | DTIC | ICDMT	FDKXTQMXEQVLRF-ZHACJKMWSA-N	135398738
733	DB00852	APRD00634	Pseudoephedrine	90-82-4	7CUC9DDI9F	(+) threo-2-(methylamino)-1-phenyl-1-propanol | (+)-(1S 2S)-Pseudoephedrine | (+)-Pseudoephedrine | (+)-psi-Ephedrine | (+)-threo-Ephedrine | d-Isoephedrine | d-Pseudoephedrine | d-psi-2-Methylamino-1-phenyl-1-propanol | d-psi-Ephedrine | Isoephedrine | L-(+)-Pseudoephedrine | L(+)-psi-Ephedrine | Pseudoefedrina | Pseudoephedrine | pseudoéphédrine | Pseudoephedrine D-form | Pseudoephedrinum | Psi…	KWGRBVOPPLSCSI-WCBMZHEXSA-N	7028
734	DB00853	APRD00557	Temozolomide	85622-93-1	YF1K15M17Y	3-methyl-4-oxo-3 4-dihydroimidazo(5 1-d)(1 2 3 5)tetrazine-8-carboxamide | 3 4-dihydro-3-methyl-4-oxoimidazo(5 1-d)-1 2 3 5-tetrazine-8-carboxamide | 3 4-dihydro-3-methyl-4-oxoimidazo(5 1-d)-as-tetrazine-8-carboxamide | 8-carbamoyl-3-methylimidazo(5 1-d)-1 2 3 5-tetrazin-4(3H)-one | Methazolastone | Temozolodida | Temozolomid | Temozolomida | Temozolomide | Témozolomide | Temozolomidum	BPEGJWRSRHCHSN-UHFFFAOYSA-N	5394
735	DB00854	APRD00764	Levorphanol	77-07-6	27618J1N2X	Levorfanol | Levorfanolo | Lévorphanol | Levorphanol | Levorphanolum	JAQUASYNZVUNQP-USXIJHARSA-N	5359272
736	DB00855	APRD00793 | DB05277	Aminolevulinic acid	106-60-5	88755TAZ87	5-ALA | 5-Aminolevulinic acid | ácido 5-aminolevulínico | Aminolevulinic acid | dALA | ?-ALA | ?-aminolevulinic acid	ZGXJTSGNIOSYLO-UHFFFAOYSA-N	137
737	DB00856	APRD00867	Chlorphenesin	104-29-0	I670DAL4SZ	3-(4-chlorophenoxy)-1 2-propanediol | 3-(p-chlorophenoxy)-1 2-propanediol | 3-(p-chlorophenoxy)propane-1 2-diol | Chlorphenesin | Chlorphénésine | Chlorphenesinum | Clorfenesina | glycerol ?-p-chlorophenyl ether | p-chlorophenyl-?-glyceryl ether	MXOAEAUPQDYUQM-UHFFFAOYSA-N	7697
738	DB00857	APRD00508	Terbinafine	91161-71-6	G7RIW8S0XP	(E)-N-(6 6-Dimethyl-2-hepten-4-ynyl)-N-methyl-1-naphthalene methanamine | (E)-N-(6 6-Dimethyl-2-hepten-4-ynyl)-N-methyl-1-naphthalenemethylamine | Terbinafina | Terbinafine | Terbinafinum	DOMXUEMWDBAQBQ-WEVVVXLNSA-N	1549008
739	DB00858	APRD00938	Drostanolone	58-19-5	7DR7H00HDT	17beta-Hydroxy-2alpha-methyl-5alpha-androstan-3-one | 2?-Methyldihydrotestosterone | Dihydro-2?-methyltestosterone | Dromostanolone | Drostanolona | Drostanolone | Drostanolonum | Medrosteron | Medrotestron | Metholone	IKXILDNPCZPPRV-RFMGOVQKSA-N	6011
740	DB00859	APRD01171	Penicillamine	52-67-5	GNN1DV99GX	(?)-penicillamine | (S)-2-amino-3-mercapto-3-methylbutanoic acid | (S)-3 3-dimethylcysteine | 3-mercapto-D-valine | D-(?)-penicillamine | D-penicillamine | D-? ?-dimethylcysteine | penicilamina | Penicillamine	VVNCNSJFMMFHPL-VKHMYHEASA-N	5852
741	DB00860	APRD00197	Prednisolone	50-24-8	9PHQ9Y1OLM	(11?)-11 17 21-trihydroxypregna-1 4-diene-3 20-dione | 1 4-pregnadiene-11? 17? 21-triol-3 20-dione | 1 4-pregnadiene-3 20-dione-11? 17? 21-triol | 3 20-dioxo-11? 17? 21-trihydroxy-1 4-pregnadiene | delta-dehydrocortisol | delta-dehydrohydrocortisone | delta-hydrocortisone | delta(1)-Dehydrocortisol | delta(1)-Dehydrohydrocortisone | delta(1)-Hydrocortisone | Hydroretrocortine | Metacortandralone …	OIGNJSKKLXVSLS-VWUMJDOOSA-N	5755
742	DB00861	APRD00922 | DB06895	Diflunisal	22494-42-4	7C546U4DEN	2-(hydroxy)-5-(2 4-difluorophenyl)benzoic acid | 2' 4'-difluoro-4-hydroxy-3-biphenylcarboxylic acid | 5-(2 4-difluorophenyl)salicylic acid | Diflunisal | Diflunisalum	HUPFGZXOMWLGNK-UHFFFAOYSA-N	3059
743	DB00862	APRD00699	Vardenafil	224785-90-4	UCE6F4125H	Vardénafil | Vardenafil | Vardenafilo | Vardenafilum	SECKRCOLJRRGGV-UHFFFAOYSA-N	110634
744	DB00863	APRD00254	Ranitidine	66357-35-5	884KT10YB7	Ranitidina | Ranitidine | Ranitidinum	VMXUWOKSQNHOCA-UKTHLTGXSA-N	3001055
745	DB00864	APRD00276 | EXPT01437	Tacrolimus	104987-11-3	Y5L2157C4J	Anhydrous tacrolimus | Tacrolimus | Tacrolimus anhydrous | Tacrolimus anhydrous	QJJXYPPXXYFBGM-LFZNUXCKSA-N	445643
746	DB00865	APRD00759	Benzphetamine	156-08-1	0M3S43XK27	(+)-benzphetamine | (+)-N-benzyl-N ?-dimethylphenethylamine | (+)-N ?-dimethyl-N-(phenylmethyl)-benzeneethanamine | (S)-(+)-benzphetamine | (S)-(+)-N-benzyl-N ?-dimethylphenethylamine | (S)-benzphetamine | (?S)-N ?-dimethylphenethylamine | Benzaphetamine | Benzfetamina | Benzfetamine | Benzfetaminum | Benzphetamine | Benzylamphetamine | d-N-methyl-N-benzyl-?-phenylisopropylamine | N-methyl-1-phen…	YXKTVDFXDRQTKV-HNNXBMFYSA-N	5311017
747	DB00866	APRD00736	Alprenolol	13655-52-2	877K5MQ27W	(RS)-1-(2-allylphenoxy)-3-(isopropylamino)propan-2-ol | 1-(2-Allylphenoxy)-3-isopropylamino-2-propanol | 1-(o-Allylphenoxy)-3-(isopropylamino)-2-propanol | Alfeprol | Alprenolol | Alprénolol | Alprenololum | Aprenololo	PAZJSJFMUHDSTF-UHFFFAOYSA-N	2119
748	DB00867	APRD00541	Ritodrine	26652-09-5	I0Q6O6740J	p-Hydroxy-alpha-(1-((p-hydroxyphenethyl)amino)ethyl)benzyl alcohol | Ritodrina | Ritodrine | Ritodrinium	IOVGROKTTNBUGK-SJCJKPOMSA-N	33572
749	DB00868	APRD00629	Benzonatate	104-31-4	5P4DHS6ENR	2-[2-[2-[2-[2-[2-[2-[2-(2-methoxyethoxy)ethoxy]ethoxy]ethoxy]ethoxy]ethoxy]ethoxy]ethoxy]ethyl 4-butylaminobenzoate | 2 5 8 11 14 17 20 23 26-nonaoxaoctacosan-28-yl p-(butylamino)benzoate | 3 6 9 12 15 18 21 24 27-nonaoxaoctacosyl 4-butylaminobenzoate | 4-(butylamino)benzoic acid 3 6 9 12 15 18 21 24 27-nonaoxaoctacos-1-yl ester | Benzonatat | Benzonatate | Benzonatato | Benzonatatum | Benzononat…	MAFMQEKGGFWBAB-UHFFFAOYSA-N	7699
750	DB00869	APRD00577 | DB04507	Dorzolamide	120279-96-1	9JDX055TW1	(4S 6S)-4-ethylamino-6-methyl-7 7-dioxo-4 5 6 7-tetrahydro-7lambda*6*-thieno[2 3-b]thiopyran-2-sulfonic acid amide | (4S trans)-4-(ethylamino)-6-methyl-5 6-dihydro-4H-thieno[2 3-b]thiopyran-2-sulfonamide 7 7-dioxide | 4-Ethylamino-6-methyl-7 7-dioxo-4 5 6 7-tetrahydro-7lambda*6*-thieno[2 3-b]thiopyran-2-sulfonic acid amide | 4-ethylamino-6-methyl-7 7-dioxo-4 5 6 7-tetrahydro-7lambda6-thieno[2 3-b…	IAVUPMFITXYVAF-XPUUQOCRSA-N	5284549
751	DB00870	APRD00230	Suprofen	40828-46-4	988GU2F9PE	(±)-2-(p-(2-thenoyl)phenyl)propionic acid | 2-(4-(2-Thenoyl)phenyl)propionsäure | 2-[4-(Thiophene-2-carbonyl)-phenyl]-propionic acid | 4-(2-Thenoyl)hydratropsäure | p-2-thenoylhydratropic acid | Suprofen | Suprofene | Suprofeno | Suprofenum | Sutoprofen | ?-methyl-4-(2-thienylcarbonyl)benzeneacetic acid	MDKGKXOCJGEUJW-UHFFFAOYSA-N	5359
752	DB00871	APRD00589	Terbutaline	23031-25-6	N8ONU3L3PG	Terbutalin | Terbutalina | Terbutaline | Terbutaline (sulfate de) | Terbutalini sulfas | Terbutalinsulfat | Terbutalinum	XWTYSIMOBUGWOL-UHFFFAOYSA-N	5403
753	DB00872	APRD01302	Conivaptan	210101-16-9	0NJ98Y462X	4'-((4 5-dihydro-2-methylimidazo(4 5-d)(1)benzazepin-6(1H)-yl)carbonyl)-2-biphenylcarboxanilide | Conivaptan	IKENVDNFQMCRTR-UHFFFAOYSA-N	151171
754	DB00873	APRD01078	Loteprednol	129260-79-3	Z8CBU6KR16	Loteprednol	YPZVAYHNBBHPTO-MXRBDKCISA-N	9865442
755	DB00874	APRD01005	Guaifenesin	93-14-1	495W7451VQ	Glyceryl guaiacolate | Guaifenesin | Guaifenesina | guaiphenesin	HSRJKNPTNIJEKV-UHFFFAOYSA-N	3516
756	DB00875	APRD00388	Flupentixol	2709-56-0	FA0UYH6QUO	Flupenthixol | Flupenthixole | Flupentixol | Flupentixolo | Flupentixolum	NJMYODHXAKYRHW-DVZOWYKESA-N	5281881
757	DB00876	APRD00950	Eprosartan	133040-01-4	2KH13Z0S0Y	(E)-2-butyl-1-(p-carboxybenzyl)-?-2-thenylimidazole-5-acrylic acid | (E)-3-[2-n-butyl-1-{(4-carboxyphenyl)methyl}-1H-imidazol-5-yl]-2-(2-thienyl)methyl-2-propenoic acid | (E)-?{[2-butyl-1-[(4-carboxyphenyl)methyl]-1H-imidazole-5-yl]methylene}-2-thiopheneproprionic acid | Éprosartan | Eprosartan | Eprosartanum	OROAFUQRIXKEMV-LDADJPATSA-N	5281037
758	DB00877	APRD00178 | DB02439	Sirolimus	53123-88-9	W36ZG6FT64	(-)-Rapamycin | Rapamycin | Sirolimús | Sirolimus | Sirolimusum	QFJCIRLUMZQUOT-HPLJOQBZSA-N	5284616
759	DB00878	APRD00545	Chlorhexidine	55-56-1	R4KO0DY52L	1 1'-Hexamethylene bis(5-(p-chlorophenyl)biguanide) | Chlorhexidin | Chlorhexidine | Chlorhexidinum | Cloresidina | Clorhexidina | N N'-Bis(4-chlorophenyl)-3 12-diimino-2 4 11 13-tetraazatetradecanediimidamide	GHXZTYHSJHQHIJ-UHFFFAOYSA-N	2713
760	DB00879	APRD00226	Emtricitabine	143491-57-0	G70B4ETF4S	(?)-(2R 5S)-5-fluoro-1-[2-(hydroxymethyl)-1 3-oxathiolan-5-yl]cytosine | (?)-2'-deoxy-5-fluoro-3'-thiacytidine | (?)-cis-4-amino-5-fluoro-1-(2-hydroxymethyl-1 3-oxathiolan-5-yl)-(1H)-pyrimidin-2-one | (?)-FTC | (?)-?-2' 3'-dideoxy-5-fluoro-3'-thiacytidine | (2R-cis)-4-amino-5-fluoro-1-(2-(hydroxymethyl)-1 3-oxathiolan-5-yl)-2(1H)-pyrimidinone | 4-amino-5-fluoro-1-((2R 5S)-2-(hydroxymethyl)-1 3-ox…	XQSPYNMVSIKCOC-NTSWFWBYSA-N	60877
761	DB00880	APRD00721	Chlorothiazide	58-94-6	77W477J15H	6-Chloro-1 1-dioxo-1 2-dihydro-1lambda*6*-benzo[1 2 4]thiadiazine-7-sulfonic acid amide | 6-chloro-7-sulfamoyl-2H-1 2 4-benzothiadiazine 1 1-dioxide | Chlorothiazid | Chlorothiazide | Chlorothiazidum | Chlorthiazide | Clorotiazida	JBMKAUGHUNFTOL-UHFFFAOYSA-N	2720
762	DB00881	APRD00523	Quinapril	85441-61-8	RJ84Y44811	Quinapril | Quinaprilum	JSDRRTOADPPCHY-HSQYWUDLSA-N	54892
763	DB00882	APRD00880	Clomifene	911-45-5	1HRS458QU2	2-(4-(2-chloro-1 2-diphenylethenyl)phenoxy)-N N-diethylethanamine | 2-(p-(2-chloro-1 2-diphenylvinyl)phenoxy)triethylamine | 2-(p-(?-chloro-?-phenylstyryl)phenoxy)triethylamine | Clomifene | Clomifeno | Clomifenum | Clomiphene	GKIRPKYJQBWNGO-UHFFFAOYSA-N	2800
764	DB00883	APRD00455	Isosorbide dinitrate	87-33-2	IA7306519N	1 4:3 6-Dianhydrosorbitol 2 5-dinitrate | D-Isosorbide dinitrate | Dianhydrosorbitol 2 5-dinitrate | Dinitrate d'isosorbide | Dinitrate d?isosorbide | Dinitrato de isosorbida | Dinitroisosorbide | Dinitrosorbide | ISDN | Isosorbide 2 5-dinitrate | Isosorbide dinitrate | Isosorbidi dinitras | Sorbide nitrate | Sorbidnitrate	MOYKHGMNXAOIAT-JGWLITMVSA-N	6883
765	DB00884	APRD00410 | DB02782	Risedronic acid	105462-24-6	KM2Z91756Z	Acide risédroniqe | Acido risedronico | Acidum risedronicum | Risedronate | Risedronic acid | Risedronsäure	IIDJRNMFWXDHID-UHFFFAOYSA-N	5245
766	DB00885	APRD00394	Pemirolast	69372-19-6	2C09NV773M	Pemirolast | Pemirolastum	HIANJWSAHKJQTH-UHFFFAOYSA-N	57697
767	DB00886	APRD00443	Omapatrilat	167305-00-2	36NLI90E7T	Omapatrilate	LVRLSYPNFFBYCZ-VGWMRTNUSA-N	656629
768	DB00887	APRD00294	Bumetanide	28395-03-1	0Y2S3XUQ5H	3-(aminosulfonyl)-5-(butylamino)-4-phenoxybenzoic acid | 3-butylamino-4-(phenoxy)-5-sulfamoylbenzoic acid | 3-butylamino-4-phenoxy-5-sulfamoyl-benzoic acid | 3-butylamino-4-phenoxy-5-sulfamoylbenzoic acid | Bumetanida | Bumetanide | Bumetanidum	MAEIEVLCKWDQJH-UHFFFAOYSA-N	2471
769	DB00888	APRD00249	Mechlorethamine	51-75-2	50D9XSG0VR	2 2'-dichloro-N-methyldiethylamine | bis(2-chloroethyl)methylamine | bis(?-chloroethyl)methylamine | Chlormethine | Chlormethinum | Clormetina | Mechlorethamine | methylbis(2-chloroethyl)amine | methylbis(?-chloroethyl)amine | Mustine | N-methyl-bis(2-chloroethyl)amine | N-methyl-bis(?-chloroethyl)amine | Nitrogen mustard | ? ?'-dichlorodiethyl-N-methylamine	HAWPXGHAZFHHAD-UHFFFAOYSA-N	4033
770	DB00889	APRD01002	Granisetron	109889-09-0	WZG3J2MCOL	granisétron | granisetrón | Granisetron | granisetronum	MFWNKCLOYSRHCJ-BTTYYORXSA-N	NA
771	DB00890	APRD00917	Dienestrol	13029-44-2	RRW32X4U1F	4 4'-Hydroxy-? ?-diphenyl-? ?-hexadiene | alpha-dienestrol diacetate | Cycladiene | Dehydrostilbestrol | Dienestrol | Di?nestrol | Dienestrolum | p p'-(Diethylideneethylene)diphenol	NFDFQCUYFHCNBW-SCGPFSFSSA-N	667476
772	DB00891	APRD00491	Sulfapyridine	144-83-2	Y5V2N1KE8U	2-(p-Aminobenzenesulphonamido)pyridine | 2-Sulfanilamidopyridin | 2-Sulfanilamidopyridine | 2-Sulfanilylaminopyridine | 2-Sulfapyridine | 4-(2-Pyridinylsulfonyl)aniline | 4-[(2-Pyridylamino)sulfonyl]aniline | 4-Amino-N-pyridin-2-yl-benzenesulfonamide | 4-Amino-N 2-pyridinylbenzenesulfonamide | N-2-Pyridylsulfanilamide | N(1)-2-Pyridylsulfanilamide | N(1)-Pyridylsulfanilamide | Solfapiridina | Sul…	GECHUMIMRBOMGK-UHFFFAOYSA-N	5336
773	DB00892	APRD00817	Oxybuprocaine	99-43-4	AXQ0JYM303	4-Amino-3-butoxy-2-(diethylamino)ethyl ester benzoic acid | 4-Amino-3-butoxy-benzoic acid 2-diethylamino-ethyl ester | 4-Amino-3-n-butoxy-benzoesäure-diäthylaminoäthylester | Benoxinate | BNX | Butoxyaminobenzoyldiethylaminoethanol | Oxibuprocaina | Oxybucaine | Oxybuprocaine | Oxybuprocainum | Oxyriprocaine	CMHHMUWAYWTMGS-UHFFFAOYSA-N	4633
774	DB00894	APRD00640	Testolactone	968-93-4	6J9BLA949Q	(4aS 4bR 10aR 10bS 12aS)-10a 12a-dimethyl-3 4 4a 5 6 10a 10b 11 12 12a-decahydro-2H-naphtho[2 1-f]chromene-2 8(4bH)-dione | 1-dehydrotestololactone | 1 2-didehydrotestololactone | 13-hydroxy-3-oxo-13 17-secoandrosta-1 4-dien-17-oic acid ?-lactone | D-homo-17a-oxaandrosta-1 4-diene-3 17-dione | delta(1)-testololactone | Testolactona | Testolactonum | Testolattone | ?1-testololactone	BPEWUONYVDABNZ-DZBHQSCQSA-N	13769
775	DB00895	APRD00822	Benzylpenicilloyl Polylysine	31855-75-1	76479814OY	Benzyl penicilloyl-polylysine | Benzylpenicilloyl G polylysine | Benzylpenicilloyl-polylysine	IMPVZRLKKKXMKQ-SGDOCVTFSA-N	45266800
776	DB00896	APRD01220	Rimexolone	49697-38-3	O7M2E4264D	Rimexolon | Rimexolona | Rimexolone	QTTRZHGPGKRAFB-OOKHYKNYSA-N	5311412
777	DB00897	APRD00313	Triazolam	28911-01-5	1HM943223R	Triazolam | Triazolamum	JOFWLTCLBGQGBO-UHFFFAOYSA-N	5556
778	DB00898	APRD00738	Ethanol	64-17-5	3K9958V90M	1-Hydroxyethane | Alcohol | Alcohol (ethyl) | Alcohol anhydrous | Alcohol denatured | Alcohol etílico | Alcohol denatured | Alcool éthylique | Alkohol | Äthanol | Äthylalkohol | Dehydrated ethanol | etanol | éthanol | Ethyl Alcohol | Grain alcohol | Hydroxyethane | Methylcarbinol | Spiritus vini	LFQSCWFLJHTTHZ-UHFFFAOYSA-N	702
779	DB00899	APRD01216	Remifentanil	132875-61-7	P10582JYYK	Remifentanil | Remifentanilo | Remifentanyl	ZTVQQQVZCWLTDF-UHFFFAOYSA-N	60815
780	DB00900	APRD00240 | DB02392	Didanosine	69655-05-6	K3GDH6OH08	2 3-Dideoxyinosine | 9-((2R 5S)-5-(hydroxymethyl)-tetrahydrofuran-2-yl)-1H-purin-6(9H)-one | 9-((2R 5S)-5-Hydroxymethyl-tetrahydro-furan-2-yl)-1 9-dihydro-purin-6-one | 9-((2S 5R)-5-Hydroxymethyl-tetrahydro-furan-2-yl)-9H-purin-6-ol | 9-[(2R 5S)-5-(hydroxymethyl)tetrahydrofuran-2-yl]-1 9-dihydro-6H-purin-6-one | ddI | ddIno | Didanosina | Didanosine | Didanosinum | Dideoxyinosine	BXZVVICBKDXVGW-NKWVEPMBSA-N	50599
781	DB00901	APRD00827	Bitolterol	30392-40-6	9KY0QXD6LI	4-(2-(tert-butylamino)-1-hydroxyethyl)-o-phenylene di-p-toluate | 4-[2-(tert-butylamino)-1-hydroxyethyl]-o-phenylene di-p-toluate | bis(4-methylbenzoic acid) 4-[2-(tert-butylamino)-1-hydroxyethyl]-1 2-phenylene ester | Bitolterol | Bitoltérol | Bitolterolum	FZGVEKPRDOIXJY-UHFFFAOYSA-N	35330
782	DB00902	APRD00713	Methdilazine	1982-37-2	4Q13LY9Z8X	Methdilazinum | Metodilazina	HTMIBDQKFHUPSX-UHFFFAOYSA-N	14677
783	DB00903	APRD00251	Etacrynic acid	58-54-8	M5DP350VZV	(2 3-Dichloro-4-(2-methylene-1-oxobutyl)phenoxy)acetic acid | Acide étacrynique | ácido etacrínico | Acidum etacrynicum | Etacrinic acid | Etacrynic acid | Ethacrynate | Ethacrynic acid | Methylenebutyrylphenoxyacetic acid	AVOLMBLBETYQHX-UHFFFAOYSA-N	3278
784	DB00904	APRD00481	Ondansetron	99614-02-5	4AF302ESOS	Ondansetron	FELGMEQIXOGIFQ-UHFFFAOYSA-N	4595
785	DB00905	APRD00826 | DB06863	Bimatoprost	155206-00-1	QXS94885MZ	(Z)-7-((1R 2R 3R 5S)-3 5-Dihydroxy-2-((1E 3S)-3-hydroxy-5-phenyl-1-pentenyl)cyclopentyl)-N-ethyl-5-heptenamide | Bimatoprost | Bimatoprostum	AQOKCDNYWBIDND-FTOWTWDKSA-N	5311027
786	DB00906	APRD00344	Tiagabine	115103-54-3	Z80I64HMNP	Tiagabina | Tiagabine | Tiagabinum	PBJUNZJWGZTSKL-MRXNPFEDSA-N	60648
787	DB00907	APRD00080	Cocaine	50-36-2	I5Y540LHVR	(-)-Cocaine | (?)-cocaine | [1R-(exo exo)]-3-(benzoyloxy)-8-methyl-8-azabicyclo[3.2.1]octane-2-carboxylic acid methyl ester | 2-methyl-3?-hydroxy-1?H 5?H-tropane-2?-carboxylate benzoate (ester) | Benzoylmethylecgonine | beta-Cocain | Cocain | Cocaina | Cocainum | Kokain | L-Cocain | L-Cocaine | methyl [1R-(exo exo)]-3-(benzoyloxy)-8-methyl-8-azabicyclo[3.2.1]octane-2-carboxylate | Methyl benzoyle…	ZPUCINDJVBIVPJ-LJISPDSOSA-N	446220
788	DB00908	APRD00136	Quinidine	56-54-2	ITX08688JL	(+)-quinidine | (8R 9S)-Quinidine | (R)-(6-Methoxyquinolin-4-yl)((3S 4R 7S)-3-vinylquinuclidin-7-yl)methanol | (S)-(6-Methoxy-quinolin-4-yl)-((2R 5R)-5-vinyl-1-aza-bicyclo[2.2.2]oct-2-yl)-methanol | (S)-(6-Methoxyquinolin-4-yl)((2R 5R)-5-vinylquinuclidin-2-yl)methanol | 6-methoxy-?-(5-vinyl-2-quinuclidinyl)-4-quinolinemethanol | beta-Quinine | Chinidin | Chinidinum | CIN-QUIN | Conchinin | Conqui…	LOUPRKONTZGTKE-LHHVKLHASA-N	441074
789	DB00909	APRD00004	Zonisamide	68291-97-4	459384H98V	1 2-Benzisoxazole-3-methanesulfonamide | 3-(Sulfamoylmethyl)-1 2-benzisoxazole | Benzo[d]isoxazol-3-yl-methanesulfonamide | Zonisamida | Zonisamide | Zonisamidum	UBQNRHZMVUUOMG-UHFFFAOYSA-N	5734
790	DB00910	APRD01165	Paricalcitol	131918-61-1	6702D36OG5	19-Nor-1alpha 25-dihydroxyvitamin D2 | Paricalcitol	BPKAHTKRCLCHEA-UBFJEZKGSA-N	5281104
791	DB00911	APRD01260	Tinidazole	19387-91-8	033KF7V46H	1-(2-(Ethylsulfonyl)ethyl)-2-methyl-5-nitroimidazole | Timidazole | Tinidazol | Tinidazole | Tinidazolum	HJLSLZFTEKNLFI-UHFFFAOYSA-N	5479
792	DB00912	APRD00439	Repaglinide	135062-02-1	668Z8C33LU	Repaglinida | Repaglinide | Repaglinidum	FAEKWTJYAYMJKF-QHCPKHFHSA-N	65981
793	DB00913	APRD00741	Anileridine	144-14-9	71Q1A3O279	1-[2-(4-aminophenyl)ethyl]-4-phenyl-4-piperidinecarboxlic acid ethyl ester | Anileridina | Anileridine | Anileridinum | ethyl 1-(2-(4-aminophenyl)ethyl)-4-phenyl-4-piperidinecarboxylate | ethyl 1-(4-aminophenethyl)-4-phenylisonipecotate | ethyl 1-(p-aminophenethyl)-4-phenylisonipecotate | N-(?-(p-aminophenyl)ethyl)-4-phenyl-4-carbethoxypiperidine | N-?-(p-aminophenyl)ethylnormeperidine	LKYQLAWMNBFNJT-UHFFFAOYSA-N	8944
794	DB00914	APRD00511	Phenformin	114-86-3	DD5K7529CE	Fenformin | Fenformina | Phenformin | Phenformine | Phenforminum | ?-Phenethybiguanide	ICFJFFQQTFMIBG-UHFFFAOYSA-N	8249
795	DB00915	APRD00787	Amantadine	768-94-5	BF4C9Z1J53	1-adamantanamine | 1-adamantylamine | 1-aminoadamantane | Amantadina | Amantadine | Amantadinum | Amantidine | Aminoadamantane	DKNWSYNQZKUICI-UHFFFAOYSA-N	2130
796	DB00916	APRD00631	Metronidazole	443-48-1	140QMO216E	1-(2-hydroxy-1-ethyl)-2-methyl-5-nitroimidazole | 1-(2-hydroxyethyl)-2-methyl-5-nitroimidazole | 1-(?-ethylol)-2-methyl-5-nitro-3-azapyrrole | 1-(?-hydroxyethyl)-2-methyl-5-nitroimidazole | 1-(?-oxyethyl)-2-methyl-5-nitroimidazole | 2-methyl-1-(2-hydroxyethyl)-5-nitroimidazole | 2-methyl-3-(2-hydroxyethyl)-4-nitroimidazole | 2-methyl-5-nitroimidazole-1-ethanol | Metronidazol | Métronidazole | Met…	VAOCPAMSLUNLGC-UHFFFAOYSA-N	4173
797	DB00917	APRD00927	Dinoprostone	363-24-6	K7Q1JQR04M	(15S)-prostaglandin E2 | (5Z 11? 13E 15S)-11 15-dihydroxy-9-oxoprosta-5 13-dien-1-oic acid | (5Z 13E)-(15S)-11alpha 15-Dihydroxy-9-oxoprost-13-enoate | (5Z 13E)-(15S)-11alpha 15-Dihydroxy-9-oxoprosta-5 13-dienoate | (E Z)-(1R 2R 3R)-7-(3-Hydroxy-2-((3S)-(3-hydroxy-1-octenyl))-5-oxocyclopentyl)-5-heptenoic acid | (Z)-7-((1R 2R 3R)-3-hydroxy-2-((S E)-3-hydroxyoct-1-enyl)-5-oxocyclopentyl)hept-5-eno…	XEYBRNLFEZDVAW-ARSRFYASSA-N	5280360
798	DB00918	APRD00169	Almotriptan	154323-57-6	1O4XL5SN61	1-(((3-(2-(Dimethylamino)ethyl)indol-5-yl)methyl)sulfonyl)pyrrolidine | Almotriptan	WKEMJKQOLOHJLZ-UHFFFAOYSA-N	123606
799	DB00919	APRD01232	Spectinomycin	1695-77-8	93AKI1U6QF	Actinospectacina | Espectinomicina | SCM | Spectinomicina | Spectinomycin | Spectinomycine | Spectinomycinum	UNFWWIHTNXNPBV-WXKVUWSESA-N	15541
800	DB00920	APRD01061	Ketotifen	34580-13-7	X49220T18G	Ketotifen | Ketotifene | Ketotifeno | Ketotifenum	ZCVMWBYGMWKGHF-UHFFFAOYSA-N	3827
801	DB00921	APRD00670	Buprenorphine	52485-79-7	40D3SCR4GZ	(?)-buprenorphine | 17-cyclopropylmethyl-4 5?-epoxy-7?-((S)-1-hydroxy-1 2 2-trimethylpropyl)-6-methoxy-6 14-endo-ethanomorphinan-3-ol | 2-(N-cyclopropylmethyl-4 5?-epoxy-3-hydroxy-6-methoxy-6 14-endo-ethanomorphinan-6?-yl)-3 3-dimethyl-2-butanol | 2-[3-cyclopropylmethyl-11-hydroxy-15-methoxy-(14R)-13-oxa-3-azahexacyclo[13.2.2.12 8.01 6.06 14.07 12]icosa-7 9 11-trien-16-yl]-3 3-dimethyl-2-butanol …	RMRJXGBAOAMLHD-IHFGGWKQSA-N	644073
802	DB00922	APRD01296	Levosimendan	141505-33-1	C6T4514L4E	Lévosimendan | Levosimendan | Levosimendán | Levosimendanum	WHXMKTBCFHIYNQ-SECBINFHSA-N	3033825
803	DB00923	APRD00853	Ceforanide	60925-61-3	8M1YF8951V	(6R 7R)-7-[[2-[2-(aminomethyl)phenyl]acetyl]amino]-3-[[1-(carboxymethyl)tetrazol-5-yl]sulfanylmethyl]-8-oxo-5-thia-1-azabicyclo[4.2.0]oct-2-ene-2-carboxylic acid | 7-[O-(aminomethyl)phenylacetamido]-3-[[[1-(carboxymethyl)-1H-tetrazol-5-yl]thio]methyl]-3-cephem-4-carboxylic acid | 7?-[2-(aminomethyl)phenyl]acetamido-3-{[1-(carboxymethyl)-1H-tetrazol-5-yl]sulfanyl}methyl-3 4-didehydrocepham-4-carbo…	SLAYUXIURFNXPG-CRAIPNDOSA-N	43507
804	DB00924	APRD00213	Cyclobenzaprine	303-53-7	69O5WQQ5TI	(3-Dibenzo[a d]cyclohepten-5-ylidene-propyl)-dimethyl-amine | Ciclobenzaprina | Cyclobenzaprine | Cyclobenzaprinum | N N-dimethyl-5H-dibenzo(a d)cycloheptene-?5 ?-propylamine	JURKNVYFZMSNLP-UHFFFAOYSA-N	2895
805	DB00925	APRD00651	Phenoxybenzamine	59-96-1	0TTZ664R7Z	Fenossibenzamina | Fenoxibenzamina | Phenoxybenzamine | Phenoxybenzaminum | POB	QZVCTJOXCFMACW-UHFFFAOYSA-N	4768
806	DB00926	APRD00966	Etretinate	54350-48-0	65M2UDR9AG	Etretinate | etretinato	HQMNCQVAMBCHCO-DJRRULDNSA-N	5282375
807	DB00927	APRD00296	Famotidine	76824-35-6	5QZO15J2Z8	(1-Amino-3-(((2-((diaminomethylene)amino)-4-thiazolyl)methyl)thio)propylidene)sulfamide | 3-(((2-((Aminoiminomethyl)amino)-4-thiazolyl)methyl)thio)-N-(aminosulfonyl)propanimidamide | 3-(((2-((Diaminomethylene)amino)-4-thiazolyl)methyl)thio)-N(sup 2)-sulfamoylpropionamidine | Famotidina | Famotidine | Famotidinum | N-Sulfamoyl-3-((2-guanidinothiazol-4-yl)methylthio)propionamide	XUFQPHANEAPEMJ-UHFFFAOYSA-N	3325
808	DB00928	APRD00809	Azacitidine	320-67-2	M801H13NRU	4-amino-1-beta-D-ribofuranosyl-s-triazin-2(1H)-one | 5-azacytidine | Azacitidina | Azacitidine | Azacitidinum | Azacytidine	NMUSYJAQQFHJEW-KVTDHHQDSA-N	9444
809	DB00929	APRD00037 | DB05379	Misoprostol	59122-46-2	0E43V0BB57	Misoprostol | Misoprostolum	OJLOPKGSLYJEMD-URPKTTJQSA-N	5282381
810	DB00931	APRD00137	Metacycline	914-00-1	IR235I7C5P	6-Demethyl-6-deoxy-5-hydroxy-6-methylenetetracycline | 6-Deoxy-6-demethyl-6-methylene-5-oxytetracycline | 6-Methylene-5-hydroxytetracycline | 6-Methylene-5-oxytetracycline | 6-Methyleneoxytetracycline | Metaciclina | Metacycline | Methacycline | Methacyclinum | Methylenecycline | Tri-methacycline	MHIGBKBJSQVXNH-IWVLMIASSA-N	NA
811	DB00932	APRD01306	Tipranavir	174484-41-4	ZZT404XD09	Tipranavir	SUJUHGSWHZTSEU-FYBSXPHGSA-N	54682461
812	DB00933	APRD00610	Mesoridazine	5588-33-0	5XE4NWM740	10-(2-(1-Methyl-2-piperidyl)ethyl)-2-methylsulfinyl phenothiazine | 10-(2(1-Methyl-2-piperidyl)ethyl)-2-(methylsulfinyl)phenothiazine | 2-Methanesulfinyl-10-[2-(1-methyl-piperidin-2-yl)-ethyl]-10H-phenothiazine | Mesoridazina | Mesoridazine | Mesoridazinum | Thioridazine 2-sulfoxide | Thioridazine thiomethyl sulfoxide | Thioridazine-2-sulfoxide	SLVMESMUVMCQIY-UHFFFAOYSA-N	4078
813	DB00934	APRD00747	Maprotiline	10262-69-8	2U1W68TROF	Maprotilina | Maprotiline | Maprotilinum | Maprotylina	QSLMDECMDJKHMQ-UHFFFAOYSA-N	4011
814	DB00935	APRD01158	Oxymetazoline	1491-59-4	8VLN5B44ZY	2-(4-tert-butyl-2 6-dimethyl-3-hydroxybenzyl)-2-imidazoline | 3-[(4 5-dihydro-1H-imidazol-2-yl)methyl]-6-(1 1-dimethylethyl)-2 4-dimethylphenol | 6-t-butyl-3-(2-imidazolin-2-ylmethyl)-2 4-dimethylphenol | 6-tert-butyl-3-(2-imidazolin-2-ylmethyl)-2 4-dimethylphenol | Oximetazolinum | Oxymetazolina | Oxymetazoline | Oxymétazoline | Oxymetazolinum | Oxymethazoline | Oxymetozoline	WYWIFABBXFUGLM-UHFFFAOYSA-N	4636
815	DB00936	APRD01605 | DB01398	Salicylic acid	69-72-7	O414PZ4LPZ	2-Carboxyphenol | 2-Hydroxybenzoic acid | ácido salicílico | O-carboxyphenol | O-hydroxybenzoic acid	YGSDEFSMJLZEOE-UHFFFAOYSA-N	338
816	DB00937	APRD00919	Diethylpropion	90-84-6	Q94YYU22B8	(±)-diethylpropion | 1-phenyl-2-diethylamino-1-propanone | 2-(diethylamino)-1-phenyl-1-propanone | 2-(diethylamino)propiophenone | alpha-Benzoyltriethylamine | alpha-Diethylaminopropiophenone | Amfepramone | Amfépramone | Amfepramonum | Anfepramona | Diethylcathinone	XXEPPPIWZFICOJ-UHFFFAOYSA-N	7029
817	DB00938	APRD00277	Salmeterol	89365-50-4	2I4BC502BT	Salmaterol | Salmeterol | Salmeterolum	GIIZNNXWQWCKIB-UHFFFAOYSA-N	5152
818	DB00939	APRD01090	Meclofenamic acid	644-62-2	48I5LU4ZWD	Acide méclofénamique | ácido meclofenámico | Acidum meclofenamicum | Meclofenamate | Meclofenamic acid | N-(2 6-dichloro-3-methylphenyl)anthranilic acid | N-(2 6-dichloro-m-tolyl)anthranilic acid | N-(3-methyl-2 6-dichlorophenyl)anthranilic acid	SBDNJUWAMKYJOX-UHFFFAOYSA-N	4037
819	DB00940	APRD00751	Methantheline	5818-17-7	36EI79TX7I	Methantheline | Methantheline cation | Methantheline ion | Methanthelinium | Methanthelinum	GZHFODJQISUKAY-UHFFFAOYSA-N	4097
820	DB00941	APRD01013	Hexafluronium	4844-10-04	55W5L6G81R	Hexafluorenium | Hexafluorenium cation | Hexafluorenium ion | Hexamethylenebis(fluoren-9-yldimethylammonium)	HDZAQYPYABGTCL-UHFFFAOYSA-N	3601
821	DB00942	APRD00731	Cycrimine	77-39-4	543567RFQQ	(±)-cycrimine | alpha-cyclopentyl-alpha-phenyl-1-piperidinepropanol | Cicrimina | Cycrimine | Cycriminum	SWRUZBWLEWHWRI-UHFFFAOYSA-N	2911
822	DB00943	APRD00562	Zalcitabine	7481-89-2	6L3XT8CB3I	2' 3'-Dideoxycytidine | 4-amino-1-[(2R 5S)-5-(hydroxymethyl)tetrahydrofuran-2-yl]pyrimidin-2(1H)-one | DDC | DDCYD | Dideoxycytidine | Zalcitabine	WREGKURFCTUGRC-POYBYMJQSA-N	24066
823	DB00944	APRD00905	Demecarium	16505-84-3	ILP8XJ8R5K	Demecarium | Demecarium cation | Demecarium ion	RWZVPVOZTJJMNU-UHFFFAOYSA-N	5966
824	DB00945	APRD00264 | EXPT00475	Acetylsalicylic acid	50-78-2	R16CO5Y76E	2-Acetoxybenzenecarboxylic acid | 2-Acetoxybenzoic acid | Acetylsalicylate | Acetylsalicylsäure | acide 2-(acétyloxy)benzo?que | Acide acétylsalicylique | ácido acetilsalicílico | Acidum acetylsalicylicum | ASA | Aspirin | Aspirina | Azetylsalizylsäure | o-acetoxybenzoic acid | O-acetylsalicylic acid | o-carboxyphenyl acetate | Polopiryna | salicylic acid acetate	BSYNRYMUTXBXSQ-UHFFFAOYSA-N	2244
825	DB00946	APRD00228	Phenprocoumon	435-97-2	Q08SIO485D	3-(1-Phenylpropyl)-4-hydroxycoumarin | 3-(1'-Phenyl-propyl)-4-oxycoumarin | 3-(alpha-Ethylbenzyl)-4-hydroxycoumarin | 3-(alpha-Phenylpropyl)-4-hydroxycoumarin | 4-Hydroxy-3-(1-phenylpropyl)-2H-1-benzopyran-2-one | 4-hydroxy-3-(1-phenylpropyl)-2H-chromen-2-one | Fenprocumon | Fenprocumone | Phenprocoumarol | Phenprocoumarole | Phenprocoumon | Phenprocoumone | Phenprocoumonum | Phenprocumone	DQDAYGNAKTZFIW-UHFFFAOYSA-N	54680692
826	DB00947	APRD00654	Fulvestrant	129453-61-8	22X328QOC4	(7? 17?)-7-{9-[(4 4 5 5 5-pentafluoropentyl)sulfinyl]nonyl}estra-1(10) 2 4-triene-3 17-diol | Fulvestrant	VWUXBMIQPBEWFH-WCCTWKNTSA-N	104741
827	DB00948	APRD01113	Mezlocillin	51481-65-3	OH2O403D1G	(2S 5R 6R)-3 3-dimethyl-6-{[(2R)-2-({[3-(methylsulfonyl)-2-oxoimidazolidin-1-yl]carbonyl}amino)-2-phenylacetyl]amino}-7-oxo-4-thia-1-azabicyclo[3.2.0]heptane-2-carboxylic acid | 6?-{(2R)-2-[3-(methanesulfonyl)-2-oxoimidazolidine-1-carboxamido]-2-phenylacetamido}penicillanic acid | Mezlocilina | Mezlocillin | Mezlocilline | Mezlocillinum	YPBATNHYBCGSSN-VWPFQQQWSA-N	656511
828	DB00949	APRD00505	Felbamate	25451-15-4	X72RBB02N8	2-phenyl-1 3-propanediol dicarbamate | carbamic acid 2-phenyltrimethylene ester | Carbamic acid 3-carbamoyloxy-2-phenyl-propyl ester | Felbamate | Felbamato | Felbamatum	WKGXYQFOCVYPAC-UHFFFAOYSA-N	3331
829	DB00950	APRD00349	Fexofenadine	83799-24-0	E6582LOH6V	4-(1-Hydroxy-4-(4-(hydroxydiphenylmethyl)-1-piperidinyl)butyl)-alpha alpha-dimethylbenzeneacetic acid | Carboxyterfenadine | Fexofenadina | Fexofenadine | Terfenadine acid metabolite | Terfenadine carboxylate | Terfenadine-COOH	RWTNPBWLLIMQHL-UHFFFAOYSA-N	3348
830	DB00951	APRD01055 | EXPT01940	Isoniazid	54-85-3	V83O1VOZ8L	4-pyridinecarbohydrazide | INH | Isoniazid | Isoniazida | Isonicotinic acid hydrazide | Isonicotinic hydrazide | Isonicotinohydrazide | Isonicotinoylhydrazide | Isonicotinsäurehydrazid | Isonicotinylhydrazine | Pyridine-4-carboxylic acid hydrazide	QRXWMOHMRWLFEY-UHFFFAOYSA-N	3767
831	DB00952	APRD00220	Naratriptan	121679-13-8	QX3KXL1ZA2	N-methyl-2-(3-(1-methylpiperiden-4-yl)indole-5-yl)ethanesulfonamide | N-methyl-2-[3-(1-methyl-4-piperidyl)-1H-indol-5-yl]-ethanesulfonamide | Naratriptán | Naratriptan | Naratriptanum	AMKVXSZCKVJAGH-UHFFFAOYSA-N	4440
832	DB00953	APRD00008	Rizatriptan	144034-80-0	51086HBW8G	N N-Dimethyl-2-[5-(1 2 4-triazol-1-ylmethyl)-1H-indol-3-yl]-ethanamine | N N-Dimethyl-5-(1H-1 2 4-triazol-1-ylmethyl)-1H-indole-3-ethanamine | Risatriptan | Rizatriptán | Rizatriptan | Rizatriptanum	ULFRLSNUDGIQQP-UHFFFAOYSA-N	5078
833	DB00954	APRD00931	Dirithromycin	62013-04-1	1801D76STL	Dirithromycin | diritromicina	WLOHNSSYAXHWNR-DWIOZXRMSA-N	6473883
834	DB00955	APRD00232	Netilmicin	56391-56-1	4O5J85GJJB	1-N-Ethylsisomicin | Netilmycin	CIDUJQMULVCIBT-MQDUPKMGSA-N	441306
835	DB00956	APRD00591 | DB09475	Hydrocodone	125-29-1	6YKS4Y3WQ7	(-)-Dihydrocodeinone | 4 5-alpha-Epoxy-3-methoxy-17-methylmorphinan-6-one | Dihydrocodeinone | Hidrocodona | Hydrocodon | Hydrocodone | Hydrocodonum | Hydrocone | Hydroconum | Idrocodone	LLPOLZWFYMWNKH-CMKMFDCUSA-N	5284569
836	DB00957	APRD00569	Norgestimate	35189-28-7	C291HFX4DY	(+)-13-Ethyl-17-hydroxy-18 19-dinor-17?-pregn-4-en-20-yn-3-one oxime acetate (ester) | (17?)-17-(Acetyloxy)-13-ethyl-18 19-dinorpregn-4-en-20-yn-3-one 3-oxime | d-13?-Ethyl-17?-ethynyl-17?-acetoxygon-4-en-3-one oxime | Dexnorgestrel Acetime | Norgestimate | Norgestimato | Norgestimatum	KIQQMECNKUGGKA-NMYWJIRASA-N	6540478
837	DB00958	APRD00466	Carboplatin	41575-94-4	BG3F62OND5	Carboplatin | Carboplatine | Carboplatino | CBDCA | cis-(1 1-cyclobutanedicarboxylato)diammineplatinum(II) | cis-diammine(1 1-cyclobutanedicarboxylato)platinum | cis-diammine(1 1-cyclobutanedicarboxylato)platinum(II)	OLESAACUTLOWQZ-UHFFFAOYSA-L	10339178
838	DB00959	APRD00342	Methylprednisolone	83-43-2	X4W7ZR7023	(6? 11?)-11 17 21-trihydroxy-6-methylpregna-1 4-diene-3 20-dione | 1-dehydro-6?-methylhydrocortisone | 6?-methyl-11? 17? 21-triol-1 4-pregnadiene-3 20-dione | delta(1)-6alpha-Methylhydrocortisone | Methylprednisolon | Methylprednisolone | Methylprednisolonum | Metilprednisolona	VHRSUDSXCMQTMA-PJHHCJLFSA-N	6741
839	DB00960	APRD00678	Pindolol	13523-86-9	BJ4HF6IU1D	1-(1H-indol-4-yloxy)-3-(isopropylamino)propan-2-ol | 1-(1H-indol-4-yloxy)-3-(propan-2-ylamino)-propan-2-ol | 1-(1H-indol-4-yloxy)-3-[(1-methylethyl)amino]propan-2-ol | 4-(2-hydroxy-3-isopropylaminopropoxy)-indole | Pindolol | Pindololum	JZQKKSLKJUAGIC-UHFFFAOYSA-N	4828
840	DB00961	APRD01094	Mepivacaine	96-88-8	B6E06QE59J	(+-)-1-Methyl-2' 6'-pipecoloxylidide | 1-methyl-2' 6'-pipecoloxylidide | DL-Mepivacaine | Mepivacaina | Mepivacaine | Mepivacainum | N-(2 6-Dimethylphenyl)-1-methyl-2-piperidinecarboxamide | N-(2 6-Dimethylphenyl)-1-methylpiperidine-2-carboxamide	INWLQCZOYSRPNW-UHFFFAOYSA-N	4062
841	DB00962	APRD00411	Zaleplon	151319-34-5	S62U433RMH	3'-(3-Cyanopyrazolo(1 5-a)pyrimidin-7-yl)-N-ethylacetanilide | Zaleplon	HUNXMJYCHXQEGX-UHFFFAOYSA-N	5719
842	DB00963	APRD00831	Bromfenac	91714-94-2	864P0921DW	[2-Amino-3-(4-bromo-benzoyl)-phenyl]-acetic acid | 2-amino-3-(4-bromobenzoyl)benzeneacetic acid | Bromfenac | Bromfenaco | Bromfenacum	ZBPLOVFIXSTCRZ-UHFFFAOYSA-N	60726
843	DB00964	APRD00012	Apraclonidine	66711-21-5	843CEN85DI	4-Aminoclonidine | Apraclonidina | Apraclonidine | Apraclonidinum	IEJXVRYNEISIKR-UHFFFAOYSA-N	2216
844	DB00966	APRD01247	Telmisartan	144701-48-4	U5SYW473RQ	4'-((1 4'-dimethyl-2'-propyl(2 6'-bi-1H-benzimidazol)-1'-yl)methyl)-(1 1'-biphenyl)-2-carboxylic acid | 4'-((4-methyl-6-(1-methyl-2-benzimidazolyl)-2-propyl-1-benzimidazolyl)methyl)-2-biphenylcarboxylic acid | 4'-[(1 4'-dimethyl-2'propyl[2 6'-bi-1H-benzimidazol]-1'-yl)methyl]-[1 1'-biphenyl]-2-carboxylic acid | 4'-[(1 7'-dimethyl-2'-propyl-1H 3'H-2 5'-bibenzimidazol-3'-yl)methyl]biphenyl-2-carbox…	RMMXLENWKUUMAY-UHFFFAOYSA-N	65999
845	DB00967	APRD00324	Desloratadine	100643-71-8	FVF865388R	8-Chloro-11-piperidin-4-ylidene-6 11-dihydro-5H-benzo[5 6]cyclohepta[1 2-b]pyridine | 8-chloro-6 11-dihydro-11-(4-piperidinylidene)-5H-benzo(5 6)cyclohepta(1 2-b)pyridine | Descarboethoxyloratadine | Desloratadina | Desloratadine	JAUOIFJMECXRGI-UHFFFAOYSA-N	124087
846	DB00968	APRD01106	Methyldopa	555-30-6	M4R0H12F6M	(S)-(-)-alpha-Methyldopa | 3-Hydroxy-alpha-methyl-L-tyrosine | Alpha medopa | alpha-Methyl dopa | alpha-methyl-L-dopa | Alphamethyldopa | AMD | Anhydrous methyldopa | L-alpha-Methyldopa | L-Methyl Dopa | Methyl dopa | Methyldopa | Methyldopa anhydrous | metildopa | ?-Methyl dopa | ?-methyl-L-dopa	CJCSPKMFHVPWAR-JTQLQIEISA-N	38853
847	DB00969	APRD00580	Alosetron	122852-42-0	13Z9HTH115	2 3 4 5-Tetrahydro-5-methyl-2-((5-methyl-1H-imidazol-4-yl)methyl)-1H-pyrido(4 3-b)indol-1-one | Alosetron	JSWZEAMFRNKZNL-UHFFFAOYSA-N	2099
848	DB00970	APRD00124	Dactinomycin	50-76-0	1CC1JFE158	2-amino-N N'-bis(hexadecahydro-2 5 9-trimethyl-6 13-bis(1-methylethyl)-1 4 7 11 14-pentaoxo-1H-pyrrolo(2 1-i)(1 4 7 10 13)oxatetra-azacyclohexadecin-10-yl)-4 6-dimethyl-3-oxo-3H-phenoxazine-1 9-dicarboxamide | ActD | Actinomycin C1 | Actinomycin D | Actinomycin IV | Dactinomicina | Dactinomycin | Dactinomycine | Dactinomycinum | Meractinomycin	RJURFGZVJUQBHK-IIXSONLDSA-N	457193
849	DB00971	APRD01323	Selenium Sulfide	7488-56-4	Z69D9E381Q	Selenii disulfidum | Selenium disulfide | Selenium disulphide | Selenium sulfide micronized | Selenium sulphide | Selenium sulphide micronized | Selenium(IV) disulfide | Selenium(IV) disulphide | Selenium(IV) sulfide | Selenium(IV) sulphide	JNMWHTHYDQTDQZ-UHFFFAOYSA-N	24087
850	DB00972	APRD00813	Azelastine	58581-89-8	ZQI909440X	4-(p-Chlorobenzyl)-2-(hexahydro-1-methyl-1H-azepin-4-yl)-1-(2H)-phthalazinone | Azelastina | Azelastine | Azélastine | Azelastinum	MBUVEWMHONZEQD-UHFFFAOYSA-N	2267
851	DB00973	APRD00619	Ezetimibe	163222-33-1	EOR26LQQ24	Ezetimiba | ézétimibe | Ezetimibe | Ezetimibum	OLNTVTPDXPETLC-XPWALMASSA-N	150311
852	DB00974	APRD01327	Edetic Acid	60-00-4	9G34HU7RV0	(ethylenedinitrilo)tetraacetic acid ion(4?) | {[-(bis-carboxymethyl-amino)-ethyl]-carboxymethyl-amino}-acetic acid | 2 2' 2'' 2'''-(ethane-1 2-diyldinitrilo)tetraacetate | acide edetique | Acide ethylenediaminetetracetique | Acido edetico | Acidum edeticum | Edetic Acid | EDTA | EDTA ion(4-) | Ethylenediaminetetraacetate | Ethylenediaminetetraacetic acid | N N'-1 2-Ethane diylbis-(N-(carboxymethy…	KCXVZYZYPLLWCC-UHFFFAOYSA-N	6049
853	DB00975	APRD00360	Dipyridamole	58-32-2	64ALC7F90C	Dipiridamol | Dipyridamine | Dipyridamole | Dipyridamolum | Dipyudamine | Dypyridamol	IZEKFCXSFNUWAM-UHFFFAOYSA-N	3108
854	DB00976	APRD00483	Telithromycin	191114-48-4	KI8H7H19WL	Telithromycin | telitromicina	LJVAJPDWBABPEJ-PNUFFHFMSA-N	3002190
855	DB00977	APRD00691	Ethinylestradiol	57-63-6	423D2T571U	17-ethinyl-3 17-estradiol | 17-ethinyl-3 17-oestradiol | 17-ethinylestradiol | 17alpha-Ethinyl estradiol | 17?-ethynylestradiol | Ethinyl estradiol | Ethinylestradiol | Ethinylestradiolum | Ethinyloestradiol | Ethynyl estradiol | Etinilestradiol	BFPYWIDHMRZLRN-SLHNCBLASA-N	5991
856	DB00978	APRD01076	Lomefloxacin	98079-51-7	L6BR2WJD8V	(±)-1-ethyl-6 8-difluoro-1 4-dihydro-7-(3-methyl-1-piperazinyl)-4-oxo-3-quinolinecarboxylic acid | 1 4-Dihydro-6 8-difluoro-1-ethyl-7-(3-methyl-1-piperazinyl)-4-oxo-3-quinolinecarboxylic acid | LFLX | Lomefloxacin | Lomefloxacine | Lomefloxacino | Lomefloxacinum	ZEKZLJVOYLTDKK-UHFFFAOYSA-N	3948
857	DB00979	APRD00893	Cyclopentolate	512-15-2	I76F4SHP7J	(±)-cyclopentolate | 1-hydroxy-?-phenylcyclopentaneacetic acid 2-(dimethylamino)ethyl ester | 2-(dimethylamino)ethyl 1-hydroxy-?-phenylcyclopentaneacetate | 2-(dimethylamino)ethyl 2-(1-hydroxycyclopentyl)-2-phenylacetate | 2-phenyl-2-(1-hydroxycyclopentyl)ethanoic acid ?-(dimethylamino)ethyl ester | Ciclopentolato | Cyclopentolate | Cyclopentolatum | ?-(1-hydroxycyclopentyl)benzeneacetic acid 2-(…	SKYSRIRYMSLOIN-UHFFFAOYSA-N	2905
858	DB00980	APRD01213	Ramelteon	196597-26-9	901AS54I69	Ramelteon	YLXDSYKOBKBWJQ-LBPRGKRZSA-N	208902
859	DB00981	APRD00406	Physostigmine	57-47-6	9U1VM840SP	Eserine | Physostigmine | Physostol	PIJVFDBKTWXHHD-HIFRSBDPSA-N	5983
860	DB00982	APRD00140	Isotretinoin	4759-48-2	EH28UP18IF	(7E 9E 11E 13Z)-retinoic acid | 13-cis-retinoic acid | 13-cis-Vitamin A acid | 13-RA | cis-RA | Isotretinoin | Isotretinoína | Isotrétinoine | Isotretinoino | Isotretinoinum | Neovitamin A acid	SHGAZHPCJJPHSC-XFYACQKRSA-N	5282379
861	DB00983	APRD00641	Formoterol	73573-87-2	5ZZ84GCW8B	2'-hydroxy-5'-(1-hydroxy-2-((p-methoxy-?-methylphenethyl)amino)ethyl)formanilide | 2'-hydroxy-5'-{1-hydroxy-2-[(p-methoxy-?-methylphenethyl)amino]ethyl}formanilide | Formoterol | Formoterolum | N-[2-hydroxy-5-(1-hydroxy-2-{[2-(4-methoxyphenyl)-1-methylethyl]amino}ethyl)phenyl]formamide	BPZSYCZIITTYBL-UHFFFAOYSA-N	3410
862	DB00984	APRD00134	Nandrolone phenpropionate	62-90-8	KF7Z9K2T3W	19NTPP | Nadrolone phenylpropionate | Nandrolon phenylpropionate | Nandrolone phenylpionate | Nandrolone phenylpropionate | Norandrolone phenyl propionate | Norandrostenolone phenylpropionate | Nortestosterone phenylpropionate | NPP | NTPP	UBWXUGDQUBIEIZ-QNTYDACNSA-N	229455
863	DB00985	APRD00924	Dimenhydrinate	523-87-5	JB937PER5C	(O-benzhydryl(dimethylamino)ethanol) 8-chlorotheophyllinate | 8-chloro-1 3-dimethyl-3 7-dihydro-1H-purine-2 6-dione - 2-(diphenylmethoxy)-N N-dimethylethanamine (1:1) | Benzhydryl-?-dimethylaminoethylether 8-chlorotheophylline | Dimenhidrinato | Dimenhydrinate | Dimenhydrinatum | diphenhydramine 8-chlorotheophyllinate | diphenhydramine 8-chlorotheophylline | Diphenhydramine theoclate | N N-dimeth…	DKHVTDUUNTVKOW-UHFFFAOYSA-N	NA
864	DB00986	APRD01000 | DB06583	Glycopyrronium	740028-90-4	A14FB57V1D	Glicopirronio | Glycopyrrolate cation | Glycopyrrolate ion | Glycopyrronium | Glycopyrronium cation | Glycopyrronium ion	ANGKOCUUWGHLCE-UHFFFAOYSA-N	3494
865	DB00987	APRD00499	Cytarabine	147-94-4	04079A1RDZ	1-beta-D-Arabinofuranosylcytosine | 4-Amino-1-beta-D-arabinofuranosyl-2(1H)-pyrimidinone | Citarabina | Cytarabine | Cytarabinum | Cytosine arabinoside | Cytosine-1-beta-D-arabinofuranoside | cytosine-?-D-arabinofuranoside	UHDGCWIWMRVCDJ-CCXZUQQUSA-N	6253
866	DB00988	APRD00085	Dopamine	51-61-6	VTD58H1Z2X	2-(3 4-dihydroxyphenyl)ethylamine | 3-Hydroxytyramine | 3 4-Dihydroxyphenethylamine | 4-(2-aminoethyl)-1 2-benzenediol | 4-(2-Aminoethyl)benzene-1 2-diol | 4-(2-aminoethyl)catechol | 4-(2-aminoethyl)pyrocatechol | Dopamina | Dopamine | Dopaminum | Oxytyramine	VYFYYTLLBUKUHU-UHFFFAOYSA-N	681
867	DB00989	APRD00321	Rivastigmine	123441-03-2	PKI06M3IW0	(S)-3-(1-(Dimethylamino)ethyl)phenyl ethylmethylcarbamate | m-((S)-1-(Dimethylamino)ethyl)phenyl ethylmethylcarbamate | Rivastigmina | Rivastigmine	XSVMFMHYUFZWBK-NSHDSACASA-N	77991
868	DB00990	APRD00144	Exemestane	107868-30-4	NY22HMQ4BX	6-methyleneandrosta-1 4-diene-3 17-dione | Exemestane | Exemestano | Exemestanum	BFYIZQONLCFLEV-DAELLWKTSA-N	60198
869	DB00991	APRD00030	Oxaprozin	21256-18-8	MHJ80W9LRB	Oxaprozin | Oxaprozina | Oxaprozine | Oxaprozinum	OFPXSFXSNFPTHF-UHFFFAOYSA-N	4614
870	DB00992	APRD01105	Methyl aminolevulinate	33320-16-0	585NM85KYM	5-aminolevulinic acid methyl ester | Aminolevulinato de metilo | Aminolevulinic acid methyl ester | methyl 5-aminolevulinate | Methyl aminolevulinate | Methyl delta-aminolevulinate | methyl ?-aminolevulinate	YUUAYBAIHCDHHD-UHFFFAOYSA-N	157922
871	DB00993	APRD00811	Azathioprine	446-86-6	MRK240IY2L	6-((1-Methyl-4-nitro-1H-imidazol-5-yl)thio)-1H-purine | 6-(1'-Methyl-4'-nitro-5'-imidazolyl)-mercaptopurine | Azamun | Azathioprine | Azathioprinum | Azatioprina	LMEKQMALGUDUQG-UHFFFAOYSA-N	2265
872	DB00995	APRD00808	Auranofin	34031-32-8	3H04W2810V	(1-Thio-beta-D-glucopyranosato)(triethylphosphine)gold 2 3 4 6-tetraacetate | 2 3 4 6-Tetra-O-acetyl-1-thio-beta-D-glucopyranosato-S (triethylphosphine)gold | Auranofin | Auranofina | Auranofine | Auranofinum | Triethylphosphine gold	AUJRCFUBUPVWSZ-XTZHGVARSA-M	6918453
873	DB00996	APRD00015	Gabapentin	60142-96-3	6CW7F3G59X	1-(Aminomethyl)cyclohexaneacetic acid | Gabapentin | Gabapentina | Gabapentine | Gabapentino | Gabapentinum	UGJMXCAKCUNAIE-UHFFFAOYSA-N	3446
874	DB00997	APRD00185 | DB05331 | DB05847	Doxorubicin	23214-92-8	80168379AG	(1S 3S)-3-glycoloyl-3 5 12-trihydroxy-10-methoxy-6 11-dioxo-1 2 3 4 6 11-hexahydrotetracen-1-yl 3-amino-2 3 6-trideoxy-?-L-lyxo-hexopyranoside | (8S-cis)-10-((3-amino-2 3 6-trideoxy-?-L-lyxo-hexopyranosyl)oxy)-7 8 9 10-tetrahydro-6 8 11-trihydroxy-8-(hydroxyacetyl)-1-methoxy-5 12-naphthacenedione | 14-hydroxydaunomycin | 14-hydroxydaunorubicine | Doxorubicin | Doxorubicina | Doxorubicine | Doxoru…	AOJJSUZBOXZQNB-TZSSRYMLSA-N	31703
875	DB00998	APRD00270	Frovatriptan	158747-02-5	H82Q2D5WA7	Frovatriptan	XPSQPHWEGNHMSK-SECBINFHSA-N	77992
876	DB00999	APRD00092	Hydrochlorothiazide	58-93-5	0J48LPH2TH	HCTZ | hidroclorotiazida | Hydrochlorothiazide	JZUFKLXOESDKRF-UHFFFAOYSA-N	3639
877	DB01000	APRD00892	Cyclacillin	3485-14-1	72ZJ154X86	(1-aminocyclohexyl)penicillin | (2S 5R 6R)-6-{[(1-aminocyclohexyl)carbonyl]amino}-3 3-dimethyl-7-oxo-4-thia-1-azabicyclo[3.2.0]heptane-2-carboxylic acid | 6-(1-aminocyclohexanecarboxamido)penicillanic acid | 6-(1-aminocyclohexylcarboxamido)penicillanic acid | Ciclacilina | Ciclacillin | Ciclacilline | Ciclacillinum | Cyclacillin	HGBLNBBNRORJKI-WCABBAIRSA-N	19003
878	DB01001	APRD00553	Salbutamol	18559-94-9	QF8SVZ843E	Albuterol | Salbutamol	NDAUXUAQIAJITI-UHFFFAOYSA-N	2083
879	DB01002	APRD00110	Levobupivacaine	27262-47-1	A5H73K9U3W	(-)-bupivacaine | (S)-1-butyl-2' 6'-pipecoloxylidide | (S)-bupivacaine | L-(-)-1-Butyl-2' 6'-pipecoloxylidide | L-(?)-bupivacaine | Levobupivacaína | Levobupivacaine	LEBVLXFERQHONN-INIZCTEOSA-N	92253
880	DB01003	APRD00336	Cromoglicic acid	16110-51-3	Y0TK0FS77W	5-[3-(2-carboxy-4-oxo-4H-5-chromenyloxy)-2-hydroxypropoxy]-4-oxo-4H-2-chromenecarboxylic acid | Acide Cromoglicique | Acido Cromoglicico | Acidum Cromoglicicum | Cromoglicate | Cromoglicic acid | Cromoglycate | Cromoglycic acid | Cromolyn	IMZMKUWMOSJXDT-UHFFFAOYSA-N	2882
881	DB01004	APRD00263 | EXPT01540	Ganciclovir	82410-32-0	P9G3CKZ4P5	2-(6-Amino-purin-9-ylmethoxy)-propane-1 3-diol | 2-amino-9-((1 3-dihydroxypropan-2-yloxy)methyl)-1H-purin-6(9H)-one | 2-amino-9-((1 3-dihydroxypropan-2-yloxy)methyl)-3H-purin-6(9H)-one | 2-amino-9-((1 3-dihydroxypropan-2-yloxy)methyl)-9H-purin-6-ol | 2-Amino-9-(2-hydroxy-1-hydroxymethyl-ethoxymethyl)-1 9-dihydro-purin-6-one | 2-amino-9-(2-hydroxy-1-hydroxymethylethoxymethyl)-6 9-dihydro-1H-6-puri…	IRSCQMHQWWYFCW-UHFFFAOYSA-N	3454
882	DB01005	APRD00023	Hydroxyurea	127-07-1	X6Q56QN5QC	Carbamohydroxamic acid | Carbamohydroximic acid | Carbamoyl oxime | Carbamyl hydroxamate | Hidroxicarbamida | Hydrea | Hydroxycarbamid | Hydroxycarbamide | Hydroxycarbamidum | Hydroxyharnstoff | Hydroxyurea | N-Carbamoylhydroxylamine | N-Hydroxyurea | Oxyurea	VSNHCAURESNICA-UHFFFAOYSA-N	3657
883	DB01006	APRD01066	Letrozole	112809-51-5	7LKK855W8I	Letrozol | Letrozole	HPJKCIUCZWXJDR-UHFFFAOYSA-N	3902
884	DB01007	APRD01262	Tioconazole	65899-73-2	S57Y5X1117	Tioconazol | Tioconazole | Tioconazolum	QXHHHPZILQDDPS-UHFFFAOYSA-N	5482
885	DB01008	APRD00664	Busulfan	55-98-1	G1LN9045DK	1 4-Bis(methanesulfonoxy)butane | 1 4-Butanediol dimethanesulfonate | 1 4-Dimesyloxybutane | 1 4-Dimethanesulfonoxybutane | Busulfan | Busulfano | Busulfanum | Busulphan | Tetramethylene bis(methanesulfonate)	COVZYZSDYWQREU-UHFFFAOYSA-N	2478
886	DB01009	APRD01059 | DB05335 | DB05823	Ketoprofen	22071-15-4	90Y4QC304K	2-(3-Benzoylphenyl)propionic acid | 3-Benzoyl-alpha-methylbenzeneacetic acid | 3-Benzoyl-?-methylbenzeneacetic acid | 3-Benzoylhydratropic acid | Ketoprofen | Ketoprofeno | L'acide (benzoyl-3-phenyl)-2-propionique | m-Benzoylhydratropic acid	DKYWVDODHFEZIM-UHFFFAOYSA-N	3825
887	DB01010	APRD00944	Edrophonium	312-48-1	70FP3JLY7N	(3-hydroxyphenyl)dimethylethylammonium | 3-hydroxy-N N-dimethyl-N-ethylanilinium | Edrophonium cation | Edrophonium ion | Ethyl-(3-hydroxy-phenyl)-dimethyl-ammonium | N-ethyl-3-hydroxy-N N-dimethylanilinium | N-ethyl-3-hydroxy-N N-dimethylbenzenaminium	VWLHWLSRQJQWRG-UHFFFAOYSA-O	3202
888	DB01011	APRD01111 | EXPT02271	Metyrapone	54-36-4	ZS9KD92H6V	Metirapona | Métyrapone | Metyrapone | Metyraponum	FJLBFSROUSIWMA-UHFFFAOYSA-N	4174
889	DB01012	APRD00872	Cinacalcet	226256-56-0	UAZ6V7728S	(R)-?-methyl-N-[3-[3-(trifluoromethyl)phenyl]propyl]-1-naphthalenemethane amine | Cinacalcet | CNC | N-((1R)-1-(Naphthalen-1-yl)ethyl)-3-(3-(trifluoromethyl)phenyl)propan-1-amine	VDHAWDNDOKGFTD-MRXNPFEDSA-N	156419
890	DB01013	APRD00876	Clobetasol propionate	25122-46-7	779619577M	21-chloro-9-fluoro-11? 17-dihydroxy-16?-methylpregna-1 4-diene-3 20-dione 17-propionate | clobetasol 17-propanoate | clobetasol 17-propionate | Clobetasol propionate | Clobetasol propionate E	CBGUOGMQLZIXBE-XGQKBEPLSA-N	32798
891	DB01014	APRD00141	Balsalazide	80573-04-2	P80AL8J7ZP	(E)-5-((4-(((2-carboxyethyl)amino)carbonyl)phenyl)azo)-2-hydroxybenzoic acid | (E)-5-({p-[(2-carboxyethyl)carbamoyl]phenyl}azo)-2-salicylic acid | 3-(2-{4-[(2-carboxyethyl)carbamoyl]phenyl}hydrazinylidene)-6-oxocyclohexa-1 4-diene-1-carboxylic acid | 5-[4-(2-carboxy-ethylcarbamoyl)-phenylazo]-2-hydroxy-benzoic acid | Balsalazida | Balsalazide | Balsalazidum	IPOKCKJONYRRHP-FMQUCBEESA-N	NA
892	DB01015	APRD00076	Sulfamethoxazole	723-46-6	JE42381TNV	3-(p-Aminophenylsulfonamido)-5-methylisoxazole | 3-Sulfanilamido-5-methylisoxazole | 4-Amino-N-(5-methyl-3-isoxazolyl)benzenesulfonamide | SMX | Sulfamethoxazole | Sulfametoxazol | Sulphamethoxazole	JLKIGFTWXXRPMT-UHFFFAOYSA-N	5329
893	DB01016	APRD00233	Glyburide	10238-21-8	SX6K58TVWC	1-((p-(2-(5-chloro-o-anisamido)ethyl)phenyl)sulfonyl)-3-cyclohexylurea | 1-(p-(2-(5-chloro-2-methoxybenzamido)ethyl)benzenesulfonyl)-3-cyclohexylurea | 5-chloro-N-(2-(4-((((cyclohexylamino)carbonyl)amino)sulfonyl)phenyl)ethyl)-2-methoxybenzamide | Glibenclamida | Glibenclamide | Glibenclamidum | Glyburide	ZNNLBTZKUZBEKO-UHFFFAOYSA-N	3488
894	DB01017	APRD00547	Minocycline	10118-90-8	FYY3R43WGO	(4S 4aS 5aR 12aS)-4 7-bis(dimethylamino)-3 10 12 12a-tetrahydroxy-1 11-dioxo-1 4 4a 5 5a 6 11 12a-octahydrotetracene-2-carboxamide | 7-Dimethylamino-6-demethyl-6-deoxytetracycline | Minociclina | Minociclinum | Minocyclin | Minocycline | Minocyclinum | Minomycin	DYKFCLLONBREIL-KVUCHLLUSA-N	NA
895	DB01018	APRD00075	Guanfacine	29110-47-2	30OMY4G3MK	Guanfacina | Guanfacine | Guanfacinum	INJOMKTZOLKMBF-UHFFFAOYSA-N	3519
896	DB01019	APRD00051	Bethanechol	674-38-4	004F72P8F4	(2-hydroxypropyl)trimethylammonium carbamate | 2-(carbamoyloxy)-N N N-trimethylpropan-1-aminium | 2-carbamoyloxypropyl-trimethylazanium | Amidopropyldimethylbetaine | Carbamoyl-beta-methylcholine | carbamoyl-?-methylcholine | Carbamyl-beta-methylcholine | carbamyl-?-methylcholine	NZUPCNDJBJXXRF-UHFFFAOYSA-O	2370
897	DB01020	APRD00528	Isosorbide Mononitrate	16051-77-7	LX1OH63030	IS 5-MN | IS-5-MN | IS-5MN | ISMN | Iso-5-mononitrate | Isosorbide 5-mononitrate | Isosorbide 5-nitrate | Isosorbide Mononitrate | Isosorbide-5-mononitrate | isosorbidi mononitras | mononitrate d'isosorbide | mononitrato de isosorbida | Monosorbitrate	YWXYYJSYQOXTPL-SLPGGIOYSA-N	27661
898	DB01021	APRD00031	Trichlormethiazide	133-67-5	Q58C92TUN0	Trichlormethiazide | triclormetiazida	LMJSLTNSBFUCMU-UHFFFAOYSA-N	5560
899	DB01022	APRD00464 | DB09528	Phylloquinone	84-80-0	S5Z3U87QHF	2-Methyl-3-(3 7 11 15-tetramethyl-2-hexadecenyl)-1 4-naphthalenedione | 2-Methyl-3-[(2E)-3 7 11 15-tetramethyl-2-hexadecenyl]naphthoquinone | 2-Methyl-3-phytyl-1 4-naphthochinon | 2-Methyl-3-phytyl-1 4-naphthoquinone | 3-Phytylmenadione | alpha-Phylloquinone | Fitomenadiona | Phyllochinon | Phyllochinonum | Phylloquinone | Phythyl-menadion | Phytomenadione | Phytomenadionum | Phytonadione | Phyto…	MBWXNTAXLNYFJB-NKFFZRIASA-N	5284607
900	DB01023	APRD00374	Felodipine	72509-76-3	OL961R6O2C	(±)-ethyl methyl 4-(2 3-dichlorophenyl)-1 4-dihydro-2 6-dimethyl-3 5-pyridinedicarboxylate | 3-ethyl 5-methyl 4-(2 3-dichlorophenyl)-2 6-dimethyl-1 4-dihydro-3 5-pyridinedicarboxylate | 4-(2 3-dichlorophenyl)-1 4-dihydro-2 6-dimethyl-3 5-pyridinedicarboxylic acid ethyl methyl ester | Felodipina | Felodipine | Felodipino | Felodipinum	RZTAMFZIAATZDJ-UHFFFAOYSA-N	3333
901	DB01024	APRD01603 | EXPT02208	Mycophenolic acid	24280-93-1	HU9DX48N0T	(e)-6-(4-Hydroxy-6-methoxy-7-methyl-3-oxo-5-phthalanyl)-4-methyl-4-hexenoic acid | Acide mycophenolique | Acido micofenolico | Acidum mycophenolicum | Micofenolico acido | Mycophenolate | Mycophenolic acid | Mycophenolsäure	HPNSFSBZBAHARI-RUDMXATFSA-N	446541
902	DB01025	APRD00795	Amlexanox	68302-57-8	BRL1C2459K	2-Amino-7-isopropyl-5-oxo-5H-(1)benzopyrano(2 3-b)pyridine-3-carboxylic acid | Amlexanox | Amlexanoxo | Amlexanoxum | Amoxanox	SGRYPYWGNKJSDL-UHFFFAOYSA-N	2161
903	DB01026	APRD00401	Ketoconazole	65277-42-1	R9400W927I	Ketoconazol | Ketoconazole | Ketoconazolum | Ketozole	XMAYWYJOQHXEEK-UHFFFAOYSA-N	3823
904	DB01028	APRD00744	Methoxyflurane	76-38-0	30905R8O7B	Methoflurane | Methoxyfluoran | Methoxyfluran | Methoxyflurane | Methoxyfluranum | Methyl 1 1-difluoro-2 2-dichloroethyl ether | Metoxiflurano	RFKMCNOHBTXSMU-UHFFFAOYSA-N	4116
905	DB01029	APRD00413	Irbesartan	138402-11-6	J0E2756Z7N	2-butyl-3-{[2'-(1H-tetrazol-5-yl)biphenyl-4-yl]methyl}-1 3-diazaspiro[4.4]non-1-en-4-one | Irbesartan	YOSHYTLCDANDAN-UHFFFAOYSA-N	3749
906	DB01030	APRD00687	Topotecan	123948-87-8	7M7YKX2N15	9-[(dimethylamino)methyl]-10-hydroxy-(4S)-camptothecin | Topotecan | Topotecane | Topotecanum	UCFGDBYHRUNTLO-QHCPKHFHSA-N	60700
907	DB01031	APRD00959	Ethinamate	126-52-3	IAN371PP48	1-ethynylcyclohexanol carbamate | Aethinyl-cyclohexyl-carbamat | Ethinamate | Ethinamatum | Etinamato	GXRZIMHKGDIBEW-UHFFFAOYSA-N	3284
908	DB01032	APRD00167	Probenecid	57-66-9	PO572Z7917	4-((Dipropylamino)sulfonyl)benzoic acid | 4-(Di-n-propylsulfamoyl)benzoesäure | 4-(N N-Dipropylsulfamoyl)benzoesäure | p-(Dipropylsulfamoyl)benzoic acid | Probenecid | Probenecid acid | Probenecida | Probenecide | Probenecidum	DBABZHXKTCFAPX-UHFFFAOYSA-N	4911
909	DB01033	APRD01096	Mercaptopurine	50-44-2	PKK6MUZ20G	6 MP | 6-Mercaptopurine | 6-MP | 6-Thiohypoxanthine | 6-Thioxopurine | Mercaptopurina | Mercaptopurine anhydrous | mercaptopurinum | Mercapurin	GLVAUDGFNGKCSF-UHFFFAOYSA-N	4071
910	DB01034	APRD00703	Cerulenin	17397-89-6	MF286Y830Q	(2R 3S)-3-((4e 7e)-Nona-4 7-dienoyl)-oxirane-2-carboxylic acid amide | (2R 3S)-3-((4e 7e)-Nona-4 7-dienoyl)oxirane-2-carboxamide | Cerulenin	GVEZIHKRYBHEFX-NQQPLRFYSA-N	5282054
911	DB01035	APRD00509	Procainamide	51-06-9	L39WTC366D	p-Amino-N-(2-diethylaminoethyl)benzamide | p-Aminobenzoic diethylaminoethylamide | Procainamida | Procainamide | Proca?namide | Procainamidum	REQCZEXYDRLIBE-UHFFFAOYSA-N	4913
912	DB01036	APRD00146	Tolterodine	124937-51-5	WHE7A56U7K	(+)-(R)-2-(alpha-(2-(Diisopropylamino)ethyl)benzyl)-p-cresol | (+)-Tolterodine | Tolterodina | Tolterodine | Tolterodinum	OOGJQPCLVADCPB-HXUWFJFHSA-N	443879
913	DB01037	APRD00525	Selegiline	14611-51-9	2K1V7GP655	(?)-selegiline | L-Deprenalin | Selegilina | Selegiline | Selegilinum	MEZLKOACVSPNER-GFCCVEGCSA-N	26757
914	DB01038	APRD00848	Carphenazine	2622-30-2	CLY16Y8Z7E	Carfenazina | Carfénazine | Carfenazine | Carfenazinum | Carphenazine	XZSMZRXAEFNJCU-UHFFFAOYSA-N	18104
915	DB01039	APRD00405 | DB09545	Fenofibrate	49562-28-9	U202363UOS	2-(4-(4-Chlorobenzoyl)phenoxy)-2-methylpropanoic acid 1-methylethyl ester | Fenofibrate | Fenofibrato | Fenofibratum | Finofibrate | FNF | Isopropyl (4'-(p-chlorobenzoyl)-2-phenoxy-2-methyl)propionate | Isopropyl 2-(4-(4-chlorobenzoyl)phenoxy)-2-methylpropionate | Procetofen	YMTINGFKWWXKFG-UHFFFAOYSA-N	3339
916	DB01041	APRD01251	Thalidomide	50-35-1	4Z8R6ORS6L	(+-)-N-(2 6-dioxo-3-Piperidyl)phthalimide | (+-)-Thalidomide | (±)-N-(2 6-dioxo-3-piperidyl)phthalimide | (±)-thalidomide | 1 3-dioxo-2-(2 6-dioxopiperidin-3-yl)isoindoline | 2 6-dioxo-3-phthalimidopiperidine | 3-Phthalimidoglutarimide | alpha-(N-Phthalimido)glutarimide | alpha-N-Phthalylglutaramide | N-(2 6-dioxo-3-piperidyl)phthalimide | N-Phthaloylglutamimide | N-Phthalyl-glutaminsaeure-imid |…	UEJJHQNACJXSKW-UHFFFAOYSA-N	5426
917	DB01042	APRD00118	Melphalan	148-82-3	Q41OR9510P	3-(p-(Bis(2-chloroethyl)amino)phenyl)-L-alanine | 3-p-(Di(2-chloroethyl)amino)-phenyl-L-alanine | 4-(Bis(2-chloroethyl)amino)-L-phenylalanine | L-3-(p-(Bis(2-chloroethyl)amino)phenyl)alanine | L-PAM | L-Phenylalanine mustard | L-Sarcolysine | Melfalano | Melphalan | Melphalanum | p-Bis(beta-chloroethyl)aminophenylalanine | p-Di-(2-chloroethyl)amino-L-phenylalanine | p-L-Sarcolysin | p-N-Bis(2-chl…	SGDBTWWWUNNDEQ-LBPRGKRZSA-N	460612
918	DB01043	APRD00221	Memantine	19982-08-2	W8O17SJF3T	1-Amino-3 5-dimethyladamantane | 1 3-Dimethyl-5-adamantanamine | 3 5-Dimethyl-1-adamantanamine | 3 5-Dimethyl-1-aminoadamantane | 3 5-Dimethyltricyclo(3.3.1.1(3 7))decan-1-amine | Memantina | Memantine | Memantinum	BUGYDGFZZOZRHP-UHFFFAOYSA-N	4054
919	DB01044	APRD00996	Gatifloxacin	112811-59-3	81485Y3A9A	1-Cyclopropyl-1 4-dihydro-6-fluoro-8-methoxy-7-(3-methyl-1-piperazinyl)-4-oxo-3-quinolinecarboxylic acid | 1-cyclopropyl-6-fluoro- 8-methoxy-7-(3-methylpiperazin-1-yl)- 4-oxo-quinoline-3-carboxylic acid | Gatifloxacin | Gatifloxacin anhydrous | Gatifloxacine | Gatifloxacino | Gatifloxacinum	XUBOMFCQGDBHNK-UHFFFAOYSA-N	5379
920	DB01045	APRD00207 | EXPT02777	Rifampicin	13292-46-1	VJT6J7R4TR	3-(((4-Methyl-1-piperazinyl)imino)methyl)rifamycin SV | RFP | Rifampicin | Rifampicina | Rifampicine | Rifampicinum | Rifampin	JQXXHWHPUNPDRT-WLSIYKJHSA-N	135398735
921	DB01046	APRD01298	Lubiprostone	136790-76-6	7662KG2R6K	Lubiprostone	WGFOBBZOWHGYQH-MXHNKVEKSA-N	157920
922	DB01047	APRD00978	Fluocinonide	356-12-7	2W4A77YPAN	Fluocinonida | Fluocinonide | Fluocinonido | Fluocinonidum	WJOHZNCJWYWUJD-IUGZLZTKSA-N	9642
923	DB01048	APRD00216	Abacavir	136470-78-5	WR2TIP26VS	{(1S-cis)-4-[2-amino-6-(cyclopropylamino)-9H-purin-9-yl]cyclopent-2-en-1-yl}methanol | Abacavir | ABC	MCGSCOLBFJQGHM-SCZZXKLOSA-N	441300
924	DB01050	APRD00372	Ibuprofen	15687-27-1	WK2XYI10QM	(±)-2-(p-isobutylphenyl)propionic acid | (±)-ibuprofen | (±)-p-isobutylhydratropic acid | (±)-?-methyl-4-(2-methylpropyl)benzeneacetic acid | (4-isobutylphenyl)-?-methylacetic acid | (RS)-ibuprofen | 2-(4-isobutylphenyl)propanoic acid | 4-isobutylhydratropic acid | Ibuprofen | Ibuprofene | Ibuprofeno | Ibuprofenum | Ibuprophen | ?-(4-isobutylphenyl)propionic acid | ?-(p-isobutylphenyl)propionic a…	HEFNNWSXXWATRW-UHFFFAOYSA-N	3672
925	DB01051	APRD00694	Novobiocin	303-81-1	17EC19951N	N-{7-[(3-O-carbamoyl-6-deoxy-5-methyl-4-O-methyl-?-D-gulopyranosyl)oxy]-4-hydroxy-8-methyl-2-oxo-2H-chromen-3-yl}-4-hydroxy-3-(3-methylbut-2-en-1-yl)benzamide | Novobiocin | Novobiocina | Novobiocine | Novobiocinum	YJQPYGGHQPGBLI-KGSXXDOSSA-N	54675769
926	DB01053	APRD00646 | DB11612	Benzylpenicillin	61-33-6	Q42T66VG0C	(2S 5R 6R)-3 3-dimethyl-7-oxo-6-(phenylacetamido)-4-thia-1-azabicyclo[3.2.0]heptane-2-carboxylic acid | 6-(2-phenylacetamido)penicillanic acid | Bencilpenicilina | bensylpenicillin | benzyl benicillin | Benzylpenicillin | Benzylpénicilline | Benzylpenicillinic acid | Benzylpenicillinum | Free penicillin II | PCG | Penicillin G | PG	JGSARLDLIJGVTE-MBNYWOFBSA-N	5904
927	DB01054	APRD00421	Nitrendipine	39562-70-4	9B627AW319	1 4-dihydro-2 6-dimethyl-4-(3-nitrophenyl)-3 5-pyridinedicarboxylic acid ethyl methyl ester | Nitrendipine | Nitrendipino | Nitrendipinum	PVHUJELLJLJGLN-UHFFFAOYSA-N	4507
928	DB01055	APRD00647	Mimosine	500-44-7	Z46B1LUI5N	(L)-Mimosine | (S)-2-amino-3-(3-hydroxy-4-oxo-4H-pyridin-1-yl)propanoate | L-Mimosine | Leucaenine | Leucaenol | Leucenine | Leucenol | Mimosin	WZNJWVWKTVETCG-YFKPBYRVSA-N	440473
929	DB01056	APRD01266	Tocainide	41708-72-9	27DXO59SAN	2-Amino-2' 6'-propionoxylidide | 2-amino-N-(2 6-dimethylphenyl)propanamide | 2-Amino-N-(2 6-dimethylphenyl)propionamid | Alanyl-2 6-xylidide | Tocainida | Tocainide | Tocainidum	BUJAGSGYPOAWEI-UHFFFAOYSA-N	38945
930	DB01057	APRD00942	Echothiophate	6736-03-04	0F350BVT6S	2-(Diethoxyphosphorylsulfanyl)ethyl-N N N-trimethylazanium iodide | Echothiophate | Ecothiopate | Ecothiopatum | Phospholine	BJOLKYGKSZKIGU-UHFFFAOYSA-N	10548
931	DB01058	APRD01196 | EXPT02728	Praziquantel	55268-74-1	6490C9U457	Praziquantel	FSVJFNAIGNNGKK-UHFFFAOYSA-N	4891
932	DB01059	APRD00469	Norfloxacin	70458-96-7	N0F8P22L1P	1-Ethyl-6-fluor-1 4-dihydro-4-oxo-7-(1-piperazinyl)-3-chinolincarbonsäure | 1-Ethyl-6-fluoro-1 4-dihydro-4-oxo-7-(1-piperazinyl)-3-quinolinecarboxylic acid | 1 4-Dihydro-1-ethyl-6-fluoro-4-oxo-7-(1-piperazinyl)-3-quinolinecarboxylic acid | NFLX | Norfloxacin | Norfloxacine | Norfloxacino | Norfloxacinum	OGJPXUAPXNRGGI-UHFFFAOYSA-N	4539
933	DB01060	APRD00248	Amoxicillin	26787-78-0	9EM05410Q9	(2S 5R 6R)-6-{[(2R)-2-amino-2-(4-hydroxyphenyl)acetyl]amino}-3 3-dimethyl-7-oxo-4-thia-1-azabicyclo[3.2.0]heptane-2-carboxylic acid | 6-(p-hydroxy-?-aminophenylacetamido)penicillanic acid | Amox | Amoxicilina | Amoxicillin | Amoxicillin (anhydrous) | Amoxicillin anhydrous | Amoxicilline | Amoxicillinum | Amoxycillin | AX | p-Hydroxyampicillin | ?-amino-p-hydroxybenzylpenicillin	LSQZJLSUYDQPKJ-NJBDSQKTSA-N	33613
934	DB01061	APRD00814	Azlocillin	37091-66-0	HUM6H389W0	(2S 5R 6R)-3 3-dimethyl-7-oxo-6-{[(2R)-2-{[(2-oxoimidazolidin-1-yl)carbonyl]amino}-2-phenylacetyl]amino}-4-thia-1-azabicyclo[3.2.0]heptane-2-carboxylic acid | Azlocilina | Azlocillin | Azlocilline | Azlocillinum	JTWOMNBEOCYFNV-NFFDBFGFSA-N	6479523
935	DB01062	APRD00427	Oxybutynin	5633-20-5	K9P6MC7092	4-(Diethylamino)-2-butynyl alpha-phenylcyclohexaneglycolic acid ester | 4-Diethylamino-2-butinyl alpha-cyclohexylmandelat | 4-Diethylamino-2-butynyl alpha-phenylcyclohexaneglycolate | Oxibutinina | Oxybutynin | Oxybutynine | Oxybutyninum	XIQVNETUBQGFHX-UHFFFAOYSA-N	4634
936	DB01063	APRD00462	Acetophenazine	2751-68-0	8620H6K4QH	Acetophenazina | Acetophenazine | Acetophenazinum	WNTYBHLDCKXEOT-UHFFFAOYSA-N	17676
937	DB01064	APRD00182	Isoprenaline	7683-59-2	L628TT009W	(±)-isoprenaline | (±)-isoproterenol | 1-(3 4-dihydroxyphenyl)-2-(isopropylamino)ethanol | 1-(3 4-dihydroxyphenyl)-2-isopropylaminoethanol | 3 4-dihydroxy-?-[(isopropylamino)methyl]benzyl alcohol | Isoprenalina | Isoprénaline | Isoprenaline | Isoprenalinum | Isopropyl noradrenaline | Isoproterenol | N-isopropyl-?-dihydroxyphenyl-?-hydroxyethylamine | N-Isopropylnoradrenaline | N-Isopropylnorepine…	JWZZKOKVBUJMES-UHFFFAOYSA-N	3779
938	DB01065	APRD00742 | DB08189	Melatonin	73-31-4	JL5DK93RCL	5-methoxy-N-acetyltryptamine | Melatonin | Melatonina | Mélatonine | N-[2-(5-methoxyindol-3-yl)ethyl]acetamide | N-Acetyl-5-methoxytryptamine	DRLFMBDRBRZALE-UHFFFAOYSA-N	896
939	DB01066	APRD00850	Cefditoren	104145-95-1	81QS09V3YW	Cefditoren | Cefditoreno	KMIPKYQIOVAHOP-YLGJWRNMSA-N	9870843
940	DB01067	APRD00436	Glipizide	29094-61-9	X7WDT95N5C	1-cyclohexyl-3-({p-[2-(5-methylpyrazinecarboxamido)ethyl]phenyl}sulfonyl)urea | Glipizida | Glipizide | Glipizidum | N-{4-[?-(5-methylpyrazine-2-carboxamido)ethyl]benzenesulphonyl}-N'-cyclohexylurea	ZJJXGWJIGJFDTL-UHFFFAOYSA-N	3478
941	DB01068	APRD00054	Clonazepam	1622-61-3	5PE9FDE8GB	1 3-dihydro-7-nitro-5-(2-chlorophenyl)-2H-1 4.benzodiazepin-2-one | 5-(2-chloro-phenyl)-7-nitro-1 3-dihydro-benzo[e][1 4]diazepin-2-one | 5-(2-chlorophenyl)-7-nitro-1H-benzo[e][1 4]diazepin-2(3H)-one | 5-(o-chlorophenyl)-7-nitro-1 3-dihydro-2H-1 4-benzodiazepin-2-one | Clonazepam | Clonazepamum	DGBIGWXXNGSACT-UHFFFAOYSA-N	2802
942	DB01069	APRD00601	Promethazine	60-87-7	FF28EJQ494	(2-dimethylamino-2-methyl)ethyl-N-dibenzoparathiazine | 10-(2-Dimethylaminopropyl)phenothiazine | 10-[2-(dimethylamino)propyl]phenothiazine | N-(2'-dimethylamino-2'-methyl)ethylphenothiazine | N N alpha-trimethyl-10H-phenothiazine-10-ethanamine | N N ?-trimethyl-10H-phenothiazine-10-ethanamine | Proazamine | Prometazina | Promethazine | Promethazinum	PWWVAXIEGOYWEE-UHFFFAOYSA-N	4927
943	DB01070	APRD00143	Dihydrotachysterol	67-96-9	R5LM3H112R	Anti-tetany substance 10 | Dihidrotaquisterol | Dihydrotachysterol | Dihydrotachysterolum	ILYCWAKSDCYMBB-OPCMSESCSA-N	5311071
944	DB01071	APRD00386	Mequitazine	29216-28-2	Y463242LY2	Kitazemin | Mequitazina | Mequitazinum	HOKDBMAJZXIPGC-UHFFFAOYSA-N	4066
945	DB01072	APRD00804	Atazanavir	198904-31-3	QZU4H47A3S	Atazanavir | Atazanavirum | ATZ	AXRYRYVKAWYZBR-GASGPIRDSA-N	148192
946	DB01073	APRD00594	Fludarabine	21679-14-1	P2K93U8740	2-F-ARAA | 2-fluoro ARA-A | Fludarabina | Fludarabine	HBUBKKRHXORPQB-FJFJXFQQSA-N	657237
947	DB01074	APRD00107	Perhexiline	6621-47-2	KU65374X44	Perhexilene | Perhexilina | Perhexiline | Perhexilinum	CYXKNKQEMFBLER-UHFFFAOYSA-N	4746
948	DB01075	APRD00587 | DB06975	Diphenhydramine	58-73-1	8GTS82S83M	2-(benzhydryloxy)-N N-dimethylethylamine | 2-diphenylmethoxy-N N-demthylethanamine | Difenhidramina | Diphenhydramine | Diphenhydraminum | N-(2-(diphenylmethoxy)ethyl)-N N-dimethylamine | O-benzhydryldimethylaminoethanol | ?-(2-dimethylaminoethoxy)diphenylmethane | ?-dimethylaminoethanol diphenylmethyl ether | ?-dimethylaminoethyl benzhydryl ether	ZZVUWRFHKOJYTH-UHFFFAOYSA-N	3100
949	DB01076	APRD00055	Atorvastatin	134523-00-5	A0JWA85V8F	Atorvastatin | atorvastatina | atorvastatine | atorvastatinum	XUKUURHRXDUEBC-KAYWLYCHSA-N	60823
950	DB01077	APRD00964	Etidronic acid	2809-21-4	M2F465ROXU	(1-hydroxy-ethylidene)diphosphonic acid | (1-Hydroxyethylene)diphosphonic acid | (1-Hydroxyethylidene)bis(phosphonic acid) | (1-Hydroxyethylidene)bisphosphonic acid | (1-Hydroxyethylidene)diphosphonic acid | (Hydroxyethylidene)diphosphonic acid | 1-Hydroxy-1 1-diphosphonoethane | 1-hydroxyethane 1 1-diphosphonic acid | 1-Hydroxyethane-1 1-bisphosphonic acid | 1-Hydroxyethane-1 1-diphosphonate | 1…	DBVJJBKOTRCVKF-UHFFFAOYSA-N	3305
951	DB01078	APRD00909	Deslanoside	17598-65-1	YGY317RK75	(3? 5? 12?)-3-{[?-D-glucopyranosyl-(1?4)-2 6-dideoxy-?-D-ribo-hexopyranosyl-(1?4)-2 6-dideoxy-?-D-ribo-hexopyranosyl-(1?4)-2 6-dideoxy-?-D-ribo-hexopyranosyl]oxy}-12 14-dihydroxycard-20(22)-enolide | 3-[(O-?-D-glucopyranosyl-(1?4)-O-2 6-dideoxy-?-D-ribo-hexopyranosyl-(1?4)-O-2 6-dideoxy-?-D-ribo-hexopyranosyl-(1?4)-O-2 6-dideoxy-?-D-ribo-hexopyranosyl)oxy]-12 14-dihydroxy-3? 5? 12?-card-20(22)-en…	OBATZBGFDSVCJD-LALPQLPRSA-N	28620
952	DB01079	APRD00096	Tegaserod	145158-71-0	458VC51857	1-(((5-Methoxyindol-3-yl)methylene)amino)-3-pentylguanidine | Tegaserod | Tégasérod | Tegaserodum	IKBKZGMPCYNSLU-RGVLZGJSSA-N	135409453
953	DB01080	APRD00282	Vigabatrin	68506-86-5	GR120KRT6K	4-Amino-5-hexenoic acid | Gamma vinyl GABA | gamma-Vinyl GABA | gamma-Vinyl-gamma-aminobutyric acid | GVG | Vigabatrin | Vigabatrina | Vigabatrine | Vigabatrinum | Vinyl gamma-aminobutyric acid	PJDFLNIOAUIZSL-UHFFFAOYSA-N	5665
954	DB01081	APRD00366	Diphenoxylate	915-30-0	73312P173G	1-(3-Cyano-3 3-diphenylpropyl)-4-phenyl-isonipecotic acid ethyl ester | 2 2-Diphenyl-4-(4-carbethoxy-4-phenylpiperidino)butyronitrile | Difenossilato | Difenoxilato | Diphenoxylate | Diphenoxylatum | Ethyl 1-(3-cyano-3 3-diphenylpropyl)-4-phenyl-4-piperidinecarboxylate | Ethyl 1-(3-cyano-3 3-diphenylpropyl)-4-phenylisonipecotate	HYPPXZBJBPSRLK-UHFFFAOYSA-N	13505
955	DB01082	APRD00412	Streptomycin	57-92-1	Y45QSO73OB	2 4-diguanidino-3 5 6-trihydroxycyclohexyl 5-deoxy-2-O-(2-deoxy-2-methylamino-alpha-L-glucopyranosyl)-3-C-formyl-beta-L-lyxopentanofuranoside | Estreptomicina | Streptomicina | Streptomycin | Streptomyzin	UCSJYZPVAKXKNQ-HZYVHMACSA-N	19649
956	DB01083	APRD00255	Orlistat	96829-58-2	95M8R751W8	(-)-Tetrahydrolipstatin | Orlipastat | Orlipastatum | Orlistat | Tetrahydrolipstatin	AHLBNYSZXLDEJQ-FWEHEUNISA-N	3034010
957	DB01084	APRD00946	Emedastine	87233-61-2	9J1H7Y9OJV	1-(2-Ethoxy-ethyl)-2-(4-methyl-[1 4]diazepan-1-yl)-1H-benzoimidazole | 1-(2-ethoxyethyl)-2-(hexahydro-4-methyl-1H-1 4-diazepin-1-yl)benzimidazole | 1-[2-(ethoxy)ethyl]-2-(4-methyl-1-homopiperazinyl)benzimidazole | Emedastina | Emedastine | Emedastinum	KBUZBQVCBVDWKX-UHFFFAOYSA-N	3219
958	DB01085	APRD00382	Pilocarpine	92-13-7	01MI4Q9DI3	Pilocarpina | Pilocarpine	QCHFTSOMWOSFHM-WPRPVWTQSA-N	5910
959	DB01086	APRD00539	Benzocaine	94-09-7	U3RSY48JW5	4-aminobenzoic acid ethyl ester | Amben ethyl ester | Benzocaina | Benzocaine | Benzocainum | Ethyl aminobenzoate | Ethyl p-aminobenzoate | Ethyl p-aminophenylcarboxylate | p-(Ethoxycarbonyl)aniline | p-Carbethoxyaniline | p-Ethoxycarboxylic aniline	BLFLLBZGZJTVJG-UHFFFAOYSA-N	2337
960	DB01087	APRD00604	Primaquine	90-34-6	MVR3634GX1	6-Methoxy-8-(4-amino-1-methylbutylamino)quinoline | 8-((4-Amino-1-methylbutyl)amino)-6-methoxyquinoline | 8-(4-Amino-1-methylbutylamino)-6-methoxyquinoline | Primachin | Primachina | Primachinum | Primaquin | Primaquina | Primaquine | Primaquinum	INDBQLZJXZLFIT-UHFFFAOYSA-N	4908
961	DB01088	APRD01027	Iloprost	78919-13-8	JED5K35YGL	Iloprost	HIFJCPQKFCZDDL-ACWOEMLNSA-N	5311181
962	DB01089	APRD00906	Deserpidine	131-01-1	9016E3VB47	(3? 16? 17? 18? 20?)-17-methoxy-18-[(3 4 5-trimethoxybenzoyl)oxy]yohimban-16-carboxylic acid methyl ester | 11-demethoxyreserpine | 11-desmethoxyreserpine | Canescine | Deserpidina | Deserpidine | Deserpidinum | Raunormine | Recanescine	CVBMAZKKCSYWQR-WCGOZPBSSA-N	8550
963	DB01090	APRD00038	Pentolinium	144-44-5	ULL76WPU5X	Pentolineum | Pentolonium | Pentolonum	XSBSKEQEUFOSDD-UHFFFAOYSA-N	5850
964	DB01091	APRD00833	Butenafine	101828-21-1	91Y494NL0X	(4-tert-Butyl-benzyl)-methyl-naphthalen-1-ylmethyl-amine | (4-tert-butylphenyl)-N-methyl-N-(naphthalen-1-ylmethyl)methanamine | 4-tert-butylbenzyl(methyl)(1-naphthalenemethyl)amine | Butenafina | Butenafine | Butenafinum | N-(p-tert-butylbenzyl)-N-methyl-1-naphthalenemethylamine	ABJKWBDEJIDSJZ-UHFFFAOYSA-N	2484
965	DB01092	APRD00135	Ouabain	630-60-4	5ACL011P69	3-(?-L-rhamnopyranosyloxy)-1? 5? 11? 14 19-pentahydroxy-5?-card-20(22)-enolide | G-Strophanthin | Ouabagenin L-Rhamnoside | Ouabagenin-L-rhamnosid | Ouabain anhydrous | Ouabaine | Oubain	LPMXVESGRSUGHW-HBYQJFLCSA-N	439501
966	DB01093	APRD00925 | EXPT01231	Dimethyl sulfoxide	67-68-5	YOW8V9698H	Dimethyl sulfoxide | Dimethyl sulfur oxide | Dimethyl sulphoxide | Dimethyli sulfoxidum | Dimethylsulfoxid | Diméthylsulfoxyde | Dimetil sulfóxido | DMSO | Methylsulfinylmethane | S(O)Me2 | Sulfinylbis(methane)	IAZDPXIOMUYVGZ-UHFFFAOYSA-N	679
967	DB01094	APRD00117	Hesperetin	520-33-2	Q9Q3D557F1	(?)-(S)-hesperetin | (?)-hesperetin | (S)-2 3-dihydro-5 7-dihydroxy-2-(3-hydroxy-4-methoxyphenyl)-4H-1-benzopyran-4-one | 3' 5 7-Trihydroxy-4'-methoxyflavanone | Hesperitin	AIONOLUJZLIMTK-AWEZNQCLSA-N	72281
968	DB01095	APRD00346	Fluvastatin	93957-54-1	4L066368AS	Fluvastatin | fluvastatina | fluvastatine | fluvastatinum	FJLGEFLZQAZZCD-JUFISIKESA-N	1548972
969	DB01096	APRD01150	Oxamniquine	21738-42-1	0O977R722D		XCGYUJZMCCFSRP-UHFFFAOYSA-N	4612
970	DB01097	APRD00205	Leflunomide	75706-12-6	G162GK9U4W	5-Methyl-N-(4-(trifluoromethyl)phenyl)-4-isoxazolecarboxamide | 5-Methylisoxazole-4-carboxylic acid (4-trifluoromethyl)anilide | alpha alpha alpha-Trifluoro-5-methyl-4-isoxazolecarboxy-p-toluidide | Leflunomida | Leflunomide | Léflunomide | Leflunomidum	VHOGYURTWQBHIL-UHFFFAOYSA-N	3899
971	DB01098	APRD00546	Rosuvastatin	287714-41-4	413KH5ZJ73	(3R 5S 6E)-7-(4-(4-fluorophenyl)-6-(1-methylethyl)-2-(ethyl(methylsulfonyl)amino)-5-pyrimidinyl)-3 5-dihydroxy-6-heptenoic acid | (3R 5S 6E)-7-{4-(4-fluorophenyl)-6-isopropyl-2-[methyl(methylsulfonyl)amino]pyrimidin-5-yl}-3 5-dihydroxyhept-6-enoic acid | Rosuvastatin | Rosuvastatina	BPRHUIZQVSMCRT-VEUZHWNKSA-N	446157
972	DB01099	APRD00299	Flucytosine	2022-85-7	D83282DT06	5-FC | 5-Fluorocystosine | 5-Fluorocytosine | flucytosina | Flucytosine | Flucytosinum	XRECTZIEBJDKEO-UHFFFAOYSA-N	3366
973	DB01100	APRD00218	Pimozide	2062-78-4	1HIZ4DL86F	Pimozida | Pimozide | Pimozidum	YVUQSNJEYSNKRX-UHFFFAOYSA-N	16362
974	DB01101	APRD00203	Capecitabine	154361-50-9	6804DJ8Z9U	(1-(5-Deoxy-beta-D-ribofuranosyl)-5-fluoro-1 2-dihydro-2-oxo-4-pyrimidinyl)-carbamic acid pentyl ester | Capecitabin | Capecitabina | Capecitabine | Capécitabine | Capecitabinum | Pentyl [1-(5-deoxy-?-D-ribofuranosyl)-5-fluoro-2-oxo-1 2-dihydropyrimidin-4-yl]carbamate | pentyl 1-(5-deoxy-?-D-ribofuranosyl)-5-fluoro-1 2-dihydro-2-oxo-4-pyrimidinecarbamate	GAGWJHPBXLXJQN-UORFTKCHSA-N	60953
975	DB01102	APRD00802	Arbutamine	128470-16-6	B07L15YAEV	Arbutamina | Arbutamine | Arbutaminum	IIRWWTKISYTTBL-SFHVURJKSA-N	60789
976	DB01103	APRD00317	Quinacrine	83-89-6	H0C805XYDE	2-methoxy-6-chloro-9-diethylaminopentylaminoacridine | 3-chloro-7-methoxy-9-(1-methyl-4-diethylaminobutylamino)acridine | 6-chloro-9-((4-(diethylamino)-1-methylbutyl)amino)-2-methoxyacridine | Mepacrine | N4-(6-chloro-2-methoxy-9-acridinyl)-N1 N1-diethyl-1 4-pentanediamine	GPKJTRJOBQGKQK-UHFFFAOYSA-N	237
977	DB01104	APRD00175 | DB08567	Sertraline	79617-96-2	QUC7NX6WMB	(+)-Sertraline | (1S-cis)-1 2 3 4-tetrahydro-4-(3 4-dichlorophenyl)-N-methyl-1-naphthalenamine | (1S 4S)-sertraline | cis-(+)-sertraline | Sertralina | Sertraline | Sertralinum	VGKDLMBJGBXTGI-SJCJKPOMSA-N	68617
978	DB01105	APRD00456	Sibutramine	106650-56-0	WV5EC51866	Sibutramina | Sibutramine | Sibutraminum	UNAANXDKBXWMLN-UHFFFAOYSA-N	5210
979	DB01106	APRD01069	Levocabastine	79516-68-0	H68BP06S81	Levocabastina | Levocabastine | Levocabastinum	ZCGOMHNNNFPNMX-KYTRFIICSA-N	NA
980	DB01107	APRD00734	Methyprylon	125-64-4	CUT48I42ON	Methyprylon | Methyprylone | Methyprylonum | Metiprilon | Metiprilona | Metiprilone	SIDLZWOQUZRBRU-UHFFFAOYSA-N	4162
981	DB01108	APRD01276	Trilostane	13647-35-3	L0FPV48Q5R	Trilostane | Trilostano | Trilostanum	KVJXBPDAXMEYOA-CXANFOAXSA-N	656583
982	DB01110	APRD01115	Miconazole	22916-47-8	7NNO0D7S5M	1-(2 4-Dichloro-beta-((2 4-dichlorobenzyl)oxy)phenethyl)imidazole | 1-[2-(2 4-Dichloro-benzyloxy)-2-(2 4-dichloro-phenyl)-ethyl]-1H-imidazole | Miconazol | Miconazole	BYBLEWFAAKGYCD-UHFFFAOYSA-N	4189
983	DB01111	APRD00885	Colistimethate	12705-41-8	DL2R53P963	Colistin methanesulfonic acid | Colistin sulfomethate | Colistinmethanesulfonic acid	BSSIRFLGSWHWDE-UHFFFAOYSA-I	70789202
984	DB01112	APRD00285	Cefuroxime	55268-75-2	O1R9FJ93ED	(6R 7R)-3-[(carbamoyloxy)methyl]-7-{[(2Z)-2-furan-2-yl-2-(methoxyimino)acetyl]amino}-8-oxo-5-thia-1-azabicyclo[4.2.0]oct-2-ene-2-carboxylic acid | Cefuroxim | Cefuroxima | Cefuroxime | Cefuroximo | Cefuroximum | Cephuroxime	JFPVXVDWJQMJEE-IZRZKJBUSA-N	5479529
985	DB01113	APRD00628 | DB07725	Papaverine	58-74-2	DAA13NKG2Q	Papaverina | Papaverine	XQYZDYMELSJDRZ-UHFFFAOYSA-N	4680
986	DB01114	APRD00001 | DB09440	Chlorphenamine	132-22-9	3U6IO1965U	1-(p-chlorophenyl)-1-(2-pyridyl)-3-dimethylaminopropane | 1-(p-chlorophenyl)-1-(2-pyridyl)-3-N N-dimethylpropylamine | 2-[p-chloro-?-[2-(dimethylamino)ethyl]benzyl]pyridine | 3-(p-chlorophenyl)-3-(2-pyridyl)-N N-dimethylpropylamine | Chlorophenylpyridamine | Chlorphenamin | Chlorphenamine | Chlorphenaminum | Chlorpheniramine | Chlorpheniramine polistirex | Chlorpheniraminum | Clorfenamina | Clorf…	SOYKEARSMXGVTM-UHFFFAOYSA-N	2725
987	DB01115	APRD00590	Nifedipine	21829-25-4	I9ZF7L6G2L	4-(2'-Nitrophenyl)-2 6-dimethyl-1 4-dihydropyridin-3 5-dicarbonsäuredimethylester | Nifedipine | Nifedipino | Nifedipinum	HYIMSNHJOBLJNT-UHFFFAOYSA-N	4485
988	DB01116	APRD00044	Trimethaphan	7187-66-8	6G8X656T45	Thimethaphan | Trimetaphan | Trimetaphanum	CHQOEHPMXSHGCL-UHFFFAOYSA-N	23576
989	DB01117	APRD00805	Atovaquone	95233-18-4	Y883P1Z2LT	2-(trans-4-(p-Chlorophenyl)cyclohexyl)-3-hydroxy-1 4-naphthoquinone | Atovacuona | Atovaquone	KUCQYCKVKVOKAY-CTYIDZIISA-N	NA
990	DB01118	APRD00288	Amiodarone	1951-25-3	N3RQ532IUT	2-Butyl-3-(3 5-diiodo-4-(2-diethylaminoethoxy)benzoyl)benzofuran | 2-Butyl-3-benzofuranyl 4-(2-(diethylamino)ethoxy)-3 5-diiodophenyl ketone | 2-n-Butyl-3' 5'-diiodo-4'-N-diethylaminoethoxy-3-benzoylbenzofuran | Amiodarona | Amiodarone | Amiodaronum	IYIKLHRQXLHMJQ-UHFFFAOYSA-N	2157
991	DB01119	APRD00914	Diazoxide	364-98-7	O5CB12L4FN	Diazossido | Diazoxide | Diazoxido | Diazoxidum	GDLBFKVLRPITMI-UHFFFAOYSA-N	3019
992	DB01120	APRD00460	Gliclazide	21187-98-4	G4PX8C4HKV	1-(3-azabicyclo(3.3.0)oct-3-yl)-3-(p-tolylsulfonyl)urea | 1-(hexahydrocyclopenta(c)pyrrol-2(1H)-yl)-3-(p-tolylsulfonyl)urea | Gliclazida | Gliclazide | Gliclazidum	BOVGTQGAOIONJV-UHFFFAOYSA-N	3475
993	DB01121	APRD00089	Phenacemide	63-98-9	PAI7J52V09		XPFRXWCVYUEORT-UHFFFAOYSA-N	4753
994	DB01122	APRD00771	Ambenonium	7648-98-8	L16PUN799N	Ambenonium | Ambenonium base | Ambenonum	OMHBPUNFVFNHJK-UHFFFAOYSA-P	2131
995	DB01123	APRD00535	Proflavine	92-62-6	CY3RNB3K4T	2 8-Diaminoacridine | 3 6-acridinediamine | 3 6-diaminoacridine | Diaminoacridine | Proflavin | Proflavina | Proflavine | Proflavinum	WDVSHHCDHLJJJR-UHFFFAOYSA-N	7099
996	DB01124	APRD00267	Tolbutamide	64-77-7	982XCM1FOI	1-Butyl-3-(p-methylphenylsulfonyl)urea | 1-Butyl-3-(p-tolylsulfonyl)urea | 1-Butyl-3-tosylurea | 1-p-Toluenesulfonyl-3-butylurea | 3-(p-Tolyl-4-sulfonyl)-1-butylurea | N-(4-Methylbenzenesulfonyl)-N'-butylurea | N-(4-Methylphenylsulfonyl)-N'-butylurea | N-(p-Methylbenzenesulfonyl)-N'-butylurea | N-(Sulfonyl-p-methylbenzene)-N'-N-butylurea | N-Butyl-N'-(4-methylphenylsulfonyl)urea | N-Butyl-N'-(p-t…	JLRGJRBPOGGCBT-UHFFFAOYSA-N	5505
997	DB01125	APRD00799	Anisindione	117-37-3	S747T1ERAJ	2-(4-Methoxyphenyl)-1H-indene-1 3(2H)-dione | 2-(4-Methoxyphenyl)indan-1 3-dione | 2-(p-Methoxyphenyl)-1 3-indandione | 2-(p-Methoxyphenyl)indane-1 3-dione | 2-p-Anisyl-1 3-indandione | 2-para-Anisyl-1 3-indandione | Anisin indandione | Anisindiona | Anisindione | Anisindionum	XRCFXMGQEVUZFC-UHFFFAOYSA-N	2197
998	DB01126	APRD00385	Dutasteride	164656-23-9	O0J6XJN02I	(5? 17?)-N-(2 5-bis(trifluoromethyl)phenyl)-3-oxo-4-azaandrost-1-ene-17-carboxamide | Dutasterida | Dutasteride | ? ? ? ?' ?' ?'-hexafluoro-3-oxo-4-aza-5?-androst-1-ene-17?-carboxy-2' 5'-xylidide	JWJOTENAMICLJG-QWBYCMEYSA-N	6918296
999	DB01127	APRD00943	Econazole	27220-47-9	6Z1Y2V4A7M	(+-)-Econazole | Econazol | Econazole	LEZWWPYKPKIXLL-UHFFFAOYSA-N	3198
1000	DB01128	APRD00042 | DB06284	Bicalutamide	90357-06-5	A0Z3NAU9DP	Bicalutamida | Bicalutamide | Bicalutamidum	LKJPYSCBVHEWIU-UHFFFAOYSA-N	2375
1001	DB01129	APRD01212	Rabeprazole	117976-89-3	32828355LL	Clofezone | Rabeprazole	YREYEVIYCVEVJK-UHFFFAOYSA-N	5029
1002	DB01130	APRD01197	Prednicarbate	73771-04-7	V901LV1K7D	Prednicarbate | Prednicarbato	FNPXMHRZILFCKX-KAJVQRHHSA-N	6714002
1003	DB01131	APRD00188	Proguanil	500-92-5	S61K3P7B2V	1-(p-Chlorophenyl)-5-isopropylbiguanide | Chlorguanide | Chloroguanide | Proguanil | Proguanile | Proguanilo | Proguanilum	SSOLNOMRVKKSON-UHFFFAOYSA-N	4923
1004	DB01132	APRD00653	Pioglitazone	111025-46-8	X4OV71U42S	(±)-5-((4-(2-(5-ethyl-2-pyridinyl)ethoxy)phenyl)methyl)-2 4-thiazolidinedione | 5-{4-[2-(5-ethylpyridin-2-yl)ethoxy]benzyl}-1 3-thiazolidine-2 4-dione | Pioglitazona | Pioglitazone | Pioglitazonum	HYAFETHFCAUJAY-UHFFFAOYSA-N	4829
1005	DB01133	APRD01259	Tiludronic acid	89987-06-4	6PNS59HP4Y	Acide tiludronique | Acido tiludronico | Acidum tiludronicum | Tiludronate	DKJJVAGXPKPDRL-UHFFFAOYSA-N	60937
1006	DB01134	APRD00709	Desoxycorticosterone pivalate	808-48-0	16665T4A2X	11-deoxycorticosterone pivalate | Deoxycorticosterone pivalate | Deoxycorticosterone trimethylacetate | Deoxycortone pivalate | Deoxycortone trimethylacetate | Desoxycorticosterone pivalate | Desoxycorticosterone trimethylacetate | Desoxycortone pivalate | DOCP | DTMA	VVOIQBFMTVCINR-WWMZEODYSA-N	11876263
1007	DB01135	APRD00934 | DB01334	Doxacurium	106791-39-3	P40015Y3WW		GBLRQXKSCRCLBZ-UHFFFAOYSA-N	60169
1008	DB01136	APRD00091	Carvedilol	72956-09-3	0K47UL67F2	(+-)-1-(Carbazol-4-yloxy)-3-((2-(o-methoxyphenoxy)ethyl)amino)-2-propanol | Carvédilol | Carvedilol | Carvedilolum	OGHNVEJMJSYVRP-UHFFFAOYSA-N	2585
1009	DB01137	APRD00477 | DB06085	Levofloxacin	100986-85-4	RIX4E89Y14	(-)-Ofloxacin | (3S)-(-)-9-fluoro-3-methyl-10-(4-methyl-1-piperazinyl)-7-oxo-2 3-dihydro-7H-pyrido[1 2 3-de][1 4]benzoxazine-6-carboxylic acid | (S)-(-)-9-fluoro-3-methyl-10-(4-methyl-1-piperazinyl)-7-oxo-2 3-dihydro-7H-pyrido[1 2 3-de][1 4]benzooxazine-6-carboxylic acid | (S)-9-Fluoro-2 3-dihydro-3-methyl-10-(4-methyl-1-piperazinyl)-7-oxo-7H-pyrido(1 2 3-de)-1 4-benzoxazine-6-carboxylic acid | (…	GSDSWSVVBLHKDQ-JTQLQIEISA-N	149096
1010	DB01138	APRD00620	Sulfinpyrazone	57-96-5	V6OFU47K3W	1 2-Diphenyl-3 5-dioxo-4-(2-phenylsulfinylethyl)pyrazolidine | 1 2-Diphenyl-4-(2'-phenylsulfinethyl)-3 5-pyrazolidinedione | 4-(2-Benzenesulfinylethyl)-1 2-diphenylpyrazolidine-3 5-dione | Sulfinpyrazone | Sulfoxyphenylpyrazolidine | Sulphinpyrazone	MBGGBVCUIVRRBF-UHFFFAOYSA-N	5342
1011	DB01139	APRD00860	Cefapirin	21593-23-7	89B59H32VN	(6R 7R)-3-(acetoxymethyl)-8-oxo-7-{[(pyridin-4-ylsulfanyl)acetyl]amino}-5-thia-1-azabicyclo[4.2.0]oct-2-ene-2-carboxylic acid | Cefapirin | Cefapirina | Cefapirine | Cefapirinum | Cefaprin | Cephapirin | Cephapirine | CEPR	UQLLWWBDSUHNEB-CZUORRHYSA-N	30699
1012	DB01140	APRD00196	Cefadroxil	50370-12-2	Q525PA8JJB	CDX | Cefadroxil | Cefadroxil anhydrous | Cefadroxilo | Cefadroxilum | Cephadroxil | D-Cefadroxil	BOEGTKLJZSQCCD-UEKVPHQBSA-N	47965
1013	DB01141	APRD01114	Micafungin	235114-32-6	R10H71BSWG	Micafungin | Micafungina	PIEUQSKUWLMALL-YABMTYFHSA-N	477468
1014	DB01142	APRD00398	Doxepin	1668-19-5	5ASJ6HUZ7D	Doxepin | Doxepina	ODQWQRRAPPTVAG-UHFFFAOYSA-N	3158
1015	DB01143	APRD00021	Amifostine	20537-88-6	ILA426L95O	Amifostina | Amifostine | Amifostine anhydrous | Amifostinum | Aminopropylaminoethyl thiophosphate	JKOQGQFVAUAYPM-UHFFFAOYSA-N	2141
1016	DB01144	APRD00131 | DB07948	Diclofenamide	120-97-8	VVJ6673MHY	1 3-disulfamoyl-4 5-dichlorobenzene | 1 3-disulfamyl-4 5-dichlorobenzene | 3 4-dichloro-5-sulfamylbenzenesulfonamide | 4 5-dichloro-1 3-benzenedisulfonamide | 4 5-dichloro-1 3-disulfamoylbenzene | 4 5-dichloro-benzene-1 3-disulfonic acid diamide | 4 5-dichloro-m-benzenedisulfonamide | 4 5-dichlorobenzene-1 3-disulfonamide | Dichlofenamide | Dichlorophenamide | Dichlorphenamide | Diclofenamida | D…	GJQPMPFPNINLKP-UHFFFAOYSA-N	3038
1017	DB01145	APRD00704	Sulfoxone	144-76-3	0G3C18OH4D	Aldesulfone | Aldesulphone	NEDPPCHNEOMTJV-UHFFFAOYSA-N	5351
1018	DB01146	APRD00719	Diphenylpyraline	147-20-6	33361OE3AV	1-methyl-4-hydroxypiperidine benzhydryl ether | 1-methyl-4-piperidyl benzhydryl ether | 4-(benzhydryloxy)-1-methylpiperidine | 4-(benzhydryloxy)-N-methylpiperidine | Difenilpiralina | Diphenylpyralamine | Diphenylpyraline | Diphenylpyralinum	OWQUZNMMYNAXSL-UHFFFAOYSA-N	3103
1019	DB01147	APRD00882 | EXPT01068	Cloxacillin	61-72-3	O6X5QGC2VB	(2S 5R 6R)-6-({[3-(2-chlorophenyl)-5-methylisoxazol-4-yl]carbonyl}amino)-3 3-dimethyl-7-oxo-4-thia-1-azabicyclo[3.2.0]heptane-2-carboxylic acid | (3-(o-chlorophenyl)-5-methyl-4-isoxazolyl)penicillin | 6-(3-(o-chlorophenyl)-5-methyl-4-isoxazolecarboxamido)penicillanic acid | Cloxacilina | Cloxacillin | Cloxacilline | Cloxacillinum	LQOLIRLGBULYKD-JKIFEVAISA-N	6098
1020	DB01148	APRD00972	Flavoxate	15301-69-6	3E74Y80MEY	2-(1-piperidinyl)ethyl 3-methyl-4-oxo-2-phenyl-4H-chromene-8-carboxylate | 2-piperidinoethyl 3-methyl-4-oxo-2-phenyl-4H-1-benzopyran-8-carboxylate | 2-piperidinoethyl 3-methylflavone-8-carboxylate | Flavoxate | Flavoxato | Flavoxatum | ?-piperidinoethyl 3-methylflavone-8-carboxylate	SPIUTQOUKAMGCX-UHFFFAOYSA-N	3354
1021	DB01149	APRD00402	Nefazodone	83366-66-9	59H4FCV1TF	1-(3-(4-(m-Chlorophenyl)-1-piperazinyl)propyl)-3-ethyl-4-(2-phenoxyethyl)-delta2-1 2 4-triazolin-5-one | Nefazodona | Nefazodone | Nefazodonum	VRBKIVRKKCLPHA-UHFFFAOYSA-N	4449
1022	DB01150	APRD00461	Cefprozil	92665-29-7	S1SDI2FJIY	Cefprozil | Cefprozil anhydrous | Cefprozilo | Cefprozilum	WDLWHQDACQUCJR-ZAMMOSSLSA-N	5281006
1023	DB01151	APRD00022 | DB07682	Desipramine	50-47-5	TG537D343B	5-(gamma-methylaminopropyl)iminodibenzyl | 5-(?-methylaminopropyl)iminodibenzyl | Déméthylimipramine | Desipramin | Desipramina | Desipramine | Désipramine | Desipraminum | Desmethylimipramine | DMI | Monodemethylimipramine | N-(3-methylaminopropyl)iminobibenzyl | Norimipramine	HCYAFALTSJYZDH-UHFFFAOYSA-N	2995
1024	DB01153	APRD00305	Sertaconazole	99592-32-2	72W71I16EG	Sertaconazol | Sertaconazole | Sertaconazolum	JLGKQTAYUIMGRK-UHFFFAOYSA-N	65863
1025	DB01154	APRD00154	Thiamylal	77-27-0	01T23W89FR	5-Allyl-5-(1-methylbutyl)-2-thiobarbituric acid | 5-allyl-5-(1-methylbutyl)-2-thioxodihydro-4 6(1H 5H)-pyrimidinedione | 5-allyl-5-(1-methylbutyl)-2-thioxodihydropyrimidine-4 6(1H 5H)-dione | dihydro-5-(1-methylbutyl)-5-(2-propenyl)-2-thioxo-4 6(1H 5H)-pyrimidinedione | Thiamylal	XLOMZPUITCYLMJ-UHFFFAOYSA-N	5436
1026	DB01155	APRD00053	Gemifloxacin	175463-14-6	OKR68Y0E4T	Gemifloxacin	ZRCVYEYHRGVLOC-HYARGMPZSA-N	9571107
1027	DB01156	APRD00621	Bupropion	34911-55-2	01ZG3TPX31	Amfebutamone | Bupropion	SNPPWIUOZRMYNY-UHFFFAOYSA-N	444
1028	DB01157	APRD00268	Trimetrexate	52128-35-5	UPN4ITI8T4	Trimetrexate | Trimetrexato | Trimetrexatum	NOYPYLRCIDNJJB-UHFFFAOYSA-N	5583
1029	DB01158	APRD00830	Bretylium	59-41-6	RZR75EQ2KJ	(2-bromobenzyl)ethyldimethylaminium | 2-bromo-N-ethyl-N N-dimethylbenzenemethanaminium | Bretylium | N-ethyl-N N-dimethyl-2-bromobenzenemethanaminium	AAQOQKQBGPPFNS-UHFFFAOYSA-N	2431
1030	DB01159	APRD00598 | DB02330 | EXPT01754	Halothane	151-67-7	UQT9G45D1P	1-bromo-1-chloro-2 2 2-trifluoroethane | 1 1 1-trifluoro-2-bromo-2-chloroethane | 1 1 1-trifluoro-2-chloro-2-bromoethane | 2-bromo-2-chloro-1 1 1-trifluoroethane | 2 2 2-trifluoro-1-chloro-1-bromoethane | Alotano | Bromochlorotrifluoroethane | Halotano | Halothane | Halothanum	BCQZXOMGPXTTIC-UHFFFAOYSA-N	3562
1031	DB01160	APRD00926	Dinoprost tromethamine	38562-01-5	CT6BBQ5A68	Dinoprost trometamol | PGF2-alpha THAM | PGF2A THAM | PGF2alpha THAM | Prostaglandin F2-alpha THAM | Prostaglandin F2a tromethamine | Prostaglandin F2alpha tham | Prostin F2 Alpha	IYGXEHDCSOYNKY-RZHHZEQLSA-N	5282415
1032	DB01161	APRD00404	Chloroprocaine	133-16-4	5YVB0POT2H	2-chloroprocaine | 4-amino-2-chlorobenzoic acid 2-(diethylamino)ethyl ester | Chloroprocain | Chloroprocaine | Chloroprocainum | Chlorprocaine | Cloroprocaina	VDANGULDQQJODZ-UHFFFAOYSA-N	8612
1033	DB01162	APRD00667	Terazosin	63590-64-7	8L5014XET7	1-(4-Amino-6 7-dimethoxy-2-quinazolinyl)-4-((tetrahydro-2-furanyl)carbonyl)piperazine | Terazosin | Terazosina | Terazosine | Térazosine | Terazosinum	VCKUSRYTPJJLNI-UHFFFAOYSA-N	5401
1034	DB01163	APRD00789	Amdinocillin	32887-01-7	V10579P3QZ	Amdinocillin | Mecilinamo | Mecillinam | Mecillinamum | Penicillin HX	BWWVAEOLVKTZFQ-ISVUSNJMSA-N	NA
1035	DB01164	APRD00840	Calcium Chloride	10043-52-4	OFM21057LP	Calcio cloruro | Calcium chloride anhydrous | Calcium chloride anhydrous | calcium(2+) chloride	UXVMQQNJUSDDNG-UHFFFAOYSA-L	24854
1036	DB01165	APRD00502	Ofloxacin	82419-36-1	A4P49JAZ9H	8-Fluoro-3-methyl-9-(4-methyl-piperazin-1-yl)-6-oxo-2 3-dihydro-6H-1-oxa-3a-aza-phenalene-5-carboxylic acid | Ofloxacin | Ofloxacine | Ofloxacino | Ofloxacinum | OFLX	GSDSWSVVBLHKDQ-UHFFFAOYSA-N	4583
1037	DB01166	APRD00155	Cilostazol	73963-72-1	N7Z035406B	3 4-dihydro-6-(4-(1-cyclohexyl-1H-tetrazol-5-yl)butoxy)-2(1H)-quinolinone | 6-(4-(1-cyclohexyl-1H-tetrazol-5-yl)butoxy)-3 4-dihydro-2(1H)-quinolinone | 6-(4-(1-cyclohexyl-1H-tetrazol-5-yl)butoxy)-3 4-dihydrocarbostyril | 6-[4-(1-Cyclohexyl-1H-tetrazol-5-yl)-butoxy]-3 4-dihydro-1H-quinolin-2-one | Cilostazol | Cilostazole | Cilostazolum	RRGUKTPIGVIEKM-UHFFFAOYSA-N	2754
1038	DB01167	APRD00040	Itraconazole	84625-61-6	304NUG5GF4	Itraconazol | Itraconazole | Itraconazolum | Oriconazole	VHVPQPYKVGDNFY-ZPGVKDDISA-N	55283
1039	DB01168	APRD00695	Procarbazine	671-16-9	35S93Y190K	1-Methyl-2-(p-(isopropylcarbamoyl)benzyl)hydrazine | 2-(p-Isopropylcarbamoylbenzyl)-1-methylhydrazine | 4-((2-Methylhydrazino)methyl)-N-isopropylbenzamide | N-(1-Methylethyl)-4-((2-methylhydrazino)methyl)benzamide | N-4-Isopropylcarbamoylbenzyl-N'-methylhydrazine | N-isopropyl-4-[(2-methylhydrazino)methyl]benzamide | N-Isopropyl-p-(2-methylhydrazinomethyl)-benzamide | N-Isopropyl-?-(2-methylhydra…	CPTBDICYNRMXFX-UHFFFAOYSA-N	4915
1040	DB01169	APRD00171	Arsenic trioxide	1327-53-3	S7V92P67HO	Acide Arsenieux | Anhydride Arsenieux | Arsenic Blanc | Arsenic oxide | Arsenic trioxide | Arsenic(III) oxide | arsénico trióxido | Arsenigen Saure | Arsenolite | Arsenous oxide | Arsenous oxide anhydride | Diarsenic oxide | Diarsenic trioxide | White arsenic	IKWTVSLWAPBBKU-UHFFFAOYSA-N	261004
1041	DB01170	APRD01007	Guanethidine	55-65-2	ZTI6C33Q2Q	(2-(hexahydro-1(2h)-azocinyl)ethyl)guanidine | (2-(Octahydro-1-azocinyl)ethyl)guanidine | 2-(1-N N-Heptamethyleneimino)ethylguanidine | 2-(1'-Azacyclooctyl)ethylguanidine | Azocine 1-(2-guanidinoethyl)octahydro- | Guanethidine | guanéthidine | guanethidinum | guanetidina | Guanidine (2-(hexahydro-1(2H)-azocinyl)ethyl)- | Heptamethylenimine 1-(2-guanidinoethyl)- | N-(2-Perhydroazocin-1-ylethyl)gua…	ACGDKVXYNVEAGU-UHFFFAOYSA-N	3518
1042	DB01171	APRD00603	Moclobemide	71320-77-9	PJ0Y7AZB63	4-Chlor-N-(2-morpholinoethyl)benzamid | Moclobemid | Moclobemida | Moclobemide | Moclobemidum | p-Chloro-N-(2-morpholinoethyl)benzamide	YHXISWVBGDMDLQ-UHFFFAOYSA-N	4235
1043	DB01172	APRD00026	Kanamycin	59-01-8	EQK9Q303C5	4 6-diamino-2-hydroxy-1 3-cyclohexane 3 6'diamino-3 6'-dideoxydi-?-D-glucoside | 4 6-diamino-2-hydroxy-1 3-cyclohexylene 3 6'-diamino-3 6'-dideoxydi-D-glucopyranoside | Kanamycin A	SBUJHOSQTJFQJX-NOAMYHISSA-N	6032
1044	DB01173	APRD00097	Orphenadrine	83-98-7	AL805O9OG9	2-(phenyl-o-tolylmethoxy)ethyldimethylamine | 2-methyldiphenhydramine | beta-Dimethylaminoethyl 2-methylbenzhydryl ether | Dimethyl-[2-(phenyl-o-tolyl-methoxy)-ethyl]-amine | N N-Dimethyl-2-(alpha-2-tolylbenzoyloxy)ethylamine | N N-dimethyl-2-(phenyl(o-tolyl)methoxy)ethanamine | N N-dimethyl-2-[(o-methyl-?-phenylbenzyl)oxy]ethylamine | o-methyldiphenhydramine | o-monomethyldiphenhydramine | Orfen…	QVYRGXJJSLMXQH-UHFFFAOYSA-N	4601
1045	DB01174	APRD00184	Phenobarbital	50-06-6	YQE403BP4D	5-ethyl-5-phenyl-2 4 6(1H 3H 5H)-pyrimidinetrione | 5-Ethyl-5-phenyl-pyrimidine-2 4 6-trione | 5-Ethyl-5-phenylbarbituric acid | 5-ethyl-5-phenylpyrimidine-2 4 6(1H 3H 5H)-trione | 5-Phenyl-5-ethylbarbituric acid | Fenobarbital | Phenobarbital | Phenobarbitol | Phenobarbitone | Phenobarbituric Acid | Phenyläthylbarbitursäure | Phenylethylbarbiturate | Phenylethylbarbituric Acid | Phenylethylbarbi…	DDBREPKUVSBGFI-UHFFFAOYSA-N	4763
1046	DB01175	APRD00683	Escitalopram	128196-01-0	4O4S742ANY	(+)-Citalopram | (S)-Citalopram | Escitalopram | Escitalopramum | S-(+)-Citalopram | S(+)-Citalopram	WSEQXVZVJXJVFP-FQEVSTJZSA-N	146570
1047	DB01176	APRD00061	Cyclizine	82-92-8	QRW9FCR9P2	(±)-1-diphenylmethyl-4-methylpiperazine | (N-Benzhydryl)(N'-methyl)diethylenediamine | 1-(Diphenylmethyl)-4-methylpiperazine | 1-Benzhydryl-4-methylpiperazin | Ciclizina | Cyclizine | Cyclizinum | N-Benzhydryl-N'-methylpiperazine | N-methyl-N'-benzhydrylpiperazine	UVKZSORBKUEBAZ-UHFFFAOYSA-N	6726
1048	DB01177	APRD00126	Idarubicin	58957-92-9	ZRP63D75JW	(1S 3S)-3-acetyl-3 5 12-trihydroxy-6 11-dioxo-1 2 3 4 6 11-hexahydronaphthacen-1-yl 3-amino-2 3 6-trideoxy-?-L-lyxo-hexopyranoside | 4-Demethoxydaunomycin | 4-Demethoxydaunorubicin | Idarubicin | Idarubicina | Idarubicine | Idarubicinum	XDXDZDZNSLXDNA-TZNDIEGXSA-N	42890
1049	DB01178	APRD00865	Chlormezanone	80-77-3	GP568V9G19	(±)-chlormezanone | 2-(p-chlorophenyl)tetrahydro-3-methyl-4H-1 3-thiazin-4-one 1 1-dioxide | 2-(p-chlorphenyl)-3-methyl-1 3-perhydrothiazin-4-on-1 1-dioxide | Chlormethazanone | Chlormezanona | Chlormézanone | Chlormezanone | Chlormezanonum | Clormezanona	WEQAYVWKMWHEJO-UHFFFAOYSA-N	2717
1050	DB01179	APRD01189 | DB08417	Podofilox	518-28-5	L36H50F353	(?)-podophyllotoxin | Podofilox | Podophyllinic acid lactone | Podophyllotoxin | PPT	YJGVMLPVUAXIQN-XVVDYKMHSA-N	10607
1051	DB01180	APRD00112	Rescinnamine	24815-24-5	Q6W1F7DJ2D	3 4 5-Trimethoxycinnamoyl methyl reserpate | Rescinnamine | Trimethoxy cinnamoyl reserpate de methyl	SZLZWPPUNLXJEA-QEGASFHISA-N	5280954
1052	DB01181	APRD00007	Ifosfamide	3778-73-2	UM20QQM95Y	3-(2-chloroethyl)-2-((2-chloroethyl)amino)tetrahydro-2H-1 3 2-oxazaphosphorine 2-oxide | Ifosfamida | Ifosfamide | Ifosfamidum | Iphosphamide | Isofosfamide | Isophosphamide | Isosfamide	HOMGKSMUEGBAAB-UHFFFAOYSA-N	3690
1053	DB01182	APRD00261	Propafenone	54063-53-5	68IQX3T69U	1-(2-(2-hydroxy-3-(propylamino)propoxy)phenyl)-3-phenyl-1-propanone | 2-(2'-hydroxy-3'-propylaminopropoxy)-?-phenylpropiophenone | Propafenona | Propafenone | Propafenonum	JWHAUXFOSRPERK-UHFFFAOYSA-N	4932
1054	DB01183	APRD00025	Naloxone	465-65-6	36B82AMQ7N	(?)-naloxone | 1-N-Allyl-14-hydroxynordihydromorphinone | 17-allyl-3 14-dihydroxy-4 5?-epoxymorphinan-6-one | Nalossone | Naloxona | Naloxone | Naloxonum	UZHSEJADLWPNLE-GRGSLBFTSA-N	5284596
1055	DB01184	APRD00418	Domperidone	57808-66-9	5587267Z69	1-(3-(4-(5-chloro-2-oxo-2 3-dihydrobenzo[d]imidazol-1-yl)piperidin-1-yl)propyl)-1H-benzo[d]imidazol-2(3H)-one | 5-chloro-1-(1-(3-(2-oxo-1-benzimidazolinyl)propyl)-4-piperidyl)-2-benzimidazolinone | 5-chloro-1-(1-(3-(2-oxo-2 3-dihydrobenzo[d]imidazol-1-yl)propyl)piperidin-4-yl)-1H-benzo[d]imidazol-2(3H)-one | 5-chloro-1-{1-[3-(2-oxo-2 3-dihydro-benzoimidazol-1-yl)-propyl]-piperidin-4-yl}-1 3-dihyd…	FGXWKSZFVQUSTL-UHFFFAOYSA-N	3151
1056	DB01185	APRD00981	Fluoxymesterone	76-43-7	9JU12S4YFY	11? 17?-Dihydroxy-9?-fluoro-17?-methyl-4-androster-3-one | 17?-Methyl-9?-fluoro-11?-hydroxytesterone | 9-Fluoro-11? 17?-dihydroxy-17-methylandrost-4-en-3-one | 9?-Fluoro-11?-hydroxy-17-methyltestosterone | Fluoximesterona | Fluoxymesterone | Fluoxymestérone | Fluoxymesteronum	YLRFCQOZQXIBAB-RBZZARIASA-N	6446
1057	DB01186	APRD00663	Pergolide	66104-22-1	24MJ822NZ9	Pergolida | Pergolide | Pergolidum	YEHCICAEULNIGD-MZMPZRCHSA-N	47811
1058	DB01187	APRD01312 | DB13498	Iophendylate	99-79-6	6V3I57K9UL	Ethyl 10-(p-iodophenyl)-undecanoate | Ethyl 10-(p-iodophenyl)hendecanoate | Ethyl 10-(p-iodophenyl)undecylate | Iofendylate	IWRUDYQZPTVTPA-UHFFFAOYSA-N	3037234
1059	DB01188	APRD00871	Ciclopirox	29342-05-0	19W019ZDRJ	6-cyclohexyl-1-hydroxy-4-methyl-2(1H)-pyridinone | Ciclopirox | Ciclopiroxum	SCKYRAXSEDYPSA-UHFFFAOYSA-N	2749
1060	DB01189	APRD00907	Desflurane	57041-67-5	CRS35BZ94Q	(±)-2-difluoromethyl 1 2 2 2-tetrafluoroethyl ether | 1 1 1 2-tetrafluoro-2-(difluoromethoxy)ethane | Desflurane | Desflurano | Desfluranum | Difluoromethyl 1 2 2 2-tetrafluoroethyl ether	DPYMFVXJLLWWEU-UHFFFAOYSA-N	42113
1061	DB01190	APRD00566	Clindamycin	18323-44-9	3U02EL437C	7-CDL | 7(S)-Chloro-7-deoxylincomycin | Clindamicina | Clindamycin | Clindamycine | Clindamycinum | Methyl 7-chloro-6 7 8-trideoxy-6-(1-methyl-trans-4-propyl-L-2-pyrrolidinecarboxamido)-1-thio-L-threo-alpha-D-galacto-octopyranoside	KDLRVYVGXIQJDK-NOWPCOIGSA-N	29029
1062	DB01191	APRD00648	Dexfenfluramine	3239-44-9	E35R3G56OV	(+)-fenfluramine | (S)-fenfluramine | (S)-N-ethyl-1-[3-(trifluoromethyl)phenyl]propan-2-amine | d-N-ethyl-?-methyl-m-trifluoromethylphenethylamine | Dexfenfluramina | Dexfenfluramine | Dexfenfluraminum | Dextrofenfluramine	DBGIVFWFUFKIQN-VIFPVBQESA-N	66265
1063	DB01192	APRD00158	Oxymorphone	76-41-5	9VXA968E0C	(14S)-14-Hydroxydihydromorphinone | 14-Hydroxydihydromorphinone | Dihydrohydroxymorphinone | Dihydroxymorphinone | Oximorfona | Oximorphonum | Oxymorphone | Oxymorphonum	UQCNKQCJZOAFTQ-ISWURRPUSA-N	5284604
1064	DB01193	APRD00772	Acebutolol	37517-30-9	67P356D8GH	(±)-acebutolol | 3'-acetyl-4'-(2-hydroxy-3-(isopropylamino)propoxy)butyranilide | 5'-butyramido-2'-(2-hydroxy-3-isopropylaminopropoxy)acetophenone | Acebutolol | Acebutololum | Acetobutolol | N-(3-acetyl-4-[2-hydroxy-3-(isopropylamino)propoxy]phenyl)butanamide | N-[3-acetyl-4-[2-hydroxy-3-[(1-methylethyl)amino]propoxy]phenyl]butanamide	GOEMGAFJFRBGGG-UHFFFAOYSA-N	1978
1065	DB01194	APRD00475	Brinzolamide	138890-62-7	9451Z89515	Brinzolamida | Brinzolamide	HCRKCZRJWPKOAR-JTQLQIEISA-N	68844
1066	DB01195	APRD00129	Flecainide	54143-55-4	K94FTS1806	(±)-flecainide | Flecaine | Flecainida | Flecainide | Fléca?nide | Flecainidum | N-(2-Piperidinylmethyl)-2 5-bis(2 2 2-trifluoroethoxy)benzamide	DJBNUMBKLMJRSA-UHFFFAOYSA-N	3356
1067	DB01196	APRD00625	Estramustine	2998-57-4	35LT29625A	17?-Estradiol 3-(bis(2-chloroethyl)carbamate) | Estradiol 3-(N N-bis(2-chloroethyl)carbamate) | Estramustina | Estramustine | Estramustinum	FRPJXPJMRWBBIH-RBRWEJTLSA-N	259331
1068	DB01197	APRD00164	Captopril	62571-86-2	9G64RSX1XD	(2S)-1-[(2S)-2-methyl-3-sulfanylpropanoyl]pyrrolidine-2-carboxylic acid | Captopril | Captoprilum | Captopryl | CP | D-2-methyl-3-mercaptopropanoyl-L-proline | D-3-mercapto-2-methylpropanoyl-L-proline | L-Captopril	FAKRSMQSSFJEIM-RQJHMYQMSA-N	44093
1069	DB01198	APRD00356	Zopiclone	43200-80-2	03A5ORL08Q	(+-)-zopiclone | (±)-zopiclone | 6-(5-Chloro-2-pyridinyl)-7-oxo-6 7-dihydro-5H-pyrrolo[3 4-b]pyrazin-5-yl 4-methyl-1-piperazinecarboxylate | Zopiclona | Zopiclone | Zopiclonum	GBBSUAFBMRNDJC-UHFFFAOYSA-N	5735
1070	DB01199	APRD00176	Tubocurarine	57-95-4	W9YXS298BM	(+)-tubocurarine | 7' 12'-dihydroxy-6 6'-dimethoxy-2 2' 2'-trimethyltubocuraranium | d-tubocurarine | Tubocurarin | Tubocurarine | Tubocurarinum	JFJZZMVDLULRGK-URLMMPGGSA-O	6000
1071	DB01200	APRD00622	Bromocriptine	25614-03-3	3A64E3G5ZO	2-Bromo-alpha-ergocryptine | 2-Bromo-alpha-ergokryptin | 2-Bromo-alpha-ergokryptine | 2-bromo-?-ergocryptine | 2-bromo-?-ergokryptin | 2-bromo-?-ergokryptine | Bromocriptina | Bromocriptine | Bromocriptinum | Bromocryptine | Bromoergocriptine | Bromoergocryptine	OZVBMTJYIDMWIL-AYFBDAFISA-N	31101
1072	DB01201	APRD01217	Rifapentine	61379-65-5	XJM390A33U	3-(((4-Cyclopentyl-1-piperazinyl)imino)methyl)rifamycin | Cyclopentylrifampicin | Rifapentin | Rifapentine	WDZCUPBHRAEYDL-GZAUEHORSA-N	135403821
1073	DB01202	APRD01068	Levetiracetam	102767-28-2	44YRR34555	Levetiracetam | Levetiracetame | Levetiracetamum	HPHUVLMMVZITSG-LURJTMIESA-N	5284583
1074	DB01203	APRD00301	Nadolol	42200-33-9	FEN504330V	Nadolol	VWPOSFSPZNDTMJ-UCWKZMIHSA-N	39147
1075	DB01204	APRD00371	Mitoxantrone	65271-80-9	BZ114NVM5P	1 4-Bis(2-(2-hydroxyethylamino)ethyl)amino)-5 8-dihydroxyanthraquinone | Mitoxantrona | Mitoxantrone | Mitoxantronum	KKZJGLLVHKMTCM-UHFFFAOYSA-N	4212
1076	DB01205	APRD00974	Flumazenil	78755-81-4	40P7XK9392	Flumazenil | Flumazenilo | Flumazenilum | Flumazepil	OFBIFZUFASYYRE-UHFFFAOYSA-N	3373
1077	DB01206	APRD00292	Lomustine	13010-47-4	7BRF0Z81KG	1-(2-Chloroethyl)-3-cyclohexyl-1-nitrosourea | 1-(2-chloroethyl)-3-cyclohexylnitrosourea | Chloroethylcyclohexylnitrosourea | CINU | Cyclohexyl chloroethyl nitrosourea | Lomustina | Lomustine | Lomustinum | N-(2-chloroethyl)-N'-cyclohexyl-N-nitrosourea	GQYIWUVLTXOXAJ-UHFFFAOYSA-N	3950
1078	DB01207	APRD00271	Ridogrel	110140-89-1	QTS5QOO42O	Ridogrelum	GLLPUTYLZIKEGF-HAVVHWLPSA-N	5362391
1079	DB01208	APRD01231	Sparfloxacin	110871-86-8	Q90AGA787L	cis-5-Amino-1-cyclopropyl-7-(3 5-dimethyl-1-piperazinyl)-6 8-difluoro-1 4-dihydro-4-oxo-3-quinolinecarboxylic acid	DZZWHBIBMUVIIW-DTORHVGOSA-N	60464
1080	DB01209	APRD00912	Dezocine	53648-55-8	VHX8K5SV4X	(?)-13?-amino-5 6 7 8 9 10 11? 12-octahydro-5?-methyl-5 11-methanobenzocyclodecen-3-ol | Dezocina | Dezocine | Dezocinum	VTMVHDZWSFQSQP-VBNZEHGJSA-N	3033053
1081	DB01210	APRD00165	Levobunolol	47141-42-4	G6317AOI7K	(-)-Bunolol | (S)-5-(3-((1 1-dimethylethyl)amino)-2-hydroxypropoxy)-3 4-dihydro-1(2H)-naphthalenone | Levobunolol | Levobunololum	IXHBTMCLRNMKHZ-LBPRGKRZSA-N	39468
1082	DB01211	APRD00181	Clarithromycin	81103-11-9	H1250JIK0A	6-O-methyl erythromycin | 6-O-methylerythromycin | 6-O-methylerythromycin A | CLA | Clarithromycin | Clarithromycina | Clarithromycine | Clarithromycinum | Claritromicina	AGOYDEPGAOXOCK-KCBOHYOISA-N	84029
1083	DB01212	APRD00395	Ceftriaxone	73384-59-5	75J73V1629	Ceftriaxona | Ceftriaxone | Ceftriaxonum | Rocephin	VAAUVRVFOQPIGI-SPQHTLEESA-N	5479530
1084	DB01213	APRD00985	Fomepizole	7554-65-6	83LCM6L2BY	4-methylpyrazol | 4-methylpyrazole | Fomepizol | Fomepizole | Fomepizolum	RIKMMFOAQPJVMX-UHFFFAOYSA-N	3406
1085	DB01214	APRD00668	Metipranolol	22664-55-7	X39AL81KEB	(±)-metipranolol | Acetic acid 4-(2-hydroxy-3-isopropylamino-propoxy)-2 3 6-trimethyl-phenyl ester | Metipranolol | Metipranololum	BQIPXWYNLPYNHW-UHFFFAOYSA-N	31477
1086	DB01215	APRD00955	Estazolam	29975-16-4	36S3EQV54C	8-chloro-6-phenyl-4H-s-triazolo(4 3-a)(1 4)benzodiazepine | Estazolam | Estazolamum	CDCHDCWJMGXXRH-UHFFFAOYSA-N	3261
1087	DB01216	APRD00632 | DB07774	Finasteride	98319-26-7	57GNO57U7G	(5alpha 17beta)-(1 1-Dimethylethyl)-3-oxo-4-azaandrost-1-ene-17-carboxamide | Finasterida | Finasteride | Finasteridum	DBEPLOCGEIEOCV-WSBQPABSSA-N	57363
1088	DB01217	APRD00016	Anastrozole	120511-73-1	2Z07MYW1AZ	Anastrozol | Anastrozole | ? ? ?' ?'-Tetramethyl-5-(1H-1 2 4-triazol-1-ylmethyl)-m-benzenediacetonitrile	YBBLVLTVTVSKRW-UHFFFAOYSA-N	2187
1089	DB01218	APRD00419	Halofantrine	69756-53-2	Q2OS4303HZ	Halofantrina | Halofantrine | Halofantrinum	FOHHNHSLJDZUGQ-UHFFFAOYSA-N	37393
1090	DB01219	APRD00901	Dantrolene	7261-97-4	F64QU97QCR	1-((5-(p-nitrophenyl)furfurylidene)amino)hydantoin | Dantrolene | Dantroleno | Dantrolenum	OZOMQRBLCMDCEG-VIZOYTHASA-N	6914273
1091	DB01220	APRD01218	Rifaximin	80621-81-4	L36O5T016N	Rifamycin L 105 | Rifamycin L 105SV | Rifaxidin | Rifaximin | Rifaximina | Rifaximine | Rifaximinun	NZCRJKRKKOLAOJ-XRCRFVBUSA-N	6436173
1092	DB01221	APRD00493	Ketamine	6740-88-1	690G0D6V8H	(+-)-Ketamine | (±)-ketamine | 2-(2-Chloro-phenyl)-2-methylamino-cyclohexanone | 2-(methylamino)-2-(2-chlorophenyl)cyclohexanone | 2-(o-chlorophenyl)-2-(methylamino)-cyclohexanone | DL-ketamine | Ketamina | Ketamine | Kétamine | Ketaminum | NMDA | Special K	YQEZLKZALYSWHR-UHFFFAOYSA-N	3821
1093	DB01222	APRD00442	Budesonide	51333-22-3	Q3OKS62Q6X	(11? 16?)-16 17-(Butylidenebis(oxy))-11 21-dihydroxypregna-1 4-diene-3 20-dione | Budesónida | Budesonide	VOVIALXJUBGFJZ-KWVAZRHASA-N	5281004
1094	DB01223	APRD00329	Aminophylline	317-34-0	27Y3KJK423	Aminofilina | Aminophyllin | Aminophylline | Aminophyllinum | Theophyline ethylenediamine | Theophylline ethylenediamine	FQPFAHBPWDRTLU-UHFFFAOYSA-N	9433
1095	DB01224	APRD00675	Quetiapine	111974-69-7	BGL0JSY5SI	2-[2-(4-Dibenzo[b f][1 4]thiazepin-11-yl-1-piperazinyl)ethoxy]ethanol | Quetiapina | Quetiapine | Quétiapine | Quetiapinum	URKOMYMAXPYINW-UHFFFAOYSA-N	5002
1096	DB01226	APRD01119	Mivacurium	133814-19-4	77D66S9Q93	Mivacurium	ILVYCEVXHALBSC-OTBYEXOQSA-N	5281042
1097	DB01227	APRD00745	Levacetylmethadol	1477-40-3	R3B637Y991	(-)-alpha-Acetylmethadol | (1S 4S)-4-(dimethylamino)-1-ethyl-2 2-diphenylpentyl acetate | 1-alpha-Acetylmethadol | LAAM | Levacetilmetadol | Levacetylmethadol | Levacetylmethadolum | Levo-alpha-acetylmethadol | Levo-methadyl acetate | Levo-?-acetylmethadol | Levomethadyl | Levomethadyl acetate	XBMIVRRWGCYBTQ-AVRDEDQJSA-N	15130
1098	DB01228	APRD00613	Encainide	66778-36-7	SY3J0147NB	(±)-2'-[2-(1-methyl-2-piperidyl)ethyl]-p-anisanilide | (±)-4-methoxy-N-(2-(2-(1-methyl-2-piperidinyl)ethyl)phenyl)benzamide | 4-methoxy-2'-[2-(1-methyl-2-piperidyl)ethyl]benzanilide | 4-Methoxy-N-{2-[2-(1-methyl-piperidin-2-yl)-ethyl]-phenyl}-benzamide | Encainida | Encainide | Encainidum	PJWPNDMDCLXCOM-UHFFFAOYSA-N	48041
1099	DB01229	APRD00259 | DB05261 | DB05526 | DB05927	Paclitaxel	33069-62-4	P88XT4IS4D	(2aR-(2aalpha 4beta 4abeta 6beta 9alpha(alpha R* betaS*) 11alpha 12alpha 12balpha))-beta-(Benzoylamino)-alpha-hydroxybenzenepropanoic acid 6 12b-bis(acetyloxy)-12-(benzoyloxy)-2a 3 4 4a 5 6 9 10 11 12 12a 12b-dodecahydro-4 11-dihydroxy-4a 8 13 13-tetramethyl-5-oxo-7 11-methano-1H-cyclodeca(3 4)benz(1 2-b)oxet-9-yl ester | 5beta 20-Epoxy-1 2-alpha 4 7beta 10beta 13alpha-hexahydroxytax-11-en-9-one …	RCINICONZNJXQF-MZXODVADSA-N	36314
1100	DB01230	APRD01169	Pemoline	2152-34-3	7GAQ2332NK	pemolina | Pemoline	NRNCYVBFPDDJNE-UHFFFAOYSA-N	4723
1101	DB01231	APRD00929	Diphenidol	972-02-1	NQO8R319LY	alpha alpha-Diphenyl-1-piperidinebutanol | Difenidol | Difénidol | Difenidolo | Difenidolum | Diphenidol | Diphenyl(3-(1-piperidyl)propyl)carbinol	OGAKLTJNUQRZJU-UHFFFAOYSA-N	3055
1102	DB01232	APRD00623	Saquinavir	127779-20-8	L3JE09KZ2F	Saquinavir	QWAXKHKRTORLEM-UGJKXSETSA-N	441243
1103	DB01233	APRD00665	Metoclopramide	364-62-5	L4YEB44I46	2-methoxy-4-amino-5-chloro-N N-(dimethylaminoethyl)benzamide | 2-methoxy-5-chloroprocainamide | 4-amino-5-chloro-2-methoxy-N-(?-diethylaminoethyl)benzamide | 4-amino-5-chloro-N-(2-(diethylamino)ethyl)-o-anisamide | Metoclopramida | Metoclopramide | Metoclopramidum	TTWJBBZEZQICBI-UHFFFAOYSA-N	4168
1104	DB01234	APRD00674	Dexamethasone	50-02-2	7S5I7G3JQL	1-Dehydro-16alpha-methyl-9alpha-fluorohydrocortisone | 1-Dehydro-16?-methyl-9?-fluorohydrocortisone | 16alpha-Methyl-9alpha-fluoro-1-dehydrocortisol | 16?-Methyl-9?-fluoro-1-dehydrocortisol | 9alpha-Fluoro-16alpha-methylprednisolone | 9?-Fluoro-16?-methylprednisolone | Dexametasona | Dexaméthasone | Dexamethasone | Dexamethasonum	UREBDLICKHMUKA-CXSFZGCWSA-N	5743
1105	DB01235	APRD00309 | EXPT01107	Levodopa	59-92-7	46627O600J	(?)-3-(3 4-dihydroxyphenyl)-L-alanine | (?)-dopa | 3-Hydroxy-L-tyrosine | 3 4-Dihydroxy-L-phenylalanine | Dihydroxy-L-phenylalanine | L-3 4-dihydroxyphenylalanine | L-beta-(3 4-Dihydroxyphenyl)alanine | L-DOPA | Levodopa | Levodopum | ?-(3 4-dihydroxyphenyl)-L-alanine | ?-(3 4-dihydroxyphenyl)alanine	WTDRDQBEARUVNC-LURJTMIESA-N	6047
1106	DB01236	APRD00219	Sevoflurane	28523-86-6	38LVP0K73A	1 1 1 3 3 3-Hexafluoro-2-(fluoromethoxy)propane | Sevofluran | Sevoflurane | Sevoflurano | Sevofluranum	DFEYYRMXOJXZRJ-UHFFFAOYSA-N	5206
1107	DB01237	APRD00710	Bromodiphenhydramine	118-23-0	T032BI7727	2-(p-bromo-?-phenylbenzyloxy)-N N-dimethylethylamine | Bromazina | Bromazine | Bromazinum | ?-(p-bromobenzhydryloxy)ethyldimethylamine | ?-dimethylaminoethyl p-bromobenzhydryl ether	NUNIWXHYABYXKF-UHFFFAOYSA-N	2444
1108	DB01238	APRD00638	Aripiprazole	129722-12-9	82VFR53I78	Aripiprazol | Aripiprazole | Aripiprazolum	CEUORZQYGODEFX-UHFFFAOYSA-N	60795
1109	DB01239	APRD00718	Chlorprothixene	113-59-7	9S7OD60EWP	Alpha-Chlorprothixene | Chlorprothixen | Chlorprothixine | Chlorprotixen | Chlorprotixene | Chlorprotixine | Chlothixen	WSPOMRSOLSGNFJ-VGOFMYFVSA-N	667466
1110	DB01240	APRD00949	Epoprostenol	35121-78-9	DCR9Z582X0	(5Z 13E)-(15S)-6 9alpha-Epoxy-11alpha 15-dihydroxyprosta-5 13-dienoate | (5Z 9? 11? 13E 15S)-6 9-epoxy-11 15-dihydroxyprosta-5 13-dien-1-oic acid | Epoprostenol | PGI2 | PGX | Prostacyclin | Prostaglandin I2 | Prostaglandin X | Vasocyclin	KAQKFAOMNZTLHT-OZUDYXHBSA-N	5282411
1111	DB01241	APRD00293	Gemfibrozil	25812-30-0	Q8X02027X3	2 2-Dimethyl-5-(2 5-dimethylphenoxy)valeriansäure | 2 2-Dimethyl-5-(2 5-xylyloxy)valeriansäure | 2 2-Dimethyl-5-(2 5-xylyloxy)valeric acid | Gemfibrozil | Gemfibrozilo | Gemfibrozilum	HEMJJKBWTPKOJG-UHFFFAOYSA-N	3463
1112	DB01242	APRD00253 | DB07600	Clomipramine	303-49-1	NUV44L116D	3-(3-chloro-10 11-dihydro-5H-dibenzo[b f]azepin-5-yl)-N N-dimethyl-1-propanamine | 3-(3-chloro-5H-dibenzo[b F]azepin-5-yl)-N N-dimethylpropan-1-amine | 3-Chloroimipramine | Chlorimipramine | Clomipramina | Clomipramine | Clomipraminum | Monochlorimipramine	GDLIGKIOYRNHDA-UHFFFAOYSA-N	2801
1113	DB01243	APRD00866	Chloroxine	773-76-2	2I8BD50I8B	5 7-dichlor-8-hydroxychinolin | 5 7-dichloro-8-hydroxyquinoline | 5 7-dichloro-8-oxyquinoline | 5 7-dichloro-8-quinolinol | 5 7-dichlorooxine | 5 7-dichloroxine | Chlorquinol | CHQ	WDFKMLRRRCGAKS-UHFFFAOYSA-N	2722
1114	DB01244	APRD00727	Bepridil	64706-54-3	755BO701MA	Bepadin | Bepridil	UIEATEWHFDRYRU-UHFFFAOYSA-N	2351
1115	DB01245	APRD00696	Decamethonium	156-74-1	C1CG1S3T2W	Decamethonium | Decamethonium cation | Decamethonium ion | Decamethonum | Decamethylenebis(trimethylammonium) | N N N N' N' N'-hexamethyl-1 10-decanediaminium	MTCUAOILFDZKCO-UHFFFAOYSA-N	2968
1116	DB01246	APRD00258	Alimemazine	84-96-8	76H78MJJ52	Alimemazina | Alimemazine | Alimemazinum | Methylpromazine | Trimeprazine	ZZHLYYDVIOPZBE-UHFFFAOYSA-N	5574
1117	DB01247	APRD00701	Isocarboxazid	59-63-2	34237V843T	Isocarboxazid | Isocarboxazida | Isocarboxazide | Isocarboxazidum	XKFPYPQQHFEXRZ-UHFFFAOYSA-N	3759
1118	DB01248	APRD00932	Docetaxel	114977-28-5	699121PHCA	Docetaxel | Docetaxel anhydrous | N-Debenzoyl-N-(tert-butoxycarbonyl)-10-deacetylpaclitaxel | N-Debenzoyl-N-(tert-butoxycarbonyl)-10-deacetyltaxol | TXL	ZDZOTLJHXYCWBA-VCVYQWHSSA-N	148124
1119	DB01249		Iodixanol	92339-11-2	HW8W27HTXX	5 5'-((2-hydroxytrimethylene)bis(acetylimino))bis(N N'-bis(2 3-dihydroxypropyl)-2 4 6-triiodoisophthalamide) | Indixanol | Iodixanol | Iodixanolum	NBQNWMBBSKPBAY-UHFFFAOYSA-N	3724
1120	DB01250		Olsalazine	15722-48-2	ULS5I8J03O	Olsalazine	QQBDLJCYGRGAKP-FOCLMDBBSA-N	NA
1121	DB01251		Gliquidone	33342-05-1	C7C2QDD75P	Gliquidona | Gliquidone | Gliquidonum	LLJFMFZYVVLQKT-UHFFFAOYSA-N	91610
1122	DB01252		Mitiglinide	145375-43-5	D86I0XLB13		WPGGHFDDFPHPOB-BBWFWOEESA-N	121891
1123	DB01253		Ergometrine	60-79-7	WH41D8433D	(6aR 9R)-7-Methyl-4 6 6a 7 8 9-hexahydro-indolo[4 3-fg]quinoline-9-carboxylic acid ((S)-2-hydroxy-1-methyl-ethyl)-amide | [8?(S)]-9 10-didehydro-N-(2-hydroxy-1-methylethyl)-6-methylergoline-8-carboxamide | 9 10-didehydro-N-(2-hydroxy-1-methylethyl)-6-methylergoline-8?(S)-carboxamide | 9 10-didehydro-N-(?-(hydroxymethyl)ethyl)-6-methylergoline-8-?-carboxamide | D-lysergic acid 1-hydroxymethylethyl…	WVVSZNPYNCNODU-XTQGRXLLSA-N	443884
1124	DB01254		Dasatinib	302962-49-8	X78UG0A0RN	anh. dasatinib | Anhydrous dasatinib | BMS dasatinib | Dasatinib | Dasatinib (anh.) | dasatinib (anhydrous) | Dasatinib anhydrous | Dasatinibum | N-(2-CHLORO-6-methylphenyl)-2-({6-[4-(2-hydroxyethyl)piperazin-1-yl]-2-methylpyrimidin-4-yl}amino)-1 3-thiazole-5-carboxamide	ZBNZXTGUTAYRHI-UHFFFAOYSA-N	3062316
1125	DB01255		Lisdexamfetamine	608137-32-2	H645GUL8KJ	Lisdexamfetamine	VOBHXZCDAVEXEY-JSGCOSHPSA-N	11597698
1126	DB01256		Retapamulin	224452-66-8	4MG6O8991R	Retapamulin | Retapamulina	STZYTFJPGGDRJD-NHUWBDDWSA-N	NA
1127	DB01259	DB02584	Lapatinib	231277-92-2	0VUA21238F	Lapatinib | N-(3-chloro-4-((3-fluorophenyl)methoxy)phenyl)-6-(5-(((2-(methylsulfonyl)ethyl)amino)methyl)-2-furanyl)-4-quinazolinamine	BCFGMOOMADDAQU-UHFFFAOYSA-N	208908
1128	DB01260		Desonide	638-94-8	J280872D1O	11? 21-dihydroxy-16? 17-[(1-methylethylidene)bis(oxy)]pregna-1 4-diene-3 20-dione | 11? 21-dihydroxy-16? 17-isopropylidenedioxypregna-1 4-diene-3 20-dione | 11? 21-dihydroxy-16? 17?-isopropylidenedioxypregna-1 4-diene-3 20-dione | 16?-hydroxyprednisole-16 17-acetonide | 16?-hydroxyprednisolone-16? 17-acetonide | 16? 17?-isopropylidenedioxyprednisolone | Desfluorotriamcinolone acetonide | Desonida…	WBGKWQHBNHJJPZ-LECWWXJVSA-N	5311066
1129	DB01261	DB07214	Sitagliptin	486460-32-6	QFP0P1DV7Z	Sitagliptin | Sitagliptina | Sitagliptine | Sitagliptinum	MFFMDFFZMYYVKS-SECBINFHSA-N	4369359
1130	DB01262		Decitabine	2353-33-5	776B62CQ27	4-amino-1-(2-deoxy-?-D-erythro-pentofuranosyl)-s-triazin-2(1H)-one | 5-aza-2'-deoxycytidine | 5-azadeoxycytidine | DAC | Decitabina | Decitabine	XAUDJQYHKZQPEU-KVQBGUIXSA-N	451668
1131	DB01263		Posaconazole	171228-49-2	6TK1G07BHZ	Posaconazole	RAGOYPUPXAKGKH-XAKZXMRKSA-N	468595
1132	DB01264	EXPT00002	Darunavir	206361-99-1	YO603Y8113	(3R 3aS 6aR)-hexahydrofuro[2 3-b]furan-3-yl N-((1S 2R)-1-benzyl-2-hydroxy-3-(N1-isobutylsulfanilamido)propyl)carbamate | (3R 3aS 6aR)-tetrahydro-2H-furo[2 3-b]furan-3-yl (2S 3R)-4-(4-amino-N-isobutylphenylsulfonamido)-3-hydroxy-1-phenylbutan-2-ylcarbamate | (3R 3aS 6aR)-tetrahydro-2H-furo[2 3-b]furan-3-yl (2S 3R)-4-(4-amino-N-neopentylphenylsulfonamido)-3-hydroxy-1-phenylbutan-2-ylcarbamate | [(S…	CJBJHOAVZSMMDJ-HEXNFIEUSA-N	213039
1133	DB01265		Telbivudine	3424-98-4	2OC4HKD3SF	1-(2-deoxy-?-L-ribofuranosyl)-5-methyluracil | 2'-Deoxy-L-thymidine | Beta-l-thymidine | Epavudine | L-deoxythymidine | L-DT | L-thymidine | LDT | Telbivudin | Telbivudina | Telbivudine | ?-L-2'-deoxythymidine	IQFYYKKMVGJFEH-CSMHCCOUSA-N	159269
1134	DB01267		Paliperidone	144598-75-4	838F01T721	9-hydroxyrisperidone | Paliperidona | Paliperidone	PMXMIIMHBWHSKN-UHFFFAOYSA-N	115237
1135	DB01268	DB07417	Sunitinib	557795-19-4	V99T50803M	Sunitinib | Sunitinibum	WINHZLLDWRZWRT-ATVHPVEESA-N	5329102
1136	DB01273		Varenicline	249296-44-4	W6HS99O8ZO	vareniclina | Varenicline	JQSHBVHOMNKWFT-DTORHVGOSA-N	5310966
1137	DB01274		Arformoterol	67346-49-0	F91H02EBWT	(-)-formoterol | (R R)-formoterol | Arformoterol	BPZSYCZIITTYBL-YJYMSZOUSA-N	3083544
1138	DB01275		Hydralazine	86-54-4	26NAK24LS8	(1Z)-1(2H)-Phthalazinone hydrazone | (2H)-Phthalazinone hydrazone | 1-Hydrazinophthalazine | 1-Phthalazinylhydrazine | 6-Hydralazine | Hidralazina | Hydralazin | Hydralazine | Hydralazinum | Hydrallazine | Hydrazinophthalazine | Hydrazone 1(2H)-phthalazinone | Hypophthalin | Idralazina | Phthalazin-1-ylhydrazine	RPTUSVTUFVMDQK-UHFFFAOYSA-N	3637
1139	DB01278		Pramlintide	151126-32-8	D3FM8FA78T	Pramlintide	TZIRZGBAFTZREM-MKAGXXMWSA-N	70691388
1140	DB01280		Nelarabine	121032-29-9	60158CV180	2-Amino-9-beta-D-arabinofuranosyl-6-methoxy-9H-purine | Nelarabina | Nelarabine | Nelzarabine	IXOXBSCIXZEQEQ-UHTZMRCNSA-N	3011155
1141	DB01282		Carbetocin	37025-55-1	88TWF8015Y	1-butanoic acid-2-(O-methyl-L-tyrosine)-1-carbaoxytocin | 1-butyric acid-2-(3-(p-methoxyphenyl)-L-alanine)oxytocin | Carbetocin | Carbetocina | Carbetocino | Carbetocinum | deamino-2-O-methyltyrosine-1-carbaoxytocin	NSTRIRCPWQHTIA-DTRKZRJBSA-N	16681432
1142	DB01283		Lumiracoxib	220991-20-8	V91T9204HU	2-((2-chloro-6-fluorophenyl)amino)-5-methylbenzeneacetic acid | lumiracoxib | Lumiracoxibum	KHPKQFYUPIUARC-UHFFFAOYSA-N	151166
1143	DB01284		Tetracosactide	16960-16-0	72YY86EA29	adrenocorticotropic hormone 1-24 | Adrenocorticotropic hormone fragment 1-24 human rat | alpha(1-24)-corticotrophin | ATCH (1-24) | beta(1-24)-corticotrophin | Corticotropin tetracosapeptide | corticotropin-(1-24) | corticotropin-(1-24) tetracosapeptide | Cosyntropin | Tetracosactida | Tetracosactide | Tetracosactrin | ?1-24-corticotrophin | ?1-24-corticotrophin	ZOEFCCMDUURGSE-SQKVDDBVSA-N	16133751
1144	DB01288		Fenoterol	13392-18-2	22M9P70OQ9	1-(3 5-dihydroxyphenyl)-1-hydroxy-2-((4-hydroxyphenyl)isopropylamino)ethane | 1-(p-hydroxyphenyl)-2-((?-hydroxy-?-(3' 5'-dihydroxyphenyl))ethyl)aminopropane | 3 5-dihydroxy-?-(((p-hydroxy-?-methylphenethyl)amino)methyl)benzyl alcohol | 5-{1-Hydroxy-2-[2-(4-hydroxy-phenyl)-1-methyl-ethylamino]-ethyl}-benzene-1 3-diol | Fenoterol | Fenoterolum | Phenoterol	LSLYOANBFKQKPT-UHFFFAOYSA-N	3343
1145	DB01289		Glisoxepide	25046-79-1	H7SC0I332I		ZKUDBRCEOBOWLF-UHFFFAOYSA-N	32778
1146	DB01291		Pirbuterol	38677-81-5	OG645J8RVW	(+/-)-pirbuterol | Pirbuterolum	VQDBNKDJNJQRDG-UHFFFAOYSA-N	4845
1147	DB01294	DB01402	Bismuth subsalicylate	14882-18-9	62TEY51RR1	2-Hydroxy-benzo[1 3 2]dioxabismin-4-one | Basic bismuth salicylate | Bismuth oxide salicylate | Bismuth oxysalicylate | Bismuth Subsalicylate | Pink bismuth | Wismutsubsalicylat	ZREIPSZUJIFJNP-UHFFFAOYSA-K	53629521
1148	DB01295		Bevantolol	59170-23-9	34ZXW6ZV21	(+-)-Bevantolol | 1-((2-(3 4-Dimethoxyphenyl)ethyl)amino)-3-(3-methylphenoxy)-2-propanol | 1-(3 4-Dimethoxyphenethylamino)-3-(m-tolyloxy)-2-propanol | 1-(3 4-Dimethoxyphenethylamino)-3-m-tolyloxy-propan-2-ol | 1-[2-(3 4-Dimethoxy-phenyl)-ethylamino]-3-m-tolyloxy-propan-2-ol | bevantolol | Bevantololum	HXLAFSUPPDYFEO-UHFFFAOYSA-N	2372
1149	DB01296	EXPT01563	Glucosamine	3416-24-8	N08U5BOQ1K	2-amino-2-deoxy-D-glucose | Chitosamine | D-Glucosamine | Glucosamina | Glucosamine	MSWZFWKMSRAUBD-IVMDWMLBSA-N	439213
1150	DB01297		Practolol	6673-35-4	SUG9176GRW	(±)-practolol | 1-(4-acetamidophenoxy)-3-isopropylamino-2-propanol | 4'-(2-hydroxy-3-(isopropylamino)propoxy)acetanilide | N-(4-(2-hydroxy-3-((1-methylethyl)amino)propoxy)phenyl)acetamide | Practolol | Practololo | Practololum | Praktololu	DURULFYMVIFBIR-UHFFFAOYSA-N	4883
1151	DB01298		Sulfacytine	17784-12-2	T795873AJP	1-ethyl N4-sulfanilylcytosin | 1-ethyl-N-sulfanilylcytosine | Sulfacitina | Sulfacitine | Sulfacitinum	SIBQAECNSSQUOD-UHFFFAOYSA-N	5322
1152	DB01299		Sulfadoxine	2447-57-6	88463U4SM5	4-Sulfanilamido-5 6-dimethoxypyrimidine | Sulfadoxina | Sulfadoxine | Sulfadoxinum | Sulforthomidine | Sulphadoxine | Sulphormethoxine	PJSFRIWCGOHTNF-UHFFFAOYSA-N	17134
1153	DB01301		Rolitetracycline	751-97-3	GH9IW85221	N-(1-Pyrrolidinylmethyl)-tetracycline | N-(Pyrrolidinomethyl)tetracycline | Pyrrolidino-methyl-tetracycline | Rolitetraciclina | Rolitetracycline | Rolitetracyclinum	HMEYVGGHISAPJR-IAHYZSEUSA-N	NA
1154	DB01303		Oxtriphylline	4499-40-5	3K045XR58X	Choline theophyllinate | Choline theophylline | Oxtriphylline | Theocolin	RLANKEDHRWMNRO-UHFFFAOYSA-M	NA
1155	DB01319		Fosamprenavir	226700-79-4	WOU1621EEG	FOS-APV | Fosamprenavir	MLBVMOWEQCZNCC-OEMFJLHTSA-N	131536
1156	DB01320		Fosphenytoin	93390-81-9	B4SF212641	(3-Phosphoryloxymethyl)phenytoin | Fosfenitoina | Fosphenytoin | Fosphenytoine | Fosphenytoinum	XWLUWCNOOVRFPX-UHFFFAOYSA-N	56339
1157	DB01321		Josamycin	16846-24-5	HV13HFS217	JM | Josamicina | Josamycin | Josamycine | Josamycinum | kitasamycin A3 | Leucomycin A3 | leucomycin V 3-acetate 4B-(3-methylbutanoate) | leucomycin V 3-acetate 4?-(3-methylbutanoate) | Turimycin A5	XJSFLOJWULLJQS-NGVXBBESSA-N	5282165
1158	DB01322		Kava	9000-38-8	BOW48C81XP		OMNGEVNATYFZGG-BQYQJAHWSA-N	5281052
1159	DB01324		Polythiazide	346-18-9	36780APV5N	Polythiazide	CYLWJCABXYDINA-UHFFFAOYSA-N	4870
1160	DB01325		Quinethazone	73-49-4	455E0S048W	Chinetazone | Quinetazona | Quinethazon | Quinethazonum	AGMMTXLNIQSRCG-UHFFFAOYSA-N	6307
1161	DB01326		Cefamandole	34444-01-4	5CKP8C2LLI	(6R 7R)-7-(R)-Mandelamido-3-(((1-methyl-1H-tetrazol-5-yl)thio)methyl)-8-oxo-5-thia-1-azabicyclo(4.2.0)oct-2-ene-carboxylic acid | (6R 7R)-7-{[(2R)-2-hydroxy-2-phenylacetyl]amino}-3-{[(1-methyl-1H-tetrazol-5-yl)sulfanyl]methyl}-8-oxo-5-thia-1-azabicyclo[4.2.0]oct-2-ene-2-carboxylic acid | Cefadole | Cefamandol | Céfamandole | Cefamandole | Cefamandolum | Cephadole | Cephamandole | L-Cefamandole	OLVCFLKTBJRLHI-AXAPSJFSSA-N	456255
1162	DB01327		Cefazolin	25953-19-9	IHS69L0Y4T	(6R 7R)-3-{[(5-methyl-1 3 4-thiadiazol-2-yl)sulfanyl]methyl}-8-oxo-7-[(1H-tetrazol-1-ylacetyl)amino]-5-thia-1-azabicyclo[4.2.0]oct-2-ene-2-carboxylic acid | Cefamezin | Cefazolin | Cefazolina | Cefazoline | Cefazolinum | Cephamezine | Cephazolidin | Cephazolin | Cephazoline | CEZ	MLYYVTUWGNIJIB-BXKDBHETSA-N	33255
1163	DB01328		Cefonicid	61270-58-4	6532B86WFG	(6R 7R)-7-{[(2R)-2-hydroxy-2-phenylacetyl]amino}-8-oxo-3-({[1-(sulfomethyl)-1H-tetrazol-5-yl]sulfanyl}methyl)-5-thia-1-azabicyclo[4.2.0]oct-2-ene-2-carboxylic acid | Cefonicid | Cefonicido | Cefonicidum	DYAIAHUQIPBDIP-AXAPSJFSSA-N	43594
1164	DB01329		Cefoperazone	62893-19-0	7U75I1278D	(6R 7R)-7-((R)-2-(4-Ethyl-2 3-dioxo-1-piperazinylcarboxamido)-2-(4-hydroxyphenyl)acetamido)-3-((1-methyl-1H-tetrazol-5-yl)thiomethyl)-8-oxo-5-thia-1-azabicyclo(4.2.0)oct-2-en-2-carbonsaeure | (6R 7R)-7-[[2-[(4-ethyl-2 3-dioxopiperazine-1-carbonyl)amino]-2-(4-hydroxyphenyl)acetyl]amino]-3-[(1-methyltetrazol-5-yl)sulfanylmethyl]-8-oxo-5-thia-1-azabicyclo[4.2.0]oct-2-ene-2-carboxylic acid | Cefopera…	GCFBRXLSHGKWDP-XCGNWRKASA-N	44187
1165	DB01330		Cefotetan	69712-56-7	48SPP0PA9Q	(6R 7S)-7-(4-(carbamoylcarboxymethylene)-1 3-dithiethane-2-carboxamido)-7-methoxy-3-(((1-methyl-1H-tetrazol-5- yl)thio)methyl)-8-oxo-5-thia-1-azabicyclo(4.2.0)oct-2-ene-2- carboxylic acid | Cefotetan | Cefotetanum	SRZNHPXWXCNNDU-IXOPCIAXSA-N	NA
1166	DB01331	EXPT00897	Cefoxitin	35607-66-0	6OEV9DX57Y	(6R 7S)-4-[(carbamoyloxy)methyl]-7-methoxy-8-oxo-7-[(thiophen-2-enyl)acetamido]-5-thia-1-azabicyclo[4.2.0]oct-2-ene-2-carboxylic acid | Cefoxitin | Cefoxitina | Cefoxitine | Cefoxitinum | Ceftoxitin | Cephoxitin | CFX | Rephoxitin	WZOZEZRFJCJXNZ-ZBFHGGJFSA-N	441199
1167	DB01332		Ceftizoxime	68401-81-0	C43C467DPE	7-[2-(2-Amino-thiazol-4-yl)-2-methoxyimino-acetylamino]-8-oxo-5-thia-1-aza-bicyclo[4.2.0]oct-2-ene-2-carboxylic acid | Ceftizoxima | Ceftizoxime | Ceftizoximum | syn-7-(2-(2-Amino-4-thiazolyl)-2-methoxyiminoacetamido)-3-cephem-4-carboxylic acid	NNULBSISHYWZJU-LLKWHZGFSA-N	6533629
1168	DB01333		Cefradine	38821-53-3	9YA6SX5S4D	(6R 7R)-7-((R)-2-Amino-2-(1 4-cyclohexadien-1-yl)acetamido)-3-methyl-8-oxo-5-thia-1-azabicyclo(4.2.0)oct-2-ene-2-carboxylic acid | (6R 7R)-7-{[(2R)-2-amino-2-cyclohexa-1 4-dien-1-ylacetyl]amino}-3-methyl-8-oxo-5-thia-1-azabicyclo[4.2.0]oct-2-ene-2-carboxylic acid | 7-(D-2-Amino-2-(1 4-cyclohexadienyl)acetamide)desacetoxycephalosporanicacid | CED | Cefradina | Cefradine | Cefradinum | Cephradin | …	RDLPVSKMFDYCOR-UEKVPHQBSA-N	38103
1169	DB01336		Metocurine	5152-30-7	V0M92G2U26	Dimethylchondrocurarine | O O-Dimethylchondrocurarine	JFXBEKISTKFVAB-AJQTZOPKSA-N	21233
1170	DB01337		Pancuronium	16974-53-1	J76UF062FS	Pancuronium	GVEAYVLWDAFXET-XGHATYIMSA-N	441289
1171	DB01338		Pipecuronium	68399-58-6	1N3O74HM92	Pipecurium | Pipecuronium	OWWLUIWOFHMHOQ-XGHATYIMSA-N	50192
1172	DB01339		Vecuronium	86029-43-8	5438723848	Vecuronio | Vecuronium cation	BGSZAXLLHYERSY-XQIGCQGXSA-N	39765
1173	DB01340		Cilazapril	88768-40-5	8Q9454114Q	Cilazapril | Cilazapril anhydrous | Cilazaprilum	HHHKFGXWKKUNCY-FHWLQOOXSA-N	56330
1174	DB01342		Forasartan	145216-43-9	065F7WPT0B	forasartán	YONOBYIBNBCDSJ-UHFFFAOYSA-N	132706
1175	DB01345		Potassium cation	24203-36-9	295O53K152	Potassium (ion) | Potassium ion | potassium(1+) | potassium(1+) ion | potassium(I) cation	NPYPAHLBTDXSSS-UHFFFAOYSA-N	813
1176	DB01346		Quinidine barbiturate				YHRUERMOPBDCFD-UHFFFAOYSA-N	53461739
1177	DB01347		Saprisartan	146623-69-0	HS64NG1G69		DUEWVPTZCSAMNB-UHFFFAOYSA-N	60921
1178	DB01348		Spirapril	83647-97-6	96U2K78I3V	Espirapril | Spirapril | Spiraprilum	HRWCVUIFMSZDJS-SZMVWBNQSA-N	5311447
1179	DB01349		Tasosartan	145733-36-4	48G92V856H	Tasosartan | WAY-ana-756	ADXGNEYLLLSOAR-UHFFFAOYSA-N	60919
1180	DB01351		Amobarbital	57-43-2	GWH6IJ239E	5-ethyl-5-(3-methylbutyl)-2 4 6(1H 3H 5H)-pyrimidinetrione | 5-ethyl-5-(3-methylbutyl)barbituric acid | 5-ethyl-5-isoamylbarbituric acid | 5-ethyl-5-isopentylbarbituric acid | Amobarbital | Amobarbitale | Amylobarbitone | Barbamil | Barbamyl	VIROVYVQCGLCII-UHFFFAOYSA-N	2164
1181	DB01352		Aprobarbital	77-02-1	Q0YKG9L6RF	5-(1-Methylethyl)-5-(2-propenyl)-2 4 6(1H 3H 5H)-pyrimidinetrione | 5-Allyl-5-isopropylbarbituric acid | 5-Allyl-5-isopropylpyrimidine-2 4 6(1H 3H 5H)-trione | 5-Isopropyl-5-allylbarbituric acid | Allypropymal | Alurate | Aprobarbital	UORJNBVJVRLXMQ-UHFFFAOYSA-N	6464
1182	DB01353		Butobarbital	77-28-1	OHZ8QAW6YC	Butethal | Butobarbital | Butobarbitone	STDBAQMTJLUMFW-UHFFFAOYSA-N	6473
1183	DB01354		Heptabarbital	509-86-4	V10R70ML23	Heptabarb | Heptabarbe | Heptabarbital | Heptabarbitone | Heptabarbo | Heptabarbum	PAZQYDJGLKSCSI-UHFFFAOYSA-N	10518
1184	DB01355	EXPT03301	Hexobarbital	56-29-1	AL8Z8K3P6S	5-(1-cyclohexen-1-yl)-1 5-dimethyl-2 4 6(1H 3H 5H)-pyrimidinetrione | 5-(1-cyclohexen-1-yl)-1 5-dimethylbarbituric acid | 5-Cyclohex-1-enyl-1 5-dimethyl-pyrimidine-2 4 6-trione | Hexobarbitone | Methexenyl | Methylhexabital	UYXAWHWODHRRMR-UHFFFAOYSA-N	3608
1185	DB01356		Lithium cation	7439-93-2	8H8Z5UER66	Li(+) | Lithium ion | Lithium ion | Lithium ion (li1+)	HBBGRARXTFLTSG-UHFFFAOYSA-N	28486
1186	DB01357		Mestranol	72-33-3	B2V233XGE7	Mestranol	IMSSROKUHAOUJS-MJCUULBUSA-N	6291
1187	DB01359		Penbutolol	38363-40-5	78W62V43DY	(2S)-1-(tert-butylamino)-3-(2-cyclopentylphenoxy)propan-2-ol | Penbutolol | Penbutololum	KQXKVJAGOJTNJS-HNNXBMFYSA-N	37464
1188	DB01362		Iohexol	66108-95-0	4419T9MX03	Iohexol | Iohexolum | N N'-Bis(2 3-dihydroxypropyl)-5-(N-(2 3-dihydroxypropyl)acetamido)-2 4 6-triiodoisophthalamide	NTHXOOBQLCIOLC-UHFFFAOYSA-N	3730
1189	DB01364		Ephedrine	299-42-3	GN83C131XS	(-)-Ephedrine | (1R 2S)-1-Phenyl-1-hydroxy-2-methylaminopropane | Efedrina | L-Ephedrine | L-erythro-2-(Methylamino)-1-phenylpropan-1-ol | L(?)-ephedrine	KWGRBVOPPLSCSI-WPRPVWTQSA-N	9294
1190	DB01365		Mephentermine	100-92-5	TEZ91L71V4	Mefentermina | Mephentermine | Mephenterminum	RXQCGGRTAILOIN-UHFFFAOYSA-N	3677
1191	DB01366		Procaterol	72332-33-3	X7I3EMM5K0		FKNXQNWAXFXVNW-BLLLJJGKSA-N	688561
1192	DB01367	EXPT02758	Rasagiline	136236-51-6	003N66TS6T	(1R)-N-propargylindan-1-amine | (R)-indan-1-yl-prop-2-ynyl-amine | (R)-N-2-Propynyl-1-indanamine | RAS | Rasagilina | Rasagiline	RUOKEQAAGRXIBM-GFCCVEGCSA-N	3052776
1193	DB01369		Quinupristin	120138-50-3	23OW28RS7P	Quinupristin	WTHRRGMBUAHGNI-LCYNINFDSA-N	5388937
1194	DB01370	DB11314	Aluminium	7429-90-5	CPD4NFA903	Al | Aluminio | Aluminium | Aluminium atom | Aluminium metallicum | Aluminum | Aluminum metal | Aluminum powder | Metallic aluminum	XAGFODPZIPBFFR-UHFFFAOYSA-N	5359268
1195	DB01373		Calcium	7440-70-2	SY7Q814VUP	Calcio | Calcium elemental | Elemental calcium | Kalzium	OYPRJOBELJOOCE-UHFFFAOYSA-N	5460341
1196	DB01375		Aluminium monostearate	7047-84-9	P9BC99461E	Aluminium dihydroxide stearate | Aluminum monostearate | Aluminum stearate 300 | Dibasic aluminium stearate | Dibasic aluminum stearate | Dihydroxy(stearato)aluminium | Dihydroxy(stearato)aluminum | Dihydroxyaluminum stearate	UGMCXQCYOVCMTB-UHFFFAOYSA-K	10246924
1197	DB01377		Magnesium oxide	1309-48-4	3A3U0GI71G	Magnesia	AXZKOIWUVFPNLO-UHFFFAOYSA-N	6850729
1198	DB01378		Magnesium cation	22537-22-0	T6V3LHY838	Magnesium ion | Magnesium ion(Mg2+)	JLVVSXFLKOJNIY-UHFFFAOYSA-N	888
1199	DB01380		Cortisone acetate	50-04-4	883WKN7W8X	Cortisone 21-acetate | Cortone acetate	ITRJWOMZKQRYTA-RFZYENFJSA-N	5745
1200	DB01382		Glymidine	339-44-6	4C5I4BQZ8F	Glidiazine | Glycodiazine | Glymidine | Glymidinum	QFWPJPIVLCBXFJ-UHFFFAOYSA-N	9565
1201	DB01384		Paramethasone	53-33-8	VFC6ZX3584	Parametasona | Parametasone | Paramethasone | Paramethasonum	MKPDWECBUAZOHP-AFYJWTTESA-N	5875
1202	DB01388		Mibefradil	116644-53-2	27B90X776A		HBNPJJILLOYFJU-VMPREFPWSA-N	60663
1203	DB01390		Sodium bicarbonate	144-55-8	8MDF5V39QO	Baking soda | Bicarbonate of soda | Carbonic acid monosodium salt | E 500 | E-500 | E500 | NaHCO3 | Natriumhydrogenkarbonat | Sodio bicarbonato | Sodium acid carbonate | Sodium hydrogen carbonate | Sodium hydrogencarbonate	UIIMBOGNXHQVGW-UHFFFAOYSA-M	8953
1204	DB01392		Yohimbine	146-48-5	2Y49VWD90Q	(+)-yohimbine | (16? 17?)-17-hydroxyyohimban-16-carboxylic acid methyl ester | 17?-hydroxyyohimban-16?-carboxylic acid methyl ester | Johimbin | Quebrachin | Yohimbic acid methyl ester | Yohimbin | Yohimbine | Yohimbinum	BLGXFZZNTVWLAY-SCYLSFHTSA-N	8969
1205	DB01393	DB08380	Bezafibrate	41859-67-0	Y9449Q51XH	2-(p-(2-(p-Chlorobenzamido)ethyl)phenoxy)-2-methylpropionic acid | Bezafibrate | Bezafibrato | Bezafibratum	IIBYAHWJQTYFKB-UHFFFAOYSA-N	39042
1206	DB01394		Colchicine	64-86-8	SML2Y3J35T	Colchicin | Colchicina | Colchicine | Colchicinum	IAKHMKGGTNLKSZ-UHFFFAOYSA-N	2833
1207	DB01395		Drospirenone	67392-87-4	N295J34A25	1 2-Dihydrospirorenone | 6? 7?;15? 16?-Dimethylene-3-oxo-17?-pregn-4-ene-21 17-carbolactone | Dehydrospirorenone | Drospirenona | Drospirenone | Drospirénone | Drospirenonum | DRSP	METQSPRSQINEEU-HXCATZOESA-N	68873
1208	DB01396		Digitoxin	71-63-6	E90NZP2L9U	Digitoksin | Digitoxin | Digitoxina | Digitoxine | Digitoxinum | Digitoxoside	WDJUZGPOPHTGOT-XUDUSOBPSA-N	441207
1209	DB01397		Magnesium salicylate	18917-89-0	JQ69D454N1	Magnesium salicylate | Magnesium salicylate anhydrous	MQHWFIOJQSCFNM-UHFFFAOYSA-L	64738
1210	DB01399		Salsalate	552-94-3	V9MO595C9I	2-Carboxyphenyl salicylate | Disalicylic acid | Disalicylsäure | O-Salicylcylsalicylsäure | o-Salicylsalicylic acid | Salicylic acid bimolecular ester | Salicyloxysalicylic acid | Salicyloylsalicylic acid | Salicylsalicylic acid | Salsalate | Salsalato | Salsalatum | Sasapyrin | Sasapyrine | Sasapyrinum	WVYADZUPLLSGPU-UHFFFAOYSA-N	5161
1211	DB01400		Neostigmine	59-99-4	3982TWQ96G	(m-Hydroxyphenyl)trimethylammonium dimethylcarbamate | 3-Trimethylammoniumphenyl N N-dimethylcarbamate | Eustigmin | Eustigmine | m-Trimethylammoniumphenyldimethylcarbamate | Neostigmina	ALWKGYPQUAPLQC-UHFFFAOYSA-N	4456
1212	DB01401		Choline magnesium trisalicylate	64425-90-7	DJJ95FJP1H		FQCQGOZEWWPOKI-UHFFFAOYSA-K	21893712
1213	DB01403		Methotrimeprazine	60-99-1	9G0LAW7ATQ	(-)-(2R)-3-(2-methoxy-10H-phenothiazin-10-yl)-N N 2-trimethylpropan-1-amine | (-)-10-(3-(Dimethylamino)-2-methylpropyl)-2-methoxyphenothiazine | 2-Methoxytrimeprazine | Levomepromazina | Levomepromazine | Lévomépromazine | Levomepromazinum | Methotrimeprazine	VRQVVMDWGGWHTJ-CQSZACIVSA-N	72287
1214	DB01405		Temafloxacin	108319-06-8	1WZ12GTT67	Temafloxacin | Temafloxacina | Temafloxacine | Temafloxacinum	QKDHBVNJCZBTMR-UHFFFAOYSA-N	60021
1215	DB01406		Danazol	17230-88-5	N29QWW3BUO	Danazol | Danazolum	POZRVZJJTULAOH-LHZXLZLDSA-N	28417
1216	DB01407		Clenbuterol	37148-27-9	XTZ6AXU7KN	(±)-clenbuterol | 1-(4-Amino-3 5-dichloro-phenyl)-2-tert-butylamino-ethanol | 4-amino-3 5-dichloro-?-(((1 1-dimethylethyl)amino)methyl)benzenemethanol | 4-amino-?-((tert-butylamino)methyl)-3 5-dichlorobenzyl alcohol | Clenbuterol | Clenbutérol | Clenbuterolum	STJMRWALKKWQGH-UHFFFAOYSA-N	2783
1217	DB01408		Bambuterol	81732-65-2	Y1850G1OVC	(±)-5-(2-(tert-butylamino)-1-hydroxyethyl)-m-phenylene bis(dimethylcarbamate) | bambutérol | Bambuterol | Bambuterolum	ANZXOIAKUNOVQU-UHFFFAOYSA-N	54766
1218	DB01409		Tiotropium	186691-13-4	0EB439235F		LERNTVKEWCAPOY-DZZGSBJMSA-N	NA
1219	DB01410		Ciclesonide	126544-47-6	S59502J185	Ciclesonida | Ciclesonide	LUKZNWIVRBCLON-GXOBDPJESA-N	6918155
1220	DB01411		Pranlukast	103177-37-3	TB8Z891092		NBQKINXMPLXUET-UHFFFAOYSA-N	4887
1221	DB01412		Theobromine	83-67-0	OBD445WZ5P	3 7-dihydro-3 7-dimethyl-1H-purine-2 6-dione | 3 7-dimethylpurine-2 6-dione | 3 7-dimethylxanthine | Theobromin | Théobromine | Theobromine	YAPQBXQYLJRXSA-UHFFFAOYSA-N	5429
1222	DB01413		Cefepime	88040-23-7	807PW4VQE3	(6R 7R)-7-{[(2Z)-2-(2-amino-1 3-thiazol-4-yl)-2-(methoxyimino)acetyl]amino}-3-[(1-methylpyrrolidinium-1-yl)methyl]-8-oxo-5-thia-1-azabicyclo[4.2.0]oct-2-ene-2-carboxylate | Cefepima | Cefepime | Cefepimum	HVFLCNVBZFFHBT-ZKDACBOMSA-N	5479537
1223	DB01414		Cefacetrile	10206-21-0	FDM21QQ344	Cefacetrile | Cefacetrilo | Cefacetrilum | Cephacetrile	RRYMAQUWDLIUPV-BXKDBHETSA-N	91562
1224	DB01415		Ceftibuten	97519-39-6	IW71N46B4Y	(+)-(6R 7R)-7-((Z)-2-(2-amino-4-thiazolyl)-4-carboxycrotonamido)-8-oxo-5-thia-1-azabicyclo(4.2.0)oct-2-ene-2-carboxylic acid | Ceftibuten | Ceftibutene | Ceftibuteno | Ceftibutenum | cis-ceftibuten	UNJFKXSSGBWRBZ-BJCIPQKHSA-N	5282242
1225	DB01416		Cefpodoxime	80210-62-4	7R4F94TVGY	Cefpodoxima | Cefpodoxime | Cefpodoximum	WYUSVOMTXWRGEK-HBWVYFAYSA-N	6335986
1226	DB01418		Acenocoumarol	152-72-7	I6WP63U32H	3-(alpha-(4'-Nitrophenyl)-beta-acetylethyl)-4-hydroxycoumarin | 3-(alpha-(p-Nitrophenol)-beta-acetylethyl)-4-hydroxycoumarin | 3-(alpha-Acetonyl-4-nitrobenzyl)-4-hydroxycoumarin | 3-(alpha-Acetonyl-p-nitrobenzyl)-4-hydroxycoumarin | 3-(alpha-p-Nitrophenyl-beta-acetylethyl)-4-hydroxycoumarin | 4-Hydroxy-3-(1-(4-nitrophenyl)-3-oxobutyl)-2H-1-benzopyran-2-one | 4-Hydroxy-3-[1-(4-nitrophenyl)-3-oxobu…	VABCILAOYCMVPS-UHFFFAOYSA-N	54676537
1227	DB01419		Antrafenine	55300-29-3	21FS93Y6OE		NWGGKKGAFZIVBJ-UHFFFAOYSA-N	68723
1228	DB01420	DBSALT001032	Testosterone propionate	57-85-2	WI93Z9138A		PDMMFKSKQVNJMI-BLQWBTBKSA-N	5995
1229	DB01421		Paromomycin	7542-37-2	61JJC8N5ZK	(1R 2R 3S 4R 6S)-4 6-diamino-2-{[3-O-(2 6-diamino-2 6-dideoxy-beta-L-idopyranosyl)-beta-D-ribofuranosyl]oxy}-3-hydroxycyclohexyl 2-amino-2-deoxy-alpha-D-glucopyranoside | Aminosidin | Aminosidine | Catenulin | Crestomycin | Estomycin | Hydroxymycin | Monomycin A | Neomycin E | Paromomicina | Paromomycin | Paromomycin I | Paromomycine | Paromomycinum | Paucimycin | Paucimycinum | Zygomycin A1	UOZODPSAJZTQNH-LSWIJEOBSA-N	165580
1230	DB01422		Nitroxoline	4008-48-4	A8M33244M6	5-Nitro-8-hydroxyquinoline | 5-Nitro-8-oxyquinoline | 5-Nitro-8-quinolinol | 5-Nitrox | 5-NOK | 5NOK | 8-Hydroxy-5-nitroquinoline | Nitroxolina | Nitroxoline | Nitroxolinum	RJIWZDNTCBHXAL-UHFFFAOYSA-N	19910
1231	DB01423		Stepronin	72324-18-6	0NOY894QRB	Stepronin | Stepronine | Stepronino | Steproninum | Tiofacic	JNYSEDHQJCOWQU-UHFFFAOYSA-N	54120
1232	DB01424		Aminophenazone	58-15-1	01704YP3MO	(Dimethylamino)phenazone | 1-Phenyl-2 3-dimethyl-4-(dimethylamino)-5-pyrazolone | 1-Phenyl-2 3-dimethyl-4-dimethylaminopyrazol-5-one | 1 5-Dimethyl-4-dimethylamino-2-phenyl-3-pyrazolone | 2 3-Dimethyl-4-dimethylamino-1-phenyl-5-pyrazolone | 3-Keto-1 5-dimethyl-4-dimethylamino-2-phenyl-2 3-dihydropyrazole | 4-(Dimethylamino)-1 2-dihydro-1 5-dimethyl-2-phenyl-3H-pyrazol-3-one | 4-(Dimethylamino)-1 …	RMMXTBMQSGEXHJ-UHFFFAOYSA-N	6009
1233	DB01425		Alizapride	59338-93-1	P55703ZRZY	Alizaprida | Alizapride | Alizapridum	KSEYRUGYKHXGFW-UHFFFAOYSA-N	43008
1234	DB01426		Ajmaline	4360-12-07	1PON08459R	(+)-Ajmaline | (5aR 6S 8S 10S 11S 11aS 12aR 13R)-5-methyl-5a 6 8 9 10 11 11a 12-octahydro-5H-6 10:11 12a-dimethanoindolo[3 2-b]quinolizine-8 13-diol | Ajmalin | Ajmaline	CJDRUOGAGYHKKD-HEFSZTOGSA-N	441080
1235	DB01427		Amrinone	60719-84-8	JUT23379TN	Amrinona | Amrinone | Amrinonum | Inamrinone	RNLQIBCLLYYYFJ-UHFFFAOYSA-N	3698
1236	DB01428		Oxybenzone	131-57-7	95OOS7VE0Y	2-Benzoyl-5-methoxyphenol | 2-Hydroxy-4-methoxybenzophenone | 4-Methoxy-2-hydroxybenzophenone | Benzophenone-3 | Oxibenzona | Oxybenzone | Oxybenzonum	DXGLGDHPHMLXJC-UHFFFAOYSA-N	4632
1237	DB01429		Aprindine	37640-71-4	5Y48085P9Q	Aprindina | Aprindine | Aprindinum | Compound 99170	NZLBHDRPUJLHCE-UHFFFAOYSA-N	2218
1238	DB01430		Almitrine	27469-53-0	9A1222NBG4	2 4-Bis(allylamino)-6-(4-(bis(p-fluorophenyl)methyl)-1-piperazinyl)-s-triazine | Almitrina | Almitrine | Almitrinum	OBDOVFRMEYHSQB-UHFFFAOYSA-N	33887
1239	DB01431		Allylestrenol	432-60-0	I47VB5DZ8O	17?-allylestr-4-en-17?-ol | 3-deketo-17?-allyl-19-nortestosterone | Allyl estrenol | Allyloestrenol	ATXHVCQZZJYMCF-XUDSTZEESA-N	235905
1240	DB01433		Methadyl acetate	509-74-0	L59OC40KWJ	Acetilmetadol | Acetylmethadol | Acetylmethadolum	XBMIVRRWGCYBTQ-UHFFFAOYSA-N	10517
1241	DB01434		19-norandrostenedione	734-32-7	U90987PVU5	4-estrene-3 17-dione | delta4-Estrene-3 17-dione | NOR	JRIZOGLBRPZBLQ-QXUSFIETSA-N	92834
1242	DB01435		Antipyrine	60-80-0	T3CHA1B51H	1 2-Dihydro-1 5-dimethyl-2-phenyl-3H-pyrazol-3-one | 2 3-Dimethyl-1-phenyl-5-pyrazolone | Analgesine | Antipyrine | Fenazon | Fenazona | Phenazon | Phenazone	VEQOALNAAJBPNY-UHFFFAOYSA-N	2206
1243	DB01436		Alfacalcidol	41294-56-8	URQ2517572	(5Z 7E)-9 10-seco-5 7 10(19)-cholestatrien-1? 3?-diol | 1-hydroxycholecalciferol | 1alpha-hydroxycholecalciferol | 1?-hydroxy-vitamin D3 | 1?-hydroxycholecalciferol | 1?-hydroxyvitamin D3 | 9 10-secocholesta-5 7 10(19)-triene-1? 3?-diol | Alfacalcidol | Alfacalcidolum	OFHCOWSQAMBJIW-AVJTYSNKSA-N	5282181
1244	DB01437		Glutethimide	77-21-4	C8I4BVN78E	2-Ethyl-2-phenylglutarimide | Glutethimide | Glutetimida	JMBQKKAJIKAWKF-UHFFFAOYSA-N	3487
1245	DB01438		Phenazopyridine	94-78-0	K2J09EMJ52	2 6-Diamino-3-(phenylazo)pyridine | 2 6-Diamino-3-phenylazopyridine | 3-(Phenylazo)-2 6-pyridinediamine | Fenazopiridina | Phenazopyridine | Phénazopyridine | Phenazopyridinum	QPFYXYFORQJZEC-FOCLMDBBSA-N	NA
1246	DB01439		3-Methylthiofentanyl	86052-04-2	C9C204973M	3-Methyl-thiofentanyl	SRARDYUHGVMEQI-UHFFFAOYSA-N	62296
1247	DB01440		gamma-Hydroxybutyric acid	591-81-1	30IW36W5B2	3-carboxypropoxy acid | 4-hydroxy-butyric acid | 4-hydroxybutanoate | 4-hydroxybutanoic acid | 4-Hydroxybutyric acid | gamma-Hydroxybutyrate | GHB | oxy-n-butyric acid | Oxybate | ?-Hydroxybutyric acid	SJZRECIVHVDYJC-UHFFFAOYSA-N	10413
1248	DB01441		5-Methoxy-N N-diisopropyltryptamine	4021-34-5	12D06G8W8E	5-MeO-DIPT | 5-methoxy-N N-bis(1-methylethyl)-1H-indole-3-ethanamine | Foxy | Foxy methoxy | N-(1-methylethyl)-N-{2-[5-(methyloxy)-1H-indol-3-yl]ethyl}propan-2-amine	DNBPMBJFRRVTSJ-UHFFFAOYSA-N	151182
1249	DB01442		MMDA	13674-05-0	RG7FY73ZAA	(+-)-MMDA | 3-Methoxy-4 5-methylenedioxyphenylisopropylamine | 3-Methoxy-alpha-methyl-4 5-methylenedioxyphenethylamine | 3-methoxy-methylenedioxyamphetamine | 5-Methoxy-3 4-methylenedioxyamphetamine	YQYUWUKDEVZFDB-UHFFFAOYSA-N	26175
1250	DB01443		19-Nor-5-androstenedione	19289-77-1	585LQ9KZN8	estr-5-ene-3 17-dione	WELNRNVZXWUOGT-QXUSFIETSA-N	18633059
1251	DB01444		Dimethylthiambutene	524-84-5	915D88LM9O	Dimethibutin | Dimethylthiambutene | dimetiltiambuteno | Ohton	CANBGVXYBPOLRR-UHFFFAOYSA-N	10668
1252	DB01445		Bufotenine	487-93-4	0A31347TZK	3-[2-(dimethylamino)ethyl]-5-indolol | 3-[2-(dimethylamino)ethyl]indol-5-ol | 3-[?-(dimethylamino)ethyl]-5-hydroxyindole | 5-hydroxy-N N-dimethyltryptamine | Bufotenin | DM5-HT | N N-dimethylserotonin	VTTONGPRPXSUTJ-UHFFFAOYSA-N	10257
1253	DB01446		Indopan	299-26-3	BIK35ACJ0Q	1-(1H-Indol-3-yl)-2-propanamine | 3-(2-Aminopropyl)indole | alpha-Methyl-1H-indole-3-ethanamine | alpha-Methyl-beta-indoleethylamine | alpha-methyltryptamine | AMT | DL-3-(2-Aminopropyl)indole | Indopan | ?-Methyl-3-indoleethanamine | ?-methyltryptamine | ?MT	QSQQQURBVYWZKJ-UHFFFAOYSA-N	9287
1254	DB01447		4-Methylaminorex	3568-94-3	7PK6VC94OU		LJQBMYDFWFGESC-UHFFFAOYSA-N	92196
1255	DB01450		Dihydroetorphine	14357-76-7	QQX8S479YV		BRTSNYPDACNMIP-FAWZKKEFSA-N	107765
1256	DB01451		1-Androstenedione		C1091EX356		WJIQCDPCDVWDDE-WZNAKSSCSA-N	11196935
1257	DB01452		Diamorphine	561-27-3	70D95007SX	(5? 6?)-7 8-Didehydro-4 5-epoxy-17-methylmorphinan-3 6-diol diacetate (ester) | 3 6-Diacetylmorphine | 7 8-Dihydro-4 5-alpha-epoxy-17-methylmorphinan-3 6-alpha-diol diacetate | Diacetylmorphine | Diamorphine | Heroin | O O'-Diacetylmorphine	GVGLGOZIDCSQPN-PVHGPHFFSA-N	5462328
1258	DB01453		Beta-hydroxyfentanyl	78995-10-5	6Q4XAW26T4		JEFVHLMGRUJLET-UHFFFAOYSA-N	62278
1259	DB01454		Midomafetamine	42542-10-9	KE1SEN21RM	3 4-Methylenedioxymethamphetamine | Ecstasy | MDMA | Methylenedioxymethamphetamine	SHXWCVYOXRDMCX-UHFFFAOYSA-N	1615
1260	DB01455		19-Nor-5-androstenediol		5N0V272KSA		VVUQRXPUVKXAIO-XFUVECHXSA-N	9900246
1261	DB01456		5-androstenedione	571-36-8	HEE11L5C3G	5-Androstene-3 17-dione | androst-5-ene-3 17-dione | delta5-Androstene-3 17-dione	SQGZFRITSMYKRH-QAGGRKNESA-N	160531
1262	DB01458		2 5-Dimethoxy-4-(n)-propylthiophenethylamine	207740-26-9	TJG366J9BA	2 5-dimethoxy-4-propylthiophenethylamine	OLEVEPDJOFPJTF-UHFFFAOYSA-N	24728635
1263	DB01459		Bezitramide	15301-48-1	3KXW0Y310I	Bezitramida | Bezitramide | Bezitramidum	FLKWNFFCSSJANB-UHFFFAOYSA-N	61791
1264	DB01460		Diethyltryptamine	61-51-8	916E8V4S2V	3-(2-Diethylaminoethyl)indole | N N-Diethyl-2-(1H-indol-3-yl)ethanamine	LSSUMOWDTKZHHT-UHFFFAOYSA-N	6090
1265	DB01461		Dimenoxadol	509-78-4	4D65PBX0VK	dimenoxadole | estocin	RHUWRJWFHUKVED-UHFFFAOYSA-N	17036
1266	DB01462		Etonitazene	911-65-9	9U3GT3353T		PXDBZSCGSQSKST-UHFFFAOYSA-N	13493
1267	DB01463		Fencamfamine	1209-98-9	NME1I5IGBK	Fencamfamin | Fencamfamine | Fencamfaminum | Fencanfamina	IKFBPFGUINLYQI-UHFFFAOYSA-N	14584
1268	DB01464		Furethidine	2385-81-1	6U9XA4JOD4		NNCOZXNZFLUYGG-UHFFFAOYSA-N	61306
1269	DB01465		2 5-Dimethoxyamphetamine	2801-68-5	OIM1536TQQ		LATVFYDIBMDBSY-UHFFFAOYSA-N	62787
1270	DB01466		Ethylmorphine	76-58-4	RWO67D87EU	Dionine | Ethyl morphine | Ethylmorphine	OGDVEMNWJVYAJL-LEPYJNQMSA-N	5359271
1271	DB01467		2 5-Dimethoxy-4-ethylamphetamine	22004-32-6	9SK6K682UL		HXJKWPGVENNMCC-UHFFFAOYSA-N	27402
1272	DB01468		Ethylmethylthiambutene	441-61-2	722BFZ899Q		MORSAEFGQPDBKM-UHFFFAOYSA-N	46424
1273	DB01469		Acetorphine	25333-77-1	2OGQ81529L	7alpha-etorphine 3-acetate | Acetorfina | Acetylpropylorvinol	LFYBMMHFJIAKFE-PMEKXCSPSA-N	20055090
1274	DB01470		?-methylthiofentanyl	103963-66-2	NF684LIF79	alpha-methylthiofentanyl	YPOXDUYRRSUFFG-UHFFFAOYSA-N	62309
1275	DB01471		Bolasterone	1605-89-6	T7ZM08F7FU		IVFYLRMMHVYGJH-VLOLGRDOSA-N	102146
1276	DB01472	EXPT03303	4-Methoxyamphetamine	64-13-1	OVB8F8P39Q	(2RS)-1-(4-methoxyphenyl)propan-2-amine | 4-methoxyamfetamine | D L-p-methoxyamphetamine | Formoterol fumarate related compound G | P-methoxyamfetamine | P-methoxyamphetamine | Paramethoxyamphetamine	NEGYEDYHPHMHGK-UHFFFAOYSA-N	31721
1277	DB01473		Betaprodine	468-59-7	21J54X4Z4Z	beta-Prodine | Betaprodina | Betaprodinum	UVAZQQHAVMNMHE-CZUORRHYSA-N	5284516
1278	DB01474		17alpha-methyl-3beta 17beta-dihydroxyandrost-4-ene	571-03-9	83255K3MTP	17-Methylandrost-4-ene-3beta 17beta-diol	BNUOCVTVOYWNJC-DTMQFJJTSA-N	69259387
1279	DB01475		Dioxaphetyl butyrate	467-86-7	G751H98FY4		LQGIXNQCOXNCRP-UHFFFAOYSA-N	48194
1280	DB01476		Haloxazolam	59128-97-1	M448L2V8XP		XDKCGKQHVBOOHC-UHFFFAOYSA-N	3563
1281	DB01477		Codeine methylbromide	125-27-9	25007U9T7H		KIKLDWULAZATJG-YZZSNFJZSA-M	5362447
1282	DB01478		Desmethylprodine	13147-09-6	07SGC963IR	1-Methyl-4-phenyl-4-piperidinol propionate | 1-Methyl-4-phenyl-4-propionoxypiperidine | 3-Demethylprodine | MPPP	BCQMRZRAWHNSBF-UHFFFAOYSA-N	61583
1283	DB01479		BA-2664	641-82-7	56K8Z5YS2Z	17alpha-methyl-3alpha 17beta-dihydroxy-5alpha-androstane	QGKQXZFZOIQFBI-XSWYFRFISA-N	242493
1284	DB01480		Cyprenorphine	4406-22-8	1P6HEG5ZHS		VSKIOMHXEUHYSI-KNLIIKEYSA-N	20054882
1285	DB01481		1-Testosterone	65-06-5	Y984BV1Q0G	1-T | 1-Testo | 17beta-hydroxy-5alpha-androst-1-en-3-one | Androstendolone | delta1-Dihydrotestosterone	OKJCFMUGMSVJBG-ABEVXSGRSA-N	236666
1286	DB01482		Fenethylline	3736-08-01	YZ0N7VL5R3	Fenethylline | Fenethylline hcl | Fenetylline	MVXGSLGVWBVZCA-UHFFFAOYSA-N	102710
1287	DB01483		Barbital	57-44-3	5WZ53ENE2P		FTOAOBMCPZCFFF-UHFFFAOYSA-N	2294
1288	DB01484		4-Bromo-2 5-dimethoxyamphetamine	32156-26-6			FXMWUTGUCAKGQL-UHFFFAOYSA-N	62065
1289	DB01485		4-Hydroxytestosterone	2141-17-5	912GOZ167T	4-Androstene-7alpha-17beta-diol-3-one | 4 17beta-Dihydroxy-4-androstene-3-one | 7alpha-Hydroxytestosterone	BQOIJSIMMIDHMO-FBPKJDBXSA-N	160615
1290	DB01486		Cathine	492-39-7	E1L4ZW2F8O	(+)-Norpseudoephedrine | Cathina | Cathine | Cathinum | D-Cathine | d-Nor-psi-ephedrine | d-Norpseudoephedrine | Katine | Pseudonorephedrine | psi-Norephedrine	DLNKOYKMWOXYQA-IONNQARKSA-N	441457
1291	DB01487	DB11402	Embutramide	15687-14-6	3P4TQG94T1	Embutramid	LMBMDLOSPKIWAP-UHFFFAOYSA-N	27453
1292	DB01488		Dimethyltryptamine	61-50-7	WUB601BHAA	2-(3-indolyl)ethyldimethylamine | 3-(2-dimethylaminoethyl)indole | 3-[2-(dimethylamino)ethyl]indole | DMT | N N-dimethyl-1H-indole-3-ethylamine | N N-dimethyltryptamine	DMULVCHRPCFFGV-UHFFFAOYSA-N	6089
1293	DB01489		Camazepam	36104-80-0	HZ3XRH03C3		PXBVEXGRHZFEOF-UHFFFAOYSA-N	37367
1294	DB01490		Aminorex	2207-50-3	2SH16612I9		SYAKTDIEAPMBAL-UHFFFAOYSA-N	16630
1295	DB01491		Dipipanone	467-83-4	X188638Y2V		SVDHSZFEQYXRDC-UHFFFAOYSA-N	13331
1296	DB01493		Ethylestrenol	965-90-2	ADC79EK5Q8	Ethylestrenol | etilestrenol	AOXRBFRFYPMWLR-XGXHKTLJSA-N	13765
1297	DB01494		Chloral betaine	2218-68-0	8680278NRH	Cloral betaine	ONAOIDNSINNZOA-UHFFFAOYSA-N	16676
1298	DB01495		Dichloralphenazone	480-30-8	YYX637R279		ATKXDQOHNICLQW-UHFFFAOYSA-N	10188
1299	DB01496		Barbituric acid derivative		R1JI58032B		DNZPLHRZXUJATK-UHFFFAOYSA-N	485589
1300	DB01497		Etorphine	14521-96-1	42M2Y6NU9O	etorfina | Etorphine | Etorphinum	CAHCBJPUTCKATP-HBDRVVKHSA-N	26721
1301	DB01498		Alphamethadol	17199-54-1	XBD99QNI42		QIRAYNIFEOXSPW-YLJYHZDGSA-N	62709
1302	DB01499		Alphameprodine	468-51-9	1177I648L1	3alpha-Ethyl-1-methyl-4-phenyl-4alpha-piperidyl propionat | Alfameprodina | alpha-3-ethyl-1-methyl-4-phenyl-4-propionoxypiperidine | alpha-3-Ethyl-1-methyl-4-phenyl-4-propionyloxypiperidine | Alphameprodinum	ODEGQXRCQDVXSJ-WMLDXEAASA-N	61119
1303	DB01500		Oxabolone	4721-69-1	51RPF719WE	4-hydroxy nandrolone | 4-hydroxy-19-nortestosterone	GXHBCWCMYVTJOW-YGRHGMIBSA-N	20055236
1304	DB01501		Difenoxin	28782-42-5	3ZZ5BJ9F2Q	1-(3-cyano-3 3-diphenylpropyl)-4-phenylisonipecotic acid | Difenoxin | Difenoxina | Difenoxinum | Diphenoxilic acid | Diphenoxylic acid	UFIVBRCCIRTJTN-UHFFFAOYSA-N	34328
1305	DB01502		Diampromide	552-25-0	26G7YC77BU		RXTHKWVSXOIHJS-UHFFFAOYSA-N	62370
1306	DB01503		1-Androstenediol		V7W74907I7		RZFGPAMUAXASRE-YSZCXEEOSA-N	11300765
1307	DB01505		Etoxeridine	469-82-9	RHW35E1G7E		KJTKYGFGPQSRRA-UHFFFAOYSA-N	61122
1308	DB01506		1-Phenylcyclohexylamine	2201-24-3	HBO2D49I2S		RGZGRPPQZUQUCR-UHFFFAOYSA-N	31862
1309	DB01509		Tenamfetamine	4764-17-4	XJZ28FJ27W	3 4-methylenedioxyamphetamine | MDA | Methylenedioxyamphetamine | Tenamfetamina | Tenamfetamine | Tenamfetaminum	NGBBVGZWCFBOGO-UHFFFAOYSA-N	1614
1310	DB01511		Delorazepam	2894-67-9	O91W32476G	Chlordesmethyldiazepam	CHIFCDOIPRCHCF-UHFFFAOYSA-N	17925
1311	DB01512		Hydromorphinol	2183-56-4	1O00P9X5C1		AABLHGPVOULICI-BRJGLHKUSA-N	5463858
1312	DB01513		17Alpha-methyl-3beta 17beta-dihydroxy-5alpha-androstane	641-83-8	ZA9UE4Q47V		QGKQXZFZOIQFBI-UYEYMFBJSA-N	101819
1313	DB01514		Furazabol	1239-29-8	2W07HSP5PX		RGLLOUBXMOGLDQ-IVEVATEUSA-N	14708
1314	DB01515		Benzoylecgonine	519-09-5	5353I8I6YS	(-)-benzoylecgonine | (1R 2R 3S 5S)-8-methyl-3-[(phenylcarbonyl)oxy]-8-azabicyclo[3.2.1]octane-2-carboxylic acid | 3-(Benzoyloxy)-8-methyl-8-azabicyclo[3.2.1]octane-2-carboxylic acid | Ecgonine benzoate | O-benzoyl-(-)-ecgonine | O-benzoylecgonine	GVGYEFKIHJTNQZ-RFQIPJPRSA-N	448223
1315	DB01516		3 4 5-Trimethoxyamphetamine	1082-88-8	P2K02L3YON		WGTASENVNYJZBK-UHFFFAOYSA-N	31016
1316	DB01518		Benzethidine	3691-78-9	X0I74BAR02		UVTBZAWTRVBTMK-UHFFFAOYSA-N	62516
1317	DB01520		Tenocyclidine	21500-98-1	8BQ45Q6VCL	1-[1-(thiophen-2-yl)cyclohexyl]piperidine | TCP | Tenociclidina | Tenocyclidine | Tenocyclidinum | Thienyl cyclohexylpiperidine	JUZZEWSCNBCFRL-UHFFFAOYSA-N	62751
1318	DB01521		Clostebol	1093-58-9	Z7D4G976SH		KCZCIYZKSLLNNH-FBPKJDBXSA-N	68947
1319	DB01522		Betacetylmethadol	17199-59-6	905GLN509G		XBMIVRRWGCYBTQ-GCJKJVERSA-N	62710
1320	DB01523		Clonitazene	3861-76-5	S90R21A2V2		GPZLDQAEBHTMPG-UHFFFAOYSA-N	62528
1321	DB01524		Androstenediol	521-17-5	95PS51EMXY	5-andendiol | 5-androstenediol | androst-5-ene-3beta 17beta-diol | androst-5-enediol | androstenediol | hermaphrodiol	QADHLRWLCPCEKT-LOVVWNRFSA-N	10634
1322	DB01525		Ecgonine	481-37-8	DX2E9E17AV		PHMBVCPLDPDESM-FKSUSPILSA-N	91460
1323	DB01526		4-Androstenediol	1156-92-9	G10EHA9I0D		BTTWKVFKBPAFDK-LOVVWNRFSA-N	136297
1324	DB01527		Clortermine	10389-73-8	4FA88HM3IX		HXCXASJHZQXCKK-UHFFFAOYSA-N	25223
1325	DB01528		4-Methyl-2 5-dimethoxyamphetamine	15588-95-1	UKI9MLD5OI	STP	NTJQREUGJKIARY-UHFFFAOYSA-N	85875
1326	DB01529		Dextromoramide	357-56-2	9S4S6CIY83	(+)-1-(3-methyl-4-morpholino-2 2-diphenylbutyryl)pyrrolidine | (+)-4-(2-methyl-4-oxo-3 3-diphenyl-4-(1-pyrrolidinyl)butyl)morpholine | 1-((3S)-3-methyl-4-(4-morpholinyl)-1-oxo-2 2-diphenylbutyl)pyrrolidine | 4-(2-methyl-4-oxo-3 3-diphenyl-4-(1-pyrrolidinyl)butyl)morpholine | D-2 2-diphenyl-3-methyl-4-morpholinobutyrylpyrrolidine | dextromoramida | Dextromoramide | dextromoramidum | palphium | Pyr…	INUNXTSAACVKJS-OAQYLSRUSA-N	92943
1327	DB01530		5alpha-androstane-3alpha 17beta-diol	1852-53-5	J34MX0M30Y	17beta-dihydroandrosterone | 3alpha-androstanediol | 3alpha 17beta-dihydroxy-5alpha-androstane | 3? 17?-dihydroxy-5?-androstane | Dihydroandrosterone | hombreol	CBMYJHIOYJEBSB-KHOSGYARSA-N	15818
1328	DB01531		Desomorphine	427-00-9	7OP86J5E33	4 5-epoxy-3-hydroxy-n-methylmorphinan | 6-deoxy-7 8-dihydromorphine | Deoxydihydromorphine D | Dihydrodeoxymorphine | Dihydrodesoxymorphine D	LNNWVNGFPYWNQE-GMIGKAJZSA-N	5362456
1329	DB01532		?-Methylacetylfentanyl	101860-00-8	0O1GKW2BQO	Acetyl-alpha-methylfentanyl | alphamethylacetylfentanyl	OKTLVZBUKMRPLL-UHFFFAOYSA-N	62307
1330	DB01533		Diethylthiambutene	86-14-6	2Z91X9052O		CBYWMRHUUVRIAF-UHFFFAOYSA-N	6833
1331	DB01534		Chlorhexadol	3563-58-4	W8RD4N93R2	Chloralodol | Chloralodolum | Cloralodol	QVFWZNCVPCJQOP-UHFFFAOYSA-N	19094
1332	DB01535		Carfentanil	59708-52-0	LA9DTA2L8F	Carfentanil | carfentanila | Carfentanyl	YDSDEBIZUNNPOB-UHFFFAOYSA-N	62156
1333	DB01536	DB07386 | EXPT00569	Androstenedione	63-05-8	409J2J96VR	4-Androstene-3 17-dione | 4-Androstenedione	AEMFNILZOJDQLW-QAGGRKNESA-N	6128
1334	DB01537		4-Bromo-2 5-dimethoxyphenethylamine	66142-81-2	V77772N32H	2C-B	YMHOBZXQZVXHBM-UHFFFAOYSA-N	98527
1335	DB01538		Acetyldihydrocodeine	3861-72-1	SGY1T84P34		LGGDXXJAGWBUSL-BKRJIHRRSA-N	5463874
1336	DB01539		1-Piperidinocyclohexanecarbonitrile	3867-15-0	03ZI7ZZW5Q		WWSAYKJWUZJLRT-UHFFFAOYSA-N	62529
1337	DB01540		17alpha-methyl-4-hydroxynandrolone	2747-16-2	AL9HUA7C4C	17?-Methyl-4-hydroxynandrolone | 4-Hydroxy-19-normethyltestosterone	CLNUZOCYKSHICX-FAHHUNKHSA-N	69249407
1338	DB01541		Boldenone	846-48-0	5H7I2IP58X	1 2-Dehydrotestosterone | 1 2-Didehydrotestosterone | 1 4-Androstadien-17beta-ol-3-one | 1 4-Androstadien-17?-ol-3-one | 17beta-Boldenone | 17?-hydroxyandrosta-1 4-dien-3-one | Boldenona | Boldenone | Boldenonum	RSIHSRDYCUFFLA-DYKIIFRCSA-N	13308
1339	DB01542		Allylprodine	25384-17-2	4343OEZ18O		KGYFOSCXVAXULR-UHFFFAOYSA-N	32938
1340	DB01543		18-methyl-19-nortestosterone		6AL6ML53DZ	13beta-ethyl-17beta-hydroxygon-4-en-3-one	FBYZQDCRLYHHHP-ZOFHRBRSSA-N	10039774
1341	DB01544		Flunitrazepam	1622-62-4	620X0222FQ	Flunitrazepamum	PPTYJKAXVCCBDU-UHFFFAOYSA-N	3380
1342	DB01545		Ethyl loflazepate	29177-84-2	VJB5FW9W9J	Meilax	CUCHJCMWNFEYOM-UHFFFAOYSA-N	3299
1343	DB01546		Etryptamine	2235-90-7	GR181O3R32	3-(2-aminobutyl)indole | alpha-ethyltryptamine | ?-ethyltryptamine | ?ET	ZXUMUPVQYAFTLF-UHFFFAOYSA-N	8367
1344	DB01547		Drotebanol	3176-03-02	7RS2Q8MCK8		LCAHPIFLPICNRW-SVYNMNNPSA-N	5463863
1345	DB01548		Diprenorphine	14357-78-9	1F0L5N25ZZ	Diprenorfin	OIJXLIIMXHRJJH-KNLIIKEYSA-N	443408
1346	DB01549		Rolicyclidine	2201-39-0	183O9O9JE3	1-(1-phenylcyclohexyl)pyrrolidine | PCPy | Roliciclidina | Rolicyclidine | Rolicyclidinum	FYOWWXMGDATDQY-UHFFFAOYSA-N	62436
1347	DB01550		Fenproporex	16397-28-7	W0194S5FOA	Fenorex | Perphoxene	IQUFSXIQAFPIMR-UHFFFAOYSA-N	61810
1348	DB01551		Dihydrocodeine	125-28-0	N9I9HDB855	DHC | Dihydrocodeine	RBOXVHNMENFORY-DNJOTXNNSA-N	5284543
1349	DB01552		Betameprodine	468-50-8	4XS533X38C	beta-1-Methyl-3-ethyl-4-phenyl-4-propionoxy-piperidin | beta-3-Ethyl-1-methyl-4-phenyl-4-propionoxypiperidine | beta-meprodine | Betameprodina | Betameprodinum	ODEGQXRCQDVXSJ-RHSMWYFYSA-N	12218309
1350	DB01553		Cloxazolam	24166-13-0	GYL649Z0HY	Cloxazolam | Cloxazolamum | Cloxazolazepam	ZIXNZOBDFKSQTC-UHFFFAOYSA-N	2816
1351	DB01554		Bolandiol	19793-20-5	49SD6G16U5	19-nor-4-androstenediol | 3beta 17beta-dihydroxyestr-4-ene | 4-norendiol	CMXKUJNZWYTFJN-XFUVECHXSA-N	9835303
1352	DB01555		Alphacetylmethadol	17199-58-5	BXF83S0HEL		XBMIVRRWGCYBTQ-XMSQKQJNSA-N	22308
1353	DB01556		Chlorphentermine	461-78-9	NHW07912O7	4-Chloro-a a-dimethylbenzeneethanamine | 4-Chloro-a a-dimethylphenethylamine | a a-Dimethyl-p-chlorophenethylamine | Chlorphenterminum | Clorfentermina	ZCKAMNXUHHNZLN-UHFFFAOYSA-N	10007
1354	DB01557		?-Methylfentanyl	79704-88-4	8FU589W85C	alpha-methylfentanyl	NGTVDHYUFBKWID-UHFFFAOYSA-N	62281
1355	DB01558		Bromazepam	1812-30-2	X015L14V0O	Bromacepam | Bromazepam | Bromazepamum	VMIYHDSEFNYJSL-UHFFFAOYSA-N	2441
1356	DB01559		Clotiazepam	33671-46-4	ZCN055599V	Clotiazepam | Clotiazepamum	CHBRHODLKOZEPZ-UHFFFAOYSA-N	2811
1357	DB01560		Cathinone	71031-15-7	540EI4406J	alpha-Aminopropiophenone | Cathinone | Cathinonum | Catinona | D-Cathinone | Norephedrone	PUAQLLVFLMYYJJ-ZETCQYMHSA-N	62258
1358	DB01561	DB03620	Androstanedione	846-46-8	2KR72RNR8Z	5alpha-Androstan-3 17-dione	RAJWOBJTTGJROA-WZNAKSSCSA-N	222865
1359	DB01562		1-(2-Phenylethyl)-4-phenyl-4-acetoxypiperidine	64-52-8	T6LN72I828	1-(2-Phenethyl)-4-phenyl-4-acetoxypiperidine | 1-Phenethyl-4-phenyl-4-piperidinol acetate (ester) | PEPAP	BVURVTVDNWSNFN-UHFFFAOYSA-N	60977
1360	DB01563		Chloral hydrate	302-17-0	418M5916WG	1 1 1-trichloro-2 2-dihydroxyethane | 1 1 1-trichloro-2 2-ethanediol | 2 2 2-trichloro-1 1-ethanediol | chloral monohydrate | Chloralhydrat | Trichloracetaldehyd-hydrat | trichloroacetaldehyde hydrate	RNFNDJAIBTYOQL-UHFFFAOYSA-N	2707
1361	DB01564		Calusterone	17021-26-0	0678G6Q58A	17-beta-Hydroxy-7-beta 17-alpha-dimethylandrost-4-ene-3-one | 17beta-Hydroxy-7beta 17-dimethylandrost-4-en-3-one | 17beta-Hydroxy-7beta 17alpha-dimethylandrost-4-ene-3-one | 7-beta 17-alpha-Dimethyl testosterone | 7-beta 17-Dimethyltestosterone | 7beta 17-Dimethyltestosterone | 7beta 17alpha-Dimethyltestosterone | Calusterona | Calusterone | Calusteronum | CLS	IVFYLRMMHVYGJH-PVPPCFLZSA-N	28204
1362	DB01565		Dihydromorphine	509-60-4	C3S5FRP6JW		IJVCSMSMFSCRME-KBQPJGBKSA-N	5359421
1363	DB01566		Methylenedioxyethamphetamine	82801-81-8	ML1I4KK67B	(+/-)-MDE | 3 4-methylenedioxy-N-ethylamphetamine | MDE | n-ethyl MDA	PVXVWWANJIWJOO-UHFFFAOYSA-N	105039
1364	DB01567		Fludiazepam	3900-31-0	7F64A2K16Z	7-chloro-5-(O-Fluorophenyl)-1 3-dihydro-1-methyl-2H-1 4-benzodiazepin-2-one | Erispan | Fludiazepamum	ROYOYTLGDLIGBX-UHFFFAOYSA-N	3369
1365	DB01568		Codeine-N-oxide	3688-65-1	Z32OFX7V17		BDLSDHWCOJPHIE-KFUGMXNISA-N	5359929
1366	DB01569		Formebolone	2454-11-07	Z2MMV08KUQ	11-alpha 17-beta-Dihydroxy-17-methyl-3-oxoandrosta-1 4-diene-2-carboxaldehyde | 2-Formyl-11-alpha-hydroxy-delta(sup 1)-methyltestosterone | 2-formyl-11?-hydroxy-17?-methyl-?1-testosterone | 2-Formyl-17-alpha-methylandrosta-1 4-diene-11-alpha 17-beta-diol-3-one | Esiclene | Formebolona | Formebolonum | Formyldienolone	AMVODTGMYSRMNP-GNIMZFFESA-N	17150
1367	DB01570		Ohmefentanyl	78995-14-9	Y8263089ZX	Beta-hydroxy-3-methylfentanyl | OMF | ?-hydroxy-3-methylfentanyl	FRPRNNRJTCONEC-UHFFFAOYSA-N	62279
1368	DB01571		3-Methylfentanyl	42045-86-3	QVU94XE61A	3-MF | mefentanyl	MLQRZXNZHAOCHQ-UHFFFAOYSA-N	61996
1369	DB01572		Methyl-1-testosterone	65-04-3	21O907N0NH	(+)-Methyl-1-testosterone | (5? 17?)-17-Hydroxy-17-methylandrost-1-en-3-one | 17alpha-Methyl-17beta-hydroxy-5alpha-androst-1-en-3-one | 17alpha-Methyl-17beta-hydroxy-delta1-5alpha-androsten-3-one | 17beta-Hydroxy-17alpha-methyl-5alpha-androst-1-ene-3-one	JRNSSSJKIGAFCT-YDSAWKJFSA-N	7092657
1370	DB01573		Benzylmorphine	14297-87-1	83C78V3OL9		RDJGWRFTDZZXSM-RNWLQCGYSA-N	5362507
1371	DB01574		Attapulgite	12174-11-7	U6V729APAM	Activated attapulgite | Aluminium magnesium silicate (attapulgite) | Attapulgite (activated) | Attapulgite activated | Attapulgite activated | Attapulgus clay	IXWIAFSBWGYQOE-UHFFFAOYSA-M	73415752
1372	DB01575		Kaolin	1332-58-7	24H4NWX5CO	Kaolin light	KGOIAFZMMLWXLM-UHFFFAOYSA-N	92024769
1373	DB01576		Dextroamphetamine	51-64-9	TZ47U051FI	(+)-(S)-amphetamine | (+)-amphetamine | (+)-?-methylphenethylamine | (+)-?-methylphenylethylamine | (S)-(+)-amphetamine | (S)-(+)-?-phenylisopropylamine | (S)-1-phenyl-2-aminopropane | (S)-1-phenyl-2-propylamine | (S)-amphetamine | (S)-?-methylbenzeneethanamine | (?S)-?-methylbenzeneethanamine | d-amphetamine | Desamfetamina | Dexamfetamina | Dexamfetamine | Dexamfetaminum | Dexamphetamine | Dexa…	KWTSXDURSIMDCE-QMMMGPOBSA-N	5826
1374	DB01577		Metamfetamine	537-46-2	44RAL3456C	(+)-(S)-N-?-dimethylphenethylamine | (S)-N ?-dimethylbenzeneethanamine | (?S)-N ?-dimethylbenzeneethanamine | d-1-phenyl-2-methylaminopropane | d-deoxyephedrine | d-desoxyephedrine | d-N-methylamphetamine | d-phenylisopropylmethylamine | Dextromethamphetamine | Métamfétamine | Metamfetamine | Metamfetaminum | Metanfetamina | Methamphetamine | Methamphetaminum | methyl-?-phenylisopropylamine	MYWUZJCMWCOHBA-VIFPVBQESA-N	10836
1375	DB01578		Metrizamide	31112-62-6	RHH3W8F1CO		DTZMSDADRKLCQE-RFMXWLSYSA-N	20056604
1376	DB01579		Phendimetrazine	634-03-7	AB2794W8KV	(2S 3S)-3 4-dimethyl-2-phenylmorpholine | Phendimetrazine	MFOCDFTXLCYLKU-CMPLNLGQSA-N	30487
1377	DB01580		Oxprenolol	6452-71-7	519MXN9YZR	Oxprenololum	CEMAWMOMDPGJMB-UHFFFAOYSA-N	4631
1378	DB01581		Sulfamerazine	127-79-7	UR1SAB295F	(p-Aminobenzolsulfonyl)-2-amino-4-methylpyrimidin | 2-(4-Aminobenzenesulfonamido)-4-methylpyrimidine | 2-(p-Aminobenzolsulfonamido)-4-methylpyrimidine | 2-(Sulfanilamido)-4-methylpyrimidine | 2-Sulfa-4-methylpyrimidine | 4-Amino-N-(4-methyl-2-pyrimidinyl)-benzenesulfonamide | N-(4-Methyl-2-pyrimidyl)sulfanilamide | N(1)-(4-Methyl-2-pyrimidinyl)sulfanilamide | Sulfamerazina | Sulfamerazine | Sulfa…	QPPBRPIAZZHUNT-UHFFFAOYSA-N	5325
1379	DB01582		Sulfamethazine	57-68-1	48U51W007F	(p-Aminobenzolsulfonyl)-2-amino-4 6-dimethylpyrimidin | 2-(4-Aminobenzenesulfonamido)-4 6-dimethylpyrimidine | 2-(p-Aminobenzenesulfonamido)-4 6-dimethylpyrimidine | 2-Sulfanilamido-4 6-dimethylpyrimidine | 4-Amino-N-(2 6-dimethyl-4-pyrimidinyl)benzenesulfonamide | 4-Amino-N-(4 6-dimethyl-pyrimidin-2-yl)-benzenesulfonamide | 4-amino-N-(4 6-dimethylpyrimidin-2-yl)benzenesulfonamide | 4 6-Dimethyl-…	ASWVTGNCAZCNNR-UHFFFAOYSA-N	5327
1380	DB01583		Liotrix	8065-29-0	YW8HJ0N26X	Liotrix | Liotrix (T4;T3)	LKYWLLWWYBVUPP-XOCLESOZSA-L	71371
1381	DB01586		Ursodeoxycholic acid	128-13-2	724L30Y2QR	(3alpha 5beta 7beta)-3 7-dihydroxycholan-24-oic acid | (3? 5? 7?)-3 7-dihydroxycholan-24-oic acid | 3alpha 7beta-Dihydroxy-5beta-cholan-24-oic acid | Acide ursodesoxycholique | Acido ursodeossicolico | Acido ursodeoxicolico | Acidum ursodeoxycholicum | UDCA | Ursodeoxycholate | Ursodeoxycholic acid | Ursodiol	RUDATBOHQWOJDD-UZVSRGJWSA-N	31401
1382	DB01587		Ketazolam	27223-35-4	92A214MD7Y	Ketazolam | Ketazolamum	PWAJCNITSBZRBL-UHFFFAOYSA-N	33746
1383	DB01588		Prazepam	2955-38-6	Q30VCC064M	Prazepamum	MWQCHHACWWAQLJ-UHFFFAOYSA-N	4890
1384	DB01589		Quazepam	36735-22-5	JF8V0828ZI	Quazepam | Quazepamum	IKMPWMZBZSAONZ-UHFFFAOYSA-N	4999
1385	DB01590		Everolimus	159351-69-6	9HW64Q8G6G	40-O-(2-hydroxyethyl)-rapamycin | 42-O-(2-Hydroxyethyl)rapamycin | Everolimus | évérolimus	HKVAMNSJSFKALM-GKUWKFKPSA-N	6442177
1386	DB01591	APRD00168	Solifenacin	242478-37-1	A8910SQJ1U	Solifenacin | Solifenacina	FBOUYBDGKBSUES-VXKWHMMOSA-N	154059
1387	DB01592		Iron	7439-89-6	E1UOL152H7	Carbonyl iron | Eisen | Electrolytic iron | Fe | fer | Ferrum | Ferrum metallicum | Hierro | Iron powder | Iron carbonyl | Iron electrolytic | Iron elemental | Iron reduced | Reduced iron	XEEYBQQBJWHFJM-UHFFFAOYSA-N	23925
1388	DB01593		Zinc	7440-66-6	J41CSQ7QDS	Zinc chelated | Zinc elemental | Zincum metallicum | Zn	HCHKCACWOHOZIP-UHFFFAOYSA-N	23994
1389	DB01594		Cinolazepam	75696-02-5	68P0556B0U	1-(2-Cyanoethyl)-7-chloro-3-hydroxy-5-(2'-fluorophenyl)-1 3-dihydro-2H-1 4-benzodiazepin-2-one | 7-chloro-5-(2-Fluorophenyl)-2 3-dihydro-3-hydroxy-2-oxo-1H-1 4-benzodiazepine-1-propanenitrile | 7-chloro-5-(O-Fluorophenyl)-2 3-dihydro-3-hydroxy-2-oxo-1H-1 4-benzodiazepine-1-propionitrile | Cinolazepam | Cinolazepamum	XAXMYHMKTCNRRZ-UHFFFAOYSA-N	3033621
1390	DB01595		Nitrazepam	146-22-5	9CLV70W7HS	1 3-dihydro-7-nitro-5-phenyl-2H-1 4-benzodiazepin-2-one | 2 3-dihydro-7-nitro-5-phenyl-1H-1 4-benzodiazepin-2-one | 7-nitro-1 3-dihydro-5-phenyl-2H-1 4-benzodiazepin-2-one | 7-nitro-5-phenyl-2 3-dihydro-1H-1 4-benzodiazepin-2-one | N-desmethylnimetazepam | Nitrazépam | Nitrazepam | Nitrazepamum	KJONHKAYOJNZEC-UHFFFAOYSA-N	4506
1391	DB01597	EXPT00918	Cilastatin	82009-34-5	141A6AMN38	(L)-7-(2-Amino-2-carboxy-ethylsulfanyl)-2-[(2 2-dimethyl-cyclopropanecarbonyl)-amino]-hept-2-enoic acid | (Z)-(S)-6-carboxy-6-[(S)-2 2-dimethylcyclopropanecarboxamido]hex-5-enyl-L-cysteine | (Z)-7-((R)-2-Amino-2-carboxy-ethylsulfanyl)-2-[((S)-2 2-dimethyl-cyclopropanecarbonyl)-amino]-hept-2-enoic acid | Cilastatin | Cilastatina | Cilastatine | Cilastatinum	DHSUYTOATWAVLW-WFVMDLQDSA-N	6435415
1392	DB01598		Imipenem	64221-86-9	Q20IM7HE75	(5R 6S)-3-((2-(Formimidoylamino)ethyl)thio)-6-((R)-1-hydroxyethyl)-7-oxo-1-azabicyclo(3.2.0)hept-2-ene-2-carboxylic acid | (5R 6S)-3-(2-Formimidoylamino-ethylsulfanyl)-6-((R)-1-hydroxy-ethyl)-7-oxo-1-aza-bicyclo[3.2.0]hept-2-ene-2-carboxylic acid | (5R 6S)-6-((R)-1-Hydroxyethyl)-3-(2-(iminomethylamino)ethylthio)-7-oxo-1-azabicyclo(3.2.0)hept-2-ene-2-carbonsaeure | Imipenem | Imipenem anhydrous | …	ZSKVGTPCRGIANV-ZXFLCMHBSA-N	104838
1393	DB01599		Probucol	23288-49-5	P3CTH044XJ	4 4'- (Isopropylidenedithio)bis(2 6-di-tert-butylphenol) | Acetone bis(3 5-di-tert-butyl-4-hydroxyphenyl) mercaptole | Biphenabid | Bisbid | Bisphenabid | Probucol | Probucolum	FYPMFJGVHOHGLL-UHFFFAOYSA-N	4912
1394	DB01600		Tiaprofenic acid	33005-95-7	1LS1T6R34C	2-(5-Benzoyl-thiophen-2-yl)-propionic acid | 2-(5-Benzyl-2-thienyl)propionsäure | 5-benzoyl-?-methyl-2-thiopheneacetic acid | 5-benzoyl-?-methylthiophene-2-acetic acid | Acide tiaprofenique | Acido tiaprofenico | Acidum tiaprofenicum | Tiaprofenic acid | Tiaprofensäure | ?-methyl-5-benzoyl-2-thienylacetic acid	GUHPRPJDBZHYCJ-UHFFFAOYSA-N	5468
1395	DB01601	EXPT00388	Lopinavir	192725-17-0	2494G1JF75	Lopinavir	KJHKTHWMRKYKJE-SUGCFTRWSA-N	92727
1396	DB01602		Bacampicillin	50972-17-3	8GM2J22278	1-[(ethoxycarbonyl)oxy]ethyl (2S 5R 6R)-6-{[(2R)-2-amino-2-phenylacetyl]amino}-3 3-dimethyl-7-oxo-4-thia-1-azabicyclo[3.2.0]heptane-2-carboxylate | 1'-ethoxycarbonyloxyethyl-(6-D-?-aminophenylacetamido)penicillanate | Bacampicilina | Bacampicillin | Bacampicilline | Bacampicillinum	PFOLLRNADZZWEX-FFGRCDKISA-N	441397
1397	DB01603		Meticillin	61-32-5	Q91FH1328A	(2 6-Dimethoxyphenyl)penicillin | (2S 5R 6R)-6-[(2 6-dimethoxybenzoyl)amino]-3 3-dimethyl-7-oxo-4-thia-1-azabicyclo[3.2.0]heptane-2-carboxylic acid | 6-(2 6-Dimethoxybenzamido)penicillanic acid | 6?-(2 6-dimethoxybenzamido)penicillanic acid | Methicillin | Methicillinum | Methycillin | Meticilina | Meticillin | Meticillina | Meticilline | Meticillinum	RJQXTJLFIWVMTO-TYNCELHUSA-N	6087
1398	DB01604		Pivampicillin	33817-20-8	0HLM346LL7	Ampicillin pivaloyloxymethyl ester | Pivaloylampicillin | Pivaloyloxymethyl ampicillinate | Pivampicilina | Pivampicillin | Pivampicilline | Pivampicillinum	ZEMIJUDPLILVNQ-ZXFNITATSA-N	33478
1399	DB01605		Pivmecillinam	32886-97-8	1WAM1OQ30B	Amdinocillin pivoxil | amdinocillin pivaloyloxymethyl ester | Pivmecilinamo | Pivmecillinam | Pivmecillinamum	NPGNOVNWUSPMDP-HLLBOEOZSA-N	115163
1400	DB01606	EXPT03012	Tazobactam	89786-04-9	SE10G96M8W	Tazobactam | Tazobactamum	LPQZKKCYTLCDGQ-WEDXCCLWSA-N	123630
1401	DB01607		Ticarcillin	34787-01-4	F93UJX4SWT	(2S 5R 6R)-6-{[(2R)-2-carboxy-2-thiophen-3-ylacetyl]amino}-3 3-dimethyl-7-oxo-4-thia-1-azabicyclo[3.2.0]heptane-2-carboxylic acid | Ticarcilina | Ticarcillin | Ticarcilline | Ticarcillinum | ?-carboxy-3-thienylmethylpenicillin	OHKOGUYZJXTSFX-KZFFXBSXSA-N	36921
1402	DB01608		Periciazine	2622-26-6	3405M6FD73	10-(3-(4-Hydroxypiperidino)propyl)phenothiazine-2-carbonitrile | 2-Cyano-10-(3-(4-hydroxy-1-piperidyl)propyl)phenothiazine | 2-Cyano-10-(3-(4-hydroxypiperidino)propyl)phenothiazine | Cyano-3 ((hydroxy-4 piperidyl-1)-3 propyl)-10 phenothiazine | Periciazina | Périciazine | Periciazine | Periciazinum | Pericyazine | Piperocyanomazine | Propericiazine	LUALIOATIOESLM-UHFFFAOYSA-N	4747
1403	DB01609		Deferasirox	201530-41-8	V8G4MOF2V9	Deferasirox | Deferasiroxum	BOFQWVMAQOTZIW-UHFFFAOYSA-N	214348
1404	DB01610		Valganciclovir	175865-60-8	GCU97FKN3R	Valganciclovir	WPVFJKSGQUFQAP-GKAPJAKFSA-N	64147
1405	DB01611		Hydroxychloroquine	118-42-3	4QWG6N8QKH	(±)-hydroxychloroquine | 2-((4-((7-chloro-4-quinolyl)amino)pentyl)ethylamino)ethanol | 2-(N-(4-(7-chlor-4-chinolylamino)-4-methylbutyl)ethylamino)ethanol | 7-chloro-4-(4-(ethyl(2-hydroxyethyl)amino)-1-methylbutylamino)quinoline | 7-chloro-4-(4-(N-ethyl-N-?-hydroxyethylamino)-1-methylbutylamino)quinoline | 7-chloro-4-[4-(N-ethyl-N-?-hydroxyethylamino)-1-methylbutylamino]quinoline | 7-chloro-4-[5-(…	XXSMGPRMXLTPCZ-UHFFFAOYSA-N	3652
1406	DB01612		Amyl Nitrite	8017-89-8	H2HUX79FYK	1-nitropentane | n-Amyl nitrite | n-pentyl nitrite | Nitramyl | pentyl nitrite	CSDTZUBPSYWZDX-UHFFFAOYSA-N	10026
1407	DB01613		Erythrityl tetranitrate	7297-25-8	35X333P19D	(2R* 3S)-rel-1 2 3 4-butanetetroltetranitrate | 1 2 3 4-Butanetetralyl tetranitrate | Eritrityl tetranitrate | Eritrityli tetranitras | Erythritol tetranitrate | Erythrityl tetranitrate | Erythrol tetranitrate | ETN | Meso-erythritol tetranitrate | Tetranitrate d'eritrityle | Tetranitrato de eritritilo | Tetranitrin | Tetranitrol	SNFOERUNNSHUGP-ZXZARUISSA-N	5284553
1408	DB01614		Acepromazine	61-00-7	54EJ303F0R	1-[10-(3-DIMETHYLAMINO-propyl)-10H-phenothiazin-2-yl]-ethanone | 10-(3-dimethylaminopropyl)phenothiazin-3-yl methyl ketone | 10-(3-dimethylaminopropyl)phenothiazine-3-ethylone | Acetazine | Acetopromazine | Acetylpromazine	NOSIYYJFMPDDSA-UHFFFAOYSA-N	6077
1409	DB01615		Aceprometazine	13461-01-3	984N9YTM4Y	10-(2-(Dimethylamino)propyl)phenothiazin-2-yl methyl ketone | Aceprometazina | Aceprometazine | Aceprometazinum | Acepromethazine	XLOQNFNTQIRSOX-UHFFFAOYSA-N	26035
1410	DB01616		Alverine	150-59-4	46TIR1560O	Alverina | Alverine | Alverinum | Bis(gamma-phenylpropyl)ethylamine | Di(phenylpropyl)ethylamine | N-Ethyl-3-phenyl-N-(3-phenylpropyl)-1-propanamine | N-Ethyl-3 3'-diphenyldipropylamine | N-Ethyl-N-(3-phenylpropyl)benzenepropanamine | N N-Bis(3-phenylpropyl)ethylamine | Phenopropamine | Phenpropamine	ZPFXAOWNKLFJDN-UHFFFAOYSA-N	3678
1411	DB01618		Molindone	7416-34-4	RT3Y3QMF8N	(+/-)-molindone | Molindona | Molindone | Molindonum	KLPWJLBORRMFGK-UHFFFAOYSA-N	23897
1412	DB01619		Phenindamine	82-88-2	772BQ8KSST	Fenindamina | Phenindamine | Phenindaminum | Thephorin	ISFHAYSTHMVOJR-UHFFFAOYSA-N	11291
1413	DB01620		Pheniramine	86-21-5	134FM9ZZ6M	Feniramina | Pheniramine | Pheniraminum	IJHNSHDBIRRJRN-UHFFFAOYSA-N	4761
1414	DB01621		Pipotiazine	39860-99-6	L903J9JPYV	Piportil | Pipothiazine | Pipotiazina | Pipotiazinum	JOMHSQGEWSNUKU-UHFFFAOYSA-N	62867
1415	DB01622		Thioproperazine	316-81-4	YJ050AQ56X	(Thioproperazine)-2-dimethylsulfamido-(10-(3-1-methylpiperazinyl-4)propyl)-phenothiazine | 2-dimethylsulfamido-(10-(3-1-methylpiperazinyl-4)propyl)-phenothiazine | N N-Dimethyl-10-[3-(4-methyl-1-piperazinyl)propyl]-10H-phenothiazine-2-sulfonamide | N N-Dimethyl-10-[3-(4-methyl-1-piperazinyl)propyl]phenothiazine-2-sulfonamide | Thioperazine | Thioproperazin | Thioproperazine | Thioproperazinum | T…	VZYCZNZBPPHOFY-UHFFFAOYSA-N	9429
1416	DB01623		Thiothixene	3313-26-6	7318FJ13YJ	cis-thiothixene | Thiothixene | Tiotixene | Tiotixeno | Tiotixenum	GFBKORZTTCHDGY-UWVJOHFNSA-N	941651
1417	DB01624	DB08919 | DB08920	Zuclopenthixol	53772-83-1	47ISU063SG	(Z)-4-(3-(2-Chlorothioxanthen-9-ylidene)propyl)-1-piperazineethanol | Zuclopenthixol | Zuclopenthixolum | Zuclopentixol	WFPIAZLQTJBIFN-DVZOWYKESA-N	5311507
1418	DB01625		Isopropamide	7492-32-2	8B9I31H724	Isopropamide	JTPUMZTWMWIVPA-UHFFFAOYSA-O	3775
1419	DB01626		Pargyline	555-57-7	9MV14S8G3E	Pargilina | Pargyline | Pargylinum	DPWPWRLQFGFJFI-UHFFFAOYSA-N	4688
1420	DB01627		Lincomycin	154-21-2	BOD072YW0F	Cillimycin | LCM | Lincomicina | Lincomycin | Lincomycine | Lincomycinum	OJMMVQQUTAEWLP-KIDUDLJLSA-N	3000540
1421	DB01628	DB07166	Etoricoxib	202409-33-4	WRX4NFY03R	5-chloro-2-(6-methylpyridin-3-yl)-3-(4-(methylsulfonyl)phenyl)pyridine | 5-Chloro-3-(4-methanesulfonyl-phenyl)-6'-methyl-[2 3']bipyridinyl | 5-chloro-6'-methyl-3-(p-(methylsulfonyl)phenyl)-2 3'-bipyridine | étoricoxib | Etoricoxib | Etoricoxibum	MNJVRJDLRVPLFE-UHFFFAOYSA-N	123619
1422	DB01629	EXPT00263	5-fluorouridine	316-46-1	4K0M952561	5-Fluoro-uridine | 5-Fluorouracil 1beta-D-ribofuranoside | 5-Fur	FHIDNBAQOFJWCA-UAKXSSHOSA-N	9427
1423	DB01630	EXPT01815	SC-74020				YJNCFXPJICILOK-HHHXNRCGSA-N	5288596
1424	DB01631	EXPT02376	Methyl Nonanoate (Ester)		7XKD6QOH68		IJXHLVMUNBOGRR-UHFFFAOYSA-N	15606
1425	DB01632	EXPT02663	5-O-phosphono-alpha-D-ribofuranosyl diphosphate	13270-65-0		5-O-phosphono-?-D-ribofuranosyl diphosphate | 5-Phospho-alpha-D-ribose 1-diphosphate | 5-Phosphoribosyl 1-pyrophosphate | 5-Phosphoribosyl diphosphate | Phosphoribosyl pyrophosphate | Phosphoribosylpyrophosphate | PRib-PP | PRPP | ?-D-ribofuranose 5-(dihydrogen phosphate) 1-(trihydrogen diphosphate)	PQGCEDQWHSBAJP-TXICZTDVSA-N	7339
1426	DB01633	EXPT01406	Deoxy-2-Fluoro-B-D-Cellotrioside				BZNXZJAUEMJQJB-QSCMNUSVSA-N	445968
1427	DB01634	EXPT02499	2-Oxy-4-Hydroxy-5-(2-Hydrazinopyridine)Phenylalanine				AZUQIXJQZOMXAS-BDAKNGLRSA-N	17754117
1428	DB01635	EXPT00133	2 2-Dimethylthiazolidine-4-Carboxylic Acid;(Dmt)Thiazolidine				OCQICQZUUHJWGZ-BYPYZUCNSA-N	676443
1429	DB01636	EXPT00859	Clorocruoro Hem				BMJANWZSDBSBRQ-HLHPXMICSA-K	NA
1430	DB01637	EXPT00556	3 7 11 15-Tetramethyl-Hexadecan-1-Ol				AJAKLDUGVSKVDG-UFYCRDLUSA-N	444637
1431	DB01638	DB09391 | EXPT02939	Sorbitol	50-70-4	506T60A25R	(?)-sorbitol | D-(?)-sorbitol | D-glucitol | D-Sorbit | D-Sorbitol | G-ol | L-Gulitol	FBPFZTCFMRRESA-JGWLITMVSA-N	5780
1432	DB01639	EXPT02223	N-Methyl-Pyridoxal-5'-Phosphate				CBNMAKRKGWDQHB-UHFFFAOYSA-O	5168640
1433	DB01640	EXPT00272	(5r)-6-(4-{[2-(3-Iodobenzyl)-3-Oxocyclohex-1-En-1-Yl]Amino}Phenyl)-5-Methyl-4 5-Dihydropyridazin-3(2h)-One				QNURTFDBHAQRSI-OAHLLOKOSA-N	5287540
1434	DB01641	EXPT00264	(5z)-2-[(1s 2r)-1-Amino-2-Hydroxypropyl]-5-[(4-Amino-1h-Indol-3-Yl)Methylene]-3-(2-Hydroxyethyl)-3 5-Dihydro-4h-Imidazol-4-One				JUWJATLABHTRDF-JURWUIOISA-N	46936180
1435	DB01642	EXPT02166	O1-Methyl-Glucose	7000-27-3			HOVAGTYPODGVJG-XUUWZHRGSA-N	445238
1436	DB01643	EXPT02988 | EXPT03073	Thymidine monophosphate	365-07-1	43W3021X6C	2'-deoxy-5-methyluridine 5'-(dihydrogen phosphate) | 5-Methyl-dUMP | 5'-Thymidylic acid | 5'-TMP | Deoxyribosylthymine monophosphate | Deoxythymidine monophosphate | dTMP | ribothymidine 5'-monophosphate | thymidine 5'-(dihydrogen phosphate) | Thymidine 5'-phosphate | Thymidine 5'-phosphoric acid | Thymidine mononucleotide | Thymidine monophosphate | Thymidine-5'-Monophosphate | Thymidine-5'-mono…	GYOZYWVXFNDGLU-XLPZGREQSA-N	9700
1437	DB01644	EXPT01800	3 6-Dihydroxy-Xanthene-9-Propionic Acid				PFQGLFBMMPZYEU-UHFFFAOYSA-N	449159
1438	DB01645	EXPT01582	Genistein	446-72-0	DH2M523P0H	4' 5 7-trihydroxyisoflavone | 5 7-dihydroxy-3-(4-hydroxyphenyl)-4H-1-benzopyran-4-one | 5 7 4'-trihydroxyisoflavone | Genistein | Genisteol | Genisterin	TZBJGXHYKVUXJN-UHFFFAOYSA-N	5280961
1439	DB01646	EXPT00506	N-Acetylmethionine	65-82-7	9J12WX5B6A	(2S)-2-acetamido-4-(methylsulfanyl)butanoic acid | Acetyl-L-methionine | Acetylmethionine | AcMet | L-(N-Acetyl)methionine | Methionamine | Methionin | N-Ac-Met | N-acetyl-L-methionine | N?-acetyl-L-methionine | Thiomedon	XUYPXLNMDZIRQH-LURJTMIESA-N	448580
1440	DB01647	EXPT00259	Daxalipram	189940-24-7	0RB5T277IY	(R)-Mesopram	PCCPERGCFKIYIS-AWEZNQCLSA-N	449190
1441	DB01648	EXPT01657	O1-Methyl-4-Deoxy-4-Thio-Beta-D-Glucose				PFROTWRHYMLGHR-NYMZXIIRSA-N	447600
1442	DB01649	EXPT01652	7-methyl-GpppA			P1-7-METHYLGUANOSINE-P3-ADENOSINE-5' 5'-TRIPHOSPHATE	QQOHNVHGNZYSBP-XPWFQUROSA-O	446336
1443	DB01650	EXPT00123	trans-2-hydroxycinnamic acid	614-60-8	23AU5FZB9C	(2E)-3-(2-hydroxyphenyl)-2-propenoic acid | (2E)-3-(2-hydroxyphenyl)prop-2-enoic acid | (E)-3-(2-Hydroxyphenyl)-2-propenoic acid | (E)-o-hydroxycinnamic acid | 2-Coumarate | 2-Coumaric acid | 2-Hydroxycinnamate | o-Coumaric acid | o-hydroxy-trans-cinnamic acid | trans-2-Hydroxycinnamate | trans-o-hydroxycinnamic acid	PMOWTIHVNWZYFI-AATRIKPKSA-N	637540
1444	DB01651	EXPT00869	Methyl 4 6-O-[(1r)-1-Carboxyethylidene]-Beta-D-Galactopyranoside				ZDZVLEQWFATHTF-IJWOWSJNSA-N	445936
1445	DB01652	EXPT00637	4-hydroxybenzoyl-CoA	27718-41-8		4-hydroxybenzoyl coenzyme A | 4-hydroxybenzoyl-CoA | 4-hydroxybenzoyl-coenzyme A | p-hydroxybenzoyl-CoA | p-hydroxybenzoyl-coenzyme A	LTVXPVBFJBTNIJ-TYHXJLICSA-N	168718
1446	DB01655	EXPT02022	L-gulonic acid 6-phosphate			6-O-phosphono-L-gulonic acid	BIRSGZKFKXLSJQ-QTBDOELSSA-N	446821
1447	DB01656	EXPT02802	Roflumilast	162401-32-3	0P6C6ZOP5U	Roflumilast | Roflumilastum	MNDBXUUTURYVHR-UHFFFAOYSA-N	449193
1448	DB01657	EXPT03142	2-Amino-3-[4-Hydroxy-6-Oxo-3-(2-Phenyl-Cyclopropylimino)-Cyclohexa-1 4-Dienyl]-Propionic Acid				QDTWKLJWNHRCPJ-HMMYKYKNSA-N	NA
1449	DB01658	EXPT02273	1'-Deazo-Thiamin Diphosphate				JHNXLHRDUXBCJW-UHFFFAOYSA-N	5180212
1450	DB01659	EXPT02716	3-(1 10-Phenanthrol-2-Yl)-L-Alanine				LODBCIBKOKOGNL-LBPRGKRZSA-N	17754134
1451	DB01661	EXPT02665	1-(5-phospho-D-ribosyl)-ATP			Phosphoribosyl ATP	RKNHJBVBFHDXGR-MRUDJCSFSA-N	16019963
1452	DB01662	EXPT02407	Trans-O-Hydroxy-Alpha-Methyl Cinnamate				HGNFDPZASRDVLL-SSDOTTSWSA-N	17754112
1453	DB01663	EXPT02060	Lambda-Bis(2 2'-Bipyridine)-(5-Methyl-2-2'-Bipyridine)-C9-Adamantane Ruthenium (II)				IGSCYCAKHRXAKK-KBBCMHLPSA-N	NA
1454	DB01664	EXPT02903	(S)-DES-ME-AMPA			(S)-2-amino-3-(3-hydroxy-isoxazol-4-yl)propionic acid	ZKLGQYGPVBFAQQ-BYPYZUCNSA-N	447195
1455	DB01665	EXPT00097	2H-Benzimidazol-2-amine			2H-Benzoimidazol-2-ylamine	DERVZEOWPBCBHO-UHFFFAOYSA-N	4469371
1456	DB01666	EXPT01854	D-Myo-Inositol-Hexasulphate				NBTMNFYXJYCQHQ-GPIVLXJGSA-N	NA
1457	DB01667	EXPT00603	8-azaguanine	134-58-7	Q150359I72	Azaguanine | Azaguanine-8 | Guanazol | Pathocidin | Pathocidine	LPXQRXLUHJKZIE-UHFFFAOYSA-N	8646
1458	DB01668	EXPT02375	Nanaomycin D				XUWPJKDMEZSVTP-UOSCCXBLSA-N	6323454
1459	DB01669	EXPT03225	Virginiamycin M1	21411-53-0	8W4UOL59AZ	Mikamycin A | Ostreogrycin A | Pristinamycin IIA | Streptogramin A	DAIKHDNSXMZDCU-FQTGFAPKSA-N	5459319
1460	DB01670	EXPT00225	Propyl acetate	109-60-4	4AWM8C91G6		YKYONYBAUNKHLG-UHFFFAOYSA-N	7997
1461	DB01671	EXPT01738	4-(Hydroxymercury)Benzoic Acid		848QN6RR3O		WMHRYLDWLOGHSG-UHFFFAOYSA-M	10088532
1462	DB01672	EXPT01121	2 3-Dihydroxy-Benzoic Acid	303-38-8	70D5FBB392		GLDQAMYCGOIJDV-UHFFFAOYSA-N	19
1463	DB01673	EXPT03184	Uridine-5'-Diphosphate-N-Acetylmuramoyl-L-Alanine				NTMMCWJNQNKACG-KBKUWGQMSA-N	5496796
1464	DB01674	EXPT00211	[2-(1-Amino-2-Hydroxy-Propyl)-4-(4-Fluoro-1h-Indol-3-Ylmethyl)-5-Hydroxy-Imidazol-1-Yl]-Acetic Acid				AYMRQIHECFEMIQ-AYVTZFPOSA-N	17753789
1465	DB01675	EXPT00129	Methacrylyl-Coenzyme A	6008-91-9			NPALUEYCDZWBOV-NDZSKPAWSA-N	165390
1466	DB01676	EXPT03079	Trinitrotoluene	118-96-7	H43RF5TRM5	2 4 6-TNT | 2 4 6-trinitrotoluene | 2 4 6-Trinitrotoluol | TNT | ?-TNT	SPSSULHKWOKEEL-UHFFFAOYSA-N	8376
1467	DB01677	EXPT01460 | EXPT01511	Fumaric Acid	110-17-8	88XHZ13131	(2E)-2-butenedioic acid | (E)-2-butenedioic acid | Fumaricum acidum | Fumarsäure | trans-1 2-ethylenedicarboxylic acid | trans-but-2-enedioic acid | trans-Butenedioic acid	VZCYOOQTPOCHFL-OWOJBTEDSA-N	444972
1468	DB01678	EXPT00280	RU84687			N-acetyl-N-[1-(1 1'-biphenyl-4-ylmethyl)-2-oxoazepan-3-yl]-3-formyl-O-phosphonotyrosinamide	SAFPHFWYRLLBFO-NSOVKSMOSA-N	5287544
1469	DB01679	EXPT02471	Propyl Trihydrogen Diphosphate				JCWMAIAFQQTSAX-UHFFFAOYSA-N	448670
1470	DB01681	EXPT00695	Benzene Hexacarboxylic Acid	517-60-2	P80QSP14DM		YDSWCNNOKPMOTP-UHFFFAOYSA-N	2334
1471	DB01682	EXPT02089	6'-Methyl-Thiamin Diphosphate				XTYXJYCWAJSHCY-UHFFFAOYSA-N	4477692
1472	DB01683	EXPT00915	Chymostatin	9076-44-2			MRXDGVXSWIXTQL-LROMGURASA-N	5287931
1473	DB01684	EXPT02896	1-Hydroxy-1-Thio-Glycerol				DLQCXFUWHQZWJQ-GSVOUGTGSA-N	5289354
1474	DB01685	EXPT01517	Topiroxostat	577778-58-6	0J877412JV	4-(5-(pyridin-4-yl)-1H-1 2 4-triazol-3-yl)pyridine-2-carbonitrile	UBVZQGOVTLIHLH-UHFFFAOYSA-N	5288320
1475	DB01686	EXPT01101	N N-dimethylarginine	30315-93-6	63CV1GEK3Y	ADMA | Asymmetric dimethylarginine | dimethyl-L-arginine | guanidino-N N-dimethylarginine | L-NG NG-dimethylarginine | N(5)-((Dimethylamino)iminomethyl)-L-ornithine | N(G)-Dimethylarginine | N(G) N(G)-Dimethylarginine | N(G1) N(G1)-Dimethylarginine | NG NG-Dimethyl-L-arginine	YDGMGEXADBMOMJ-LURJTMIESA-N	123831
1476	DB01687	EXPT02103	beta-Mannobiose			4-O-?-D-mannopyranosyl-?-D-mannopyranose | ?-mannobiose	GUBGYTABKSRVRQ-PZPXDAEZSA-N	448165
1477	DB01688	EXPT02525	P-Cresol	106-44-5	1MXY2UM8NV		IWDCLRJOBJJRNH-UHFFFAOYSA-N	2879
1478	DB01689	EXPT01819	Inhibitor Idd 384				CJKKMQCZOLCXAM-UHFFFAOYSA-N	1944
1479	DB01690	EXPT00618	Bis(Adenosine)-5'-Triphosphate				QCICUPZZLIQAPA-XPWFQUROSA-N	165381
1480	DB01691	EXPT01841	Indole Naphthyridinone				VAZMNDXVXVUKFY-JXMROGBWSA-N	5288607
1481	DB01692	EXPT01292	Dithioerythritol	6892-68-8		(2R 3S)-1 4-dimercaptobutane-2 3-diol | (2R* 3S*)-1 4-dimercapto-2 3-butanediol | 1 4-dithioerythritol | DTE | erythro-1 4-Dimercapto-2 3-butanediol	VHJLVAABSRFDPM-ZXZARUISSA-N	439352
1482	DB01694	EXPT03007	D-tartaric acid	147-71-7	JQO211TF1A	(-)-Tartaric acid | (2S 3S)-Tartaric acid | (S S)-Tartaric acid | (S S)-Tartrate | D-Tartrate | D-threaric acid | Levotartaric Acid	FEWJPZIEWOKRBE-XIXRPRMCSA-N	447315
1483	DB01695	EXPT00226	N-Hydroxy-4-Phosphono-Butanamide	146086-80-8			AKXSFRVADDCWTF-UHFFFAOYSA-L	4469994
1484	DB01697	EXPT01054	beta-cellotriose			?-cellotriose	FYGDTMLNYKFZSV-CSHPIKHBSA-N	440950
1485	DB01698	EXPT02824	Rutin	153-18-4	5G06TVY3R7	3-[[6-O-(6-Deoxy-alpha-L-mannopyranosyl)-beta-D-glucopyranosyl]oxy]-2-(3 4-dihydroxyphenyl)-5 7-dihydroxy-4H-1-benzopyran-4-one | 3-Rhamnoglucosylquercetin | 3-Rutinosyl quercetin | Phytomelin | Quercetin 3-rutinoside | Quercetin-3-rutinoside | Rutin | Rutoside | Rutosido | Rutosidum | Sophorin | Vitamin P	IKGXIBQEEMLURG-NVPNHPEKSA-N	5280805
1486	DB01699	EXPT01579	(4e)-4-Aminohex-4-Enoic Acid				KQFBUAIXCIGKAP-GORDUTHDSA-N	5288385
1487	DB01700	EXPT00407	AICA ribonucleotide	3031-94-5	F0X88YW0YK	1-(5'-phosphoribosyl)-5-amino-4-imidazolecarboxamide | 5-amino-1-(5-phospho-D-ribosyl)imidazole-4-carboxamide | 5-aminoimidazole-4-carboxamide ribotide | 5-phosphoribosyl-4-carbamoyl-5-aminoimidazole | 5'-phospho-ribosyl-5-amino-4-imidazole carboxamide | 5'-phosphoribosyl-5-amino-4-imidazolecarboxamide | acadesine 5'-monophosphate | AICA-ribonucleotide | AICAR	NOTGFIUVDGNKRI-UUOKFMHZSA-N	65110
1488	DB01701	EXPT00992	1 2-Dichloro-Propane	78-87-5	RRZ023OFWL		KNKRKFALVUDBJE-GSVOUGTGSA-N	445768
1489	DB01702	EXPT01200 | EXPT01685	2-(3 4-Dihydroxyphenyl)Acetic Acid	102-32-9	KEX5N0R4N5		CFFZDZCDUFSOFZ-UHFFFAOYSA-N	547
1490	DB01703	EXPT01419	N-(2-Ferrocenylethyl)Maleimide				CMTBMSSPDNXOBC-UHFFFAOYSA-N	NA
1491	DB01704	EXPT02925	2 4-Dihydroxy-Trans Cinnamic Acid	614-86-8			HGEFWFBFQKWVMY-DUXPYHPUSA-N	446611
1492	DB01705	EXPT00620	Bis(5-Amidino-Benzimidazolyl)Methane				QZKOOEFIMWKZPK-UHFFFAOYSA-Q	6398417
1493	DB01706	EXPT00642	2-Bromo-6-Chloro-Purine				VLGHYTLGJNPTEN-UHFFFAOYSA-N	447086
1494	DB01707	EXPT02003	L-Alfa-Lysophosphatidylcholine Lauroyl				BWKILASWCLJPBO-UHFFFAOYSA-O	3045269
1495	DB01708	DB06593 | EXPT00519	Prasterone	53-43-0	459AG36T1B	3-beta-hydroxy-5-androsten-17-one | 3beta-hydroxyandrost-5-en-17-one | 3?-hydroxyandrost-5-en-17-one | Dehydroandrosterone | Dehydroepiandrosterone | Dehydroisoandrosterone | DHEA | Prasterone	FMGSKLZLMKYGDP-USOAJAOKSA-N	5881
1496	DB01709	DB03465 | EXPT00143 | EXPT02490	2-phospho-D-glyceric acid			2-phospho-D-glycerate | D-glycerate 2-phosphate	GXIURPTVHJPJLF-UWTATZPHSA-N	439278
1497	DB01710	EXPT02632	Porphyrin Fe(III)				YVSWIQZETKMMLG-QDJBTJTOSA-N	NA
1498	DB01711	EXPT02555	2 3 4 5 6-Pentafluorobenzyl Alcohol	440-60-8			PGJYYCIOYBZTPU-UHFFFAOYSA-N	9923
1499	DB01712	EXPT02976	(3r)-4-(P-Toluenesulfonyl)-1 4-Thiazane-3-Carboxylicacid-L-Phenylalanine Ethyl Ester				NDDSSAGSYFVBTG-SFTDATJTSA-N	46936196
1500	DB01713	EXPT03173	Udp-Alpha-D-Xylopyranose				DQQDLYVHOTZLOR-OCIMBMBZSA-N	19235
1501	DB01714	EXPT02190	N-Methyl-Lysine		FCR6T2IYVU		PQNASZJZHFPQLE-LURJTMIESA-N	164795
1502	DB01715	EXPT01237	7 8-Diamino-Nonanoic Acid				KCEGBPIYGIWCDH-JGVFFNPUSA-N	445025
1503	DB01716	EXPT00972	2-Propenyl-N-Acetyl-Neuramic Acid				IUGVDRFIVSPVGO-KXEMTNKZSA-N	449535
1504	DB01717	EXPT00535	Bis(Adenosine)-5'-Pentaphosphate				OIMACDRJUANHTJ-XPWFQUROSA-N	440210
1505	DB01718	DB13159 | EXPT00048	Cetrimonium	6899-10-01	Z7FF1XKL7A	Cetrimonium cation | Cetrimonium ion | Cetyl-Trimethyl-Ammonium | Cetyltrimethylammonium | Cetyltrimethylammonium cation | Cetyltrimethylammonium ion | Hexadecyltrimethylammonium | Hexadecyltrimethylammonium cation | Hexadecyltrimethylammonium ion | N N N-Trimethyl-1-hexadecanaminium | Trimethylhexadecylammonium	RLGQACBPNDBWTB-UHFFFAOYSA-N	2681
1506	DB01719	EXPT03067	Thio-Maltopentaose				HQMKYAZGNUQLJB-DCFYERRSSA-N	449625
1507	DB01720	EXPT02579	(2z)-2-(Benzoylamino)-3-[4-(2-Bromophenoxy)Phenyl]-2-Propenoic Acid				WLPJLQNKCJWAFL-RGEXLXHISA-N	657131
1508	DB01721	EXPT03261	Analogue of Indinavir Drug				MJIRDPUZGGHJMX-OIVSQUILSA-N	5496642
1509	DB01723	EXPT00532	{3-[3-(3 4-Dimethoxy-Phenyl)-1-(1-{1-[2-(3 4 5-Trimethoxy-Phenyl)-Butyryl]-Piperidin-2yl}-Vinyloxy)-Propyl]-Phenoxy}-Acetic Acid				XCCRAOPQCACRFC-OIFRRMEBSA-N	444590
1510	DB01724	EXPT03054	Reduced Threonine		A16V466XOD		MUVQIIBPDFTEKM-QWWZWVQMSA-N	2033049
1511	DB01725	DB06854 | EXPT00301	2-{2-hydroxy-[1 1'-biphenyl]-3-yl}-1H-1 3-benzodiazole-5-carboximidamide			2-(2-HYDROXY-BIPHENYL)-1H-BENZOIMIDAZOLE-5-CARBOXAMIDINE | 3-{5-[AMINO(IMINIO)METHYL]-1H-BENZIMIDAZOL-2-YL}-1 1'-BIPHENYL-2-OLATE	LMGQGPVCSYOMNS-UHFFFAOYSA-N	1504
1512	DB01726	EXPT00102	2-Aminophenol	95-55-6	23RH73DZ65		CDAWCLOXVUBKRW-UHFFFAOYSA-N	5801
1513	DB01727	EXPT01834	Isocitric Acid	320-77-4	9RW6G5D4MQ		ODBLHEXUDAPZAU-OKKQSCSOSA-N	447805
1514	DB01728	EXPT02544	3-[Aminoethylphosphoryl]-[1 2-Di-Palmitoyl]-Sn-Glycerol		4FWH120Z1Z		SLKDGVPOSSLUAI-PGUFJCEWSA-N	445468
1515	DB01729	EXPT01812	(1s 3s 4s)-1 3 4-Triphospho-Myo-Inositol				MMWCIQZXVOZEGG-MLQGYMEPSA-N	439455
1516	DB01731	EXPT03245	(S)-wiskostatin				XUBJEDZHBUPBKL-ZDUSSCGKSA-N	448668
1517	DB01732	EXPT00460	(4r 5s 6s 7r)-1 3-Dibenzyl-4 7-Bis(Phenoxymethyl)-5 6-Dihydroxy-1 3 Diazepan-2-One				SQBOSZXDOHQFAA-ZRTHHSRSSA-N	444290
1518	DB01733	EXPT02551	L-Phospholactate				CSZRNWHGZPKNKY-UWTATZPHSA-N	444348
1519	DB01734	EXPT00298	3-(Oxalyl-Amino)-Naphthalene-2-Carboxylic Acid				DQBLKSRRWDWNKQ-UHFFFAOYSA-N	1628
1520	DB01735	EXPT00806	3-Chloroalaninate				ASBJGPTTYPEMLP-UWTATZPHSA-N	439771
1521	DB01736	EXPT02014	[3-(Dodecanoylamino)Propyl](Hydroxy)Dimethylammonium				JNGWKQJZIUZUPR-UHFFFAOYSA-N	94599
1522	DB01737	EXPT00521	Nalpha-(2-Naphthylsulfonylglycyl)-3-Amidino-D L-Phenylalanine-Isopropylester	133397-81-6			YAEIKQDHLCFGAA-KRWDZBQOSA-N	131624
1523	DB01738	DB04403 | EXPT02671	Phosphorylcolamine	1071-23-4	78A2BX7AEU	2-aminoethyl dihydrogen phosphate | Colamine phosphate | Colamine phosphoric acid | O-Phosphoethanolamine | Phosphorylethanolamine	SUHOOTKUPISOBE-UHFFFAOYSA-N	1015
1524	DB01739	EXPT01856	Allo-Isoleucine		6RNR8XN7S2		AGPKZVBTJJNPAG-UHNVWZDZSA-N	99288
1525	DB01740	EXPT02885	2-Amino-4-Butyl-5-Propylselenazole				DOUUMUUUWUAPPC-UHFFFAOYSA-N	445180
1526	DB01741	EXPT00281	CRA_17693				XCOFROALSAFROV-CQSZACIVSA-L	135559087
1527	DB01742	EXPT00079	(3r)-1-Acetyl-3-Methylpiperidine				XKFPNHDGLSYZRC-SSDOTTSWSA-N	449120
1528	DB01744	EXPT00827	Camphor	464-49-3	N20HL7Q941	(+)-bornan-2-one | (+)-Camphor | (1R 4R)-camphor | (1R)-(+)-camphor | (R)-(+)-camphor | (R)-camphor | Camphor (natural) | Camphor D-form | Camphor oil | Camphor(D) | Camphora | D-Camphor | Dextrocamphor | Natural camphor	DSSYKIVIOFKYAU-XCBNKYQSSA-N	159055
1529	DB01745	EXPT01410	N-Alpha-(2-Naphthylsulfonyl)-N(3-Amidino-L-Phenylalaninyl)Isopipecolinic Acid Methyl Ester				JJLGQWCKMHPBEB-DEOSSOPVSA-N	446605
1530	DB01746	EXPT01216	D-Leucine	328-38-1	965COD96YA	(2R)-2-amino-4-methylpentanoic acid | (R)-(?)-leucine | (R)-leucine | D-2-Amino-4-methylvaleric acid | D-Leucin | D-Leuzin	ROHFNLRQFUQHCH-RXMQYKEDSA-N	439524
1531	DB01747	EXPT01001	Coprogen	31418-71-0	9262JXU362		FQIVLXIUJLOKPL-DWZMLRRXSA-N	76957149
1532	DB01748	EXPT00761	N-Benzyl-4-Sulfamoyl-Benzamide				CZKNSZUJCJHTTM-UHFFFAOYSA-N	4347
1533	DB01749	EXPT01306	1 2-Dimethoxyethane	110-71-4	GXS24JF5IW		XTHFKEDIFFGKHM-UHFFFAOYSA-N	8071
1534	DB01750	EXPT02353	1-naphthaleneacetic acid	86-87-3	33T7G7757C	1-Naphthylacetic acid | NAA | naphthalen-1-yl-acetic acid | naphthalene-1-acetic acid | ?-NAA | ?-naphthaleneacetic acid	PRPINYUDVPFIRX-UHFFFAOYSA-N	6862
1535	DB01751	EXPT02994	3 3' 5 5'-Tetraiodothyroacetic Acid		PA7UX1FFYQ		PPJYSSNKSXAVDB-UHFFFAOYSA-N	65552
1536	DB01752	EXPT02842	S-adenosyl-L-homocysteine	979-92-0	8K31Q2S66S	2-S-adenosyl-L-homocysteine | Adenosyl-L-homocysteine | adenosylhomocysteine | AdoHcy | S-(5'-adenosyl)-L-homocysteine | S-[1-(adenin-9-yl)-1 5-dideoxy-?-D-ribofuranos-5-yl]-L-homocysteine | S-Adenosylhomocysteine	ZJUKTBDSGOFHSH-WFMPWKQPSA-N	439155
1537	DB01753	EXPT02418	4-Oxo-Nicotinamide-Adenine Dinucleotide Phosphate				PIXSDSMVQQICPA-BYJCYCELSA-O	49867432
1538	DB01754	EXPT02028	3 4-Dihydroxy-1-Methylquinolin-2(1h)-One				BDLJEQMXDNMETQ-UHFFFAOYSA-N	54695768
1539	DB01755	EXPT01859	N-[Isoleucinyl]-N'-[Adenosyl]-Diaminosufone				XVTRBLLRODNOJV-VBJYJYTRSA-N	446595
1540	DB01756	EXPT01163	4-phospho-L-threonic acid			4-O-phosphono-L-threonic acid	ZCZXOHUILRHRQJ-STHAYSLISA-N	446947
1541	DB01758	EXPT01951	3-Iodo-Tyrosine	70-78-0	FRQ98U4U27		UQTZMGFTRHFAAM-ZETCQYMHSA-N	439744
1542	DB01759	EXPT01978	Kojic acid	501-30-4	6K23F1TT52	5-hydroxy-2-(hydroxymethyl)-4-pyrone | 5-hydroxy-2-(hydroxymethyl)-4H-pyran-4-one | ácido kójico	BEJNERDRQOWKJM-UHFFFAOYSA-N	3840
1543	DB01760	EXPT01926	2-Methoxy-3-Isopropylpyrazine	25773-40-4	1FL7L111A6		NTOPKICPEQUPPH-UHFFFAOYSA-N	33166
1544	DB01761	EXPT00004	4-[5-[2-(1-Phenyl-Ethylamino)-Pyrimidin-4-Yl]-1-Methyl-4-(3-Trifluoromethylphenyl)-1h-Imidazol-2-Yl]-Piperidine				QICPQLFMWYQJGX-SFHVURJKSA-N	447721
1545	DB01762	DB04025 | EXPT00381	Acetoacetic Acid	541-50-4	4ZI204Y1MC		WDJHALXBUFZDSR-UHFFFAOYSA-N	96
1546	DB01763	EXPT03005	7-thionicotinamide-adenine-dinucleotide phosphate		62T938ZGDD	TATP	OJNFDOAQUXJWED-NNYOXOHSSA-N	5289437
1547	DB01764	EXPT01246	Dalfopristin	112362-50-2	R9M4FJE48E	Dalfopristin | Dalfopristina | Dalfopristine | Dalfopristinum	SUYRLXYYZQTJHF-VMBLUXKRSA-N	6323289
1548	DB01765	EXPT01927	(5-Oxo-5 6-Dihydro-Indolo[1 2-a]Quinazolin-7-Yl)-Acetic Acid				INSBKYCYLCEBOD-UHFFFAOYSA-N	447682
1549	DB01766	EXPT02291	Beta-(2-Naphthyl)-Alanine		W425Q6KV9R		JPZXHKDZASGCLU-LBPRGKRZSA-N	185915
1550	DB01767	EXPT00622	Hemi-Babim				KKJYVDXDZURHMA-UHFFFAOYSA-N	1282
1551	DB01768	EXPT02257	Methylumbelliferyl Sialic Acid				KKDWIUJBUSOPGC-GKHMPSLRSA-N	448470
1552	DB01771	EXPT00350	CRA_10991				QXAURVOBXQBPAP-UHFFFAOYSA-N	447488
1553	DB01772	EXPT01170	3-[3-(2 3-Dihydroxy-Propylamino)-Phenyl]-4-(5-Fluoro-1-Methyl-1h-Indol-3-Yl)-Pyrrole-2 5-Dione				RPGZQOOZHIEPJW-HNNXBMFYSA-N	448238
1554	DB01773	EXPT03200	4-[3-Carboxymethyl-3-(4-Phosphonooxy-Benzyl)-Ureido]-4-[(3-Cyclohexyl-Propyl)-Methyl-Carbamoyl]Butyric Acid				JSBQUMXQEBZYPW-NRFANRHFSA-N	448585
1555	DB01774	EXPT00437	Adenosine-5'-Monophosphate Glucopyranosyl-Monophosphate Ester				WFPZSXYXPSUOPY-ROYWQJLOSA-N	16500
1556	DB01775	EXPT00122	Dihydroxyacetone	96-26-4	O10DDW6JOO		RXKJFZQQPQGTFL-UHFFFAOYSA-N	670
1557	DB01776	EXPT01026	M-Cresol	108-39-4	GGO4Y809LO	3-Cresol | 3-Methylphenol | m-Cresylic acid | m-Kresol | meta-Cresol | Metacresol	RLSSMJSEOOYNOY-UHFFFAOYSA-N	342
1558	DB01777	EXPT00818	Coa-S-Trimethylene-Acetyl-Tryptamine				RFOXOYXMKJPZDH-VTINEICCSA-N	446814
1559	DB01778	EXPT00087	8-Amino-1 3-Dimethyl-3 7-Dihydropurine-2 6-Dione				ZZESAIGPDOBLKZ-UHFFFAOYSA-N	95034
1560	DB01779	EXPT01526	Glycerol-2-Phosphate		WWH06G87W6		DHCLVCXQIBBOPH-UHFFFAOYSA-N	2526
1561	DB01780	EXPT01498	Fusicoccin	20108-30-9			KXTYBXCEQOANSX-WYKQKOHHSA-N	447573
1562	DB01782	EXPT00232	2 6-Dihydroanthra/1 9-Cd/Pyrazol-6-One		1TW30Y2766		ACPOUJIDANTYHO-UHFFFAOYSA-N	8515
1563	DB01783	EXPT02501	Pantothenic acid	79-83-4	19F5HK2737	(+)-Pantothenic acid | D-pantothenic acid | Pantothenate | Vitamin B5	GHOKWGTUZJEAQD-UHFFFAOYSA-N	988
1564	DB01784	EXPT01396	4-Flourobenzenesulfonamide				LFLSATHZMYYIAQ-UHFFFAOYSA-N	120231
1565	DB01785	EXPT01221	Dimethylallyl Diphosphate	358-72-5			CBIDRCWHNCKSTO-UHFFFAOYSA-N	647
1566	DB01786	EXPT01109	D-Alanine	338-69-2	E3UDS4613U	(2R)-2-aminopropanoic acid | (R)-2-aminopropanoic acid | (R)-alanine | D-2-Aminopropionic acid | D-Ala | D-Alanin | D-?-alanine | D-?-aminopropionic acid | DAL	QNAYBMKLOCPYGJ-UWTATZPHSA-N	71080
1567	DB01788	EXPT01833	4-Imino-5-Methidyl-2-Methylpyrimidine				AXFPKNUSOMMYRV-UHFFFAOYSA-N	4635105
1568	DB01789	EXPT00430	1-Amino-2 3-Dihydroxy-5-Hydroxymethyl Cyclohex-5-Ene				BMZJPVSGERKRHP-ACZMJKKPSA-N	5287612
1569	DB01790	EXPT02808 | EXPT02940	Sp-Adenosine-3' 5'-Cyclic-Monophosphorothioate				SMPNJFHAPJOHPP-PUHOFUEYSA-N	NA
1570	DB01791	EXPT02600	Piclamilast	144035-83-6	WM58D7C3ZT	piclamilast | RP 73-401	RRRUXBQSQLKHEL-UHFFFAOYSA-N	154575
1571	DB01792	EXPT00547	Adenylyl-3'-5'-Phospho-Uridine-3'-Monophosphate				FZCSEXOMUJFOHQ-KPKSGTNCSA-N	164908
1572	DB01793	EXPT00277	SB-409513			I-5	ONVZFCHLOZUXRP-UHFFFAOYSA-N	448008
1573	DB01794	EXPT02688	bis(molybdopterin)tungsten cofactor			tungsten-molybdopterin | W-molybdopterin cofactor	TXTOFHXWJBZWPO-UHFFFAOYSA-F	NA
1574	DB01795	EXPT02505	Phenyl Boronic Acid		L12H7B02G5		HXITXNWTGFUOAU-UHFFFAOYSA-N	66827
1575	DB01796	EXPT02391	Quinolinic Acid	89-00-9	F6F0HK1URN		GJAWHXHKYYXBSV-UHFFFAOYSA-N	1066
1576	DB01797	EXPT01014	(2R)-2-(aminomethyl)-2 4-dihydroxy-5-oxo-3-(2-oxoethyl)-2 5-dihydro-1h-imidazol-3-ium				IMYOMVNQPPPJHU-ZCFIWIBFSA-O	49866822
1577	DB01798	EXPT02470	Ethyl Dihydrogen Diphosphate				OJDJHGIXNZPZFD-UHFFFAOYSA-N	448674
1578	DB01799	EXPT01334	4-Hydroxy-3-Methyl Butyl Diphosphate				URURINNTPGGDIV-YFKPBYRVSA-N	5288154
1579	DB01800	EXPT01034	N 4-Dihydroxy-N-Oxo-3-(Sulfooxy)Benzenaminium		HD9MHQ536A		XMCCOOONGGUOLA-UHFFFAOYSA-N	165879
1580	DB01802	EXPT00307	(4r)-7aza-7 8-Dihydrolimonene				LDFVYCXKPXXSNO-VIFPVBQESA-N	447259
1581	DB01803	EXPT01369	2-(Trimethylammonium)Ethyl Thiol				VFUGTBZQGUVGEX-UHFFFAOYSA-O	37851
1582	DB01804	EXPT00367	2-Ammoniobut-3-Enoate 2-Amino-3-Butenoate				RQVLGLPAZTUBKX-GSVOUGTGSA-N	5287579
1583	DB01805	EXPT02178	Monoisopropylphosphorylserine				DALHHSOTZKMXMV-YFKPBYRVSA-N	17754078
1584	DB01806	EXPT00481	10-{4-Dimethylamino-5-[4-Hydroxy-6-Methyl-5-(6-Methyl-5-Oxo-Tetrahydro-Pyran-2-Yloxy)-Tetrahydro-Pyrane-2-Yloxy]-6-Methyl-Tetrahydro-Pyran-2-Yloxy}-8-Ethyl-1 8 11-Trihydroxy-7 8 9 10-Tetrahydro-Naphthacene-5 12-Dione				OXPCRXLITLBLEY-ZVNFQBCFSA-N	49866627
1585	DB01807	EXPT01987	N-[(3z)-5-Tert-Butyl-2-Phenyl-1 2-Dihydro-3h-Pyrazol-3-Ylidene]-N'-(4-Chlorophenyl)Urea				PEGHHVFLTANTIZ-PTGBLXJZSA-N	NA
1586	DB01808	EXPT01089	Thiarsahydroxy-Cysteine				SHJQITKLZDPXCU-REOHCLBHSA-N	NA
1587	DB01809	EXPT02633	1-Ter-Butyl-3-P-Tolyl-1h-Pyrazolo[3 4-D]Pyrimidin-4-Ylamine				ZVPDNRVYHLRXLX-UHFFFAOYSA-N	1400
1588	DB01810	EXPT00058	[1-(1-Methyl-4 5-Dioxo-Pent-2-Enylcarbamoyl)-2-Phenyl-Ethyl]-Carbamic Acid Benzyl Ester				NOXVWFAAXREWMI-GURWAVDKSA-N	5287438
1589	DB01811	EXPT00174	3h-Indole-5 6-Diol	3131-52-0	Z3OC8499KG		SGNZYJXNUURYCH-UHFFFAOYSA-N	114683
1590	DB01812	EXPT00370	Adenosine-3'-5'-Diphosphate		C65F80D52U		WHTCPDAXWFLDIH-KQYNXXCUSA-N	159296
1591	DB01813	EXPT02576 | EXPT02638	Pyridoxyl-Glutamic Acid-5'-Monophosphate				JMRKOGDJNHPMHS-JTQLQIEISA-O	5289193
1592	DB01814	EXPT02033	2-Tridecanoyloxy-Pentadecanoic Acid				WLKQLKMXKFGMQI-SANMLTNESA-N	445571
1593	DB01815	EXPT02041	Nz-(Dicarboxymethyl)Lysine				XINFXVVRMYBFMI-YFKPBYRVSA-N	17754065
1594	DB01816	EXPT01055	Castanospermine	79831-76-8	Q0I3184XM7	(1S-(1? 6? 7? 8? 8??))-octahydro-1 6 7 8-indolizinetetrol | (1S 6S 7R 8R 8aR)-1 6 7 8-tetrahydroxyindolizidine | 1 6 7 8-tetrahydroxyoctahydroindolizine	JDVVGAQPNNXQDW-TVNFTVLESA-N	54445
1595	DB01817	EXPT00445	Threonine-Aspartic Ester				VCAYFLVMRCFGDV-MOJAZDJTSA-N	17753823
1596	DB01818	EXPT02894	O3-Sulfonylgalactose				HHRMGTRTCHNCRO-FDROIEKHSA-N	444635
1597	DB01819	EXPT02550	Phosphoenolpyruvate	138-08-9	545YL308OW		DTBNBXWJWCWCIK-UHFFFAOYSA-N	1005
1598	DB01820	EXPT00349	Compound 12 N-Acetyl-4-[(Carboxycarbonyl)(2-Carboxyphenyl)Amino]-N-Pentyl-1-Napthylalaniamide				UESXELNYBIOROE-QHCPKHFHSA-N	447392
1599	DB01821	EXPT01252	L-N(Omega)-Nitroarginine-2 4-L-Diaminobutyric Amide				KUZKVXUOMSVPOA-BQBZGAKWSA-N	656910
1600	DB01822	EXPT01282	(4R 5R)-1 2-dithiane-4 5-diol	16096-98-3		D-4 5-Dihydroxy-1 2-dithiane | Dithiane Diol	YPGMOWHXEQDBBV-IMJSIDKUSA-N	439407
1601	DB01823	EXPT01612	Beta-D-Glucopyranose Spirohydantoin				QRXBDPYWCAAAAI-UXDJRKLDSA-N	11776755
1602	DB01824	EXPT00182	(3s)-Tetrahydrofuran-3-Yl (1r 2s)-3-[4-((1r)-2-{[(S)-Amino(Hydroxy)Methyl]Oxy}-2 3-Dihydro-1h-Inden-1-Yl)-2-Benzyl-3-Oxopyrrolidin-2-Yl]-1-Benzyl-2-Hydroxypropylcarbamate				BYWKHOXUUACYRY-RJAVELRTSA-N	49866494
1603	DB01825	EXPT02114	2-Amino-8-Methylquinazolin-4(3h)-One				NLLZAHIPYDRNRQ-UHFFFAOYSA-N	448488
1604	DB01826	EXPT02302	N-Butyl Isocyanide	2769-64-4			FSBLVBBRXSCOKU-UHFFFAOYSA-N	76008
1605	DB01827	EXPT00667	2 3 5 6-Tetrafluoro-4-Methoxy-Benzamide				JTXPTSGPUNTKSM-UHFFFAOYSA-N	657081
1606	DB01828	EXPT02363	Methylamine	74-89-5	BSF23SJ79E		BAVYZALUXZFZLV-UHFFFAOYSA-N	6329
1607	DB01829	EXPT01129	Desulfo-Coenzyme A	5863-40-1			ILWZMFJBPIYQKW-IBOSZNHHSA-N	165363
1608	DB01830	EXPT00856	{4-[2-Acetylamino-2-(3-Carbamoyl-2-Cyclohexylmethoxy-6 7 8 9-Tetrahydro-5h-Benzocyclohepten-5ylcarbamoyl)-Ethyl]-2-Phosphono-Phenyl}-Phosphonic Acid		3U3L5QR4KV		SPSGYTWOIGAABK-DQEYMECFSA-N	445561
1609	DB01831	EXPT03138	Tryptophanyl-5'amp				IFQVDHDRFCKAAW-SQIXAUHQSA-N	446202
1610	DB01832	EXPT01703	4-[Hydroxy-[Methyl-Phosphinoyl]]-3-Oxo-Butanoic Acid				MZTALSPOBPYJPG-UHFFFAOYSA-N	446167
1611	DB01833	EXPT01587	L-2-Amino-4-(Guanidinooxy)Butyric Acid		3HZV514J4B		FSBIGDSBMBYOPN-VKHMYHEASA-N	439202
1612	DB01834	EXPT01641	(9R 10R)-9-(S-glutathionyl)-10-hydroxy-9 10-dihydrophenanthrene				JNNIZILNBMPOAC-MOXQZVSFSA-N	449366
1613	DB01835	EXPT01816	4r-Fluoro-N6-Ethanimidoyl-L-Lysine				LTCJJIZTKXNFGK-RQJHMYQMSA-N	448269
1614	DB01836	EXPT03286	[4-(6-Chloro-Naphthalene-2-Sulfonyl)-Piperazin-1-Yl]-(3 4 5 6-Tetrahydro-2h-[1 4']Bipyridinyl-4-Yl)-Methanone				ZLAKCKVFSRSENR-UHFFFAOYSA-N	446399
1615	DB01837	EXPT02411	O-acetyl-L-serine	5147-00-2	G05L7T7ZEQ	L-Serine acetate (ester) | O3-acetyl-L-serine	VZXPDPZARILFQX-BYPYZUCNSA-N	99478
1616	DB01838	EXPT01439	6 4'-Dihydroxy-3-Methyl-3' 5'-Dibromoflavone				GKDYOXMZSXVKPP-UHFFFAOYSA-N	128600
1617	DB01839	DB11078 | EXPT02572	Propylene glycol	57-55-6	6DC9Q167V3	1 2-dihydroxypropane | 1 2-Propanediol | 1 2-Propylenglykol | 2-hydroxypropanol | isopropylene glycol | methyl glycol | methylethyl glycol | methylethylene glycol | monopropylene glycol | Propane-1 2-diol | ?-propyleneglycol	DNIAPMSPPWPWGF-UHFFFAOYSA-N	1030
[truncated: 8,063 more rows]
