# Supplementary material for: Combined Machine Learning and Molecular Modelling Workflow for the Recognition of Potentially Novel Fungicides
Source: Molecules. 2020 May 8;25(9):2198. doi: 10.3390/molecules25092198 (PMC7249108; doi:10.3390/molecules25092198)
Supplement: Supplementary file 1 [file molecules-25-02198-s001.zip › Revised_Supplementary/Supplementary_Table_S3b.xlsx]

## Sheet: Sheet1
Samp No	Samp. No DrugBank	DrugB No	cifre	Common Name	CAS No	cifre 2	synonims	INCHI KEY	PUB CHEM CID	Smiles
1	11	DB00114	NUTR00045	Pyridoxal phosphate	54-47-7	F06SGE49M6	3-hydroxy-2-methyl-5-((phosphonooxy)methyl)-4-pyridinecarboxaldehyde | 3-hydroxy-5-(hydroxymethyl)-2-methylisonicotinaldehyde 5-phosphate | Codecarboxylase | PLP | Pyridoxal 5-monophosphoric acid ester | Pyridoxal 5-phosphate | Pyridoxal 5'-phosphate | Pyridoxal P | Pyridoxal phosphate anhydrous | Pyridoxal-5P | Pyridoxal-P	NGVDGCNFYWLIFO-UHFFFAOYSA-N	1051	P(=O)(OCc1c(c(O)c(nc1)C)C=O)(O)O
2	13	DB00116	NUTR00056	Tetrahydrofolic acid	135-16-0	43ZWB253H4	5 6 7 8-tetrahydrofolate | 5 6 7 8-tetrahydrofolic acid | Tetrahydrofolate	MSTNYGQPCMXVAQ-KIYNQFGBSA-N	91443	O=c1nc([nH]c2NCC(Nc12)CNc1ccc(cc1)C(=O)N[C@@H](CCC(=O)O)C(=O)O)N
3	14	DB00117	NUTR00030	Histidine	71-00-1	4QD397987E	(S)-4-(2-Amino-2-carboxyethyl)imidazole | (S)-a-Amino-1H-imidazole-4-propanoic acid | (S)-alpha-amino-1H-Imidazole-4-propanoic acid | (S)-alpha-Amino-1H-imidazole-4-propionic acid | (S)-?-amino-1H-Imidazole-4-propanoic acid | HIS | Histidina | Histidine | L-(?)-histidine | L-Histidin | L-Histidine	HNDVDQJCIGZPNO-YFKPBYRVSA-N	6274	OC(=O)[C@@H](N)Cc1[nH]cnc1
4	15	DB00118	NUTR00052	Ademetionine	29908-03-0	7LP2MPO46S	AdoMet | S-Adenosylmethionine | SAM | SAM-e | SAMe	MEFKEPWMEQBLKI-AIRLBKTGSA-N	34755	[C@H](N)(CC[S+](C)C[C@H]1O[C@@H](n2cnc3c(N)ncnc23)[C@H](O)[C@@H]1O)C(=O)[O-]
5	16	DB00119	DB11194 | NUTR00050	Pyruvic acid	127-17-3	8558G7RUTR	2-ketopropionic acid | 2-oxopropanoic acid | 2-Oxopropansäure | 2-Oxopropionsäure | a-Ketopropionic acid | Acetylformic acid | acide pyruvique | alpha-ketopropionic acid | Brenztraubensäure | BTS | Pyroracemic acid | ?-ketopropionic acid | ?-Oxopropionsäure	LCTONWCANYUPML-UHFFFAOYSA-N	1060	OC(=O)C(=O)C
6	17	DB00120	NUTR00044	L-Phenylalanine	63-91-2	47E5O17Y3R	(S)-2-Amino-3-phenylpropionic acid | (S)-alpha-Amino-beta-phenylpropionic acid | 3-phenyl-L-alanine | beta-Phenyl-L-alanine | F | Phe | Phenylalanine | ?-phenyl-L-alanine	COLNVLDHVKWLRT-QMMMGPOBSA-N	6140	OC(=O)[C@@H](N)Cc1ccccc1
7	18	DB00121	NUTR00019	Biotin	58-85-5	6SO6U10H04	(+)-cis-Hexahydro-2-oxo-1H-thieno[3 4]imidazole-4-valeric acid | (3aS 4S 6aR)-Hexahydro-2-oxo-1H-thieno[3 4-d]imidazole-4-valeric acid | 5-(2-oxohexahydro-1H-thieno[3 4-d]imidazol-4-yl)pentanoic acid | Biotin | Biotina | Biotine | Biotinum | cis-(+)-Tetrahydro-2-oxothieno[3 4]imidazoline-4-valeric acid | cis-Hexahydro-2-oxo-1H-thieno(3 4)imidazole-4-valeric acid | cis-Tetrahydro-2-oxothieno(3 4-d…	YBJHBAHKTGYVGT-ZKWXMUAHSA-N	171548	S1[C@H]([C@H]2NC(=O)N[C@H]2C1)CCCCC(=O)O
8	19	DB00122	NUTR00020	Choline	62-49-7	N91BDP6H0X	Bilineurine | Choline ion | N-trimethylethanolamine | N N N-trimethylethanol-ammonium | trimethylethanolamine | Vitamin J	OEYIOHPDSNJKLS-UHFFFAOYSA-N	305	OCC[N+](C)(C)C
9	20	DB00123	DB11101 | NUTR00037	L-Lysine	56-87-1	K3Z4F929H6	(S)-2 6-diaminohexanoic acid | (S)-lysine | (S)-? ?-diaminocaproic acid | 6-ammonio-L-norleucine | L-2 6-Diaminocaproic acid | L-lys | L-Lysin | LYS | Lysina | Lysine | Lysine acid | Lysinum	KDXKERNSBIXSRK-YFKPBYRVSA-N	5962	C(CCN)C[C@@H](C(=O)O)N
10	21	DB00125	NUTR00014	L-Arginine	74-79-3	94ZLA3W45F	(2S)-2-amino-5-(carbamimidamido)pentanoic acid | (2S)-2-amino-5-guanidinopentanoic acid | (S)-2-amino-5-guanidinopentanoic acid | (S)-2-Amino-5-guanidinovaleric acid | Arg | Arginina | Arginine | L-(+)-Arginine | L-Arg | L-Arginin | R	ODKSFYDXXFIFQN-BYPYZUCNSA-N	6322	O=C(O)[C@@H](N)CCCNC(=N)N
11	22	DB00126	APRD00084 | DB09541 | DB11167 | DB11170 | DB11316 | DB11317 | EXPT00568 | NUTR00001	Ascorbic acid	50-81-7	PQ6CK8PD0R	acide ascorbique | ácido ascórbico | acidum ascorbicum | acidum ascorbinicum | Ascorbate | Ascorbic acid | Ascorbicap | Ascorbinsäure | L-(+)-ascorbic acid | L-Ascorbate | L-Ascorbic Acid | Vitamin C | Vitamina C	CIWBSHSKHKDKBQ-JLAZNSOCSA-N	54670067	O1C(=O)C(=C(O)[C@H]1[C@H](CO)O)O
12	23	DB00127	DB02564 | EXPT02947 | NUTR00055	Spermine	71-44-3	2FZ7Y3VOQX	4 9-diaza-1 12-dodecanediamine | 4 9-diazadodecane-1 12-diamine | Musculamine | N N'-Bis(3-aminopropyl)-1 4-butanediamine | Spermina | Spermine	PFNFFQXMRSDOHW-UHFFFAOYSA-N	1103	N(CCCCNCCCN)CCCN
13	24	DB00128	EXPT01823 | NUTR00016	L-Aspartic Acid	56-84-8	30KYC7MIAI	(S)-2-aminobutanedioic acid | (S)-2-aminosuccinic acid | 2-Aminosuccinic acid | ácido aspártico | Asp | Aspartic acid | D | L-Asp | L-Asparaginsäure | L-Aspartate	CKLJMWTZIZZHCS-REOHCLBHSA-N	5960	OC(=O)[C@@H](N)CC(=O)O
14	25	DB00129	NUTR00043	Ornithine	70-26-8	E524N2IXA3	(S)-2 5-Diaminopentanoate | (S)-2 5-Diaminopentanoic acid | (S)-2 5-diaminovaleric acid | (S)-ornithine | (S)-? ?-diaminovaleric acid | L-Ornithine | levo-ornithine | Ornithine | Ornithinum | Ornitina	AHLPHDHHMVZTML-BYPYZUCNSA-N	6262	C(CC[C@@H](C(=O)O)N)N
15	26	DB00130	NUTR00026	L-Glutamine	56-85-9	0RH81L854J	(2S)-2-amino-4-carbamoylbutanoic acid | (2S)-2 5-diamino-5-oxopentanoic acid | (S)-2 5-diamino-5-oxopentanoic acid | Glutamic acid 5-amide | Glutamic acid amide | Glutamina | Glutamine | L-(+)-glutamine | L-2-aminoglutaramic acid | L-glutamic acid ?-amide | L-Glutamin | L-Glutaminsäure-5-amid | Levoglutamide | Q	ZDXPYRJPNDTMRX-VKHMYHEASA-N	5961	NC(=O)CC[C@@H](C(=O)O)N
16	27	DB00131	EXPT00512 | NUTR00011	Adenosine phosphate	61-19-8	415SHH325A	5'-Adenosine monophosphate | 5'-Adenylic acid | 5'-AMP | 5'-O-Phosphonoadenosine | Adenosine 5'-(dihydrogen phosphate) | Adenosine 5'-monophosphate | Adenosine 5'-phosphate | Adenosine monophosphate | Adenosine phosphate | Adenosine-5'-Monophosphate | Adenosine-5'-monophosphoric acid | Adenosine-5'P | Adenosini phosphas | Adenylate | Adenylic acid | Ado5'P | AMP | Fosfato de adenosina | PAdo | Ph…	UDMBCSSLTHHNCD-KQYNXXCUSA-N	6083	P(=O)(OC[C@H]1O[C@@H](n2c3ncnc(N)c3nc2)[C@H](O)[C@@H]1O)(O)O
17	28	DB00132	NUTR00034	Alpha-Linolenic Acid	463-40-1	0RBV727H71	(9 12 15)-linolenic acid | (9Z 12Z 15Z)-Octadecatrienoic acid | (Z Z Z)-9 12 15-octadecatrienoic acid | 9-cis 12-cis 15-cis-octadecatrienoic acid | 9 12 15-Octadecatrienoic acid | ALA | all-cis-9 12 15-Octadecatrienoic acid | alpha-Linolenic acid | cis-delta(9 12 15)-Octadecatrienoic acid | cis cis cis-9 12 15-Octadecatrienoic acid | Linolenic acid | ?-linolenic acid	DTOSIQBPPRVQHS-PDBXOOCHSA-N	5280934	OC(=O)CCCCCCC/C=C\C/C=C\C/C=C\CC
18	29	DB00133	DB03375 | NUTR00053	Serine	56-45-1	452VLY9402	(S)-2-Amino-3-hydroxypropanoic acid | (S)-Serine | alpha-Amino-beta-hydroxypropionic acid | beta-Hydroxyalanine | L-Serine | Ser | Serina | Serine | Serinum	MTCFGRXMJLQNBG-REOHCLBHSA-N	5951	C(=O)([C@H](CO)N)O
19	30	DB00134	NUTR00038	Methionine	63-68-3	AE28F7PNPL	(2S)-2-amino-4-(methylsulfanyl)butanoic acid | (S)-2-amino-4-(methylthio)butanoic acid | (S)-2-amino-4-(methylthio)butyric acid | (S)-methionine | L-(?)-methionine | L-a-Amino-g-methylthiobutyric acid | L-Methionin | L-Methionine | L-?-amino-?-methylmercaptobutyric acid | M | Met | Methionine	FFEARJCKVFRZRR-BYPYZUCNSA-N	6137	S(CC[C@H](N)C(=O)O)C
20	31	DB00135	NUTR00059	L-Tyrosine	60-18-4	42HK56048U	(?)-?-amino-p-hydroxyhydrocinnamic acid | (2S)-2-amino-3-(4-hydroxyphenyl)propanoic acid | (S)-(-)-Tyrosine | (S)-2-Amino-3-(p-hydroxyphenyl)propionic acid | (S)-3-(p-Hydroxyphenyl)alanine | (S)-alpha-amino-4-Hydroxybenzenepropanoic acid | (S)-Tyrosine | (S)-?-amino-4-hydroxybenzenepropanoic acid | 4-hydroxy-L-phenylalanine | L-Tyrosin | Tyr | Tyrosine | Y	OUYCCCASQSFEME-QMMMGPOBSA-N	6057	OC(=O)[C@@H](N)Cc1ccc(O)cc1
21	32	DB00136	APRD00246 | DB05314 | NUTR00003	Calcitriol	32222-06-3	FXC9231JVH	(1S 3R 5Z 7E)-9 10-secocholesta-5 7 10-triene-1 3 25-triol | (1? 3? 5Z 7E)-9 10-secocholesta-5 7 10(19)-triene-1 3 25-triol | (5Z 7E)-(1S 3R)-9 10-secocholesta-5 7 10(19)-triene-1 3 25-triol | 1-alpha-25-Dihydroxyvitamin D3 | 1 25-DHCC | 1 25-dihydroxycholecalciferol | 1? 25-dihydroxycholecalciferol | 1? 25-dihydroxyvitamin D3 | 1? 25(OH)2D3 | Calcitriol | Calcitriolum	GMRQFYUYWCNGIN-NKMMMXOESA-N	5280453	C1CC/C(=C\C=C\2/C(=C)[C@H](C[C@@H](C2)O)O)/[C@@H]2CC[C@H]([C@H](C)CCCC(C)(C)O)[C@@]12C
22	34	DB00138	NUTR00023	Cystine	56-89-3	48TCX9A1VT	(R R)-3 3'-dithiobis(2-aminopropanoic acid) | Cistina | L-alpha-Diamino-beta-dithiolactic acid | L-Cystine | L-Dicysteine | ? ?'-dithiodialanine	LEVWYRKDKASIDU-IMJSIDKUSA-N	67678	C(=O)([C@@H](N)CSSC[C@@H](C(=O)O)N)O
23	35	DB00139	NUTR00054	Succinic acid	110-15-6	AB6MNQ6J6L	1 2-ethanedicarboxylic acid | Acide butanedio?que | Acide succinique | Acidum succinicum | Amber acid | Asuccin | Bernsteinsäure | Butandisäure | Butanedioic acid | Butanedionic acid | Dihydrofumaric acid | Ethylenesuccinic acid | Spirit of amber | Succinate | Succinic acid	KDYFGRWQOYBRFD-UHFFFAOYSA-N	1110	OC(=O)CCC(=O)O
24	36	DB00140	APRD00626 | DB09358 | EXPT02760 | NUTR00010	Riboflavin	83-88-5	TLM2976OFR	1-Deoxy-1-(7 8-dimethyl-2 4-dioxo-3 4-dihydrobenzo[g]pteridin-10(2H)-yl)pentitol | 6 7-Dimethyl-9-D-ribitylisoalloxazine | 7 8-Dimethyl-10-(D-ribo-2 3 4 5-tetrahydroxypentyl)isoalloxazine | 7 8-Dimethyl-10-ribitylisoalloxazine | Lactoflavin | Lactoflavine | Riboflavin | Riboflavina | Riboflavine | Riboflavinum | Vitamin B2 | Vitamin Bi | Vitamin G	AUNGANRZJHBGPY-SCRDCRAPSA-N	493570	c12c(nc3c(cc(c(c3)C)C)n2C[C@@H]([C@@H]([C@@H](CO)O)O)O)c(=O)[nH]c(=O)n1
25	37	DB00141	NUTR00040	N-Acetylglucosamine	7512-17-6	V956696549	2-Acetamido-2-deoxy-D-glucose | aldehydo-N-acetyl-D-glucosamine | D-GlcNAc | N-Acetyl-D-glucosamine | N-Acetylchitosamine	MBLBDJOUHNCFQT-LXGUWJNJSA-N	1738118	C(=O)[C@@H]([C@H]([C@@H]([C@H](O)CO)O)O)NC(=O)C
26	38	DB00142	NUTR00027	Glutamic Acid	56-86-0	3KX376GY7L	(2S)-2-Aminopentanedioic acid | (S)-2-Aminopentanedioic acid | (S)-Glutamic acid | ácido glutámico | Glu | Glutamic Acid | L-Glutamate | L-Glutamic acid | L-Glutaminic acid	WHUUTDBJXJRKMK-VKHMYHEASA-N	33032	OC(=O)[C@@H](N)CCC(=O)O
27	39	DB00143	EXPT01650 | NUTR00029	Glutathione	70-18-8	GAN16C9B8O	5-L-Glutamyl-L-cysteinylglycine | gamma-L-Glutamyl-L-cysteinyl-glycine | Glutathione | Glutathione-SH | GSH | N-(N-gamma-L-Glutamyl-L-cysteinyl)glycine | Reduced glutathione	RWSXRVCMGQZWBV-WDSKDSINSA-N	124886	SC[C@H](NC(=O)CC[C@H](N)C(=O)O)C(=O)NCC(=O)O
28	40	DB00144	NUTR00048	Phosphatidyl serine	1446756-47-3	394XK0IH40	Phosphatidyl-L-serine | Phosphatidylserine | PS | Ptd-L-Ser	UNJJBGNPUUVVFQ-ZJUUUORDSA-N	6323481	P(=O)(OC[C@H](OC(=O)CCC)COC(=O)CC)(OC[C@H](N)C(=O)O)O
29	41	DB00145	NUTR00028	Glycine	56-40-6	TE7660XO1C	Aminoacetic acid | Aminoessigsäure | Aminoethanoic acid | Glicina | Gly | Glycin | Glycine | Glycocoll | Glykokoll | Glyzin | Leimzucker	DHMQDGOQFOQNFH-UHFFFAOYSA-N	750	OC(=O)CN
30	42	DB00146	APRD00428 | NUTR00006	Calcifediol	19356-17-3	T0WXW8F54E	(3S 5Z 7E)-9 10-secocholesta-5 7 10-triene-3 25-diol | (3? 5Z 7E)-9 10-secocholesta-5 7 10(19)-triene-3 25-diol | (5Z 7E)-(3S)-9 10-secocholesta-5 7 10(19)-triene-3 25-diol | 25-hydroxycholecalciferol | 25-Hydroxyvitamin D3 | Calcidiol | Calcifédiol | Calcifediol | Calcifediol anhydrous | Calcifediolum	JWUBBDSIWDLEOM-DTOXIADCSA-N	5283731	C1CC/C(=C\C=C\2/C(=C)CC[C@@H](C2)O)/[C@@H]2CC[C@H]([C@H](C)CCCC(C)(C)O)[C@@]12C
31	43	DB00147	NUTR00049	Pyridoxal	66-72-8	3THM379K8A	2-methyl-3-hydroxy-4-formyl-5-hydroxymethylpyridine | 3-hydroxy-5-(hydroxymethyl)-2-methyl-4-pyridinecarboxaldehyde | 3-hydroxy-5-(hydroxymethyl)-2-methylisonicotinaldehyde | 3-hydroxy-5-(hydroxymethyl)-2-methylpyridine-4-carboxaldehyde | Piridoxal | Pyridoxaldehyde	RADKZDMFGJYCBB-UHFFFAOYSA-N	1050	Oc1c(c(CO)cnc1C)C=O
32	44	DB00148	NUTR00022	Creatine	57-00-1	MU72812GK0	((amino(Imino)methyl)(methyl)amino)acetic acid | (alpha-Methylguanido)acetic acid | (N-methylcarbamimidamido)acetic acid | (?-methylguanido)acetic acid | alpha-Methylguanidino acetic acid | Creatin | Creatine | Kreatin | Methylglycocyamine | N-(aminoiminomethyl)-N-methylglycine | N-amidinosarcosine | N-carbamimidoyl-N-methylglycine | N-methyl-N-guanylglycine	CVSVTCORWBXHQV-UHFFFAOYSA-N	586	CN(CC(=O)O)C(=N)N
33	45	DB00149	NUTR00033	L-Leucine	61-90-5	GMW67QNF9C	(2S)-2-Amino-4-methylpentanoic acid | (2S)-alpha-2-Amino-4-methylvaleric acid | (2S)-alpha-Leucine | (S)-(+)-Leucine | (S)-Leucine | 2-Amino-4-methylvaleric acid | L | L-Leucin | L-Leuzin | Leu | Leucine	ROHFNLRQFUQHCH-YFKPBYRVSA-N	6106	OC(=O)[C@H](CC(C)C)N
34	46	DB00150	EXPT02064 | NUTR00058	L-Tryptophan	73-22-3	8DUH1N11BX	(2S)-2-amino-3-(1H-indol-3-yl)propanoic acid | (S)-alpha-Amino-beta-(3-indolyl)-propionic acid | (S)-Tryptophan | (S)-?-amino-1H-indole-3-propanoic acid | L-(-)-Tryptophan | L-(?)-tryptophan | L-?-3-indolylalanine | Trp | Tryptophan | W	QIVBCDIJIAJPQS-VIFPVBQESA-N	6305	OC(=O)[C@@H](N)Cc1c2c([nH]c1)cccc2
35	47	DB00151	DB04443 | DB09485 | NUTR00018	L-Cysteine	52-90-4	K848JZ4886	(2R)-2-amino-3-mercaptopropanoic acid | (2R)-2-amino-3-sulfanylpropanoic acid | (R)-2-Amino-3-mercaptopropanoic acid | Cys | Cysteine | Free Cysteine | L-2-Amino-3-mercaptopropionic acid | L-Cys | L-Cystein | L-Zystein	XUJNEKJLAYXESH-REOHCLBHSA-N	5862	C(=O)([C@H](CS)N)O
36	48	DB00152	APRD00552 | EXPT03222 | NUTR00009	Thiamine	70-16-6	4ABT0J945J	Aneurin | Antiberiberi factor | Thiamin | thiamine | thiamine(1+) | thiamine(1+) ion | thiaminium | tiamina | Vitamin B1	JZRWCGZRTZMZEH-UHFFFAOYSA-N	1130	s1c(c([n+](Cc2c(nc(nc2)C)N)c1)C)CCO
37	49	DB00153	APRD00426 | NUTR00005	Ergocalciferol	50-14-6	VS041H42XC	(3? 5Z 7E 22E)-9 10-secoergosta-5 7 10(19) 22-tetraen-3-ol | (5Z 7E 22E)-(3S)-9 10-seco-5 7 10(19) 22-ergostatetraen-3-ol | (5Z 7E 22E)-(3S)-9 10-secoergosta-5 7 10(19) 22-tetraen-3-ol | Activated ergosterol | Ercalciol | Ergocalciférol | Ergocalciferol | Ergocalciferolum | Oleovitamin D2 | Viosterol | Vitamin D2 | Vitamina D2	MECHNRXZTMCUDQ-RKHKHRCZSA-N	5280793	O[C@@H]1C/C(=C/C=C\2/[C@H]3[C@@]([C@H](CC3)[C@H](C)/C=C/[C@@H](C(C)C)C)(CCC2)C)/C(=C)CC1
38	50	DB00154	NUTR00032	Dihomo-gamma-linolenic acid	1783-84-2	FC398RK06S	(8Z 11Z 14Z)-Icosatrienoic acid | (Z Z Z)-8 11 14-Eicosatrienoic acid | (Z Z Z)-8 11 14-Icosatrienoate | (Z Z Z)-8 11 14-Icosatrienoic acid | 20:3 n-6 9 12 all-cis | 8 11 14-Eicosatrienoic Acid | 8c 11c 14c-eicosatrienoic acid | 8c 11c 14c-Eicosatriensäure | all-cis-8 11 14-eicosatrienoic acid | all-cis-8 11 14-icosatrienoic acid | all-cis-eicosa-8 11 14-trienoic acid | all-cis-Eicosa-8 11 14-tri…	HOBAELRKJCKHQD-QNEBEIHSSA-N	5280581	OC(=O)CCCCCC/C=C\C/C=C\C/C=C\CCCCC
39	51	DB00155	NUTR00021	L-Citrulline	372-75-8	29VT07BGDA	(S)-2-Amino-5-ureidopentanoic acid | 2-Amino-5-ureidovaleric acid | alpha-amino-delta-Ureidovaleric acid | Cit | Citrulina | Citrulline | delta-Ureidonorvaline | L-2-Amino-5-ureidovaleric acid | N(5)-(Aminocarbonyl)-L-ornithine | N(delta)-Carbamylornithine | N5-(Aminocarbonyl)ornithine | N5-Carbamoyl-L-ornithine | N5-carbamoylornithine | ?-amino-?-ureidovaleric acid | ?-ureidonorvaline	RHGKLRLOHDJJDR-BYPYZUCNSA-N	9750	C(C[C@@H](C(=O)O)N)CNC(=O)N
40	52	DB00156	NUTR00057	L-Threonine	72-19-5	2ZD004190S	(2S 3R)-(-)-Threonine | (2S)-threonine | 2-Amino-3-hydroxybutyric acid | L-(-)-Threonine | L-2-Amino-3-hydroxybutyric acid | L-alpha-amino-beta-hydroxybutyric acid | L-Threonin | L-?-amino-?-hydroxybutyric acid | Thr | Threonine	AYFVYJQAPQTCCC-GBXIJSLDSA-N	6288	O=C(O)[C@@H](N)[C@H](O)C
41	53	DB00157	DB01907 | DB03527 | EXPT02287 | NUTR00041	NADH	58-68-4	4J24DQ0916	1 4-dihydronicotinamide adenine dinucleotide | DPNH | NAD reduced form | Nicotinamide adenine dinucleotide (reduced) | Nicotinamide-adenine dinucleotide reduced | Reduced nicotinamide adenine diphosphate | Reduced nicotinamide-adenine dinucleotide	BOPGDPNILDQYTO-NNYOXOHSSA-N	439153	[P@](=O)(OC[C@H]1O[C@@H](n2c3ncnc(N)c3nc2)[C@H](O)[C@@H]1O)(O[P@@](=O)(OC[C@H]1O[C@@H](N2C=C(CC=C2)C(=O)N)[C@H](O)[C@@H]1O)O)O
42	54	DB00158	NUTR00025	Folic Acid	59-30-3	935E97BOY8	ácido fólico | Folacin | Folate | Folic Acid | Folsäure | N-[(4-{[(2-amino-4-oxo-1 4-dihydropteridin-6-yl)methyl]amino}phenyl)carbonyl]-L-glutamic acid | N-pteroyl-L-glutamic acid | PGA | PteGlu | Pteroyl-L-glutamate | Pteroyl-L-glutamic acid | Pteroyl-L-monoglutamic acid | Pteroylglutamic acid | Vitamin B9 | Vitamin Bc | Vitamin M	OVBPIULPVIDEAO-LBPRGKRZSA-N	6037	OC(=O)[C@@H](NC(=O)c1ccc(NCc2nc3c([nH]c(nc3=O)N)nc2)cc1)CCC(=O)O
43	55	DB00159	NUTR00024	Icosapent	10417-94-4	AAN7QOV9EA	(5Z 8Z 11Z 14Z 17Z)-5 8 11 14 17-eicosapentaenoic acid | (5Z 8Z 11Z 14Z 17Z)-Eicosapentaenoate | (5Z 8Z 11Z 14Z 17Z)-Eicosapentaenoic acid | (5Z 8Z 11Z 14Z 17Z)-Icosapentaenoic acid | (all-Z)-5 8 11 14 17-eicosapentaenoic acid | 5 8 11 14 17-eicosapentaenoic acid | 5 8 11 14 17-Icosapentaenoic acid | all-cis-5 8 11 14 17-eicosapentaenoic acid | all-cis-5 8 11 14 17-icosapentaenoic acid | all-cis-…	JAZBEHYOTPTENJ-JLNKQSITSA-N	446284	C(=C\C/C=C\C/C=C\C/C=C\C/C=C\CCCC(=O)O)\CC
44	56	DB00160	NUTR00013	L-Alanine	56-41-7	OF5P57N2ZX	(2S)-2-aminopropanoic acid | (S)-2-aminopropanoic acid | (S)-alanine | Alanina | Alanine | L-2-Aminopropionic acid | L-Alanin | L-alpha-Alanine | L-?-alanine	QNAYBMKLOCPYGJ-REOHCLBHSA-N	5950	C(=O)([C@@H](N)C)O
45	57	DB00161	NUTR00060	L-Valine	72-18-4	HG18B9YRS7	(2S)-2-Amino-3-methylbutanoic acid | (S)-Valine | 2-Amino-3-methylbutyric acid | L-(+)-alpha-Aminoisovaleric acid | L-alpha-Amino-beta-methylbutyric acid | Val | Valine	KZSNJWFQEVHDMF-BYPYZUCNSA-N	6287	O=C(O)[C@@H](N)C(C)C
46	58	DB00162	APRD00486 | NUTR00007	Vitamin A	68-26-8	G2SH0XKK91	(2E 4E 6E 8E)-3 7-dimethyl-9-(2 6 6-trimethylcyclohex-1-en-1-yl)nona-2 4 6 8-tetraen-1-ol | all-trans-retinol | all-trans-retinyl alcohol | all-trans-vitamin A alcohol | Retinol | Vitamin A1	FPIPGXGPPPQFEQ-OVSJKPMPSA-N	445354	C1(=C(CCCC1(C)C)C)/C=C/C(=C/C=C/C(=C/CO)/C)/C
47	59	DB00163	EXPT03227 | NUTR00061	Vitamin E	59-02-9	N9PR3490H9	(+)-?-tocopherol | (2R 4'R 8'R)-?-tocopherol | (2R)-2 5 7 8-TETRAMETHYL-2-[(4R 8R)-4 8 12-TRIMETHYLTRIDECYL]CHROMAN-6-OL | (R R R)-?-tocopherol | 5 7 8-trimethyltocol | alpha-tocopherol | d-?-tocopherol	GVJHHUAWPYXKBD-IEOSBIPESA-N	14985	O1[C@](CCC[C@@H](CCC[C@@H](CCCC(C)C)C)C)(CCc2c1c(c(c(O)c2C)C)C)C
48	60	DB00165	APRD00204 | NUTR00002	Pyridoxine	65-23-6	KV2JZ1BI6Z	2-methyl-3-hydroxy-4 5-dihydroxymethylpyridine | 3-hydroxy-4 5-bis(hydroxymethyl)-2-methylpyridine | 3-hydroxy-4 5-dimethylol-?-picoline | 5-hydroxy-6-methyl-3 4-pyridinedimethanol | Piridoxina | Pyridoxine | Pyridoxol | Vitamin B6	LXNHXLLTXMVWPM-UHFFFAOYSA-N	1054	c1c(c(c(c(n1)C)O)CO)CO
49	61	DB00166	NUTR00035	Lipoic Acid	1200-22-2	VLL71EBS9Z	(+)-alpha-Lipoic acid | (R)-(+)-Lipoate | (R)-(+)-lipoic acid | (R)-1 2-Dithiolane-3-pentanoic acid | (R)-1 2-dithiolane-3-valeric acid | (R)-6 8-thioctic acid | (R)-lipoic acid | Alpha lipoic acid | alpha-Lipoic acid | alpha-Liponsäure | D-thioctic acid | R-(+)-thioctic acid | R-alpha-lipoic acid | Thioctic acid | Thioctic acid D-form | ?-lipoic acid	AGBQKNBQESQNJD-SSDOTTSWSA-N	6112	C1CSS[C@@H]1CCCCC(=O)O
50	62	DB00167	NUTR00031	Isoleucine	73-32-5	04Y7590D77	(2S 3S)-2-Amino-3-methylpentanoic acid | 2-Amino-3-methylvaleric acid | alpha-amino-beta-methylvaleric acid | Ile | Isoleucina | Isoleucine | Isoleucinum | L-Isoleucine | ?-amino-?-methylvaleric acid	AGPKZVBTJJNPAG-WHFBIAKZSA-N	6306	OC(=O)[C@@H](N)[C@H](CC)C
51	63	DB00168	NUTR00046	Aspartame	22839-47-0	Z0H242BBR1	1-Methyl N-L-alpha-aspartyl-L-phenylalanate | 1-methyl N-L-?-aspartyl-L-phenylalanate | 3-Amino-N-(alpha-carboxyphenethyl)succinamic acid N-methyl ester | 3-Amino-N-(alpha-methoxycarbonylphenethyl) succinamic acid | 3-Amino-N-(?-carboxyphenethyl)succinamic acid N-methyl ester | 3-Amino-N-(?-methoxycarbonylphenethyl) succinamic acid | Asp-phe-ome | Aspartam | Aspartame | Aspartamo | Aspartamum | A…	IAOZJIPTCAWIRG-QWRGUYRKSA-N	134601	C(=O)(C[C@@H](C(=O)N[C@@H](Cc1ccccc1)C(=O)OC)N)O
52	64	DB00169	APRD00506 | NUTR00008	Cholecalciferol	67-97-0	1C6V77QF41	(+)-vitamin D3 | (3? 5Z 7E)-9 10-secocholesta-5 7 10(19)-trien-3-ol | (5Z 7E)-(3S)-9 10-secocholesta-5 7 10(19)-trien-3-ol | Activated 7-dehydrocholesterol | Calciol | CC | Cholecalciferol | Colecalciferol | Colecalciferolum | Oleovitamin D3 | Vitamin D-3 | Vitamin D3	QYSXJUFSXHHAJI-YRZJJWOYSA-N	5280795	C1CC/C(=C\C=C\2/C(=C)CC[C@@H](C2)O)/[C@@H]2CC[C@H]([C@H](C)CCCC(C)C)[C@@]12C
53	65	DB00170	NUTR00062	Menadione	58-27-5	723JX6CXY5	2-Methyl-1 4-Naphthalenedione | 2-Methyl-1 4-naphthochinon | 2-Methyl-1 4-naphthoquinone | Vitamin K 3 | Vitamin K3	MJVAVZPDRWSRRC-UHFFFAOYSA-N	4055	O=C1c2c(C(=O)C=C1C)cccc2
54	66	DB00171	EXPT00007 | NUTR00017	ATP	56-65-5	8L70Q75FXE	Adenosine 5'-triphosphate | Adenosine triphosphate | Adenosine-5'-triphosphate | ATP	ZKHQWZAMYRWXGA-KQYNXXCUSA-N	5957	Nc1ncnc2c1ncn2[C@@H]1O[C@@H]([C@@H](O)[C@H]1O)COP(=O)(O)OP(=O)(O)OP(=O)(O)O
55	67	DB00172	NUTR00047	Proline	147-85-3	9DLQ4CIU6V	(-)-2-Pyrrolidinecarboxylic acid | (?)-(S)-proline | (?)-2-pyrrolidinecarboxylic acid | (?)-proline | (2S)-pyrrolidine-2-carboxylic acid | (S)-2-Carboxypyrrolidine | (S)-2-Pyrrolidinecarboxylic acid | (S)-pyrrolidine-2-carboxylic acid | 2-Pyrrolidinecarboxylic acid | L-(?)-proline | L-alpha-pyrrolidinecarboxylic acid | L-Prolin | L-Proline | L-pyrrolidine-2-carboxylic acid | L-?-pyrrolidinecarbox…	ONIBWKKTOPOVIA-BYPYZUCNSA-N	145742	OC(=O)[C@H]1NCCC1
56	68	DB00173	EXPT00520 | NUTR00012	Adenine	73-24-5	JAC85A2161	6-Aminopurine | Adenin | Vitamin B4	GFFGJBXGBJISGV-UHFFFAOYSA-N	190	[nH]1c2c(nc1)ncnc2N
57	69	DB00174	NUTR00015	Asparagine	70-47-3	5Z33R5TKO7	(2S)-2-amino-3-carbamoylpropanoic acid | (2S)-2 4-diamino-4-oxobutanoic acid | (S)-2-amino-3-carbamoylpropanoic acid | (S)-Asparagine | 2-Aminosuccinamic acid | alpha-aminosuccinamic acid | Asn | Asparagine | Aspartamic acid | L-2-aminosuccinamic acid | L-Asparagine | L-aspartic acid beta-amide | L-aspartic acid ?-amide | ?-aminosuccinamic acid	DCXYFEDJOCDNAF-REOHCLBHSA-N	6267	OC(=O)[C@@H](N)CC(=O)N
58	70	DB00175	APRD00328	Pravastatin	81093-37-0	KXO2KT9N0G	(+)-(3R 5R)-3 5-dihydroxy-7-[(1S 2S 6S 8S 8aR)-6-hydroxy-2-methyl-8-{[(S)-2-methylbutyryl]oxy}-1 2 6 7 8 8a-hexahydro-1-naphthyl]heptanoic acid | Pravastatin | Pravastatin acid | Pravastatina | Pravastatine | Pravastatinum	TUZYXOIXSAXUGO-PZAWKZKUSA-N	54687	O([C@@H]1[C@@H]2[C@H]([C@H](C=CC2=C[C@@H](O)C1)C)CC[C@@H](O)C[C@@H](O)CC(=O)O)C(=O)[C@H](CC)C
59	71	DB00176	APRD00425	Fluvoxamine	54739-18-3	O4L1XPO44W	Fluvoxamina | Fluvoxamine | Fluvoxaminum	CJOFXWAVKWHTFT-XSFVSMFZSA-N	5324346	C(c1ccc(/C(=N/OCCN)/CCCCOC)cc1)(F)(F)F
60	72	DB00177	APRD00133	Valsartan	137862-53-4	80M03YXJ7I	(S)-N-Valeryl-N-{[2'-(1H-tetrazol-5-yl)biphenyl-4-yl]-methyl}-valine | N-(P-(O-1H-Tetrazol-5-ylphenyl)benzyl)-N-valeryl-L-valine | N-pentanoyl-N-{[2'-(1H-tetrazol-5-yl)biphenyl-4-yl]methyl}-L-valine | Valsartan	ACWBQPMHZXGDFX-QFIPXVFZSA-N	60846	OC(=O)[C@@H](N(Cc1ccc(cc1)c1c(cccc1)c1n[nH]nn1)C(=O)CCCC)C(C)C
61	73	DB00178	APRD00009	Ramipril	87333-19-5	L35JN3I7SJ	(2S-(1(R*(R*)) 2alpha 3abeta 6abeta))-1-(2-((1-(Ethoxycarbonyl)-3-phenylpropyl)amino)-1-oxopropyl)octahydrocyclopenta(b)pyrrole-2-carboxylic acid | Ramipril | Ramiprilum	HDACQVRGBOVJII-JBDAPHQKSA-N	5362129	O=C(N1[C@@H]2[C@H](C[C@H]1C(=O)O)CCC2)[C@@H](N[C@@H](CCc1ccccc1)C(=O)OCC)C
62	74	DB00179	APRD01084 | DB05900	Masoprocol	27686-84-6	7BO8G1BYQU	erythro-nordihydroguaiaretic acid | masoprocol | Masoprocolum | meso-1 4-bis(3 4-dihydroxyphenyl)-2 3-dimethylbutane | meso-2 3-bis(3 4-dihydroxyphenylmethyl)butane | meso-4-[4-(3 4-dihydroxyphenyl)-2 3-dimethylbutyl]benzene-1 2-diol | meso-4 4'-(2 3-dimethyl-1 4-butanediyl)bis(pyrocatechol) | meso-4 4'-(2 3-dimethyltetramethylene)dipyrocatechol | meso-NDGA | meso-nordihydroguaiaretic acid | meso…	HCZKYJDFEPMADG-TXEJJXNPSA-N	71398	Oc1cc(C[C@@H]([C@@H](Cc2cc(O)c(O)cc2)C)C)ccc1O
63	75	DB00180	APRD00976	Flunisolide	3385-03-03	78M02AA8KF	Flunisolida | Flunisolide | Flunisolide anhydrous | Flunisolidum	XSFJVAJPIHIPKU-XWCQMRHXSA-N	82153	[C@]12(C(=CC(=O)C=C1)[C@H](C[C@@H]1[C@@H]2[C@H](C[C@]2([C@H]1C[C@@H]1[C@]2(OC(O1)(C)C)C(=O)CO)C)O)F)C
64	76	DB00181	APRD00551	Baclofen	1134-47-0	H789N3FKE8	(+-)-Baclofen | 4-Amino-3-(4-chlorophenyl)butyric acid | Baclofen | Baclof?ne | Baclofeno | Baclofenum | beta-(4-Chlorophenyl)gaba | beta-(Aminomethyl)-4-chlorobenzenepropanoic acid | beta-(Aminomethyl)-p-chlorohydrocinnamic acid | beta-(p-Chlorophenyl)-gamma-aminobutyric acid | DL-4-Amino-3-p-chlorophenylbutanoic acid | DL-Baclofen | gamma-Amino-beta-(p-chlorophenyl)butyric acid	KPYSYYIEGFHWSV-UHFFFAOYSA-N	2284	Clc1ccc(C(CC(=O)O)CN)cc1
65	77	DB00182	APRD00480	Amphetamine	300-62-9	CK833KGX7E	(+-)-alpha-Methylphenylethylamine | 1-phenyl-2-aminopropane | alpha-Methylbenzeneethaneamine | Amfetamina | Amfetamine | Amfetaminum | Amphetamine | beta-Aminopropylbenzene | beta-Phenylisopropylamin | Desoxynorephedrine | rac-(2R)-1-phenylpropan-2-amine | rac-amphetamine | ?-methylbenzeneethaneamine | ?-methylphenethylamine | ?-aminopropylbenzene | ?-phenylisopropylamine	KWTSXDURSIMDCE-UHFFFAOYSA-N	3007	c1(ccccc1)CC(C)N
66	79	DB00184	APRD00200 | DB09463 | DB11303 | EXPT02315	Nicotine	54-11-5	6M3C89ZY6R	(?)-nicotine | (S)-(?)-nicotine | (S)-3-(1-methylpyrrolidin-2-yl)pyridine | (S)-3-(N-methylpyrrolidin-2-yl)pyridine | (S)-Nicotine | 3-(2-(N-methylpyrrolidinyl))pyridine | 3-(N-methylpyrollidino)pyridine | L(?)-nicotine | Nicotina | Nicotine betadex | Nicotine polacrilex | Nikotin | Nikotyna	SNICXCGAKADSCV-JTQLQIEISA-N	89594	N1([C@H](c2cnccc2)CCC1)C
67	80	DB00185	APRD00224	Cevimeline	107233-08-9	K9V0CDQ56E	2-Methyspiro(1 3-oxathiolane-5 3)quinuclidine | Cevimelina | Cévim?line | Cevimeline | Cevimelinum	WUTYZMFRCNBCHQ-LHIURRSHSA-N	25137844	C12CCN(C[C@]32CSC(O3)C)CC1
68	81	DB00186	APRD00116	Lorazepam	846-49-1	O26FZP769L	Loracepam | Lorazepam | o-Chlorooxazepam | o-Chloroxazepam	DIWRORZWFLOCLC-UHFFFAOYSA-N	3958	Clc1cc2C(=NC(O)C(=O)Nc2cc1)c1c(Cl)cccc1
69	82	DB00187	APRD00954	Esmolol	81147-92-4	MDY902UXSR	(±)-esmolol | (±)-methyl p-(2-hydroxy-3-(isopropylamino)propoxy)hydrocinnamate | 3-[4-(2-Hydroxy-3-isopropylamino-propoxy)-phenyl]-propionic acid methyl ester | Esmolol | Methyl 4-(2-hydroxy-3-((1-methylethyl)amino)propoxy)benzenepropanoate | methyl p-(2-hydroxy-3-(isopropylamino)propoxy)hydrocinnamate	AQNDDEOPVVGCPG-UHFFFAOYSA-N	59768	O(CC(O)CNC(C)C)c1ccc(CCC(=O)OC)cc1
70	83	DB00188	APRD00828 | DB07475	Bortezomib	179324-69-7	69G8BD63PP	[(1R)-3-methyl-1-({(2S)-3-phenyl-2-[(pyrazin-2-ylcarbonyl)amino]propanoyl}amino)butyl]boronic acid | Bortezomib | N-[(1R)-1-(DIHYDROXYBORYL)-3-methylbutyl]-N-(pyrazin-2-ylcarbonyl)-L-phenylalaninamide	GXJABQQUPOEUTA-RDJZCZTQSA-N	387447	c1(nccnc1)C(=O)N[C@H](C(=O)N[C@@H](CC(C)C)B(O)O)Cc1ccccc1
71	84	DB00189	APRD00958	Ethchlorvynol	113-18-8	6EIM3851UZ	1-chloro-3-ethyl-1-penten-4-yn-3-ol | 1-Chloro-3-ethyl-pent-1-en-4-yn-3-ol | 3-(beta-chlorovinyl)-1-pentyn-3-ol | 3-(?-chlorovinyl)-1-pentyn-3-ol | etclorvinol | Ethchlorvynol | ethyl ?-chlorovinyl ethynyl carbinol | ?-chlorovinyl ethyl ethynyl carbinol	ZEHYJZXQEQOSON-AATRIKPKSA-N	5281077	C(C(C=CCl)(C#C)O)C
72	85	DB00190	APRD00160	Carbidopa	28860-95-9	KR87B45RGH	(-)-L-alpha-Hydrazino-3 4-dihydroxy-alpha-methylhydrocinnamic acid monohydrate | (S)-(?)-carbidopa | (S)-carbidopa | (?S)-?-hydrazino-3 4-dihydroxy-?-methylbenzenepropanoic acid | Carbidopa | Carbidopa (anhydrous) | Carbidopa anhydrous | Carbidopum | L-3-(3 4-dihydroxyphenyl)-2-methyl-2-hydrazinopropionic acid | L-?-methyldopahydrazine	TZFNLOMSOLWIDK-JTQLQIEISA-N	34359	c1(ccc(c(c1)O)O)C[C@](C(=O)O)(C)NN
73	86	DB00191	APRD00093	Phentermine	122-09-8	C045TQL4WP	alpha alpha-Dimethylphenethylamine | Fentermina | Phentermine | Phentermine resin | Phenterminum	DHHVAGZRUROJKS-UHFFFAOYSA-N	4771	NC(Cc1ccccc1)(C)C
74	87	DB00192	APRD01032	Indecainide	74517-78-5	3AZF20DM1T	Indecainida | Indecainide | Indecainidum	UCEWGESNIULAGX-UHFFFAOYSA-N	52195	O=C(N)C1(CCCNC(C)C)c2c(c3c1cccc3)cccc2
75	88	DB00193	APRD00028	Tramadol	27203-92-5	0NG5TTM63P	Tramadol | Tramadolum	TVYLLZQTGLZFBW-ZBFHGGJFSA-N	33741	O[C@]1([C@H](CCCC1)CN(C)C)c1cc(OC)ccc1
76	89	DB00194	APRD00333 | EXPT02753	Vidarabine	24356-66-9	3XQD2MEW34	9-beta-D-arabinofuranosyl-9H-purin-6-amine | 9-beta-D-arabinofuranosyl-adenine | 9-beta-D-Arabinofuranosyladenine | 9-?-D-arabinofuranosyl-9H-purin-6-amine | 9-?-D-arabinofuranosyladenine | Spongoadenosine | Vidarabine | Vidarabinum	OIRDTQYFTABQOQ-UHTZMRCNSA-N	21704	O1[C@@H](n2c3ncnc(N)c3nc2)[C@@H](O)[C@H](O)[C@H]1CO
77	90	DB00195	APRD00245	Betaxolol	63659-18-7	O0ZR1R6RZ2	1-(4-(2-(cyclopropylmethoxy)ethyl)phenoxy)-3-((1-methylethyl)amino)-2-propanol | 1-(isopropylamino)-3-[p-(cyclopropylmethoxyethyl)phenoxy]-2-propanol | Betaxolol | Bétaxolol | Betaxololum	NWIUTZDMDHAVTP-UHFFFAOYSA-N	2369	C1CC1COCCc1ccc(OCC(CNC(C)C)O)cc1
78	91	DB00196	APRD00327	Fluconazole	86386-73-4	8VZV102JFY	Diflucan | Difluconazole | Fluconazol | Fluconazole | Fluconazolum | Triflucan	RFHAOTPXVQNOHP-UHFFFAOYSA-N	3365	Fc1c(C(O)(Cn2ncnc2)Cn2ncnc2)ccc(F)c1
79	92	DB00197	APRD00488	Troglitazone	97322-87-7	I66ZZ0ZN0E	troglitazona	GXPHKUHSUJUWKP-UHFFFAOYSA-N	5591	S1C(Cc2ccc(OCC3(Oc4c(CC3)c(c(O)c(c4C)C)C)C)cc2)C(=O)NC1=O
80	93	DB00198	APRD01148	Oseltamivir	196618-13-0	20O93L6F9H	(?)-oseltamivir | 1-Cyclohexene-1-carboxylic acid 4-(acetylamino)-5-amino-3-(1-ethylpropoxy)- ethyl ester (3R-(3alpha 4beta 5alpha))- | Ethyl (3R 4R 5S)-4-acetamido-5-amino-3-(1-ethylpropoxy)-1-cyclohexene-1-carboxylate | Oseltamivir | Oséltamivir | Oseltamivirum	VSZGPKBBMSAYNT-RRFJBIMHSA-N	65028	O([C@H]1[C@H](NC(=O)C)[C@@H](N)CC(=C1)C(=O)OCC)C(CC)CC
81	96	DB00201	APRD00673	Caffeine	58-08-2	3G6A5W338E	1-methyltheobromine | 1 3 7-trimethyl-2 6-dioxopurine | 1 3 7-trimethylpurine-2 6-dione | 1 3 7-trimethylxanthine | 3 7-Dihydro-1 3 7-trimethyl-1H-purin-2 6-dion | 7-methyltheophylline | Anhydrous caffeine | Cafeína | Caféine | Caffeinum | Coffein | Coffeinum | Guaranine | Koffein | Mateína | Methyltheobromine | Teína | Thein | Theine	RYYVLZVUVIJVGH-UHFFFAOYSA-N	2519	O=c1n(c(=O)n(c2ncn(c12)C)C)C
82	97	DB00202	APRD00159	Succinylcholine	306-40-1	J2R869A8YF	2 2'-[(1 4-dioxobutane-1 4-diyl)bis(oxy)]bis(N N N-trimethylethanaminium) | Dicholine succinate | Succinocholine | Succinoylcholine | Succinylbischoline | Succinyldicholine | Suxamethonium	AXOIZCJOOAYSMI-UHFFFAOYSA-N	5314	O(CC[N+](C)(C)C)C(=O)CCC(=O)OCC[N+](C)(C)C
83	98	DB00203	APRD00556	Sildenafil	139755-83-2	3M7OB98Y7H	1-((3-(4 7-Dihydro-1-methyl-7-oxo-3-propyl-1H-pyrazolo(4 3-d)pyrimidin-5-yl)-4-ethoxyphenyl)sulfonyl)-4-methylpiperazine | Sildenafil | Sildenafilo	BNRNXUUZRGQAQC-UHFFFAOYSA-N	5212	S(=O)(=O)(N1CCN(CC1)C)c1cc(c2[nH]c3c(nn(c3c(=O)n2)C)CCC)c(OCC)cc1
84	99	DB00204	APRD00367	Dofetilide	115256-11-6	R4Z9X1N2ND	beta-((p-Methanesulfonamidophenethyl)methylamino)methanesulfono-p-phenetidide | Dofetilida | Dofetilide | Dofetilidum	IXTMWRCNAAVVAI-UHFFFAOYSA-N	71329	S(=O)(=O)(Nc1ccc(CCN(CCOc2ccc(NS(=O)(=O)C)cc2)C)cc1)C
85	100	DB00205	APRD00599	Pyrimethamine	58-14-0	Z3614QOX8W	2 4-Diamino-5-(4-chlorophenyl)-6-ethylpyrimidine | 2 4-Diamino-5-(P-chlorophenyl)-6-ethylpyrimidine | 2 4-Diamino-5-chlorophenyl-6-ethylpyrimidine | 5-(4-Chlorophenyl)-6-ethyl-2 4-diaminopyrimidine | 5-(4-Chlorophenyl)-6-ethyl-2 4-pyrimidinediamine | 5-(4'-Chlorophenyl)-2 4-diamino-6-ethylpyrimidine | CD | Chloridine | Chloridyn | Diaminopyritamin | Ethylpyrimidine | Pirimetamina | Primethamine |…	WKSAUQYGYAYLPV-UHFFFAOYSA-N	4993	Clc1ccc(c2c(nc(nc2N)N)CC)cc1
86	103	DB00208	APRD01257	Ticlopidine	55142-85-3	OM90ZUW7M1	Ticlopidina | Ticlopidine | Ticlopidinum	PHWBOXQYWZNQIN-UHFFFAOYSA-N	5472	Clc1c(CN2CCc3sccc3C2)cccc1
87	105	DB00210	APRD00780	Adapalene	106685-40-9	1L4806J2QF	6-(3-(1-Adamantyl)-4-methoxyphenyl)-2-naphthoic acid | Adapalene | Adapal?ne | Adapaleno | Adapalenum	LZCDAPDGXCYOEH-UHFFFAOYSA-N	60164	O(c1c(C23CC4CC(C2)CC(C3)C4)cc(cc1)c1cc2c(cc1)cc(cc2)C(=O)O)C
88	106	DB00211	APRD01116	Midodrine	42794-76-3	6YE7PBM15H	(±)-2-amino-N-(?-hydroxy-2 5-dimethoxyphenethyl)acetamide | 1-(2' 5'-Dimethoxyphenyl)-2-glycinamidoethanol | 2-Amino-N-(2 5-dimethoxy-beta-hydroxyphenethyl)acetamide | DL-N1-(beta-Hydroxy-2 5-dimethoxyphenethyl)glycinamid | Midodrin | Midodrina | Midodrine | Midodrinum	PTKSEFOSCHHMPD-UHFFFAOYSA-N	4195	OC(c1c(OC)ccc(OC)c1)CNC(=O)CN
89	108	DB00213	APRD00073	Pantoprazole	102625-70-7	D8TST4O562	Pantoprazol | Pantoprazole | Pantoprazolum	IQPSEEYGBUAQFF-UHFFFAOYSA-N	4679	S(=O)(c1[nH]c2c(n1)ccc(OC(F)F)c2)Cc1nccc(OC)c1OC
90	109	DB00214	APRD00217 | APRD00295	Torasemide	56211-40-6	W31X2H97FB	1-Isopropyl-3-((4-m-toluidino-3-pyridyl)sulfonyl)urea | N-(((1-Methylethyl)amino)carbonyl)-4-((3-methylphenyl)amino)-3-pyridinesulfonamide | Torasemida | Torasemide | Torasémide | Torasemidum | Torsemide	NGBFQHCMQULJNZ-UHFFFAOYSA-N	41781	S(=O)(=O)(NC(=O)NC(C)C)c1c(Nc2cc(ccc2)C)ccnc1
91	110	DB00215	APRD00147	Citalopram	59729-33-8	0DHU5B8D6V	Citalopram | Citalopramum | Nitalapram	WSEQXVZVJXJVFP-UHFFFAOYSA-N	2771	Fc1ccc(C2(OCc3c2ccc(c3)C#N)CCCN(C)C)cc1
92	111	DB00216	APRD00945	Eletriptan	143322-58-1	22QOO9B8KI	Eletriptan | élétriptan | Eletriptán | Eletriptanum	PWVXXGRKLHYWKM-LJQANCHMSA-N	77993	c1ccccc1S(=O)(=O)CCc1cc2c(cc1)[nH]cc2C[C@@H]1N(CCC1)C
93	112	DB00217	APRD00825	Bethanidine	55-73-2	W8S3YM7AUU	Betanidina | Betanidine | Bétanidine | Betanidinum | Bethanidine | N N'-dimethyl-N''-(phenylmethyl)-guanidine	NIVZHWNOUVJHKV-UHFFFAOYSA-N	2368	N(Cc1ccccc1)/C(=N/C)/NC
94	113	DB00218	APRD00281	Moxifloxacin	151096-09-2	U188XYD42P	1-Cyclopropyl-6-fluoro-1 4-dihydro-8-methoxy-7-((4as 7as)-octahydro-6H-pyrrolo(3 4-b)pyridin-6-yl)-4-oxo-3-quinolinecarboxylic acid | Moxifloxacin | Moxifloxacino	FABPRXSRWADJSP-MEDUHNTESA-N	152946	Fc1c(N2C[C@H]3[C@H](NCCC3)C2)c(OC)c2n(C3CC3)cc(c(=O)c2c1)C(=O)O
95	114	DB00219	APRD00189	Oxyphenonium	14214-84-7	D2G5508Y7I	Oxyphenonium cation | Oxyphenonium ion	GFRUPHOKLBPHTQ-UHFFFAOYSA-N	5749	OC(C1CCCCC1)(c1ccccc1)C(=O)OCC[N+](CC)(CC)C
96	116	DB00221	APRD00750	Isoetarine	79490-84-9	YV0SN3276Q	Isoetarina | Isoetarinum | Isoetharine	HUYWAWARQUIQLE-UHFFFAOYSA-N	3762	OC(C(NC(C)C)CC)c1cc(O)c(O)cc1
97	118	DB00223	APRD00921	Diflorasone	2557-49-5	T2DHJ9645W	(6? 11? 16?)-6 9-difluoro-11 17 21-trihydroxy-16-methylpregna-1 4-diene-3 20-dione | Diflorasona | Diflorasone | Diflorasonum	WXURHACBFYSXBI-XHIJKXOTSA-N	71415	[C@]12([C@@]3([C@H]([C@H]4[C@@]([C@]([C@H](C4)C)(C(=O)CO)O)(C[C@@H]3O)C)C[C@@H](C1=CC(=O)C=C2)F)F)C
98	121	DB00226	APRD01006	Guanadrel	40580-59-4	765C9332T4	Guanadrel | Guanadrelum	HPBNRIOWIXYZFK-UHFFFAOYSA-N	38521	O1C2(OCC1CN=C(N)N)CCCCC2
99	122	DB00227	APRD00370	Lovastatin	75330-75-5	9LHU78OQFD	(1S 3R 7S 8S 8aR)-1 2 3 7 8 8a-hexahydro-3 7-dimethyl-8-(2-(2R 4R)-(tetrahydro-4-hydroxy-6-oxo-2H-pyran-2-yl)ethyl)-1-naphthalenyl (S)-2-methyl-butyrate | 2? 6?-dimethyl-8alpha-(2-methyl-1-oxobutoxy)-mevinic acid lactone | 6-alpha-methylcompactin | 6alpha-methylcompactin | 6?-methylcompactin | Lovastatin | Lovastatina | Lovastatine | Lovastatinum | Mevinolin	PCZOHLXUXFIOCF-BXMDZJJMSA-N	53232	O([C@@H]1[C@@H]2[C@H]([C@H](C=CC2=C[C@@H](C1)C)C)CC[C@H]1OC(=O)C[C@H](O)C1)C(=O)[C@H](CC)C
100	123	DB00228	APRD00234	Enflurane	13838-16-9	91I69L5AY5	2-chloro-1 1 2-trifluoroethyl difluoromethyl ether | Alyrane | Efrane | Enflurane | Enflurano | Enfluranum | Methylflurether	JPGQOUSTVILISH-UHFFFAOYSA-N	3226	ClC(F)C(F)(F)OC(F)F
101	125	DB00230	APRD01198	Pregabalin	148553-50-8	55JG375S6M	(S)-3-Isobutyl GABA | 3-Isobutyl GABA | Pregabalin | Pregabalina	AYXYPKUFHZROOJ-ZETCQYMHSA-N	5486971	C(C(=O)O)[C@@H](CN)CC(C)C
102	126	DB00231	APRD00676	Temazepam	846-50-4	CHB1QD2QSS	Temazepam	SEQDDYPDSLOBDC-UHFFFAOYSA-N	5391	Clc1cc2c(N(C(=O)C(O)N=C2c2ccccc2)C)cc1
103	127	DB00232	APRD01104	Methyclothiazide	135-07-9	L3H46UAC61	Methyclothiazide	CESYKOGBSMNBPD-UHFFFAOYSA-N	4121	ClCC1N(S(=O)(=O)c2c(N1)cc(Cl)c(S(=O)(=O)N)c2)C
104	128	DB00233	APRD00749 | DB09367 | EXPT00693	Aminosalicylic Acid	65-49-6	5B2658E0N2	4-amino-2-hydroxybenzoic acid | 4-aminosalicylate | 4-aminosalicylic acid | p-aminosalicylic acid | para-amino salicylic acid | para-aminosalicylic acid | PAS	WUBBRNOQWQTFEX-UHFFFAOYSA-N	4649	Oc1c(ccc(N)c1)C(=O)O
105	129	DB00234	APRD00198	Reboxetine	71620-89-8	947S0YZ36I	Reboxetina	CBQGYUDMJHNJBX-RTBURBONSA-N	127151	CCOc1ccccc1O[C@H](c1ccccc1)[C@H]1CNCCO1
106	130	DB00235	APRD00010	Milrinone	78415-72-2	JU9YAX04C7	1 6-Dihydro-2-methyl-6-oxo(3 4'-bipyridine)-5-carbonitrile | Milrinona | Milrinone | Milrinonum	PZRHRDRVRGEVNW-UHFFFAOYSA-N	4197	O=c1[nH]c(c(c2ccncc2)cc1C#N)C
107	131	DB00236	APRD00693	Pipobroman	54-91-1	6Q99RDT97R	1 4-bis(3-bromopropionyl)piperazine | N N-bis-(3-bromopropionyl)-piperazine | Pipobroman | Pipobromanum	NJBFOOCLYDNZJN-UHFFFAOYSA-N	4842	BrCCC(=O)N1CCN(CC1)C(=O)CCBr
108	132	DB00237	APRD00752	Butabarbital	125-40-6	P0078O25A9	5-ethyl-5-(1-methylpropyl)-2 4 6(1H 3H 5H)-pyrimidinetrione | 5-ethyl-5-(1-methylpropyl)barbituric acid | 5-sec-butyl-5-ethyl-2 4 6(1H 3H 5H)-pyrimidinetrione | 5-sec-butyl-5-ethylbarbituric acid | 5-sec-butyl-5-ethylpyrimidine-2 4 6(1H 3H 5H)-trione | Butabarbital | Secbutabarbital | Secbutabarbitale | Secbutabarbitalum	ZRIHAIZYIMGOAB-UHFFFAOYSA-N	2479	O=C1NC(=O)NC(=O)C1(C(CC)C)CC
109	133	DB00238	APRD00705 | DB08311	Nevirapine	129618-40-2	99DK7FVK1H	11-cyclopropyl-5 11-dihydro-4-methyl-6H-dipyrido(3 2-b:2' 3'-e)(1 4)diazepin-6-one | NEV | Nevirapina | Nevirapine | Nevirapine anhydrous | Nevirapine anhydrous | NVP	NQDJXKOVJZTUJA-UHFFFAOYSA-N	4463	O=c1[nH]c2c(n(C3CC3)c3ncccc13)nccc2C
110	134	DB00239	APRD01154	Oxiconazole	64211-45-6	C668Q9I33J	2' 4'-Dichloro-2-imidazol-1-ylacetophenone (Z)-[O-(2 4-dichlorobenzyl)oxime] | Oxiconazol | Oxiconazole | Oxiconazolum	QRJJEGAJXVEBNE-HKOYGPOVSA-N	5353853	c1(ccc(cc1Cl)Cl)CO/N=C(/c1c(cc(cc1)Cl)Cl)\Cn1cncc1
111	135	DB00240	APRD00783	Alclometasone	67452-97-5	136H45TB7B	(7alpha 11beta 16alpha)-7-chloro-11 17 21-trihydroxy-16-methylpregna-1 4-diene-3 20-dione | 7?-Chloro-16?-methylprednisolone | Alclometasone	FJXOGVLKCZQRDN-PHCHRAKRSA-N	5311000	C1=C[C@]2(C(=CC1=O)C[C@H]([C@@H]1[C@@H]2[C@H](C[C@]2([C@H]1C[C@H]([C@@]2(C(=O)CO)O)C)C)O)Cl)C
112	136	DB00241	APRD00266	Butalbital	77-26-9	KHS0AZ4JVK	5-(2-methylpropyl)-5-prop-2-enyl-1 3-diazinane-2 4 6-trione | 5-allyl-5-(2-methylpropyl)barbituric acid | 5-allyl-5-(2'-methyl-n-propyl) barbituric acid | 5-allyl-5-isobutyl-2 4 6(1H 3H 5H)-pyrimidinetrione | 5-Allyl-5-isobutyl-pyrimidine-2 4 6-trione | 5-allyl-5-isobutylbarbituric acid | 5-isobutyl-5-allylbarbituric acid | Allylbarbital | Allylbarbitone | Allylbarbituric acid | Butalbarbital | B…	UZVHFVZFNXBMQJ-UHFFFAOYSA-N	2481	O=C1NC(=O)NC(=O)C1(CC(C)C)CC=C
113	137	DB00242	APRD00260	Cladribine	4291-63-8	47M74X9YT5	(2R 3S 5R)-5-(6-amino-2-chloropurin-9-yl)-2-(hydroxymethyl)oxolan-3-ol | 2-CdA | 2-Chloro-2'-deoxy-beta-adenosine | 2-Chloro-2'-deoxyadenosine | 2-chloro-6-amino-9-(2-deoxy-?-D-erythro-pentofuranosyl)purine | 2-chloro-deoxyadenosine | 2-Chlorodeoxyadenosine | 2ClAdo | Cladribina | Cladribine | Cladribinum | CldAdo	PTOAARAWEBMLNO-KVQBGUIXSA-N	20279	Clc1nc2n([C@@H]3O[C@@H]([C@@H](O)C3)CO)cnc2c(n1)N
114	138	DB00243	APRD01300	Ranolazine	95635-55-5	A6IEZ5M406	Ranolazina | Ranolazine	XKLMZUWKNUAPSZ-UHFFFAOYSA-N	56959	OC(CN1CCN(CC1)CC(=O)Nc1c(cccc1C)C)COc1c(OC)cccc1
115	139	DB00244	APRD01098 | DB05376 | DB06396	Mesalazine	89-57-6	4Q81I59GXC	3-carboxy-4-hydroxyaniline | 5-aminosalicylic acid | 5-ASA | m-Aminosalicylic acid | Mesalamine | Mesalazina | Mésalazine | Mesalazine | Mesalazinum | p-Aminosalicylsaeure	KBOPZPXVLCULAV-UHFFFAOYSA-N	4075	Oc1c(cc(N)cc1)C(=O)O
116	141	DB00246	APRD00540	Ziprasidone	146939-27-7	6UKA5VEJ6X	Ziprasidona | Ziprasidone | Ziprasidonum	MVWVFYHBGMAFLY-UHFFFAOYSA-N	60854	Clc1c(CCN2CCN(CC2)c2nsc3c2cccc3)cc2c(NC(=O)C2)c1
117	142	DB00247	APRD00463	Methysergide	361-37-5	XZA9HY6Z98	(+)-9 10-Didehydro-N-(1-(hydroxymethyl)propyl)-1 6-dimethylergoline-8?-carboxamide | (+)-N-(1-(Hydroxymethyl)propyl)-1-methyl-D-lysergamide | 1-Methyl-D-lysergic acid butanolamide | 1-Methyl-dextro-lysergic acid (+)-1-hydroxy-2-butylamide | 1-Methyllysergic acid butanolamide | 1-Methylmethylergonovine | 9 10-Didehydro-N-(1-(hydroxymethyl)propyl)-1 6-dimethylergoline-8-carboxamide | Méthysergide |…	KPJZHOPZRAFDTN-NQUBZZJWSA-N	6540428	c1ccc2c3c1C1=C[C@H](CN([C@@H]1Cc3cn2C)C)C(=O)NC(CC)CO
118	143	DB00248	APRD00836	Cabergoline	81409-90-7	LL60K9J05T	(8R)-6-allyl-N-[3-(dimethylamino)propyl]-N-(ethylcarbamoyl)ergoline-8-carboxamide | (8?)-N-[3-(dimethylamino)propyl]-N-[(ethylamino)carbonyl]-6-(2-propenyl)-ergoline-8-carboxamide | 1-((6-allylergolin-8?-yl)carbonyl)-1-(3-(dimethylamino)propyl)-3-ethylurea | 1-[(6-allylergoline-8?-yl)carbonyl]-1-[3-(dimethylamino)propyl]-3-ethylurea | 1-ethyl-3-(3'-dimethylamionpropyl)-2-(6'-allylergoline-8'?-car…	KORNTPPJEAJQIU-KJXAQDMKSA-N	54746	O=C(N(CCCN(C)C)C(=O)NCC)[C@@H]1C[C@H]2[C@H](N(C1)CC=C)Cc1c3c2cccc3[nH]c1
119	144	DB00249	APRD00504 | DB03778 | EXPT01835	Idoxuridine	54-42-2	LGP81V5245	(+)-5-Iodo-2'-deoxyuridine | 1-(2-Deoxy-beta-D-ribofuranosyl)-5-iodouracil | 1-beta-D-2'-Deoxyribofuranosyl-5-iodouracil | 1beta-D-2'-Deoxyribofuranosyl-5-iodouracil | 2'-Deoxy-5-iodouridine | 5-iodo-2'-deoxyuridine | 5-Iododeoxyuridine | 5-Iodouracil deoxyriboside | Idoxuridin | Idoxuridina | Idoxuridine | Idoxuridinum | IdU | Iododeoxyridine | Iodoxuridine | Joddeoxiuridin	XQFRJNBWHJMXHO-RRKCRQDMSA-N	5905	[C@@H]1(n2c(=O)[nH]c(=O)c(c2)I)O[C@@H]([C@H](C1)O)CO
120	145	DB00250	APRD00345	Dapsone	80-08-0	8W5C518302	1 1'-sulfonylbis(4-aminobenzene) | 1 1'-Sulfonylbis[4-aminobenzene] | 4-(4-amino-benzenesulfonyl)-phenylamine | 4-(4-aminophenylsulfonyl)aniline | 4-(4-aminophenylsulfonyl)benzenamine | 4-aminophenyl sulfone | 4 4'-dapsone | 4 4'-diaminodiphenyl sulfone | 4 4'-Diaminodiphenyl sulphone | 4 4'-Diaminodiphenylsulfone | 4 4'-sulfonylbisaniline | 4 4'-Sulfonylbisbenzenamine | 4 4'-Sulfonylbisbenzeneam…	MQJKPEGWNLWLTK-UHFFFAOYSA-N	2955	S(=O)(=O)(c1ccc(N)cc1)c1ccc(N)cc1
121	146	DB00251	APRD00659	Terconazole	67915-31-5	0KJ2VE664U	Terconazole	BLSQLHNBWJLIBQ-OZXSUGGESA-N	441383	Clc1c([C@@]2(O[C@H](CO2)COc2ccc(N3CCN(CC3)C(C)C)cc2)Cn2ncnc2)ccc(Cl)c1
122	148	DB00253	APRD01091	Medrysone	2668-66-8	D2UFC189XF	11beta-Hydroxy-6alpha-methylpregn-4-ene-3 20-dione | Medrisona | Medrysone | Medrysonum	GZENKSODFLBBHQ-ILSZZQPISA-N	247839	O[C@@H]1[C@H]2[C@H]([C@H]3[C@](C1)([C@H](CC3)C(=O)C)C)C[C@@H](C1=CC(=O)CC[C@]21C)C
123	150	DB00255	APRD00920 | EXPT01164	Diethylstilbestrol	56-53-1	731DCA35BT	(E)-3 4-bis(4-hydroxyphenyl)-3-hexene | (E)-4 4'-(1 2-diethyl-1 2-ethenediyl)bisphenol | 4 4'-dihydroxy-? ?-diethylstilbene | DES | Diethylstilbestrol | Diéthylstilbestrol | Diethylstilbestrolum | Dietilestilbestrol | Stilboestrol | trans-4 4'-(1 2-diethyl-1 2-ethenediyl)bisphenol | trans-Diethylstilbesterol | trans-Diethylstilbestrol | trans-Diethylstilboesterol | ? ?'-diethyl-(E)-4 4'-stilbened…	RGLYKWWBQGJZGM-ISLYRVAYSA-N	448537	c1(ccc(cc1)O)/C(=C(\CC)/c1ccc(cc1)O)/CC
124	152	DB00257	APRD00244	Clotrimazole	23593-75-1	G07GZ97H65	1-((2-Chlorophenyl)diphenylmethyl)-1H-imidazole | 1-(o-Chloro-? ?-diphenylbenzyl)imidazole | 1-(o-Chlorotrityl)imidazole | 1-(?-(2-Chlorophenyl)benzhydryl)imidazole | Clotrimazol | Clotrimazole | Clotrimazolum	VNFPBHJOKIVQEB-UHFFFAOYSA-N	2812	Clc1c(C(n2ccnc2)(c2ccccc2)c2ccccc2)cccc1
125	154	DB00259	APRD00438	Sulfanilamide	63-74-1	21240MF57M	4-aminobenzene sulfonic acid amide | 4-azanylbenzenesulfonamide | p-aminobenzenesulfamide | p-aminobenzenesulfonamide | para-aminobenzenesulfonamide | Prontosil album | SA | Streptocide | Sulfamine | Sulfanilamida | Sulfanilamide | Sulfanilamidum | Sulphanilamide	FDDDEECHVMSUSB-UHFFFAOYSA-N	5333	S(=O)(=O)(N)c1ccc(N)cc1
126	155	DB00260	APRD00894 | DB03123	Cycloserine	68-41-7	95IK5KI84Z	(+)-4-amino-3-isoxazolidinone | (+)-cycloserine | alpha-Cycloserine | Cicloserina | cyclo-D-Serine | Cyclosérine | Cycloserine | Cycloserinum | D-(+)-cycloserine | D-4-amino-3-isoxazolidinone | D-4-amino-3-isoxazolidone | D-Cycloserine | DCS | Orientomycin | ?-Cycloserine	DYDCUQKUCUHJBH-UWTATZPHSA-N	6234	O1C[C@@H](N)C(=O)N1
127	156	DB00261	APRD00798	Anagrelide	68475-42-3	K9X45X0051	Anagrelida | Anagrelide | Anagrelidum	OTBXOEAOVRKTNQ-UHFFFAOYSA-N	2182	C12=Nc3c(CN1CC(=O)N2)c(c(cc3)Cl)Cl
128	157	DB00262	APRD00006	Carmustine	154-93-8	U68WG3173Y	BCNU | bis-chloroethylnitrosourea | Bischloroethyl nitrosourea | Carmustina | Carmustine | Carmustinum | N N'-Bis(2-chloroethyl)-N-nitrosourea	DLGOEMSEDOSKAD-UHFFFAOYSA-N	2578	ClCCN(N=O)C(=O)NCCCl
129	158	DB00263	APRD00595	Sulfisoxazole	127-69-5	740T4C525W	3 4-Dimethyl-5-sulfanilamidoisoxazole | 3 4-Dimethyl-5-sulfonamidoisoxazole | 3 4-Dimethyl-5-sulphanilamidoisoxazole | 3 4-Dimethyl-5-sulphonamidoisoxazole | 3 4-Dimethylisoxazole-5-sulfanilamide | 3 4-Dimethylisoxazole-5-sulphanilamide | 4-Amino-N-(3 4-dimethyl-5-isoxazolyl)benzenesulfonamide | 4-Amino-N-(3 4-dimethyl-5-isoxazolyl)benzenesulphonamide | 5-(4-Aminophenylsulfonamido)-3 4-dimethylis…	NHUHCSRWZMLRLA-UHFFFAOYSA-N	5344	S(=O)(=O)(Nc1onc(c1C)C)c1ccc(N)cc1
130	159	DB00264	APRD00208	Metoprolol	51384-51-1	GEB06NHM23	(RS)-Metoprolol | 1-(isopropylamino)-3-[4-(2-methoxyethyl)phenoxy]propan-2-ol | DL-metoprolol | Metoprolol	IUBSYMUCCVWXPE-UHFFFAOYSA-N	4171	O(CC(O)CNC(C)C)c1ccc(CCOC)cc1
131	160	DB00265	APRD00211	Crotamiton	483-63-6	2EEH27851Y	Crotamiton	DNTGGZPQPQTDQF-XBXARRHUSA-N	688020	O=C(N(c1c(cccc1)C)CC)C=CC
132	161	DB00266	APRD00761	Dicoumarol	66-76-2	7QID3E7BG7	3 3'-methylen-bis(4-hydroxy-cumarin) | 3 3'-methylene-bis(4-hydroxycoumarine) | 3 3'-methylenebis(4-hydroxy-1 2-benzopyrone) | 3 3'-methylenebis(4-hydroxy-2H-1-benzopyran-2-one) | 3 3'-methylenebis(4-hydroxycoumarin) | bis-3 3'-(4-hydroxycoumarinyl)methane | bis-hydroxycoumarin | bis(4-hydroxycoumarin-3-yl)methane | di-(4-hydroxy-3-coumarinyl)methane | Dicoumarol | Dicoumarolum | Dicumarol	DOBMPNYZJYQDGZ-UHFFFAOYSA-N	54676038	c1(c(c2c(oc1=O)cccc2)O)Cc1c(c2c(oc1=O)cccc2)O
133	163	DB00268	APRD00302	Ropinirole	91374-21-9	030PYR8953	Ropinirol | Ropinirole | Ropinirolum	UHSKFQJFRQCDBE-UHFFFAOYSA-N	5095	O=C1Nc2c(c(CCN(CCC)CCC)ccc2)C1
134	164	DB00269	APRD00715	Chlorotrianisene	569-57-3	6V5034L121	Chloortrianisestrol | Chlorestrolo | Chlorotrianisene | Chlorotrianisenum | Chlorotrianisine | Chlorotrianizen | Chlortrianisen | Chlortrianisestrol | Chlortrianisoestrolum | Chlortrianizen | Clorotrianiseno	BFPSDSIWYFKGBC-UHFFFAOYSA-N	11289	ClC(=C(c1ccc(OC)cc1)c1ccc(OC)cc1)c1ccc(OC)cc1
135	165	DB00270	APRD00298	Isradipine	75695-93-1	YO1UK1S598	Isradipine | Isradipino | Isradipinum	HMJIYCCIJYRONP-UHFFFAOYSA-N	3784	O(C(=O)C1=C(NC(=C(C1c1c2nonc2ccc1)C(=O)OC)C)C)C(C)C
136	166	DB00271	APRD00913	Diatrizoate	117-96-4	5UVC90J1LK	2 4 6-Triiodo-3 5-diacetamidobenzoic acid | 3 5-Bis(acetylamino)-2 4 6-triiodobenzoic acid | 3 5-diacetamido-2 4 6-triiodobenzoic acid | Acide amidotrizoique | Acidum amidotrizoicum | Acidum diacetylaminotrijodbenzoicum | Amidotrizoate | Amidotrizoic Acid | Amidotrizoic acid (anhydrous) | Diatrizoesaure | Diatrizoic acid | Diatrizoic acid (anhydrous) | Methalamic acid | Triombrin | Urografin acid…	YVPYQUNUQOZFHG-UHFFFAOYSA-N	2140	Ic1c(NC(=O)C)c(I)c(c(I)c1NC(=O)C)C(=O)O
137	167	DB00272	APRD00714	Betazole	105-20-4	1C065P542O	1H-pyrazole-3-ethanamine | 2-(1H-pyrazol-5-yl)ethanamine | 2-(3-pyrazolyl)ethylamine | 3-(2-aminoethyl)pyrazole | 3-(beta-aminoethyl)pyrazole | 3-(?-aminoethyl)pyrazole | Ametazole | Betazol | Betazole | Betazolum	JXDFEQONERDKSS-UHFFFAOYSA-N	7741	[nH]1nccc1CCN
138	168	DB00273	APRD00237	Topiramate	97240-79-4	0H73WJJ391	2 3:4 5-bis-O-(1-methylethylidene)-?-D-fructopyranose sulfamate | 2 3:4 5-di-O-isopropylidene-?-D-fructopyranose sulfamate | Tipiramate | Tipiramato | Topiramate | Topiramato | Topiramatum | TPM	KJADKKWYZYXHBB-XBWDGYHZSA-N	5284627	S(=O)(=O)(OC[C@]12OC[C@H]3OC(O[C@H]3[C@@H]2OC(O1)(C)C)(C)C)N
139	170	DB00275	APRD00223	Olmesartan	144689-24-7	8W1IQP3U10	4-(1-hydroxy-1-methylethyl)-2-propyl-1-{[2'-(1H-tetrazol-5-yl)biphenyl-4-yl]methyl}-1H-imidazole-5-carboxylic acid | 4-(hydroxy-1-methylethyl)-2-propyl-1-{[2'-(1H-tetrazol-5-yl)-1 1'-biphenyl-4-yl]methyl}-1H-imidazole-5-carboxylic acid | Olmesartan	VTRAEEWXHOVJFV-UHFFFAOYSA-N	158781	c1c(c2c(c3[nH]nnn3)cccc2)ccc(c1)Cn1c(nc(c1C(=O)O)C(C)(C)O)CCC
140	171	DB00276	APRD00064	Amsacrine	51264-14-3	00DPD30SOY	4'-(9-Acridinylamino)-3'-methoxymethanesulfonanilide | 4'-(9-Acridinylamino)methanesulfon-m-anisidide | 4'-(9-Acridinylamino)methanesulfon-meta-anisidide | 4'-(9-Acridinylamino)methanesulphon-m-anisidide | Acridinyl anisidide | Amsacrina | Amsacrine | Amsacrinum | m-AMSA | mAMSA	XCPGHVQEEXUHNC-UHFFFAOYSA-N	2179	S(=O)(=O)(Nc1cc(OC)c(Nc2c3c(nc4c2cccc4)cccc3)cc1)C
141	172	DB00277	APRD00082 | DB09359	Theophylline	58-55-9	0I55128JYK	1 3-dimethyl-7H-purine-2 6-dione | 1 3-dimethylxanthine | Teofilina | Theophyllin | Theophylline anhydrous | Theophylline anhydrous	ZFXYFBGIUFBOJW-UHFFFAOYSA-N	2153	Cn1c2c(c(=O)n(c1=O)C)[nH]cn2
142	173	DB00278	APRD00105	Argatroban	74863-84-6	OCY3U280Y3	Argatroban | Argatroban anhydrous	KXNPVXPOPUZYGB-IOVMHBDKSA-N	92722	C(=N)(NCCC[C@@H](C(=O)N1CC[C@H](C[C@@H]1C(=O)O)C)NS(=O)(=O)c1cccc2c1NCC(C2)C)N
143	174	DB00279	APRD01074	Liothyronine	6893-02-03	06LU7C9H1V	3 3' 5-triiodo-L-thyronine | 3 5 3'-Triiodo-L-thyronine | 3 5 3'-Triiodothyronine | 4-(4-hydroxy-3-iodophenoxy)-3 5-diiodo-L-phenylalanine | L-3 5 3'-Triiodothyronine | L-T3 | Liothyronine | Liothyroninum | Liotironina | O-(4-hydroxy-3-iodophenyl)-3 5-diiodo-L-tyrosine | T3 | Triiodothyronine	AUYYCJSJGJYCDS-LBPRGKRZSA-N	5920	Ic1cc(C[C@H](N)C(=O)O)cc(I)c1Oc1cc(I)c(O)cc1
144	175	DB00280	APRD00507	Disopyramide	3737-09-05	GFO928U8MQ	Disopiramida | Disopyramide | Disopyramidum	UVTNFZQICZKOEM-UHFFFAOYSA-N	3114	n1ccccc1C(CCN(C(C)C)C(C)C)(C(=O)N)c1ccccc1
145	176	DB00281	APRD00479 | DB05291	Lidocaine	137-58-6	98PI200987	2-(Diethylamino)-2' 6'-acetoxylidide | 2-(Diethylamino)-N-(2 6-dimethylphenyl)acetamide | alpha-diethylamino-2 6-dimethylacetanilide | Lidocaína | Lidocaina | Lidocaine | Lignocaine | ?-diethylamino-2 6-dimethylacetanilide	NNJVILVZKWQKPM-UHFFFAOYSA-N	3676	O=C(Nc1c(cccc1C)C)CN(CC)CC
146	177	DB00282	APRD01161	Pamidronic acid	40391-99-9	OYY3447OMC	Acide pamidronique | Acido pamidronico | Acidum pamidronicum | Pamidronate | Pamidronic acid	WRUUGTRCQOWXEG-UHFFFAOYSA-N	4674	P(=O)(O)(O)C(P(=O)(O)O)(O)CCN
147	178	DB00283	APRD00875	Clemastine	15686-51-8	95QN29S1ID	(+)-(2R)-2-(2-(((R)-p-chloro-?-methyl-?-phenylbenzyl)oxy)ethyl)-1-methylpyrrolidine | (+)-(2R)-2-[2-[[(R)-p-chloro-?-methyl-?-phenylbenzyl]oxy]ethyl]-1-methylpyrrolidine | Clemastina | Clemastine | Clemastinum | Meclastin	YNNUSGIPVFPVBX-NHCUHLMSSA-N	26987	Clc1ccc([C@](OCC[C@@H]2N(CCC2)C)(c2ccccc2)C)cc1
148	179	DB00284	APRD00656	Acarbose	56180-94-0	T58MSI464G	Acarbosa | Acarbose | Acarbosum	CEMXHAPUFJOOSV-XGWNLRGSSA-N	9811704	C[C@@H]1[C@H]([C@@H]([C@H]([C@H](O1)O[C@@H]1[C@@H](CO)O[C@@H]([C@@H]([C@H]1O)O)O[C@H]([C@@H](CO)O)[C@@H]([C@H](C=O)O)O)O)O)N[C@H]1C=C(CO)[C@H]([C@@H]([C@H]1O)O)O
149	180	DB00285	APRD00125	Venlafaxine	93413-69-5	GRZ5RCB1QG	Venlafaxina | Venlafaxine | Venlafaxinum	PNVNVHUZROJLTJ-UHFFFAOYSA-N	5656	OC1(C(CN(C)C)c2ccc(OC)cc2)CCCCC1
150	181	DB00287	APRD01271	Travoprost	157283-68-6	WJ68R08KX9	isopropyl (Z)-7-((1R 2R 3R 5S)-3 5-dihydroxy-2-{(1E 3R)-3-hydroxy-4-[(? ? ?-trifluoro-m-tolyl)oxy]-1-butenyl}cyclopentyl)-5-heptenoate | Travoprost | Travoprostum	MKPLKVHSHYCHOC-AHTXBMBWSA-N	5282226	FC(F)(F)c1cc(OC[C@H](O)/C=C/[C@@H]2[C@H]([C@@H](O)C[C@H]2O)C/C=C\CCCC(=O)OC(C)C)ccc1
151	182	DB00288	APRD00788	Amcinonide	51022-69-6	423W026MA9	Amcinónida | Amcinonide | Amcinonidum | Triamcinolonacetatcyclopentanonid	ILKJAFIWWBXGDU-MOGDOJJUSA-N	443958	C1[C@@H]2[C@]([C@]3(C[C@@H]([C@@]4([C@@]5(C(=CC(=O)C=C5)CC[C@H]4[C@H]13)C)F)O)C)(OC1(O2)CCCC1)C(=O)COC(=O)C
152	183	DB00289	APRD00614	Atomoxetine	83015-26-3	ASW034S0B8	(-)-Tomoxetine | Atomoxetina | Atomoxetine | Tomoxetina | Tomoxetine | Tomoxetinum	VHGCDTVCOLNTBX-QGZVFWFLSA-N	54841	O([C@H](CCNC)c1ccccc1)c1c(cccc1)C
153	185	DB00291	APRD00115	Chlorambucil	305-03-3	18D0SL7309	4-(p-bis(beta-chloroethyl)aminophenyl)butyric acid | 4-(p-bis(?-chloroethyl)aminophenyl)butyric acid | 4-[p-[bis(2-chloroethyl)amino]phenyl]butyric acid | Ambochlorin | Chlorambucil | Chloraminophen | Clorambucilo | gamma-[p-di(2-chloroethyl)aminophenyl]butyric acid | N N-di-2-chloroethyl-gamma-p-aminophenylbutyric acid | N N-di-2-chloroethyl-?-p-aminophenylbutyric acid | Phenylbutyric acid nitro…	JCKYGMPEJWAADB-UHFFFAOYSA-N	2708	ClCCN(c1ccc(CCCC(=O)O)cc1)CCCl
154	186	DB00292	APRD00965	Etomidate	33125-97-2	Z22628B598	(+)-ethyl 1-(?-methylbenzyl)imidazole-5-carboxylate | (+)-etomidate | (R)-(+)-1-(?-methylbenzyl)imidazole-5-carboxylic acid ethyl ester | (R)-1-(1-phenylethyl)-1H-imidazole-5-carboxylic acid ethyl ester | 3-((R)-1-Phenyl-ethyl)-3H-imidazole-4-carboxylic acid ethyl ester | Etomidate | Etomidato | Etomidatum | R-(+)-ethyl 1-(1-phenylethyl)-1H-imidazole-5-carboxylate	NPUKDXXFDDZOKR-LLVKDONJSA-N	667484	c1(n(cnc1)[C@@H](c1ccccc1)C)C(=O)OCC
155	187	DB00293	APRD00430 | EXPT01092	Raltitrexed	112887-68-0	FCB9EGG971	Raltitrexed	IVTVGDXNLFLDRM-HNNXBMFYSA-N	104758	s1c(N(Cc2cc3c([nH]c(nc3=O)C)cc2)C)ccc1C(=O)N[C@@H](CCC(=O)O)C(=O)O
156	188	DB00294	APRD00766	Etonogestrel	54048-10-1	304GTH6RNH	3-Ketodesogestrel | 3-Oxodesogestrel | Etonogestrel | étonogestrel | Etonogestrelum	GCKFUYQCUCGESZ-BPIQYHPVSA-N	6917715	C1C[C@]([C@]2(CC(=C)[C@@H]3[C@@H]4C(=CC(=O)CC4)CC[C@H]3[C@H]12)CC)(C#C)O
157	189	DB00295	APRD00215 | DB05354	Morphine	57-27-2	76I7G6D29C	(?)-morphine | (5alpha 6alpha)-17-methyl-7 8-didehydro-4 5-epoxymorphinan-3 6-diol | (5alpha 6alpha)-didehydro-4 5-epoxy-17-methylmorphinan-3 6-diol | (5R 6S 9R 13S 14R)-4 5-epoxy-N-methyl-7-morphinen-3 6-diol | (5? 6?)-17-methyl-7 8-didehydro-4 5-epoxymorphinan-3 6-diol | (5? 6?)-didehydro-4 5-epoxy-17-methylmorphinan-3 6-diol | (7R 7AS 12bs)-3-methyl-2 3 4 4a 7 7a-hexahydro-1H-4 12-methano[1]be…	BQJCRHHNABKAKU-KBQPJGBKSA-N	5288826	O1[C@@H]2[C@]34[C@H]([C@H](N(CC3)C)Cc3c4c1c(O)cc3)C=C[C@@H]2O
158	190	DB00296	APRD00492	Ropivacaine	84057-95-4	7IO5LYA57N	(S)-(?)-1-propyl-2' 6'-pipecoloxylidide | (S)-ropivacaine | L-N-n-propylpipecolic acid-2 6-xylidide | Ropivacaina | Ropivacaine | Ropivacainum	ZKMNUMMKYBVTFN-HNNXBMFYSA-N	175805	c1(NC(=O)[C@H]2N(CCCC2)CCC)c(cccc1C)C
159	191	DB00297	APRD00247	Bupivacaine	38396-39-3	Y8335394RO	(±)-bupivacaine | (RS)-bupivacaine | 1-Butyl-2' 6'-pipecoloxylidide | 1-Butyl-N-(2 6-dimethylphenyl)-2-piperidinecarboxamide | Bupivacaina | Bupivacaine | Bupivacainum | dl-1-Butyl-2' 6'-pipecoloxylidide | DL-Bupivacaine | racemic bupivacaine	LEBVLXFERQHONN-UHFFFAOYSA-N	2474	O=C(Nc1c(cccc1C)C)C1N(CCCC1)CCCC
160	192	DB00298	APRD00902	Dapiprazole	72822-12-9	5RNZ8GJO7K	5 6 7 8-Tetrahydro-3-(2-(4-(o-tolyl)-1-piperazinyl)ethyl)-s-triazolo(4 3-a)pyridine | Dapiprazol | Dapiprazole | Dapiprazolum	RFWZESUMWJKKRN-UHFFFAOYSA-N	3033538	N1(CCN(CC1)c1c(cccc1)C)CCc1n2CCCCc2nn1
161	193	DB00299	APRD00041 | DB01730	Penciclovir	39809-25-1	359HUE8FJC	9-(4-hydroxy-3-(hydroxymethyl)butyl)guanine | 9-(4-hydroxy-3-hydroxymethylbut-1-yl)-guanine | 9-[2-hydroxy-1-(hydroxymethyl)-ethoxymethyl]guanine | 9-[4-hydroxy-3-(hydroxymethyl)but-1-yl]guanine | PCV | PE2 | Penciclovir | Penciclovirum	JNTOCHDNEULJHD-UHFFFAOYSA-N	4725	OCC(CCn1c2[nH]c(nc(=O)c2nc1)N)CO
162	194	DB00300	APRD01248 | DB13426	Tenofovir disoproxil	201341-05-1	F4YU4LON7I	Bis(POC)PMPA | Tenofovir bis(isopropyloxycarbonyloxymethyl) ester	JFVZFKDSXNQEJW-CQSZACIVSA-N	5481350	CC(C)OC(=O)OCOP(=O)(CO[C@H](C)Cn1cnc2c(N)ncnc12)OCOC(=O)OC(C)C
163	195	DB00301	APRD00609	Flucloxacillin	5250-39-5	43B2M34G2V	(2S 5R 6R)-6-({[3-(2-chloro-6-fluorophenyl)-5-methyl-1 2-oxazol-4-yl]carbonyl}amino)-3 3-dimethyl-7-oxo-4-thia-1-azabicyclo[3.2.0]heptane-2-carboxylic acid | 3-(2-Chloro-6-fluorophenyl)-5-methyl-4-isoxazolylpenicillin | Floxacillin | Flucloxacilina | Flucloxacillin | Flucloxacilline | Flucloxacillinum	UIOFUWFRIANQPC-JKIFEVAISA-N	21319	Clc1c(c2noc(c2C(=O)N[C@H]2[C@H]3SC([C@@H](N3C2=O)C(=O)O)(C)C)C)c(F)ccc1
164	197	DB00303	APRD00952	Ertapenem	153832-46-3	G32F6EID2H	(1R 5S 6S 8R 2'S 4'S)-2-(2-(3-carboxyphenylcarbamoyl)pyrrolidin-4-ylthio)-6-(1-hydroxyethyl)-1-methylcarbapenem-3-carboxylic acid | (4R 5S 6S)-3-((3S 5S)-5-((3-carboxyphenyl)carbamoyl)pyrrolidin-3-ylthio)-6-((R)-1-hydroxyethyl)-4-methyl-7-oxo-1-aza-bicyclo[3.2.0]hept-2-ene-2-carboxylic acid | Ertapenem	JUZNIMUFDBIJCM-ANEDZVCMSA-N	150610	C1(=C([C@@H]([C@H]2N1C(=O)[C@@H]2[C@H](O)C)C)S[C@@H]1CN[C@@H](C1)C(=O)Nc1cccc(c1)C(=O)O)C(=O)O
165	198	DB00304	APRD00762	Desogestrel	54024-22-5	81K9V7M3A3	13-Ethyl-11-methylene-18 19-dinor-17?-pregn-4-en-20-yn-17-ol | Desogestrel | Désogestrel | Desogestrelum	RPLCPCMSCLEKRS-BPIQYHPVSA-N	40973	O[C@@]1([C@@]2([C@H]([C@H]3[C@@H]([C@@H]4C(=CCCC4)CC3)C(=C)C2)CC1)CC)C#C
166	199	DB00305	APRD00284	Mitomycin	50-07-7	50SG953SK6	7-Amino-9alpha-methoxymitosane | Ametycine | Mitamycin | Mitocin-C | Mitomycin | Mitomycin C | MMC	NWIBSHFKIJFRCO-WUDYKRTCSA-N	5746	O([C@@]12N(C[C@@H]3N[C@H]13)C1=C([C@H]2COC(=O)N)C(=O)C(=C(C1=O)C)N)C
167	200	DB00306	APRD01333	Talbutal	115-44-6	4YIR8202AX	(RS)-5-allyl-5-sec-butylpyrimidine-2 4 6(1H 3H 5H)-trione | 5-allyl-5-sec-butylbarbituric acid | sec-Butyl allyl barbituric acid | Talbutal | Talbutale | Talbutalum	BJVVMKUXKQHWJK-UHFFFAOYSA-N	8275	O=C1NC(=O)NC(=O)C1(C(CC)C)CC=C
168	201	DB00307	APRD00114	Bexarotene	153559-49-0	A61RXM4375	4-[1-(3 5 5 8 8-pentamethyltetralin-2-yl)ethenyl]benzoic acid | 4-[1-(5 6 7 8 -Tetrahydro-3 5 5 8 8-pentamethyl-2-naphtalenyl)ethenyl]benzoic acid | Bexaroten | Bexarot?ne | Bexarotene | Bexaroteno | Bexarotenum | p-(1-(5 6 7 8-Tetrahydro-3 5 5 8 8-pentamethyl-2-naphthyl)vinyl)benzoic acid	NAVMQTYZDKMPEU-UHFFFAOYSA-N	82146	OC(=O)c1ccc(C(=C)c2cc3C(CCC(c3cc2C)(C)C)(C)C)cc1
169	202	DB00308	APRD01025	Ibutilide	122647-31-8	2436VX1U9B	Ibutilid | Ibutilida | Ibutilide | Ibutilidum | N-(4-{4-[ethyl(heptyl)amino]-1-hydroxybutyl}phenyl)methanesulfonamide	ALOBUEHUHMBRLE-UHFFFAOYSA-N	60753	c1(ccc(cc1)NS(=O)(=O)C)C(CCCN(CC)CCCCCCC)O
170	204	DB00310	APRD00127	Chlorthalidone	77-36-1	Q0MQD1073Q	1-keto-3-(3'-sulfamyl-4'-chlorophenyl)-3-hydroxyisoindoline | 1-oxo-3-(3-sulfamyl-4-chlorophenyl)-3-hydroxyisoindoline | 2-chloro-5-(1-hydroxy-3-oxo-1-isoindolinyl)benzenesulfonamide | 2-chloro-5-(2 3-dihydro-1-hydroxy-3-oxo-1H-isoindol-1-yl)benzenesulfonamide | 3-(4'-chloro-3'-sulfamoylphenyl)-3-hydroxyphthalimidine | 3-hydroxy-3-(4-chloro-3-sulfamylphenyl)phthalimidine | Chlorphthalidolone | Ch…	JIVPVXMEBJLZRO-UHFFFAOYSA-N	2732	c12c(C(=O)NC2(O)c2cc(c(cc2)Cl)S(=O)(=O)N)cccc1
171	205	DB00311	APRD00732 | DB07727	Ethoxzolamide	452-35-7	Z52H4811WX	6-Ethoxy-1 3-benzothiazole-2-sulfonamide | Ethoxazolamide | Ethoxyzolamide	OUZWUKMCLIBBOG-UHFFFAOYSA-N	3295	S(=O)(=O)(N)c1sc2c(n1)ccc(OCC)c2
172	206	DB00312	APRD01174	Pentobarbital	76-74-4	I4744080IR	5-Ethyl-5-(1-methyl-butyl)-pyrimidine-2 4 6-trione | 5-Ethyl-5-(1-methylbutyl)-2 4 6(1H 3H 5H)-pyrimidinetrione | 5-ethyl-5-(1-methylbutyl)barbituric acid | 5-ethyl-5-(sec-pentyl)barbituric acid | Pentobarbital | Pentobarbitone	WEXRUCMBJFQVBZ-UHFFFAOYSA-N	4737	O=C1NC(=O)NC(=O)C1(C(CCC)C)CC
173	207	DB00313	APRD00066 | APRD00256 | DB00510	Valproic Acid	99-66-1	614OI1Z5WI	2-n-propyl-n-valeric acid | 2-propyl-pentanoic acid | 2-Propylpentanoic Acid | 2-Propylvaleric Acid | 4-heptanecarboxylic acid | acide valpro?que | ácido valproico | acidum valproicum | di-n-propylacetic acid | Di-n-propylessigsäure | Dipropylacetic acid | DPA | n-DPA | Valproate | Valproic Acid | Valproinsäure | VPA	NIJJYAXOARWZEE-UHFFFAOYSA-N	3121	CCCC(C(=O)O)CCC
174	208	DB00314	APRD00844	Capreomycin	11003-38-6	232HYX66HC	Capreomicina | Capreomycin	VCOPTHOUUNAYKQ-WBTCAYNUSA-N	3000502	O=C1NC[C@H](N)C(=O)N[C@H](C(=O)N[C@@H](CNC(=O)C[C@@H](N)CCCN)C(=O)N/C(=C/NC(=O)N)/C(=O)N[C@H]1[C@@H]1NC(=NCC1)N)CO
175	209	DB00315	APRD00376	Zolmitriptan	139264-17-8	2FS66TH3YW	(S)-4-({3-[2-(dimethylamino)ethyl]-1H-indol-5-yl}methyl)-1 3-oxazolidin-2-one | 4-[[3-(2-dimethylaminoethyl)-1H-indol-5-yl]methyl]oxazolidin-2-one | Zolmitriptan | Zolmitriptán | Zolmitriptanum	ULSDMUVEXKOYBU-ZDUSSCGKSA-N	60857	c1c2c(ccc1C[C@@H]1NC(=O)OC1)[nH]cc2CCN(C)C
176	210	DB00316	APRD00252	Acetaminophen	103-90-2	362O9ITL9D	4-(Acetylamino)phenol | 4-acetamidophenol | 4'-hydroxyacetanilide | Acenol | Acetaminofén | Acétaminoph?ne | APAP | N-acetyl-p-aminophenol | p-acetamidophenol | p-acetaminophenol | p-Acetylaminophenol | p-hydroxy-acetanilid | p-hydroxyacetanilide | p-hydroxyphenolacetamide | Paracétamol | Paracetamol | Paracetamolum	RZVAJINKPMORJF-UHFFFAOYSA-N	1983	Oc1ccc(NC(=O)C)cc1
177	211	DB00317	APRD00997 | DB07998	Gefitinib	184475-35-2	S65743JHBS	4-(3'-chloro-4'-fluoroanilino)-7-methoxy-6-(3-morpholinopropoxy)quinazoline | Gefitinib | N-(3-chloro-4-fluorophenyl)-7-methoxy-6-(3-(4-morpholinyl)propoxy)-4-quinazolinamine	XGALLCVXEZPNRQ-UHFFFAOYSA-N	123631	Clc1cc(Nc2ncnc3c2cc(OCCCN2CCOCC2)c(OC)c3)ccc1F
178	212	DB00318	APRD00120 | DB09471	Codeine	76-57-3	UX6OWY2V7J	(?)-Codeine | (5alpha 6alpha)-7 8-Didehydro-4 5-epoxy-3-methoxy-17-methylmorphinan-6-ol | (5? 6?)-7 8-didehydro-4 5-epoxy-3-methoxy-17-methylmorphinan-6-ol | 3-Methylmorphin | 3-methylmorphine | 7 8-didehydro-4 5alpha-epoxy-3-methoxy-17-methylmorphinan-6alpha-ol | 7 8-didehydro-4 5?-epoxy-3-methoxy-17-methylmorphinan-6?-ol | Codein | Codeína | Codéine | Codeine anhydrous | Codeine polistirex | Co…	OROGSEYTTFOCAN-DNJOTXNNSA-N	5284371	O1[C@@H]2[C@]34[C@H]([C@H](N(CC3)C)Cc3c4c1c(OC)cc3)C=C[C@@H]2O
179	213	DB00319	APRD00325	Piperacillin	66258-76-2	9I628532GX	(2S 5R 6R)-6-{[(2R)-2-{[(4-ethyl-2 3-dioxopiperazin-1-yl)carbonyl]amino}-2-phenylacetyl]amino}-3 3-dimethyl-7-oxo-4-thia-1-azabicyclo[3.2.0]heptane-2-carboxylic acid | Piperacilina | Piperacillin | Piperacillin anhydrous | Piperacillina | Pipéracilline | Piperacillinum	IVBHGBMCVLDMKU-GXNBUGAJSA-N	43672	N12[C@H](C(S[C@@H]2[C@H](NC(=O)[C@@H](c2ccccc2)NC(=O)N2C(=O)C(=O)N(CC2)CC)C1=O)(C)C)C(=O)O
180	215	DB00321	APRD00227	Amitriptyline	50-48-6	1806D8D52K	10 11-dihydro-5-(?-dimethylaminopropylidene)-5H-dibenzo(a d)cycloheptene | 10 11-dihydro-N N-dimethyl-5H-dibenzo(a d)heptalene-?5 ?-propylamine | 3-(10 11-dihydro-5H-dibenzo(a d)cyclohepten-5-ylidene)-N N-dimethyl-1-propanamine | 3-(10 11-dihydro-5H-dibenzo[a d]cyclohepten-5-ylidene)-N N-dimethylpropan-1-amine | 5-(3-dimethylaminopropylidene)-10 11-dihydro-5H-dibenzo(a d)cycloheptatriene | 5-(3-d…	KRMDCWKBEZIMAB-UHFFFAOYSA-N	2160	N(CCC=C1c2c(CCc3c1cccc3)cccc2)(C)C
181	216	DB00322	APRD00692	Floxuridine	50-91-9	039LU44I5M	1-(2-Deoxy-beta-D-ribofuranosyl)-5-fluorouracil | 1-beta-D-2'-Deoxyribofuranosyl-5-flurouracil | 1beta-D-2'-Deoxyribofuranosyl-5-flurouracil | 2'-Deoxy-5-fluorouridine | 5-Fluoro-2-desoxyuridine | 5-fluoro-2'-deoxyuridine | 5-Fluorodeoxyuridine | 5-Fluorouracil 2'-deoxyriboside | 5-Fluorouracil deoxyriboside | 5FDU | beta-5-Fluoro-2'-deoxyuridine | Deoxyfluorouridine | FdU | Floxiridina | Floxuri…	ODKNJVUHOIMIIZ-RRKCRQDMSA-N	5790	Fc1cn([C@@H]2O[C@@H]([C@@H](O)C2)CO)c(=O)[nH]c1=O
182	217	DB00323	APRD00445	Tolcapone	134308-13-7	CIF6334OLY	(3 4-dihydroxy-5-nitrophenyl)(4-methylphenyl)methanone | 3 4-dihydroxy-4'-methyl-5-nitrobenzophenone | 3 4-dihydroxy-5-nitro-4'-methylbenzophenone | 4'-methyl-3 4-dihydroxy-5-nitrobenzophenone | Tolcapon | Tolcapona | Tolcapone | Tolcaponum	MIQPIUSUKVNLNT-UHFFFAOYSA-N	4659569	O=C(c1cc([N+](=O)[O-])c(O)c(O)c1)c1ccc(cc1)C
183	218	DB00324	APRD00980	Fluorometholone	426-13-1	SV0CSG527L	(1R 2S 8S 10S 11S 14R 15S 17S)-14-acetyl-1-fluoro-14 17-dihydroxy-2 8 15-trimethyltetracyclo[8.7.0.02 7.011 15]heptadeca-3 6-dien-5-one | 9-Fluoro-11beta 17-dihydroxy-6alpha-methylpregna-1 4-diene-3 20-dione | Fluorometholon | Fluorométholone | Fluorometholone | Fluorometholonum | Fluorometolona	FAOZLTXFLGPHNG-KNAQIMQKSA-N	9878	F[C@@]12[C@H]([C@H]3[C@@]([C@](O)(CC3)C(=O)C)(C[C@@H]1O)C)C[C@@H](C1=CC(=O)C=C[C@]21C)C
184	220	DB00326	APRD00841	Calcium glucoheptonate	29039-00-7	L11651398J	Calcii glucoheptonas | calcium (2?)-D-gluco-heptonate | calcium bis[(2?)-D-glycero-D-gulo-heptonate] | calcium bis[(2?)-D-glycero-D-ido-heptonate] | calcium bis[(3R 4S 5R 6R)-2 3 4 5 6 7-hexahydroxyheptanoate] | Calcium gluceptate | Calcium glucoheptonat | Calcium glucoheptonate | Calcium glucoheptonate (1:2) | Glucoheptonate de calcium | Glucoheptonato calcico	FATUQANACHZLRT-KMRXSBRUSA-L	62859	[C@@H]([C@H](C(C(=O)[O-])O)O)([C@@H]([C@@H](CO)O)O)O
185	221	DB00327	APRD01021	Hydromorphone	466-99-9	Q812464R06	(-)-(5R)-4 5-Epoxy-3-hydroxy-9?-methylmorphinan-6-one | 4 5-Epoxy-3-hydroxy-17-methylmorphinan-6-one | 4 5alpha-Epoxy-3-hydroxy-17-methyl-6-morphinanone | 6-Deoxy-7 8-dihydro-6-oxomorphine | 7 8-Dihydromorphinone | Dihydromorfinon | Dihydromorphinone | Dimorphone | Hidromorfona | Hydromorfona | Hydromorphone | Hydromorphonum | Idromorfone	WVLOADHCBXTIJK-YNHQPCIGSA-N	5284570	O1[C@@H]2[C@]34[C@H]([C@H](N(CC3)C)Cc3c4c1c(O)cc3)CCC2=O
186	222	DB00328	APRD00109	Indometacin	53-86-1	XXE1CET956	{1-[(4-chlorophenyl)carbonyl]-5-methoxy-2-methyl-1H-indol-3-yl}acetic acid | 1-(p-chlorobenzoyl)-5-methoxy-2-methylindole-3-acetic acid | Indometacin | Indometacina | Indometacine | Indometacinum | Indomethacin	CGIGDMFJXJATDK-UHFFFAOYSA-N	3715	c1c(ccc(c1)C(=O)n1c2c(c(c1C)CC(=O)O)cc(cc2)OC)Cl
187	223	DB00330	APRD00957	Ethambutol	74-55-5	8G167061QZ	(+)-2 2'-(ethylenediimino)di-1-butanol | (+)-ethambutol | (+)-N N'-bis(1-(hydroxymethyl)propyl)ethylenediamine | (+)-S S-ethambutol | (2S 7S)-2 7-diethyl-3 6-diazaoctane-1 8-diol | (S S)-ethambutol | EMB | Etambutol | Etambutolo | Ethambutol | Ethambutolum | S S-Ethambutol	AEUTYOVWOVBAKS-UWVGGRQHSA-N	14052	N([C@H](CO)CC)CCN[C@H](CO)CC
188	224	DB00331	APRD01099	Metformin	657-24-9	9100L32L2N	1 1-Dimethylbiguanide | Dimethylbiguanid | Metformin | Metformina | Metformine | Metforminum	XZWYZXLIPXDOLR-UHFFFAOYSA-N	4091	NC(=N)NC(=N)N(C)C
189	226	DB00333	APRD00485	Methadone	76-99-3	UC6VBE7V1Z	(+-)-Methadone | (+/-)-Methadone | (±)-methadone | 6-Dimethylamino-4 4-diphenyl-3-heptanone | dl-Methadone | Metadona | Methadone | Methadonum	USSIQXCVUWKGNF-UHFFFAOYSA-N	4095	CCC(=O)C(CC(N(C)C)C)(c1ccccc1)c1ccccc1
190	227	DB00334	APRD00138	Olanzapine	132539-06-1	N7U69T4SZR	2-methyl-4-(4-methyl-1-piperazinyl)-10H-thieno[2 3-b][1 5]benzodiazepine | Olanzapin | Olanzapina | Olanzapine | Olanzapinum	KVWDHTXUZHCGIO-UHFFFAOYSA-N	135398745	N1=C(c2c(Nc3c1cccc3)sc(c2)C)N1CCN(CC1)C
191	228	DB00335	APRD00172	Atenolol	29122-68-7	50VV3VW0TI	1-p-Carbamoylmethylphenoxy-3-isopropylamino-2-propanol | 2-(p-(2-Hydroxy-3-(isopropylamino)propoxy)phenyl)acetamide | 4-(2-Hydroxy-3-((1-methylethyl)amino)propoxy)benzeneacetamide | Atenolol | Atenololum	METKIMKYRPQLGS-UHFFFAOYSA-N	2249	O(CC(O)CNC(C)C)c1ccc(cc1)CC(=O)N
192	229	DB00336	APRD00050	Nitrofural	59-87-0	X8XI70B5Z6	5-Nitro-2-furaldehyde semicarbazone | Furacilin | Nitrofural	IAIWVQXQOWNYOU-FPYGCLRLSA-N	5447130	o1c(ccc1[N+](=O)[O-])/C=N/NC(=O)N
193	231	DB00338	APRD00446	Omeprazole	73590-58-6	KG60484QX9	OMEP | Omeprazol | Omeprazole | Omeprazolum	SUBDBMMJDZJVOS-UHFFFAOYSA-N	4594	S(=O)(Cc1ncc(c(OC)c1C)C)c1[nH]c2c(n1)ccc(OC)c2
194	232	DB00339	APRD01206	Pyrazinamide	98-96-4	2KNI5N06TI	2-carbamylpyrazine | 2-pyrazinecarboxamide | Aldinamide | Pirazinamida | Pirazinamide | Pyrazinamid | Pyrazinamida | Pyrazinamide | Pyrazinamidum | Pyrazine carboxamide | pyrazine-2-carboxamide | Pyrazineamide | Pyrazinecarboxamide | Pyrazinoic acid amide | Pyrizinamide	IPEHBUMCGVEMRF-UHFFFAOYSA-N	1046	O=C(N)c1nccnc1
195	233	DB00340	APRD01101	Metixene	4969-02-02	32VY6L26ZW	Methixen | Methixene | Metisene | Metixene | Métix?ne | Metixeno | Metixenum	MJFJKKXQDNNUJF-UHFFFAOYSA-N	4167	S1c2c(C(CC3CCCN(C3)C)c3c1cccc3)cccc2
196	234	DB00341	APRD00630	Cetirizine	83881-51-0	YO7261ME24	Cetirizin | Cetirizina | Cetirizine | Cetirizinum	ZKLPARSLTMPFCP-UHFFFAOYSA-N	2678	Clc1ccc(C(N2CCN(CC2)CCOCC(=O)O)c2ccccc2)cc1
197	236	DB00343	APRD00473	Diltiazem	42399-41-7	EE92BBP03H	(+)-cis-5-[2-(dimethylamino)ethyl]-2 3-dihydro-3-hydroxy-2-(p-methoxyphenyl)-1 5-benzothiazepin-4(5H)-one acetate ester | (2S-cis)-3-(acetyloxy)-5-[2-(dimethylamino)ethyl]-2 3-dihydro-2-(4-methoxyphenyl)-1 5-benzothiazepin-4(5H)-one | (2S 3S)-5-(2-(dimethylamino)ethyl)-2-(4-methoxyphenyl)-4-oxo-2 3 4 5-tetrahydrobenzo[b][1 4]thiazepin-3-yl acetate | Acetic acid (2S 3S)-5-(2-dimethylamino-ethyl)-2…	HSUGRBWQSSZJOP-RTWAWAEBSA-N	39186	[C@@H]1(C(=O)N(c2c(S[C@H]1c1ccc(cc1)OC)cccc2)CCN(C)C)OC(=O)C
198	237	DB00344	APRD00441	Protriptyline	438-60-8	4NDU154T12	3-(5H-dibenzo[a d][7]annulen-5-yl)-N-methylpropan-1-amine | 3-(5H-dibenzo[a d]cyclohepten-5-yl)-N-methyl-1-propanamine | 5-(3-methylaminopropyl)-5H-dibenzo[a d]cycloheptene | 7-(3-methylaminopropyl)-1 2:5 6-dibenzocycloheptatriene | Amimetilina | N-methyl-5H-dibenzo[a d]cycloheptene-5-propanamine | N-methyl-5H-dibenzo[a d]cycloheptene-5-propylamine | Protriptilina | Protriptylin | Protriptyline |…	BWPIARFWQZKAIA-UHFFFAOYSA-N	4976	N(CCCC1c2c(C=Cc3c1cccc3)cccc2)C
199	238	DB00345	APRD00792	Aminohippuric acid	61-78-9	Y79XT83BJ9	4-aminohippuric acid | Aminohippurate | N-(p-Aminobenzoyl)aminoacetic acid | N-(p-Aminobenzoyl)glycine | N-(para-aminobenzoyl)glycine | p-aminohippurate | p-aminohippuric acid | PAH | PAHA | para-aminohippurate | para-aminohippuric acid | paraaminohippuric acid	HSMNQINEKMPTIC-UHFFFAOYSA-N	2148	O=C(NCC(=O)O)c1ccc(N)cc1
200	239	DB00346	APRD00490	Alfuzosin	81403-80-7	90347YTW5F	(±)-N-[3-[(4-amino-6 7-dimethoxy-2-quinazolinyl)methylamino]propyl]tetrahydro-2-furamide | Alfuzosin | Alfuzosina | Alfuzosine | Alfuzosinum | N-[3-[(4-amino-6 7-dimethoxy-quinazolin-2-yl)- methyl-amino]propyl] tetrahydrofuran- 2-carboxamide	WNMJYKCGWZFFKR-UHFFFAOYSA-N	2092	C1CCOC1C(=O)NCCCN(c1nc2c(c(n1)N)cc(c(c2)OC)OC)C
201	240	DB00347	APRD00315	Trimethadione	127-48-0	R7GV3H6FQ4	Trimetadiona | Trimethadion | Trimethadione | Triméthadione | Trimethadionum | Trimethinum | Troxidone	IRYJRGCIQBGHIV-UHFFFAOYSA-N	5576	O1C(C(=O)N(C1=O)C)(C)C
202	241	DB00348	APRD01141	Nitisinone	104206-65-7	K5BN214699	2-(alpha alpha alpha-Trifluoro-2-nitro-p-tuluoyl)-1 3-cyclohexanedione | Nitisinona | Nitisinone | Nitisinonum	OUBCNLGXQFSTLU-UHFFFAOYSA-N	115355	FC(F)(F)c1cc([N+](=O)[O-])c(C(=O)C2C(=O)CCCC2=O)cc1
203	242	DB00349	APRD00307	Clobazam	22316-47-8	2MRO291B4U	1-phenyl-5-methyl-8-chloro-1 2 4 5-tetrahydro-2 4-dioxo-3H-1 5-benzodiazepine | 7-Chloro-1-methyl-5-phenyl-1 5-dihydro-benzo[b][1 4]diazepine-2 4-dione | Clobazam | Clobazamum	CXOXHMZGEKVPMT-UHFFFAOYSA-N	2789	Clc1cc2N(C(=O)CC(=O)N(c2cc1)C)c1ccccc1
204	244	DB00351	APRD01092	Megestrol acetate	595-33-5	TJ2M0FR8ES	17-Acetoxy-6-methylpregna-4 6-diene-3 20-dione | 17-Hydroxy-6-methylpregna-4 6-diene-3 20-dione 17-acetate | 17alpha-Acetoxy-6-dehydro-6-methylprogesterone | 17alpha-Hydroxy-6-methylpregna-4 6-diene-3 20-dione acetate | 17?-Acetoxy-6-dehydro-6-methylprogesterone | 17?-Hydroxy-6-methylpregna-4 6-diene-3 20-dione acetate | 6-Dehydro-6-methyl-17alpha-acetoxyprogesterone | 6-Dehydro-6-methyl-17?-acet…	RQZAXGRLVPAYTJ-GQFGMJRRSA-N	11683	CC1=C[C@@H]2[C@H](CC[C@@]3(C)[C@H]2CC[C@@]3(C(=O)C)OC(=O)C)[C@@]2(C)CCC(=O)C=C12
205	245	DB00352	APRD00290	Tioguanine	154-42-7	WIX31ZPX66	2-Amino 6MP | 2-Amino-1 7-dihydro-6H-purine-6-thione | 2-amino-1 9-dihydropurine-6-thione | 2-Amino-6-mercaptopurine | 2-Amino-6-merkaptopurin | 2-Amino-6-purinethiol | 2-Aminopurin-6-thiol | 2-Aminopurine-6-thiol | 2-Aminopurine-6(1H)-thione | 6-Mercapto-2-aminopurine | 6-Mercaptoguanine | 6-TG | 6-Thioguanine | TG | ThG | Thioguanine | Thioguanine anhydrous | Thioguanine anhydrous | Tioguanin |…	WYWHKKSPHMUBEB-UHFFFAOYSA-N	1537	S=c1nc([nH]c2nc[nH]c12)N
206	246	DB00353	APRD00739	Methylergometrine	113-42-8	W53L6FE61V	9 10-Didehydro-N-[1-(hydroxymethyl)-propyl]-D-lysergamide | D-lysergic acid 1-butanolamide | Ergotyl | Methylergobasin | Methylergometrin | Méthylergométrine | Methylergometrine | Methylergometrinum | Methylergonovine | Metilergometrina | Metilergometrinio	UNBRKDKAWYKMIV-QWQRMKEZSA-N	8226	O=C(N[C@@H](CC)CO)[C@H]1CN([C@H]2C(=C1)c1c3c(C2)c[nH]c3ccc1)C
207	247	DB00354	APRD00723	Buclizine	82-95-1	0C94V6X681	1-(p-tert-Butylbenzyl)-4-(4-chloro-alpha-phenylbenzyl)piperazine | Buclizina | Buclizine | Buclizinum	MOYGZHXDRJNJEP-UHFFFAOYSA-N	6729	Clc1ccc(C(N2CCN(CC2)Cc2ccc(C(C)(C)C)cc2)c2ccccc2)cc1
208	248	DB00355	APRD00815 | EXPT00605	Aztreonam	78110-38-0	G2B4VE5GH8	(Z )-2-((((2-Amino-4-thiazolyl)(((2S 3S )-2-methyl-4-oxo-1-sulfo-3-azetidinyl)carbamoyl)methylene)amino)oxy)-2-methylpropionic acid | 2-({[(1Z)-1-(2-amino-1 3-thiazol-4-yl) -2- {[(2S 3S)-2-methyl-4-oxo-1-sulfoazetidin-3-yl]amino} -2- oxoethylidene]amino}oxy)-2-methylpropanoic acid | Aztreonam | Aztréonam | Aztreonamum	WZPBZJONDBGPKJ-VEHQQRBSSA-N	5742832	[C@@H]1([C@@H](N(C1=O)S(=O)(=O)[O-])C)NC(=O)/C(=N\OC(C(=O)O)(C)C)/c1csc(n1)[NH3+]
209	249	DB00356	APRD00308	Chlorzoxazone	95-25-0	H0DE420U8G	2-hydroxy-5-chlorobenzoxazole | 5-chloro-2-benzoxazolinone | 5-chloro-2-benzoxazolol | 5-chloro-2-benzoxazolone | 5-chloro-2-hydroxybenzoxazole | 5-chloro-2(3H)-benzoxazolone | 5-chloro-3H-benzooxazol-2-one | 5-chlorobenzoxazolidone | 5-chlorobenzoxazolin-2-one | Chlorzoxane | Chlorzoxazon | Chlorzoxazona | Chlorzoxazone | Chlorzoxazonum | Clorzoxazona | Clorzoxazone	TZFWDZFKRBELIQ-UHFFFAOYSA-N	2733	Clc1cc2[nH]c(=O)oc2cc1
210	250	DB00357	APRD00592	Aminoglutethimide	125-84-8	0O54ZQ14I9	2-(p-Aminophenyl)-2-ethylglutarimide | 3-Ethyl-3-(p-aminophenyl)-2 6-dioxopiperidine | Aminoglutethimid | Aminoglutéthimide | Aminoglutethimide | Aminoglutethimidum | Aminoglutetimida | Aminoglutetimide | DL-Aminoglutethimide | p-Aminoglutethimide | ?-(p-Aminophenyl)-?-ethylglutarimide	ROBVIMPUHSLWNV-UHFFFAOYSA-N	2145	O=C1NC(=O)CCC1(CC)c1ccc(N)cc1
211	251	DB00358	APRD00300	Mefloquine	53230-10-7	TML814419R	[(R* S*)-2 8-bis(trifluoromethyl)quinolin-4-yl]-(2-piperidyl)methanol | alpha-2-Piperidinyl-2 8-bis(trifluoromethyl)-4-quinolinemethanol | Mefloquin | Mefloquina | Méfloquine | Mefloquine | Mefloquinum	XEEQGYMUWCZPDN-UHFFFAOYSA-N	4046	FC(F)(F)c1nc2c(c(C(O)C3NCCCC3)c1)cccc2C(F)(F)F
212	252	DB00359	APRD00190	Sulfadiazine	68-35-9	0N7609K889	2-sulfanilamidopyrimidine | 2-sulfanilylaminopyrimidine | 4-amino-N-2-pyrimidinylbenzenesulfonamide | N(1)-2-Pyrimidinylsulfanilamide | N(1)-2-Pyrimidylsulfanilamide | Sulfadiazin | Sulfadiazina | Sulfadiazine | Sulfadiazinum | Sulfapyrimidine | Sulphadiazine	SEEPANYCNGTZFQ-UHFFFAOYSA-N	5215	S(=O)(=O)(Nc1ncccn1)c1ccc(N)cc1
213	253	DB00360	APRD01297 | DB02692 | EXPT00691	Sapropterin	62989-33-7	EGX657432I	(?)-(6R)-2-amino-6-((1R 2S)-1 2-dihydroxypropyl)-5 6 7 8-tetrahydro-4(3H)-pteridinone | (6R)-L-erythro-5 6 7 8-tetrahydrobiopterin | (6R)-L-erythro-tetrahydrobiopterin | 2-Amino-6-(1 2-dihydroxypropyl)-5 6 7 8-tetrahydoro-4(1H)-pteridinone | 5 6 7 8-Tetrahydrobiopterin | 6R-5 6 7 8-tetrahydrobiopterin | 6R-BH4 | 6R-L-5 6 7 8-tetrahydrobiopterin | R-THBP | Sapropterin | Sapropterina | sapropterinu…	FNKQXYHWGSIFBK-RPDRRWSUSA-N	44257	c12c(N[C@H](CN1)[C@H]([C@H](C)O)O)c(=O)[nH]c(n2)N
214	256	DB00363	APRD00470	Clozapine	5786-21-0	J60AR2IKIC	Clozapin | Clozapina | Clozapine | Clozapinum	QZUDBNBUXVUHMW-UHFFFAOYSA-N	135398737	C1(=Nc2c(Nc3c1cccc3)ccc(c2)Cl)N1CCN(CC1)C
215	258	DB00365	APRD01003	Grepafloxacin	119914-60-2	L1M1U2HC31		AIJTTZAVMXIJGM-UHFFFAOYSA-N	72474	Fc1c(N2CC(NCC2)C)cc2n(C3CC3)cc(c(=O)c2c1C)C(=O)O
216	259	DB00366	APRD00937	Doxylamine	469-21-6	95QB77JKPL	2-(alpha-(2-(Dimethylamino)ethoxy)-alpha-methylbenzyl)pyridine | 2-Dimethylaminoethoxyphenylmethyl-2-picoline | Dossilamina | Doxilamina | Doxilminio | Doxylamine | Doxylaminum | N N-Dimethyl-2-(1-phenyl-1-(2-pyridinyl)ethoxy)ethanamine | Phenyl-2-pyridylmethyl-beta-N N-dimethylaminoethyl ether	HCFDWZZGGLSKEP-UHFFFAOYSA-N	3162	O(C(c1ccccc1)(c1ncccc1)C)CCN(C)C
217	260	DB00367	APRD00106 | APRD00754 | DB00506	Levonorgestrel	797-63-7	5W7SIA7YZW	(-)-13-Ethyl-17-hydroxy-18 19-dinor-17alpha-pregn-4-en-20-yn-3-one | (8R 9S 10R 13S 14S 17R)-13-ethyl-17-ethynyl-17-hydroxy- 1 2 6 7 8 9 10 11 12 13 14 15 16 17- tetradecahydrocyclopenta[a] phenanthren-3-one | 13-beta-Ethyl-17alpha-ethynyl-17beta-hydroxygon-4-en-3-one | 13-Ethyl-17-alpha-ethynyl-17-beta-hydroxy-4-gonen-3-one | 13-Ethyl-17-alpha-ethynylgon-4-en-17-beta-ol-3-one | 17-alpha-Ethinyl-…	WWYNJERNGUHSAO-XUDSTZEESA-N	13109	O[C@@]1([C@@]2([C@H]([C@H]3[C@H](CC2)[C@@H]2C(=CC(=O)CC2)CC3)CC1)CC)C#C
218	261	DB00368	APRD01299	Norepinephrine	51-41-2	X4W3ENH1CV	(?)-arterenol | (?)-noradrenaline | (?)-norepinephrine | (R)-(?)-norepinephrine | (R)-4-(2-amino-1-hydroxyethyl)-1 2-benzenediol | (R)-noradrenaline | (R)-norepinephrine | 4-[(1R)-2-Amino-1-hydroxyethyl]-1 2-benzenediol | Arterenol | L-noradrenaline | L-Norepinephrine | Nor-adrenaline | Noradrenaline | Norepinefrina | Norépinéphrine | Norepinephrine | Norepinephrinum	SFLSHLFXELFNJZ-QMMMGPOBSA-N	439260	O[C@H](c1cc(O)c(O)cc1)CN
219	262	DB00369	APRD00148	Cidofovir	113852-37-2	768M1V522C	({[(S)-1-(4-amino-2-oxo-1 2-dihydropyrimidin-1-yl)-3-hydroxypropan-2-yl]oxy}methyl)phosphonic acid | (S)-(3-(4-amino-2-Oxopyrimidin-1(2H)-yl)-1-hydroxypropan-2-yloxy)methylphosphonic acid | (S)-1-(3-Hydroxy-2-phosphonomethoxypropyl)cytosine | (S)-1-[3-Hydroxy-2-(phosphonomethoxy)propyl]cytosine | (S)-1-[3-Hydroxy-2-(phosphonylmethoxy)propyl]cytosine | (S)-HPMPC | [(S)-2-(4-Amino-2-oxo-2H-pyrimidi…	VWFCHDSQECPREK-LURJTMIESA-N	60613	P(=O)(O)(O)CO[C@@H](Cn1ccc(nc1=O)N)CO
220	263	DB00370	APRD00685	Mirtazapine	85650-52-8	A051Q2099Q	1 2 3 4 10 14b-Hexahydro-2-methylpyrazino(2 1-a)pyrido(2 3-c)benzazepine | 6-Azamianserin | Mepirzapine | Mirtazapin | Mirtazapina | Mirtazapine | Mirtazapinum	RONZAEMNMFQXRA-UHFFFAOYSA-N	4205	N12C(CN(CC1)C)c1c(Cc3c2nccc3)cccc1
221	264	DB00371	APRD01095	Meprobamate	57-53-4	9I7LNY769Q	Meprobamat | Meprobamate | Meprobamato | Meprobamatum | Meprobamic acid	NPPQSCRMBWNHMW-UHFFFAOYSA-N	4064	O(CC(CCC)(COC(=O)N)C)C(=O)N
222	265	DB00372	APRD00323	Thiethylperazine	1420-55-9	8ETK1WAF6R	2-(ethylthio)-10-[3-(4-methylpiperazin-1-yl)propyl]-10H-phenothiazine | Norzine | Thiethylperazin | Thiéthylpérazine | Thiethylperazine | Thiethylperazinum | Tietilperazina	XCTYLCDETUVOIP-UHFFFAOYSA-N	5440	S1c2c(N(CCCN3CCN(CC3)C)c3c1cccc3)cc(SCC)cc2
223	266	DB00373	APRD00229 | DB08625	Timolol	26839-75-8	5JKY92S7BR	(S)-1-(tert-butylamino)-3-[(4-morpholin-4-yl-1 2 5-thiadiazol-3-yl)oxy]propan-2-ol | Timolol | Timolol anhydrous | Timololo | Timololum	BLJRIMJGRPQVNF-JTQLQIEISA-N	33624	CC(C)(C)NC[C@@H](COc1c(nsn1)N1CCOCC1)O
224	267	DB00374	APRD01272	Treprostinil	81846-19-7	RUM6K67ESG	Tréprostinil | Treprostinil | Treprostinilo | Treprostinilum	PAJMKGZZBBTTOY-ZFORQUDYSA-N	6918140	c12cccc(c1C[C@@H]1[C@H](C2)[C@H]([C@@H](C1)O)CC[C@H](CCCCC)O)OCC(=O)O
225	268	DB00376	APRD00070	Trihexyphenidyl	144-11-6	6RC5V8B7PO	Trihexifenidilo | Trihexyphenidyl | Trihexyphénidyle | Trihexyphenidylum	HWHLPVGTWGOCJO-UHFFFAOYSA-N	5572	OC(C1CCCCC1)(CCN1CCCCC1)c1ccccc1
226	269	DB00377	APRD00351	Palonosetron	135729-56-5	5D06587D6R	(3aS)-2-[(3S)-1-azabicyclo[2.2.2]octan-3-yl]-2 3 3a 4 5 6-hexahydro-1H-benzo[de]isoquinolin-1-one | 2-(1-Azabicyclo(2.2.2)oct-3-yl)-2 3 3a 4 5 6-hexahydro-1H-benz(de)isoquinolin-1-one | Palonosetron | Palonosétron | Palonosetrón | Palonosetronum	CPZBLNMUGSZIPR-NVXWUHKLSA-N	6337614	c12c3c(ccc1)CCC[C@@H]3CN(C2=O)[C@@H]1CN2CCC1CC2
227	270	DB00378	APRD00941	Dydrogesterone	152-62-5	90I02KLE8K	(9? 10?)-pregna-4 6-diene-3 20-dione | 10?-Isopregnenone | 6-Dehydro-retro-progesterone | 9? 10?-pregna-4 6-diene-3 20-dione | delta(6)-Retroprogesterone | delta(sup 6)-Retroprogesterone | Didrogesterona | Didrogesterone | Dydrogesterona | Dydrogestérone | Dydrogesterone | Dydrogesteronum | Gestatron | Hydrogesterone | Hydrogestrone | Isopregnenone | Retro-6-dehydroprogesterone	JGMOKGBVKVMRFX-HQZYFCCVSA-N	9051	O=C([C@@H]1[C@@]2([C@H]([C@H]3[C@@H](CC2)[C@]2(C(=CC(=O)CC2)C=C3)C)CC1)C)C
228	271	DB00379	APRD00242	Mexiletine	31828-71-4	1U511HHV4Z	(±)-1-(2 6-dimethylphenoxy)propan-2-amine | (2RS)-1-(2 6-dimethylphenoxy)-2-aminopropane | 1-(2 6-dimethylphenoxy)-2-propanamine | 1-(2' 6'-dimethylphenoxy)-2-aminopropane | 1-methyl-2-(2 6-xylyloxy)ethanamine | Mexiletina | Mexiletine | Mexilétine | Mexiletinum	VLPIATFUUWWMKC-UHFFFAOYSA-N	4178	O(CC(N)C)c1c(cccc1C)C
229	272	DB00380	APRD00090 | DB02444	Dexrazoxane	24584-09-6	048L81261F	(+)-(S)-4 4'-Propylenedi-2 6-piperazinedione | (+)-1 2-Bis(3 5-dioxo-1-piperazinyl)propane | 4-[(2S)-2-(3 5-dioxopiperazin-1-yl)propyl]piperazine-2 6-dione | Dexrazoxan | Dexrazoxane | Dexrazoxano | Dexrazoxanum | Dextrorazoxane	BMKDZUISNHGIBY-ZETCQYMHSA-N	71384	O=C1NC(=O)CN([C@H](CN2CC(=O)NC(=O)C2)C)C1
230	273	DB00381	APRD00520	Amlodipine	88150-42-9	1J444QC288	(RS)-3-ethyl 5-methyl 2-[(2-aminoethoxy)methyl]-4-(2-chlorophenyl)-6-methyl-1 4-dihydropyridine-3 5-dicarboxylate | 3-Ethyl 5-methylester (±)-2-[(2-aminoethoxy)methyl]-4-(o-chlorophenyl)-1 4-dihydro-6-methyl-3 5-pyridinedicarboxylate | Amlodipine | Amlodipine free base | Amlodipino | Amlodipinum	HTIQEAQVCYTUBX-UHFFFAOYSA-N	2162	C1(C(=C(NC(=C1C(=O)OC)C)COCCN)C(=O)OCC)c1c(cccc1)Cl
231	274	DB00382	APRD00690	Tacrine	321-64-2	4VX7YNB537	1 2 3 4-tetrahydro-9-acridinamine | 1 2 3 4-tetrahydro-9-aminoacridine | 1 2 3 4-tetrahydroacridin-9-amine | 5-amino-6 7 8 9-tetrahydroacridine | 9-amino-1 2 3 4-tetrahydroacridine | Tacrin | Tacrine | Tacrinum | Tetrahydroaminacrine | Tetrahydroaminoacridine | THA	YLJREFDVOIBQDA-UHFFFAOYSA-N	1935	n1c2c(CCCC2)c(N)c2c1cccc2
232	275	DB00383	APRD00399	Oxyphencyclimine	125-53-1	4V44H1O8XI	Oxifencicliminum | Oxyphencyclimine | Oxyphencycliminum	DUDKAZCAISNGQN-UHFFFAOYSA-N	4642	OC(C1CCCCC1)(c1ccccc1)C(=O)OCC1=NCCCN1C
233	276	DB00384	APRD00079	Triamterene	396-01-0	WS821Z52LQ	6-phenylpteridine-2 4 7-triamine | Teridin | Triamteren | Triamterena | Triamtér?ne | Triamterene | Triamtereno | Triamterenum	FNYLWPVRPXGIIP-UHFFFAOYSA-N	5546	n1c(c2ccccc2)c(nc2nc(nc(N)c12)N)N
234	278	DB00387	APRD00383	Procyclidine	77-37-2	C6QE1Q1TKR	1-cyclohexyl-1-phenyl-3-pyrrolidin-1-yl-propan-1-ol hydrochloride | 1-Cyclohexyl-1-phenyl-3-pyrrolidino-1-propanol | Prociclidina | Procyclidin | Procyclidine | Procyclidinum | Tricyclamol	WYDUSKDSKCASEF-UHFFFAOYSA-N	4919	OC(C1CCCCC1)(CCN1CCCC1)c1ccccc1
235	279	DB00388	APRD00365	Phenylephrine	59-42-7	1WS297W6MV	(?)-m-hydroxy-?-(methylaminomethyl)benzyl alcohol | Fenilefrina | l-(3-Hydroxyphenyl)-N-methylethanolamine | Phenylephrine | Phenylephrinum | R(-)-Phenylephrine	SONNWYBIRXJNDC-VIFPVBQESA-N	6041	O[C@@H](CNC)c1cc(O)ccc1
236	280	DB00389	APRD00503	Carbimazole	22232-54-8	8KQ660G60G	Athyromazole | Carbethoxymethimazole | Carbimazol | Carbimazolo | Carbimazolum | Carbinazole | Ethyl 3-methyl-2-thioimidazoline-1-carboxylate	CFOYWRHIYXMDOT-UHFFFAOYSA-N	31072	S=c1n(ccn1C(=O)OCC)C
237	282	DB00391	APRD00032	Sulpiride	15676-16-1	7MNE9M8287	(±)-sulpiride | 5-(Aminosulfonyl)-N-((1-ethyl-2-pyrrolidinyl)methyl)-2-methoxybenzamide | N-((1-Ethyl-2-pyrrolidinyl)methyl)-2-methoxy-5-sulfamoylbenzamide | N-((1-Ethyl-2-pyrrolidinyl)methyl)-5-sulfamoyl-o-anisamide | Sulpirid | Sulpirida | Sulpiride | Sulpiridum | Sulpyrid	BGRJTUBHPOOWDU-UHFFFAOYSA-N	5355	S(=O)(=O)(N)c1cc(C(=O)NCC2N(CCC2)CC)c(OC)cc1
238	283	DB00392	APRD00729	Profenamine	522-00-9	7WI4P02YN1	10-(2-diethylaminopropyl)phenothiazine | 10-[2-(diethylamino)-1-propyl]phenothiazine | 10-[2-(diethylamino)-2-methylethyl]phenothiazine | 10-[2-(diethylamino)propyl]phenothiazine | 2-diethylamino-1-propyl-N-dibenzoparathiazine | Ethopropazine | N N-diethyl-1-(10H-phenothiazin-10-yl)-2-propanamine | N N-diethyl-?-methyl-10H-phenothiazine-10-ethanamine | Profenamina | Profénamine | Profenamine | Pr…	CDOZDBSBBXSXLB-UHFFFAOYSA-N	3290	S1c2c(N(CC(N(CC)CC)C)c3c1cccc3)cccc2
239	284	DB00393	APRD00612	Nimodipine	66085-59-4	57WA9QZ5WH	2 6-dimethyl-4-(3'-nitrophenyl)-1 4-dihydropyridine-3 5-dicarboxylic acid 3-?-methoxyethyl ester 5-isopropyl ester | isopropyl 2-methoxyethyl 1 4-dihydro-2 6-dimethyl-4-(3-nitrophenyl)-3 5-pyridinedicarboxylate | isopropyl 2-methoxyethyl 1 4-dihydro-2 6-dimethyl-4-(m-nitrophenyl)-3 5-pyridinedicarboxylate | Nimodipine | Nimodipino | Nimodipinum	UIAGMCDKSXEBJQ-UHFFFAOYSA-N	4497	O(C(=O)C1=C(NC(=C(C1c1cc([N+](=O)[O-])ccc1)C(=O)OCCOC)C)C)C(C)C
240	285	DB00394	APRD00564 | DB11897	Beclomethasone dipropionate	5534-09-08	5B307S63B2	(11? 16?)-9-chloro-11-hydroxy-16-methyl-17 21-bis(1-oxopropoxy)pregna-1 4-diene-3 20-dione | 9-chloro-11?-hydroxy-16?-methylpregna-1 4-diene-3 20-dione 17 21-dipropionate | 9-chloro-16?-methyl-11? 17 21-trihydroxypregna-1 4-diene-3 20-dione 17 21-dipropionate | beclometasone 17 21-dipropionate | Beclometasone dipropionate | Beclometasone dipropionato | Beclomethasone dipropionate	KUVIULQEHSCUHY-XYWKZLDCSA-N	21700	[C@@]12(C(=CC(=O)C=C2)CC[C@@H]2[C@@]1([C@@H](O)C[C@@]1(C)[C@H]2C[C@H](C)[C@@]1(C(=O)COC(=O)CC)OC(=O)CC)Cl)C
241	286	DB00395	APRD00417	Carisoprodol	78-44-4	21925K482H	(±)-2-methyl-2-propyl-1 3-propanediol carbamate isopropylcarbamate | (1-methylethyl)carbamic acid 2-(((aminocarbonyl)oxy)methyl)-2-methylpentyl ester | (RS)-2-{[(aminocarbonyl)oxy]methyl}-2-methylpentyl isopropylcarbamate | 2-methyl-2-propyl-1 3-propanediol carbamate isopropylcarbamate | 2-methyl-2-propyltrimethylene carbamate isopropylcarbamate | carbamic acid 2-isopropylcarbamoyloxymethyl-2-met…	OFZCIYFFPZCNJE-UHFFFAOYSA-N	2576	O(CC(CCC)(COC(=O)N)C)C(=O)NC(C)C
242	287	DB00396	APRD00700	Progesterone	57-83-0	4G7DS2Q64Y	(S)-4-Pregnene-3 20-dione | (S)-Pregn-4-en-3 20-dione | (S)-Progesterone | 17alpha-Progesterone | 17?-progesterone | 4-Pregnene-3 20-dione | Agolutin | Akrolutin | Corpus Luteum Hormone | delta(4)-Pregnene-3 20-dione | Gelbkörperhormon | Luteohormone | Lutogynon | Pregn-4-ene-3 20-dione | Progesteron | Progesterona | Progestérone | Progesterone | Progesteronum	RJKFOVLPORLFTN-LEKSSAKUSA-N	5994	O=C([C@@H]1[C@@]2([C@H]([C@H]3[C@@H]([C@@]4(C(=CC(=O)CC4)CC3)C)CC2)CC1)C)C
243	288	DB00397	APRD00457 | DB09441	Phenylpropanolamine	14838-15-4	57B9YG5Y1E	(+-)-Norephedrine | (+-)-Phenylpropanolamine | Fenilpropanolamina | Norephedrine | Phenylpropanolamin | Phenylpropanolamina | Phenylpropanolamine | Phénylpropanolamine | Phenylpropanolaminum | PPA	DLNKOYKMWOXYQA-CBAPKCEASA-N	10297	C[C@@H]([C@@H](c1ccccc1)O)N
244	289	DB00398	APRD01304 | DB07438	Sorafenib	284461-73-0	9ZOQ3TZI87	4-(4-((((4-Chloro-3-(trifluoromethyl)phenyl)amino)carbonyl)amino)phenoxy)-N-methyl-2-pyridinecarboxamide | N-(4-Chloro-3-(trifluoromethyl)phenyl)-N'-(4-(2-(N-methylcarbamoyl)-4-pyridyloxy)phenyl)urea | Sorafénib | Sorafenib | Sorafenibum	MLDQJTXFUGDVEO-UHFFFAOYSA-N	216239	Clc1c(cc(NC(=O)Nc2ccc(Oc3cc(ncc3)C(=O)NC)cc2)cc1)C(F)(F)F
245	290	DB00399	APRD01294 | DB06286	Zoledronic acid	118072-93-8	70HZ18PH24	(1-hydroxy-2-(1H-imidazol-1-yl)ethylidene)bisphosphonic acid | (1-hydroxy-2-imidazol-1-ylethylidene)diphosphonic acid | ácido zoledrónico | Anhydrous Zoledronic Acid | Zol | Zoledronate | Zoledronic acid | Zoledronic Acid Anhydrous | Zoledronic Acid Anhydrous	XRASPMIURGNCCH-UHFFFAOYSA-N	68740	P(=O)(O)(O)C(P(=O)(O)O)(O)Cn1ccnc1
246	291	DB00400	APRD01004	Griseofulvin	126-07-8	32HRV3E3D5	(+)-griseofulvin | Amudane | Griseofulvin | Griseofulvin microcrystalline | Griseofulvin ultramicrosize | Griseofulvina | Griséofulvine | Griseofulvinum	DDUHZTYCFQRHIY-RBHXEPJQSA-N	441140	Clc1c2O[C@]3([C@@H](CC(=O)C=C3OC)C)C(=O)c2c(OC)cc1OC
247	292	DB00401	APRD00635	Nisoldipine	63675-72-9	4I8HAB65SZ	isobutyl methyl 2 6-dimethyl-4-(2-nitrophenyl)-1 4-dihydropyridine-3 5-dicarboxylate | Nisoldipin | Nisoldipina | Nisoldipine | Nisoldipino | Nisoldipinum	VKQFCGNPDRICFG-UHFFFAOYSA-N	4499	O(C(=O)C1=C(NC(=C(C1c1c([N+](=O)[O-])cccc1)C(=O)OC)C)C)CC(C)C
248	293	DB00402	APRD00431	Eszopiclone	138729-47-2	UZX80K71OE	(+)-(5S)-6-(5-Chloropyridin-2-yl)-7-oxo-6 7-dihydro-5H-pyrrolo(3 4-b)pyrazin-5-yl 4-methylpiperazine-1-carboxylate | (+)-(5S)-6-(5-chloropyridin-2-yl)-7-oxo-6 7-dihydro-5H-pyrrolo[3 4-b]pyrazin-5-yl-4-methylpiperazine-1-carboxylate | (+)-Zopiclone | (S)-6-(5-Chloro-2-pyridinyl)- 7-oxo- 6 7-dihydro- 5H-pyrrolo[3 4-b]pyrazin-5-yl- 4-methyl- 1-piperazinecarboxylate | (S)-Zopiclone | 1-Piperazinecaro…	GBBSUAFBMRNDJC-INIZCTEOSA-N	969472	Clc1ccc(N2[C@@H](OC(=O)N3CCN(CC3)C)c3nccnc3C2=O)nc1
249	295	DB00404	APRD00280 | DB05925	Alprazolam	28981-97-7	YU55MQ3IZY	8-Chloro-1-methyl-6-phenyl-4H-s-triazolo(4 3-a)(1 4)benzodiazepine | Alprazolam	VREFGVBLTWBCJP-UHFFFAOYSA-N	2118	Clc1cc2c(n3c(nnc3C)CN=C2c2ccccc2)cc1
250	296	DB00405	APRD00770	Dexbrompheniramine	132-21-8	75T64B71RP	(+)-brompheniraminum | (R)-3-(4-Bromophenyl)-3-(2-pyridyl)propyldimethylamine | (S)-(+)-brompheniramine | (S)-brompheniramine | 3-(4-bromophenyl)- N N-dimethyl- 3-pyridin-2-yl-propan-1-amine | d-brompheniramine | Desbrofeniramina | Dexbromfeniramina | Dexbrompheniramin | Dexbromphéniramine | Dexbrompheniramine | Dexbrompheniraminum	ZDIGNSYAACHWNL-HNNXBMFYSA-N	16960	Brc1ccc([C@H](CCN(C)C)c2ncccc2)cc1
251	297	DB00406	APRD00998	Gentian violet cation	7438-46-2	3GVJ31T6YY	Crystal Violet | Crystal violet carbocation | Crystal violet ion(1) | Crystal violet(1+) | Gentian violet carbocation | Gentian violet cation | Gentian violet(1+) | Methylrosaniline | Methylrosanilinium	LGLFFNDHMLKUMI-UHFFFAOYSA-N	3468	N(c1ccc(C(=C2C=CC(=[N+](C)C)C=C2)c2ccc(N(C)C)cc2)cc1)(C)C
252	298	DB00408	APRD00574	Loxapine	1977-10-02	LER583670J	2-Chloro-11-(4-methyl-1-piperazinyl)dibenz[b f][1 4]oxazepine | Loxapina | Loxapine | Loxapinum | Oxilapine	XJGVXQDUIWGIRW-UHFFFAOYSA-N	3964	Clc1cc2C(=Nc3c(Oc2cc1)cccc3)N1CCN(CC1)C
253	299	DB00409	APRD00316	Remoxipride	80125-14-0	0223RD59PE	Remoxiprida | Remoxipride | Remoxipridum	GUJRSXAPGDDABA-NSHDSACASA-N	54477	Brc1c(OC)c(C(=O)NC[C@H]2N(CCC2)CC)c(OC)cc1
254	300	DB00410	APRD00162	Mupirocin	12650-69-0	D0GX863OA5	9-[(E)-4-[(2S 3R 4R 5S)-3 4-dihydroxy-5-[[(2S 3S)-3- [(2S 3S)-3-hydroxybutan-2-yl]oxiran-2-yl]methyl] oxan-2-yl]-3-methylbut-2-enoyl]oxynonanoic acid | Mupirocin | Mupirocina | Mupirocine | Mupirocinum | Pseudomonic acid | Pseudomonic acid A	MINDHVHHQZYEEK-HBBNESRFSA-N	446596	[C@H]1([C@H](CO[C@H]([C@@H]1O)C/C(=C/C(=O)OCCCCCCCCC(=O)O)/C)C[C@H]1[C@H]([C@H]([C@H](C)O)C)O1)O
255	301	DB00411	APRD00845 | DB02487	Carbamoylcholine	462-58-8	54Z8M50D6Q	Carbacholine | carbacol | Carbamylcholine | Choline carbamate	VPJXQGSRWJZDOB-UHFFFAOYSA-O	2551	C([N+](C)(C)C)COC(=O)N
256	302	DB00412	APRD00403	Rosiglitazone	122320-73-4	05V02F2KDG	(±)-5-[p-[2-(methyl-2-pyridylamino)ethoxy]benzyl]-2 4-thiazolidinedione | (RS)-5-{4-[2-(Methyl-2-pyridylamino)ethoxy]benzyl}-2 4-thiazolidinedion | Rosiglitazon | Rosiglitazona | Rosiglitazone | Rosiglitazonum	YASAKCUCGLMORW-UHFFFAOYSA-N	77999	S1C(Cc2ccc(OCCN(c3ncccc3)C)cc2)C(=O)NC1=O
257	303	DB00413	APRD00156	Pramipexole	104632-26-0	83619PEU5T	(-)-Pramipexole | (S)-N??6-propyl-4 5 6 7-tetrahydro-1 3-benzothiazole-2 6-diamine | Pramipexol | Pramipexole | Pramipexolum	FASDKYOPVNHBLU-ZETCQYMHSA-N	119570	C1[C@H](CCc2c1sc(n2)N)NCCC
258	304	DB00414	APRD00773	Acetohexamide	968-81-0	QGC8W08I6I	1-((p-Acetylphenyl)sulfonyl)-3-cyclohexylurea | 1-[(4-acetylbenzene)sulfonyl]-3-cyclohexylurea 4-acetyl-N-(cyclohexylcarbamoyl)benzenesulfonamide | Acetohexamid | Acetohexamida | Acétohexamide | Acetohexamide | Acetohexamidum | N-(p-Acetylphenylsulfonyl)-N'-cyclohexylurea	VGZSUPCWNCWDAN-UHFFFAOYSA-N	1989	S(=O)(=O)(NC(=O)NC1CCCCC1)c1ccc(cc1)C(=O)C
259	305	DB00415	APRD00320	Ampicillin	69-53-4	7C782967RD	(2S 6R)-6-{[(2R)-2-amino-2-phenylethanoyl]amino}-3 3-dimethyl-7-oxo-4-thia-1-azabicyclo[3.2.0]heptane-2-carboxylic acid | 6-(D-(2-amino-2-phenylacetamido))-3 3-dimethyl-7-oxo-4-thia-1-azabicyclo(3.2.0)heptane-2-carboxylic acid | ABPC | Aminobenzylpenicillin | Ampicilina | Ampicillin | Ampicillin (anhydrous) | Ampicillin Acid | Ampicillin Anhydrous | Ampicillin anhydrous | Ampicilline | Ampicillin…	AVKUERGKIZMTKX-NJBDSQKTSA-N	6249	S1[C@H]2N([C@H](C1(C)C)C(=O)O)C(=O)[C@H]2NC(=O)[C@H](N)c1ccccc1
260	307	DB00417	APRD00423 | DB08415	Phenoxymethylpenicillin	87-08-1	Z61I075U2W	(2S 5R 6R)-3 3-DIMETHYL-7-OXO-6-(2-PHENOXYACETAMIDO)-4-THIA-1- AZABICYCLO(3.2.0)HEPTANE-2-CARBOXYLIC ACID | (2S 5R 6R)-3 3-dimethyl-7-oxo-6-[(phenoxyacetyl)amino]-4-thia-1-azabicyclo[3.2.0]heptane-2-carboxylic acid | 6-phenoxyacetamidopenicillanic acid | Fenoximetilpenicilina | Oracillin | Penicillin Phenoxymethyl | Penicillin V | Phenoxomethylpenicillin | Phenoxymethyl Penicillin | Phenoxymethyl…	BPLBGHOLXOTWMN-MBNYWOFBSA-N	6869	S1[C@H]2N([C@H](C1(C)C)C(=O)O)C(=O)[C@H]2NC(=O)COc1ccccc1
261	308	DB00418	APRD00497	Secobarbital	76-73-3	1P7H87IN75	(±)-secobarbital | 5-(1-methylbutyl)-5-(2-propenyl)-2 4 6(1H 3H 5H)-pyrimidinetrione | 5-allyl-5-(1-methylbutyl)-2 4 6(1H 3H 5H)-pyrimidinetrione | 5-allyl-5-(1-methylbutyl)barbituric acid | 5-allyl-5-(1-methylbutyl)pyrimidine-2 4 6(1H 3H 5H)-trione | Quinalbarbitone | Secobarbital | Secobarbitalum | Secobarbitone	KQPKPCNLIDLUMF-UHFFFAOYSA-N	5193	CCCC(C)C1(CC=C)C(=O)NC(=O)NC1=O
262	309	DB00419	APRD01118	Miglustat	72599-27-0	ADN3S497AZ	BuDNJ | Butyldeoxynojirimycin | Miglustat | Miglustatum | N-(n-Butyl)deoxynojirimycin | n-Butyl deoxynojirimycin | N-butyl-1-deoxynojirimycin | N-Butylmoranoline | NB-DNJ	UQRORFVVSGFNRO-UTINFBMNSA-N	51634	O[C@@H]1[C@H](N(C[C@H](O)[C@H]1O)CCCC)CO
263	310	DB00420	APRD00358	Promazine	58-40-2	O9M39HTM5W	10-(3-(Dimethylamino)propyl)phenothiazine | N-(3-Dimethylaminopropyl)phenothiazine | N-Dimethylamino-1-methylethyl thiodiphenylamine | N N-dimethyl-3-(10H-phenothiazin-10-yl)-propan-1-amine | Promazin | Promazina | Promazine | Promazinum	ZGUGWUXLJSTTMA-UHFFFAOYSA-N	4926	S1c2c(N(CCCN(C)C)c3c1cccc3)cccc2
264	311	DB00421	APRD01234	Spironolactone	52-01-7	27O7W4T232	Espironolactona | Spironolactone | Spironolactonum | Spironolattone	LXMSZDCAJNLERA-ZHYRCANASA-N	5833	S([C@H]1[C@H]2[C@H]3[C@@]([C@@]4(OC(=O)CC4)CC3)(CC[C@@H]2[C@@]2(C(=CC(=O)CC2)C1)C)C)C(=O)C
265	312	DB00422	APRD00657	Methylphenidate	113-45-1	207ZZ9QZ49	Methyl phenidylacetate | methyl phenyl(piperidin-2-yl)acetate | methyl ?-phenyl-?-(2-piperidyl)acetate | methyl ?-phenyl-?-2-piperidinylacetate | Methylphenidan | Methylphenidate | Methylphenidatum | Metilfenidato | MPH | ?-phenyl-2-piperidineacetic acid methyl ester	DUGOZIWVEXMGBE-UHFFFAOYSA-N	4158	O(C(=O)C(C1NCCCC1)c1ccccc1)C
266	313	DB00423	APRD01102	Methocarbamol	532-03-6	125OD7737X	(RS)-2-hydroxy-3-(2-methoxyphenoxy)propyl carbamate | Methocarbamol | Méthocarbamol | Methocarbamolum | Metocarbamol | Metocarbamolo	GNXFOGHNGIVQEH-UHFFFAOYSA-N	4107	C(=O)(OCC(COc1c(OC)cccc1)O)N
267	315	DB00425	APRD00095	Zolpidem	82626-48-0	7K383OQI23	N N 6-Trimethyl-2-(4-methylphenyl)imidazo(1 2-a)pyridine-3-acetamide | Zolpidem | Zolpidemum	ZAFYATHCZYHLPB-UHFFFAOYSA-N	5732	O=C(N(C)C)Cc1n2c(nc1c1ccc(cc1)C)ccc(c2)C
268	316	DB00426	APRD00600	Famciclovir	104227-87-4	QIC03ANI02	2-(2-(2-amino-9H-purin-9-yl)ethyl)-1 3-propanediol diacetate | 9-[4-acetoxy-3-(acetoxymethyl)but-1-yl]-2-aminopurine | acetic acid 2-acetoxymethyl-4-(2-amino-purin-9-yl)-butyl ester | Famciclovir | Famciclovirum | FCV	GGXKWVWZWMLJEH-UHFFFAOYSA-N	3324	O(CC(CCn1c2nc(ncc2nc1)N)COC(=O)C)C(=O)C
269	317	DB00427	APRD00306	Triprolidine	486-12-4	2L8T9S52QM	(E)-2-[3-(1-pyrrolidinyl)-1-p-toluenepropenyl]pyridine | trans-1-(2-pyridyl)-3-pyrrolidino-1-p-tolylprop-1-ene | trans-1-(4-methylphenyl)-1-(2-pyridyl)-3-pyrrolidinoprop-1-ene | Tripolidina | Triprolidin | Triprolidina | Triprolidine | Triprolidinum	CBEQULMOCCWAQT-WOJGMQOQSA-N	5282443	N1(CCCC1)C/C=C(\c1ccc(cc1)C)/c1ncccc1
270	318	DB00428	APRD00209	Streptozocin	18883-66-4	8H27GUR065	2-Deoxy-2-(((methylnitrosoamino)carbonyl)amino)-D-glucopyranose | 2-Deoxy-2-(3-methyl-3-nitrosoureido)-D-glucopyranose | Estreptozocina | N-D-Glucosyl-(2)-N'-nitrosomethylharnstoff | N-D-Glucosyl-(2)-N'-nitrosomethylurea | Streptozocin | Streptozocine | Streptozocinium | Streptozocinum | Streptozotocin	ZSJLQEPLLKMAKR-GKHCUFPYSA-N	29327	O1[C@@H]([C@@H](O)[C@H](O)[C@@H](NC(=O)N(N=O)C)[C@H]1O)CO
271	319	DB00429	APRD00847	Carboprost tromethamine	58551-69-2	U4526F86FJ	(15S)-15-methyl-PGF2? tromethamine salt | (15S)-15-methylprostaglandin F2? tromethamine | 1 3-dihydroxy-2-(hydroxymethyl)propan-2-aminium (5Z 9? 11? 13E 15S)-9 11 15-trihydroxy-15-methylprosta-5 13-dien-1-oate | 15(S)-15-methyl-PGF2? tromethamine salt | 15(S)-15-methylprostaglandin F2? tromethamine | Carboprost trometamol | Carboprost tromethamine	UMMADZJLZAPZAW-OVXHCKHTSA-N	45266502	C1[C@H](O)[C@H](C/C=C\CCCC(=O)[O-])[C@H]([C@H]1O)/C=C/[C@](CCCCC)(O)C
272	322	DB00432	APRD01275	Trifluridine	70-00-8	RMW9V5RW38	5-(Trifluoromethyl)deoxyuridine | 5-Trifluoromethyl-2-deoxyuridine | F?T | TFT | Trifluoromethyldeoxyuridine | Trifluorothymidine | Trifluorothymine deoxyriboside | Trifluridin | Trifluridina | Trifluridine | Trifluridinum	VSQQQLOSPVPRAZ-RRKCRQDMSA-N	6256	FC(F)(F)c1cn([C@@H]2O[C@@H]([C@@H](O)C2)CO)c(=O)[nH]c1=O
273	324	DB00434	APRD00033	Cyproheptadine	129-03-3	2YHB6175DO	1-methyl-4-(5-dibenzo(a e)cycloheptatrienylidene)piperidine | 1-Methyl-4-(5H-dibenzo(a d)cycloheptenylidene)piperidine | 4-(5-dibenzo(a d)cyclohepten-5-ylidine)-1-methylpiperidine | 4-(5H-dibenzo(a d)cyclohepten-5-ylidene)-1-methylpiperidine | 4-Dibenzo[a d]cyclohepten-5-ylidene-1-methyl-piperidine | 5-(1-methylpiperidylidene-4)-5H-dibenzo(a d)cyclopheptene | Ciproheptadina | Cyproheptadin | Cypr…	JJCFRYNCJDLXIK-UHFFFAOYSA-N	2913	N1(CCC(=C2c3c(C=Cc4c2cccc4)cccc3)CC1)C
274	326	DB00436	APRD00666	Bendroflumethiazide	73-48-3	5Q52X6ICJI	±-3-benzyl-3 4-dihydro-6-(trifluoromethyl)-2H-1 2 4-benzothiadiazine-7-sulfonamide 1 1-dioxide | 6-trifluoromethyl-3-benzyl-7-sulfamyl-3 4-dihydro-1 2 4-benzothiadiazine 1 1-dioxide | Bendrofluazide | Bendroflumethiazid | Bendrofluméthiazide | Bendroflumethiazide | Bendroflumethiazidum | Bendroflumetiazida | Benzhydroflumethiazide	HDWIHXWEUNVBIY-UHFFFAOYSA-N	2315	S1(=O)(=O)NC(Nc2c1cc(S(=O)(=O)N)c(c2)C(F)(F)F)Cc1ccccc1
275	327	DB00437	APRD00435 | DB03027	Allopurinol	315-30-0	63CZ7GJN5I	1 5-Dihydro-4H-pyrazolo(3 4-d)pyrimidin-4-one | 1 5-Dihydro-4H-pyrazolo(3 4-d)pyrimidine-4-one | 1H-Pyrazolo(3 4-d)pyrimidin-4-ol | 4-HPP | 4-Hydroxy-1H-pyrazolo(3 4-d)pyrimidine | 4-Hydroxy-3 4-pyrazolopyrimidine | 4-Hydroxypyrazolo(3 4-d)pyrimidine | 4-Hydroxypyrazolopyrimidine | 4-Hydroxypyrazolyl(3 4-d)pyrimidine | 4'-Hydroxypyrazolol(3 4-d)pyrimidine | 4H-Pyrazolo(3 4-d)pyrimidin-4-one | All…	OFCNXPDARWKPPY-UHFFFAOYSA-N	2094	O=c1ncnc2[nH][nH]cc12
276	328	DB00438	APRD00857	Ceftazidime	72558-82-8	DZR1ENT301	CAZ | Ceftazidim | Ceftazidima | Ceftazidime | Ceftazidime anhydrous | Ceftazidimum	ORFOPKXBNMVMKC-DWVKKRMSSA-N	5481173	S1[C@H]2N(C(=O)[C@H]2NC(=O)/C(=N\OC(C)(C)C(=O)O)/c2nc(sc2)N)C(=C(C1)C[n+]1ccccc1)C(=O)[O-]
277	329	DB00439	APRD00102	Cerivastatin	145599-86-6	AM91H2KS67	Cerivastatin	SEERZIQQUAZTOL-ANMDKAQQSA-N	446156	Fc1ccc(c2c(c(nc(c2/C=C/[C@@H](O)C[C@@H](O)CC(=O)O)C(C)C)C(C)C)COC)cc1
278	330	DB00440	APRD00103	Trimethoprim	738-70-5	AN164J8Y0X	2 4-diamino-5-(3 4 5-trimethoxybenzyl)pyrimidine | 5-[(3 4 5-trimethoxyphenyl)methyl]-2 4-pyrimidinediamine | Trimethoprim | Triméthoprime | Trimethoprimum | Trimetoprima	IEDVJHCEMCRBQM-UHFFFAOYSA-N	5578	O(c1cc(Cc2c(nc(nc2)N)N)cc(OC)c1OC)C
279	331	DB00441	APRD00201	Gemcitabine	95058-81-4	B76N6SBZ8R	2'-Deoxy-2' 2'-difluorocytidine | 2' 2'-Difluorodeoxycytidine | 4-amino-1-((2R 4R 5R)-3 3-difluoro-4-hydroxy-5-(hydroxymethyl)-tetrahydrofuran-2-yl)pyrimidin-2(1H)-one | Gemcitabin | Gemcitabina | Gemcitabine | Gemcitabinum	SDUQYLNIPVEERB-QPPQHZFASA-N	60750	FC1(F)[C@H](O)[C@H](O[C@H]1n1ccc(nc1=O)N)CO
280	332	DB00442	APRD00948	Entecavir	142217-69-4	NNU2O4609D	Anhydrous entecavir | Entecavir | Entecavir (anhydrous) | Entecavir anhydrous | Entecavirum	QDGZDCVAUDNJFG-FXQIFTODSA-N	153941	O[C@@H]1[C@H](C(=C)[C@@H](n2c3[nH]c(nc(=O)c3nc2)N)C1)CO
281	333	DB00443	APRD00513	Betamethasone	378-44-9	9842X06Q6M	16?-Methyl-1 4-pregnadiene-9?-fluoro-11? 17? 21-triol-3 20-dione | 9-Fluoro-16?-methylprednisolone | 9?-Fluoro-16?-methylprednisolone | beta-Methasone alcohol | Betadexamethasone | Betametasona | Betamethasone | Bétaméthasone | Betamethasonum	UREBDLICKHMUKA-DVTGEIKXSA-N	9782	C1=CC(=O)C=C2CC[C@H]3[C@H]4[C@](C[C@@H]([C@@]3([C@@]12C)F)O)([C@@](C(=O)CO)([C@H](C4)C)O)C
282	335	DB00445	APRD00361	Epirubicin	56420-45-2	3Z8479ZZ5X	4'-Epiadriamycin | Epiadriamycin | Epirubicin | Epirubicina | Epirubicine | Epirubicinum | Pidorubicina | Pidorubicine | Pidorubicinum	AOJJSUZBOXZQNB-VTZDEGQISA-N	41867	O([C@H]1C[C@@](O)(Cc2c1c(O)c1c(c2O)C(=O)c2c(C1=O)c(OC)ccc2)C(=O)CO)[C@@H]1O[C@H]([C@H](O)[C@@H](N)C1)C
283	336	DB00446	APRD00862 | EXPT00942	Chloramphenicol	56-75-7	66974FR9Q1	Chloramphénicol | Chloramphenicol | Chloramphenicolum | Chlornitromycin | Cloramfenicol | Cloranfenicol | D-(?)-2 2-dichloro-N-(?-hydroxy-?-(hydroxymethyl)-p-nitrophenylethyl)acetamide | D-(?)-threo-1-p-nitrophenyl-2-dichloroacetylamino-1 3-propanediol | Laevomycetinum | Levomicetina | Levomycetin	WIIZWVCIJKGZOK-RKDXNWHRSA-N	5959	c1c(ccc(c1)[N+](=O)[O-])[C@H]([C@H](NC(=O)C(Cl)Cl)CO)O
284	337	DB00447	APRD01077	Loracarbef	76470-66-1	W72I5ZT78Z	Anhydrous loracarbef | Loracarbef | Loracarbef anhydrous | Loracarbef anhydrous | Loracarbefum	JAPHQRWPEGVNBT-UTUOFQBUSA-N	5284585	N12C(=O)[C@H]([C@H]2CCC(=C1C(=O)O)Cl)NC(=O)[C@H](N)c1ccccc1
285	338	DB00448	APRD00077	Lansoprazole	103577-45-3	0K5C5T2QPG	Lansoprazol | Lansoprazole | Lansoprazolum	MJIHNNLFOKEZEW-UHFFFAOYSA-N	3883	S(=O)(Cc1nccc(OCC(F)(F)F)c1C)c1[nH]c2c(n1)cccc2
286	339	DB00449	APRD00930	Dipivefrin	52365-63-6	8Q1PVL543G	(±)-4-[1-hydroxy-2-(methylamino)ethyl]-o-phenylene divavalate | 1-(3' 4'-dipivaloyloxyphenyl)-2-methylamino-1-ethanol | 4-[1-hydroxy-2-(methylamino)ethyl]-o-phenylene divavalate | Dipivalyl epinephrine | Dipivefrin | Dipivefrina | Dipivefrine | Dipivéfrine | Dipivefrinum	OCUJLLGVOUDECM-UHFFFAOYSA-N	3105	O(C(=O)C(C)(C)C)c1c(OC(=O)C(C)(C)C)ccc(C(O)CNC)c1
287	340	DB00450	APRD00939	Droperidol	548-73-2	O9U0F09D5X	1-(1-(3-(p-fluorobenzoyl)propyl)-1 2 3 6-tetrahydro-4-pyridyl)-2-benzimidazolinone | 1-(1-(4-(p-fluorophenyl)-4-oxobutyl)-1 2 3 6-tetrahydro-4-pyridyl)-2-benzimidazolinone | 1-{1-[4-(4-Fluoro-phenyl)-4-oxo-butyl]-1 2 3 6-tetrahydro-pyridin-4-yl}-1 3-dihydro-benzoimidazol-2-one | 1-{1-[4-(4-fluorophenyl)-4-oxobutyl]-1 2 3 6-tetrahydro-4-pyridinyl}-2 3-dihydro-1H-benzo[d]imidazol-2-one | Droperidol…	RMEDXOLNCUSCGS-UHFFFAOYSA-N	3168	Fc1ccc(C(=O)CCCN2CCC(=CC2)n2c3c([nH]c2=O)cccc3)cc1
288	341	DB00451	APRD00235 | EXPT02993	Levothyroxine	51-48-9	Q51BO43MG4	3 3' 5 5'-Tetraiodo-L-thyronine | 3 5 3' 5'-Tetraiodo-L-thyronine | 4-(4-Hydroxy-3 5-diiodophenoxy)-3 5-diiodo-L-phenylalanine | L-T4 | L-Thyroxine | Levothyroxin | LT4 | O-(4-Hydroxy-3 5-diidophenyl)-3 5-diiodo-L-tyrosine | O-(4-Hydroxy-3 5-diiodophenyl)-3 5-diiodo-L-tyrosine | T4	XUIIKFGFIJCVMT-LBPRGKRZSA-N	5819	Ic1cc(C[C@H](N)C(=O)O)cc(I)c1Oc1cc(I)c(O)c(I)c1
289	342	DB00452	APRD00618	Framycetin	119-04-0	4BOC774388	Fradiomycin B | Framicetina | Framycetin | Framycétine | Framycetinum | Neomycin B	PGBHMTALBVVCIT-VCIWKGPPSA-N	8378	O([C@H]1[C@H](O[C@H]2O[C@@H]([C@@H](O)[C@H](O)[C@H]2N)CN)[C@@H](N)C[C@@H](N)[C@@H]1O)[C@@H]1O[C@@H]([C@@H](O[C@H]2O[C@H]([C@@H](O)[C@H](O)[C@H]2N)CN)[C@H]1O)CO
290	344	DB00454	APRD00074	Meperidine	57-42-1	9E338QE28F	Isonipeca?ne | Meperidina | Pethidin | Pethidine | Péthidine | Pethidinum | Petidina | Petydyna	XADCESSVHJOZHK-UHFFFAOYSA-N	4058	O(C(=O)C1(CCN(CC1)C)c1ccccc1)CC
291	345	DB00455	APRD00384	Loratadine	79794-75-5	7AJO3BO7QN	Loratadina | Loratadine | Loratadinum	JCCNYMKQOSZNPW-UHFFFAOYSA-N	3957	Clc1cc2c(C(=C3CCN(CC3)C(=O)OCC)c3ncccc3CC2)cc1
292	346	DB00456	APRD00859 | EXPT00946	Cefalotin	153-61-7	R72LW146E6	3-Acetoxymethyl-7-(2-thienylacetamido)-3-cephem-4-carboxylic acid | 7-(2-Thienylacetamido)cephalosporanic acid | 7-(2'-thienylacetamido)cephalosporanic acid | 7-(Thiophene-2-acetamido)cephalosporin | Cefalothin | Cefalotin | Cefalotina | Céfalotine | Cefalotinum | Cephalothin | Cephalotin | CET	XIURVHNZVLADCM-IUODEOHRSA-N	6024	S1[C@H]2N(C(=O)[C@H]2NC(=O)Cc2sccc2)C(=C(C1)COC(=O)C)C(=O)O
293	347	DB00457	APRD00020	Prazosin	19216-56-9	XM03YJ541D	1-(4-Amino-6 7-dimethoxy-2-quinazolinyl)-4-(2-furanylcarbonyl)piperazine | 2-(4-(2-Furoyl)piperazin-1-yl)-4-amino-6 7-dimethoxyquinazoline | Prazosin | Prazosina | Prazosine | Prazosinum	IENZQIKPVFGBNW-UHFFFAOYSA-N	4893	O=C(N1CCN(CC1)c1nc2c(c(n1)N)cc(OC)c(OC)c2)c1occc1
294	348	DB00458	APRD00672 | DB08002	Imipramine	50-49-7	OGG85SX4E4	10 11-dihydro-N N-dimethyl-5H-dibenz[b f]azepine-5-propanamine | 5-[3-(dimethylamino)propyl]-10 11-dihydro-5H-dibenz[b f]azepine | Imipramin | Imipramina | Imipramine | Imipraminum | Imizine | N-(gamma-Dimethylaminopropyl)iminodibenzyl | N-(?-dimethylaminopropyl)iminodibenzyl	BCGWQEUPMDMJNV-UHFFFAOYSA-N	3696	N1(CCCN(C)C)c2c(CCc3c1cccc3)cccc2
295	349	DB00459	APRD00778	Acitretin	55079-83-9	LCH760E9T7	(all-E)-9-(4-Methoxy-2 3 6-trimethylphenyl)-3 7-dimethyl-2 4 6 8-nonatetraenoic acid | Acitretin | Acitretina | Acitretine | Acitretinum | all-trans-3 7-Dimethyl-9-(4-methoxy-2 3 6-trimethylphenyl)-2 4 6 8-nonatetraenoic acid | Etretin	IHUNBGSDBOWDMA-AQFIFDHZSA-N	5284513	c1(c(c(cc(c1/C=C/C(=C/C=C/C(=C/C(=O)O)/C)/C)C)OC)C)C
296	351	DB00461	APRD01128	Nabumetone	42924-53-8	LW0TIW155Z	4-(6-Methoxy-2-naphthalenyl)-2-butanone | 4-(6-Methoxy-2-naphthyl)-2-butanone | Nabumeton | Nabumetona | Nabumétone | Nabumetone | Nabumetonum	BLXXJMDCKKHMKV-UHFFFAOYSA-N	4409	O(c1cc2c(cc(CCC(=O)C)cc2)cc1)C
297	352	DB00462	APRD00314	Methscopolamine bromide	155-41-9	RTN51LK7WL	(?)-scopolamine methobromide | (?)-scopolamine methyl bromide | Hyoscine methobromide | Hyoscine methyl bromide | Methscopolamine bromide | Methylscopolamine bromide | N-methylhyoscine bromide | N-methylscopolammonium bromide | Scopolamine methobromide | Scopolamine methyl bromide	CXYRUNPLKGGUJF-JIRGPDKYSA-M	23724781	C12C(O2)[C@H]2[N+]([C@H]1C[C@@H](C2)OC(=O)[C@@H](c1ccccc1)CO)(C)C
298	353	DB00463	APRD00757	Metharbital	50-11-3	02OS7K758T	Metarbital | Metharbital | Metharbitalum	FWJKNZONDWOGMI-UHFFFAOYSA-N	4099	O=C1N(C(=O)NC(=O)C1(CC)CC)C
299	354	DB00464	APRD00575	Sodium Tetradecyl Sulfate	139-88-8	Q1SUG5KBD6	7-Ethyl-2-methyl-4-undecanol sulfate sodium salt | 7-ethyl-2-methyl-4-undecanolsulfate sodium salt | Natrii tetradecylis sulfa | Sodium 2-methyl-7-ethylundecanol-4-sulfate | Sodium 7-ethyl-2-methyl-4-undecanol sulfate | Sodium Tetradecyl Sulfate | Sodium tetradecyl sulphate | Sodium tetradecylsulfate | STS | Tetradecilsulfato sodico | Tetradecyl sodium sulfate | Tetradecyl sulfate de sodium	FVEFRICMTUKAML-UHFFFAOYSA-M	8770	C(OS(=O)(=O)[O-])(CCC(CCCC)CC)CC(C)C
300	355	DB00465	APRD01060	Ketorolac	74103-06-3	YZI5105V0L	Ketorolac | Kétorolac | Ketorolaco | Ketorolacum | rac-Ketorolac	OZWKMVRBQXNZKK-UHFFFAOYSA-N	3826	OC(=O)C1CCn2c1ccc2C(=O)c1ccccc1
301	356	DB00466	APRD00269	Picrotoxin	124-87-8	ZLT174DL7U	cocculin	VJKUPQSHOVKBCO-ZTYBEOBUSA-N	31304	O1[C@@]23[C@]4([C@@](O)(C[C@@H]12)C1[C@@H](C(OC1=O)[C@H]4OC3=O)C(O)(C)C)C
302	357	DB00467	APRD00947	Enoxacin	74011-58-8	325OGW249P	1-ethyl-6-fluoro-1 4-dihydro-4-oxo-7-(1-piperazinyl)-1 8-naphthyridine-3-carboxylic acid | 1-Ethyl-6-fluoro-4-oxo-7-piperazin-1-yl-1 4-dihydro-[1 8]naphthyridine-3-carboxylic acid | Enoxacin | Enoxacina | Énoxacine | Enoxacino | Enoxacinum	IDYZIJYBMGIQMJ-UHFFFAOYSA-N	3229	Fc1c(N2CCNCC2)nc2n(CC)cc(c(=O)c2c1)C(=O)O
303	358	DB00468	APRD00563	Quinine	130-95-0	A7V27PHC7A	(-)-Quinine | (?)-quinine | (8S 9R)-quinine | (R)-(?)-quinine | (R)-(6-methoxyquinolin-4-yl)((2S 4S 8R)-8-vinylquinuclidin-2-yl)methanol | 6'-Methoxycinchonidine | Chinin | Chinine | Chininum | Quinina | Quinine	LOUPRKONTZGTKE-WZBLMQSHSA-N	3034034	c1cc(cc2c1nccc2[C@H]([C@@H]1C[C@H]2[C@H](CN1CC2)C=C)O)OC
304	359	DB00469	APRD00011	Tenoxicam	59804-37-4	Z1R9N0A399	Tenoxicam | Ténoxicam | Tenoxicamum	LZNWYQJJBLGYLT-UHFFFAOYSA-N	54677971	C1(=C(N(S(=O)(=O)c2c1scc2)C)C(=O)Nc1ccccn1)O
305	360	DB00470	APRD00571	Dronabinol	1972-08-03	7J8897W37S	(-)-delta9-trans-Tetrahydrocannabinol | 1-trans-delta-9-Tetrahydrocannabinol | 3-Pentyl-6 6 9-trimethyl-6a 7 8 10a-tetrahydro-6H-dibenzo(b d)pyran-1-ol | 6 6 9-Trimethyl-3-pentyl-6a 7 8 10a-tetrahydro-6H-benzo[c]chromen-1-ol | delta-9-tetrahydrocannabinol | delta-9-THC | delta(1)-tetrahydrocannabinol | delta(9)-THC | delta9-tetrahydrocannabinol | Dronabinol | Dronabinolum | Tetrahydrocannabinol |…	CYQFCXCEBYINGO-IAGOWNOFSA-N	16078	[C@H]12c3c(OC([C@@H]1CCC(=C2)C)(C)C)cc(cc3O)CCCCC
306	362	DB00472	APRD00530	Fluoxetine	54910-89-3	01K63SUP8D	(+-)-N-Methyl-3-phenyl-3-((alpha alpha alpha-trifluoro-P-tolyl)oxy)propylamine | (+-)-N-Methyl-gamma-(4-(trifluoromethyl)phenoxy)benzenepropanamine | Fluoxetin | Fluoxetina | Fluoxetine | Fluoxétine | Fluoxetinum	RTHCYVBBDHJXIQ-UHFFFAOYSA-N	3386	FC(F)(F)c1ccc(OC(CCNC)c2ccccc2)cc1
307	363	DB00473	APRD01014	Hexylcaine	532-77-4	511IU0826Z	Hexilcaina | Hexylcaine | Hexylcainum	DKLKMKYDWHYZTD-UHFFFAOYSA-N	10770	O(C(CNC1CCCCC1)C)C(=O)c1ccccc1
308	364	DB00474	APRD00058	Methohexital	151-83-7	E5B8ND5IPE	(±)-5-allyl-1-methyl-5-(1-methyl-2-pentynyl)barbituric acid | 5-allyl-1-methyl-5-(1-methyl-2-pentynyl)-2 4 6(1H 3H 5H)-pyrimidinetrione | 5-Allyl-1-methyl-5-(1-methyl-pent-2-ynyl)-pyrimidine-2 4 6-trione | 5-Allyl-5-(3-hexyn-2-yl)-1-methylbarbituric acid | Methohexital | Methohexitalum | Methohexitone | Metohexital | ?-DL-1-methyl-5-allyl-5-(1'-methylpentyn-2-yl)barbituric acid	NZXKDOXHBHYTKP-UHFFFAOYSA-N	9034	O=C1N(C(=O)NC(=O)C1(C(C)C#CCC)CC=C)C
309	366	DB00476	APRD00060	Duloxetine	116539-59-4	O5TNM5N07U	(3S)-N-methyl-3-(1-naphthyloxy)-3-(2-thienyl)propan-1-amine | (S)-duloxetine | Duloxetina | Duloxetine	ZEUITGRIYCTCEM-KRWDZBQOSA-N	60835	s1c([C@@H](Oc2c3c(ccc2)cccc3)CCNC)ccc1
310	368	DB00478	APRD01219	Rimantadine	13392-28-4	0T2EF4JQTU	alpha-Methyl-1-adamantanemethylamine | alpha-Methyladamantanemethylamine | Rimantadina | Rimantadine | Rimantadinum	UBCHPRBFMUDMNC-UHFFFAOYSA-N	5071	NC(C12CC3CC(C1)CC(C2)C3)C
311	369	DB00479	APRD00550	Amikacin	37517-28-5	84319SGC3C	1-N-(L(?)-?-amino-?-hydroxybutyryl)kanamycin A | Amikacin | Amikacina | Amikacine | Amikacinum	LKCWBDHBTVXHDL-RMDFUYIESA-N	37768	[C@@H]1([C@@H]([C@H]([C@@H]([C@@H](N)C1)O[C@H]1O[C@@H]([C@H]([C@@H]([C@H]1O)O)O)CN)O)O[C@@H]1[C@@H]([C@H]([C@@H]([C@H](O1)CO)O)N)O)NC(=O)[C@H](CCN)O
312	370	DB00480	APRD01303	Lenalidomide	191732-72-6	F0P408N6V4	1-oxo-2-(2 6-dioxopiperidin-3-yl)-4-aminoisoindoline | 3-(4-Amino-1-oxoisoindolin-2-yl)piperidine-2 6-dione | Lenalidomida | Lenalidomide	GOTYRUGSSMKFNF-UHFFFAOYSA-N	216326	O=C1N(C2CCC(=O)NC2=O)Cc2c1cccc2N
313	371	DB00481	APRD00400	Raloxifene	84449-90-1	YX9162EO3I	(2-(4-Hydroxyphenyl)-6-hydroxybenzo(b)thien-3-yl)(4-(2-(1-piperidinyl)ethoxy)phenyl)methanone | Raloxif?ne | Raloxifene | Raloxifeno | Raloxifenum	GZUITABIAKMVPG-UHFFFAOYSA-N	5035	s1c(c(c2c1cc(O)cc2)C(=O)c1ccc(OCCN2CCCCC2)cc1)c1ccc(O)cc1
314	372	DB00482	APRD00373	Celecoxib	169590-42-5	JCX84Q7J1L	Celecoxib | Célécoxib | Celecoxibum | p-(5-p-Tolyl-3-(trifluoromethyl)pyrazol-1-yl)benzenesulfonamide	RZEKVGVHFLEQIL-UHFFFAOYSA-N	2662	S(=O)(=O)(N)c1ccc(n2nc(cc2c2ccc(cc2)C)C(F)(F)F)cc1
315	373	DB00483	APRD00712	Gallamine Triethiodide	65-29-2	Q3254X40X2	Gallamin triethiodid | Gallamini Triethiodidum | Triéthiodure de Gallamine | Trietioduro de galamina	REEUVFCVXKWOFE-UHFFFAOYSA-K	6172	O(CC[N+](CC)(CC)CC)c1c(OCC[N+](CC)(CC)CC)cccc1OCC[N+](CC)(CC)CC
316	374	DB00484	APRD00034	Brimonidine	59803-98-4	E6GNX3HHTE	5-Bromo-6-(2-imidazolin-2-ylamino)quinoxaline | Brimonidina | Brimonidine | Brimonidinum | Bromoxidine	XYLJNLCSTIOKRM-UHFFFAOYSA-N	2435	Brc1c(NC2=NCCN2)ccc2nccnc12
317	375	DB00485	APRD00916	Dicloxacillin	3116-76-5	COF19H7WBK	(2S 5R 6R)-6-({[3-(2 6-dichlorophenyl)-5-methyl-1 2-oxazol-4-yl]carbonyl}amino)-3 3-dimethyl-7-oxo-4-thia-1-azabicyclo[3.2.0]heptane-2-carboxylic acid | Dicloxacilina | Dicloxacillin | Dicloxacillina | Dicloxacilline | Dicloxacillinum	YFAGHNZHGGCZAX-JKIFEVAISA-N	18381	Clc1c(c2noc(c2C(=O)N[C@H]2[C@H]3SC([C@@H](N3C2=O)C(=O)O)(C)C)C)c(Cl)ccc1
318	376	DB00486	APRD01127	Nabilone	51022-71-0	2N4O9L084N	Nabilon | Nabilona | Nabilone | Nabilonum	GECBBEABIDMGGL-RTBURBONSA-N	5284592	O1C([C@H]2[C@@H](CC(=O)CC2)c2c1cc(C(CCCCCC)(C)C)cc2O)(C)C
319	377	DB00487	APRD00108	Pefloxacin	70458-92-3	2H52Z9F2Q5	Pefloxacin | Pefloxacine | Pefloxacino | Pefloxacinum | PFLX	FHFYDNQZQSQIAI-UHFFFAOYSA-N	51081	Fc1c(N2CCN(CC2)C)cc2n(CC)cc(c(=O)c2c1)C(=O)O
320	378	DB00488	APRD00652	Altretamine	645-05-6	Q8BIH59O7H	2 4 6-tris(dimethylamino)-1 3 5-triazine | 2 4 6-tris(dimethylamino)-s-triazine | Altretamin | Altretamina | Altretamine | Altrétamine | Altretaminum | Hexamethylmelamine | HMM	UUVWYPNAQBNQJQ-UHFFFAOYSA-N	2123	N(c1nc(N(C)C)nc(N(C)C)n1)(C)C
321	379	DB00489	APRD01230	Sotalol	3930-20-9	A6D97U294I	4'-(1-hydroxy-2-(isopropylamino)ethyl)methane sulfonanilide | Sotalol | Sotalolo | Sotalolum | ?-cardone	ZBMZVLHSJCTVON-UHFFFAOYSA-N	5253	S(=O)(=O)(Nc1ccc(C(O)CNC(C)C)cc1)C
322	380	DB00490	APRD00222	Buspirone	36505-84-7	TK65WKS8HL	8-(4-(4-(2-Pyrimidinyl)-1-piperizinyl)butyl)-8-azaspiro(4 5)decane-7 9-dione | Buspiron | Buspirona | Buspirone | Buspironum	QWCRAEMEVRGPNT-UHFFFAOYSA-N	2477	O=C1N(C(=O)CC2(CCCC2)C1)CCCCN1CCN(CC1)c1ncccn1
323	381	DB00491	APRD01117	Miglitol	72432-03-2	0V5436JAQW	Miglitol | Miglitolum	IBAQFPQHRJAVAV-ULAWRXDQSA-N	441314	O[C@@H]1[C@H](N(C[C@H](O)[C@H]1O)CCO)CO
324	382	DB00492	APRD00526	Fosinopril	98048-97-6	R43D2573WO	Fosenopril | Fosinopril	BIDNLKIUORFRQP-XYGFDPSESA-N	9601226	N1(C(=O)C[P@](=O)(O[C@H](OC(=O)CC)C(C)C)CCCCc2ccccc2)[C@@H](C[C@H](C1)C1CCCCC1)C(=O)O
325	383	DB00493	APRD00854	Cefotaxime	63527-52-6	N2GI8B1GK7	(6R 7R Z)-3-(acetoxymethyl)-7-(2-(2-aminothiazol-4-yl)-2-(methoxyimino)acetamido)-8-oxo-5-thia-1-aza-bicyclo[4.2.0]oct-2-ene-2-carboxylic acid | (6R 7R)-3-(acetoxymethyl)-7-{[(2Z)-2-(2-amino-1 3-thiazol-4-yl)-2-(methoxyimino)acetyl]amino}-8-oxo-5-thia-1-azabicyclo[4.2.0]oct-2-ene-2-carboxylic acid | (6R 7R)-3-Acetoxymethyl-7-{2-(2-amino-thiazol-4-yl)-2-[(Z)-methoxyimino]-acetylamino}-8-oxo-5-thia…	GPRBEKHLDVQUJE-QSWIMTSFSA-N	5742673	[C@@H]12N(C(=C(CS1)COC(=O)C)C(=O)O)C(=O)[C@H]2NC(=O)/C(=N\OC)/c1csc(n1)N
326	384	DB00494	APRD00416	Entacapone	130929-57-6	4975G9NM6T	(E)-alpha-Cyano-N N-diethyl-3 4-dihydroxy-5-nitrocinnamamide | Entacapona | Entacapone | Entacaponum | N N-diethyl-2-cyano-3-(3 4-dihydroxy-5-nitrophenyl) acrylamide	JRURYQJSLYLRLN-BJMVGYQFSA-N	5281081	O=C(N(CC)CC)/C(=C/c1cc([N+](=O)[O-])c(O)c(O)c1)/C#N
327	385	DB00495	APRD00449	Zidovudine	30516-87-1	4B9XT59T7S	Azidothymidine | AZT | ZDV | Zidovudina | Zidovudine | Zidovudinum	HBOMLICNUCNMMY-XLPZGREQSA-N	35370	O1[C@@H](n2cc(c(=O)[nH]c2=O)C)C[C@H](N=[N+]=[N-])[C@H]1CO
328	386	DB00496	APRD00903	Darifenacin	133099-04-4	APG9819VLM	(S)-1-(2-(2 3-dihydro-5-benzofuranyl)ethyl)-? ?-diphenyl-3-pyrrolidineacetamide | Darifenacin | Darifenacina | Darifénacine | Darifenacinum	HXGBXQDTNZMWGS-RUZDIDTESA-N	444031	O=C(N)C([C@@H]1CCN(C1)CCc1cc2c(OCC2)cc1)(c1ccccc1)c1ccccc1
329	387	DB00497	APRD00387	Oxycodone	76-42-6	CD35PMG570	(-)-14-Hydroxydihydrocodeinone | 4 5-Epoxy-14-hydroxy-3-methoxy-17-methylmorphinan-6-one | 4 5alpha-Epoxy-14-hydroxy-3-methoxy-17-methylmorphinan-6-one | 4 5?-Epoxy-14-hydroxy-3-methoxy-17-methylmorphinan-6-one | Dihydro-14-hydroxycodeinone | Dihydrohydroxycodeinone | Dihydroxycodeinone | Oxicodona | Oxycodone | Oxycodonum	BRUQQQPBMZOVGD-XFKAJCMBSA-N	5284603	O1[C@@H]2[C@]34[C@](O)([C@H](N(CC3)C)Cc3c4c1c(OC)cc3)CCC2=O
330	388	DB00498	APRD00166	Phenindione	83-12-5	5M7Y6274ZE	2-phenyl-1 3-diketohydrindene | 2-Phenyl-1 3-indandione | 2-phenyl-1 3(2H)-Indenedione | Fenindiona | Fenindione | Phenindion | Phénindione | Phenindione | Phenindionum | PID	NFBAXHOPROOJAW-UHFFFAOYSA-N	4760	O=C1C(C(=O)c2c1cccc2)c1ccccc1
331	389	DB00499	APRD00984	Flutamide	13311-84-7	76W6J0943E	4'-nitro-3'-trifluoromethylisobutyranilide | Flutamid | Flutamida | Flutamide | Flutamidum | FTA | NFBA | Niftolid | Niftolide | ? ? ?-trifluoro-2-methyl-4'-nitro-m-propionotoluidide	MKXKFYHWDHIYRV-UHFFFAOYSA-N	3397	FC(F)(F)c1cc(NC(=O)C(C)C)ccc1[N+](=O)[O-]
332	390	DB00500	APRD01268	Tolmetin	26171-23-3	D8K2JPN18B	1-Methyl-5-(4-methylbenzoyl)-pyrrole-2-acetic acid | 1-Methyl-5-p-toluoylpyrrole-2-acetic acid | 5-(p-Toluoyl)-1-methylpyrrole-2-acetic acid | Tolmetin | Tolmetina | Tolmétine | Tolmetino | Tolmetinum	UPSPUYADGBWSHF-UHFFFAOYSA-N	5509	O=C(c1n(c(cc1)CC(=O)O)C)c1ccc(cc1)C
333	391	DB00501	APRD00568	Cimetidine	51481-61-9	80061L1WGD	1-Cyano-2-methyl-3-(2-(((5-methyl-4-imidazolyl)methyl)thio)ethyl)guanidine | 2-cyano-1-methyl-3-(2-(((5-methylimidazol-4-yl)methyl)thio)ethyl)guanidine | Cimetidin | Cimetidina | Cimétidine | Cimetidine | Cimetidinum | N-cyano-N'-methyl-N''-(2-([(5-methyl-1H-imidazol-4-yl)methyl]sulfanyl)ethyl)guanidine | N''-cyano-N-methyl-N'-(2-{[(5-methyl-1H-imidazol-4-yl)methyl]thio}ethyl)guanidine	AQIXAKUUQRKLND-UHFFFAOYSA-N	2756	[nH]1cnc(c1C)CSCCN/C(=N\C#N)/NC
334	392	DB00502	APRD00538	Haloperidol	52-86-8	J6292F8L3D	1-(3-p-fluorobenzoylpropyl)-4-p-chlorophenyl-4-hydroxypiperidine | 4-(4-(para-chlorophenyl)-4-hydroxypiperidino)-4'-fluorobutyrophenone | 4-[4-(4-chlorophenyl)-4-hydroxy-1-piperidyl]-1-(4-fluorophenyl)-butan-1-one | 4'-fluoro-4-(4-(p-chlorophenyl)-4-hydroxypiperidinyl)butyrophenone | 4'-fluoro-4-(4-hydroxy-4-(4'-chlorophenyl)piperidino)butyrophenone | Haloperidol | Haloperidolum | ?-(4-(p-chlorop…	LNEPOXFFQSENCJ-UHFFFAOYSA-N	3559	Clc1ccc(C2(O)CCN(CC2)CCCC(=O)c2ccc(F)cc2)cc1
335	394	DB00504	APRD00733	Levallorphan	152-02-3	353613BU4U	Levallofano | Levallorphan | Lévallorphane | Levallorphanum | Levalorfano	OZYUPQUCAUTOBP-QXAKKESOSA-N	5359371	[C@@]123[C@H]([C@H](N(CC2)CC=C)Cc2c1cc(cc2)O)CCCC3
336	395	DB00505	APRD00286	Tridihexethyl	60-49-1	7HE50A367X		NPRHVSBSZMAEIN-UHFFFAOYSA-N	20299	OC(C1CCCCC1)(CC[N+](CC)(CC)CC)c1ccccc1
337	396	DB00507	APRD00558	Nitazoxanide	55981-09-4	SOA12P041N	Nitaxozanid | Nitaxozanide | Nitazoxanida | Nitazoxanide | Nitazoxanidum	YQNQNVDNTFHQSW-UHFFFAOYSA-N	41684	s1c(NC(=O)c2c(OC(=O)C)cccc2)ncc1[N+](=O)[O-]
338	397	DB00508	APRD00465	Triflupromazine	146-54-3	RO16TQF95Y	10-(3-(Dimethylamino)propyl)-2-(trifluoromethyl)phenothiazine | 2-(Trifluoromethyl)promazine | 2-Trifluoromethyl-10-(gamma-dimethylaminopropyl)phenothiazine | Fluopromazine | Triflupromazin | Triflupromazina | Triflupromazine | Triflupromazinum	XSCGXQMFQXDFCW-UHFFFAOYSA-N	5568	S1c2c(N(CCCN(C)C)c3c1cccc3)cc(cc2)C(F)(F)F
339	398	DB00509	APRD00911	Dextrothyroxine	51-49-0	4W9K63FION	D-thyroxine | Dextrothyroxine | Dextrothyroxinum | O-(4-hydroxy-3 5-diiodophenyl)-3 5-diiodo-D-tyrosine	XUIIKFGFIJCVMT-GFCCVEGCSA-N	8730	c1(cc(c(c(c1)I)Oc1cc(I)c(O)c(c1)I)I)C[C@H](C(=O)O)N
340	401	DB00513	APRD00791 | DB04134 | EXPT00408 | EXPT00461	Aminocaproic Acid	60-32-2	U6F3787206	6-Aminocaproic acid | 6-aminohexanoic acid | Acide aminocapro?que | Ácido aminocapróico | acidum aminocaproicum | Aminocaproic Acid | Aminocapronsäure | EACA | EACS | Epsilcapramine | Epsilon Aminocaproic Acid | Epsilon-Aminocaproic acid | epsilon-Aminohexanoic acid | omega-Aminocaproic acid | omega-Aminohexanoic acid	SLXKOJJOQWFEFD-UHFFFAOYSA-N	564	OC(=O)CCCCCN
341	402	DB00514	APRD00655	Dextromethorphan	125-71-3	7355X3ROTS	(+)-dextromethorphan | D-methorphan | delta-Methorphan | Dex | Dextromethorfan | Dextromethorphan | Dextrométhorphane | Dextromethorphanum | Dextrometorfano | DM	MKXZASYAUGDDCJ-NJAFHUGGSA-N	5360696	CN1CC[C@@]23CCCC[C@@H]2[C@@H]1Cc1ccc(cc31)OC
342	404	DB00517	APRD00800	Anisotropine methylbromide	80-50-2	62M960DHIL	8-Methyl-3-(2-propylpentanoyloxy)tropinium bromide | 8-Methyltropinium bromide 2-propylpentanoate | 8-Methyltropinium bromide 2-propylvalerate | Anisotropine methobromide | Anisotropine methylbromide | endo-8 8-Dimethyl-3-((1-oxo-2-propylpentyl)oxy)-8-azoniabicyclo(3.2.1)octane bromide | Méthylbromure d'octatropine | Methyloctatropine bromide | Metilbromuro de octatropina | Octatropine methylbrom…	QSFKGMJOKUZAJM-UHFFFAOYSA-M	21867154	O(C(=O)C(CCC)CCC)[C@@H]1CC2[N+](C(C1)CC2)(C)C
343	405	DB00518	APRD00782	Albendazole	54965-21-8	F4216019LN	(5-(propylthio)-1H-benzimidazol-2-yl)carbamic acid methyl ester | 5-(propylthio)-2-carbomethoxyaminobenzimidazole | Albendazol | Albendazole | Albendazolum | Eskazole | O-methyl N-(5-(propylthio)-2-benzimidazolyl)carbamate | Proftril	HXHWSAZORRCQMX-UHFFFAOYSA-N	2082	S(c1cc2[nH]c(nc2cc1)NC(=O)OC)CCC
344	406	DB00519	APRD01269	Trandolapril	87679-37-6	1T0N3G9CRC	Trandolapril | Trandolaprilum	VXFJYXUZANRPDJ-WTNASJBWSA-N	5484727	O=C(N1[C@@H]2[C@@H](C[C@H]1C(=O)O)CCCC2)[C@@H](N[C@@H](CCc1ccccc1)C(=O)OCC)C
345	408	DB00521	APRD00195	Carteolol	51781-06-7	8NF31401XG	Carteolol | Cartéolol | Carteololum	LWAFSWPYPHEXKX-UHFFFAOYSA-N	2583	O(CC(O)CNC(C)(C)C)c1c2CCC(=O)Nc2ccc1
346	409	DB00522	APRD00818	Bentiromide	37106-97-1	239IF5W61J	Bentiromide | Bentiromido | Bentiromidum | BTPABA | PFT	SPPTWHFVYKCNNK-FQEVSTJZSA-N	6957673	c1(ccc(cc1)C[C@@H](C(=O)Nc1ccc(cc1)C(=O)O)NC(=O)c1ccccc1)O
347	410	DB00523	APRD00017	Alitretinoin	5300-03-08	1UA8E65KDZ	(2E 4E 6Z 8E)-3 7-dimethyl-9-(2 6 6-trimethyl-1-cyclohexen-1-yl)-2 4 6 8-nonatetraenoic acid | (7E 9Z 11E 13E)-retinoic acid | 9-cis-retinoic acid | 9-cis-Tretinoin | 9(Z)-Retinoic acid | Alitretinoin | Alitretinoína | Alitrétino?ne | Alitretinoinum	SHGAZHPCJJPHSC-ZVCIMWCZSA-N	449171	OC(=O)/C=C(/C=C/C=C(\C=C\C1=C(CCCC1(C)C)C)/C)\C
348	411	DB00524	APRD01109	Metolazone	17560-51-9	TZ7V40X7VX	2-Methyl-3-o-tolyl-6-sulfamyl-7-chloro-1 2 3 4-tetrahydro-4-quinazolinone | 7-Chloro-1 2 3 4-tetrahydro-2-methyl-3-(2-methylphenyl)-4-oxo-6-quinazolinesulfonamide | 7-Chloro-1 2 3 4-tetrahydro-2-methyl-4-oxo-3-o-tolyl-6-quinazolinesulfonamide | Metolazon | Metolazona | Métolazone | Metolazone | Metolazonum	AQCHWTWZEMGIFD-UHFFFAOYSA-N	4170	Clc1cc2NC(N(C(=O)c2cc1S(=O)(=O)N)c1c(cccc1)C)C
349	412	DB00525	APRD01607	Tolnaftate	2398-96-1	06KB629TKV	2-Naphthyl N-methyl-N-(3-tolyl)thionocarbamate | m N-Dimethylthiocarbanilic acid O-2-naphthyl ester | Methyl (3-methylphenyl)carbamothioic acid O-2-naphthalenyl ester | N-methyl-N-(3-methylphenyl)-1-(naphthalen-2-yloxy)methanethioamide | O-2-Naphthyl m N-dimethylthiocarbanilate | Tolnaftate | Tolnaftato | Tolnaftatum | Tolnaphthate	FUSNMLFNXJSCDI-UHFFFAOYSA-N	5510	S=C(Oc1cc2c(cc1)cccc2)N(c1cc(ccc1)C)C
350	414	DB00527	APRD00915	Cinchocaine	85-79-0	L6JW2TJG99	2-butoxy-N-(2-(diethylamino)ethyl)cinchoninamide | 2-butoxy-N-(?-diethylaminoethyl)cinchoninamide | 2-butoxy-N-(?-diethylaminoethyl)cinchoninamide | 2-butoxy-N-[2-(diethylamino)ethyl]-4-quinolinecarboxamide | 2-Butoxy-quinoline-4-carboxylic acid (2-diethylamino-ethyl)-amide | 2-butoxyquinoline-4-carboxylic acid diethylaminoethylamide | 2-N-butoxy-N-(2-diethylaminoethyl)cinchoninamide | Cinchocain…	PUFQVTATUTYEAL-UHFFFAOYSA-N	3025	O(c1nc2c(c(C(=O)NCCN(CC)CC)c1)cccc2)CCCC
351	416	DB00529	APRD00669	Foscarnet	4428-95-9	364P9RVW4X	Carboxyphosphonic acid | Foscarmet | Phosphonoformate | Phosphonoformic acid | Phosphonomethanoic acid	ZJAOAACCNHFJAH-UHFFFAOYSA-N	3415	P(=O)(O)(O)C(=O)O
352	417	DB00530	APRD00951	Erlotinib	183321-74-6	J4T82NDH7E	[6 7-Bis-(2-methoxy-ethoxy)-quinazolin-4-yl]-(3-ethynyl-phenyl)-amine | Erlotinib	AAKJLRGGTJKAMG-UHFFFAOYSA-N	176870	c1(cc(ccc1)C#C)Nc1c2c(ncn1)cc(c(c2)OCCOC)OCCOC
353	418	DB00531	APRD00408	Cyclophosphamide	50-18-0	6UXW23996M	(+-)-Cyclophosphamide | (RS)-Cyclophosphamide | 2-[Bis(2-chloroethylamino)]-tetrahydro-2H-1 3 2-oxazaphosphorine-2-oxide | Anhydrous cyclophosphamide | Bis(2-chloroethyl)phosphoramide cyclic propanolamide ester | Ciclofosfamida | Ciclofosfamide | Cyclophosphamid | Cyclophosphamide | Cyclophosphamide anhydrous | Cyclophosphamidum | Cytophosphane | N N-Bis(2-chloroethyl)tetrahydro-2H-1 3 2-oxazapho…	CMSMOCZEIVJLDB-UHFFFAOYSA-N	2907	ClCCN(P1(=O)OCCCN1)CCCl
354	419	DB00532	APRD00512	Mephenytoin	50-12-4	R420KW629U	mefenitoína | Mephenytoin	GMHKMTDVRCWUDX-UHFFFAOYSA-N	4060	O=C1N(C(=O)NC1(CC)c1ccccc1)C
355	420	DB00533	APRD00151	Rofecoxib	162011-90-7	0QTW8Z7MCR	3-phenyl-4-[4-(methylsulfonyl)phenyl]-2(5H)-furanone | 4-[4-(methylsulfonyl)phenyl]-3-phenyl-2(5H)-furanone | Rofécoxib | Rofecoxib | Rofecoxibum	RZJQGNCSTQAWON-UHFFFAOYSA-N	5090	S(=O)(=O)(c1ccc(C2=C(c3ccccc3)C(=O)OC2)cc1)C
356	422	DB00535	APRD00644	Cefdinir	91832-40-5	CI0FAO63WC	(6R 7R Z)-7-(2-(2-aminothiazol-4-yl)-2-(hydroxyimino)acetamido)-8-oxo-3-vinyl-5-thia-1-aza-bicyclo[4.2.0]oct-2-ene-2-carboxylic acid | (6R 7R)-7-{2-(2-Amino-thiazol-4-yl)-2-[(Z)-hydroxyimino]-acetylamino}-8-oxo-3-vinyl-5-thia-1-aza-bicyclo[4.2.0]oct-2-ene-2-carboxylic acid | Cefdinir | Cefdinirum | CFDN	RTXOFQZKPXMALH-GHXIOONMSA-N	6915944	S1[C@H]2N(C(=O)[C@H]2NC(=O)/C(=N\O)/c2nc(sc2)N)C(=C(C1)C=C)C(=O)O
357	424	DB00537	APRD00424 | EXPT00999	Ciprofloxacin	85721-33-1	5E8K9I0O4U	1-cyclopropyl-6-fluoro-1 4-dihydro-4-oxo-7-(1-piperazinyl)-3-quinolinecarboxylic acid | 1-cyclopropyl-6-fluoro-4-oxo-7-(piperazin-1-yl)-1 4-dihydroquinoline-3-carboxylic acid | 1-Cyclopropyl-6-fluoro-4-oxo-7-piperazin-1-yl-1 4-dihydro-quinoline-3-carboxylic acid | 1-cyclopropyl-6-fluoro-4-oxo-7-piperazin-1-ylquinoline-3-carboxylic acid | 1-Cyclopropyl-6-fluoro-7-(4-methyl-piperazin-1-yl)-4-oxo-1 …	MYSWGUAQZAJSOK-UHFFFAOYSA-N	2764	Fc1c(N2CCNCC2)cc2n(C3CC3)cc(c(=O)c2c1)C(=O)O
358	425	DB00538	APRD00993	Gadoversetamide	131069-91-5	RLM74T3Z9D	Gadoversetamid | Gadoversetamida | Gadoversetamide | Gadoversetamidum	HBEAOBRDTOXWRZ-UHFFFAOYSA-K	444013	[O-]C(=O)CN(CCN(CC(=O)NCCOC)CC(=O)[O-])CCN(CC(=O)NCCOC)CC(=O)[O-]
359	426	DB00539	APRD00391	Toremifene	89778-26-7	7NFE54O27T	Toremifene | Toremifeno | Toremifenum	XFCLJVABOIYOMF-QPLCGJKRSA-N	3005573	ClCC/C(=C(/c1ccc(OCCN(C)C)cc1)\c1ccccc1)/c1ccccc1
360	427	DB00540	APRD00602	Nortriptyline	72-69-5	BL03SY4LXB	10 11-dihydro-N-methyl-5H-dibenzo[a d]cycloheptene-?5 ?-propylamine | 3-(10 11-dihydro-5H-dibenzo[a d]cyclohepten-5-ylidene)-N-methyl-1-propanamine | Demethylamitriptyline | Desmethylamitriptyline | Nortriptylina | Nortriptyline | Nortriptylinum	PHVGLTMQBUFIQQ-UHFFFAOYSA-N	4543	N(CCC=C1c2c(CCc3c1cccc3)cccc2)C
361	429	DB00542	APRD00063	Benazepril	86541-75-5	UDM7Q7QWP8	Bénazépril | Benazepril | Benazeprilum	XPCFTKFZXHTYIP-PMACEKPBSA-N	5362124	C1C[C@@H](C(=O)N(c2c1cccc2)CC(=O)O)N[C@H](C(=O)OCC)CCc1ccccc1
362	430	DB00543	APRD00142	Amoxapine	14028-44-5	R63VQ857OT	2-Chloro-11-(1-piperazinyl)dibenz(b f)(1 4)oxazepine | Amoxapin | Amoxapina | Amoxapine | Amoxapinum | Amoxepine | Desmethylloxapin	QWGDMFLQWFTERH-UHFFFAOYSA-N	2170	Clc1cc2C(=Nc3c(Oc2cc1)cccc3)N1CCNCC1
363	431	DB00544	APRD00516 | EXPT03204	Fluorouracil	51-21-8	U3P01618RT	5-Fluoracil | 5-Fluoropyrimidine-2 4-dione | 5-Fluorouracil | 5-Fluracil | 5-FU | Fluoro Uracil | Fluorouracil | Fluorouracilo | Fluorouracilum | Fluouracil	GHASVSINZRGABV-UHFFFAOYSA-N	3385	Fc1c(=O)[nH]c(=O)[nH]c1
364	432	DB00545	APRD00380	Pyridostigmine	155-97-5	19QM69HH21	Piridostigmina | Pyridostigmine cation	RVOLLAQWKVFTGE-UHFFFAOYSA-N	4991	O(c1c[n+](ccc1)C)C(=O)N(C)C
365	433	DB00546	APRD00724	Adinazolam	37115-32-5	KN08449444	8-Chloro-1-((dimethylamino)methyl)-6-phenyl-4H-s-triazolo(4 3-a)(1 4)benzodiazepine | Adinazolam | Adinazolamum	GJSLOMWRLALDCT-UHFFFAOYSA-N	37632	Clc1cc2c(n3c(nnc3CN=C2c2ccccc2)CN(C)C)cc1
366	434	DB00547	APRD00910	Desoximetasone	382-67-2	4E07GXB7AU	(11? 16?)-9-fluoro-11 21-dihydroxy-16-methylpregna-1 4-diene-3 20-dione | 9alpha-fluoro-16alpha-methyl-delta(1)-corticosterone | Desoximetason | Desoximetasona | Désoximétasone | Desoximetasone | Desoximetasonum | Desoxymethasone	VWVSBHGCDBMOOT-IIEHVVJPSA-N	5311067	F[C@@]12[C@H]([C@H]3[C@@]([C@H]([C@@H](C3)C)C(=O)CO)(C[C@@H]1O)C)CCC1=CC(=O)C=C[C@]21C
367	435	DB00548	APRD00812 | EXPT00598	Azelaic acid	123-99-9	F2VW3D43YT	1 7-dicarboxyheptane | 1 7-Heptanedicarboxylic acid | 1 9-nonanedioic acid | Acide azéla?que | Ácido azelaico | Acidum acelaicum | Acidum azelaicum | Anchoic acid | Azelaic acid | Azelainsäure | Lepargylic acid | n-nonanedioic acid | Nonandisäure | Nonanedioic acid	BDJRBEYXGGNYIS-UHFFFAOYSA-N	2266	OC(=O)CCCCCCCC(=O)O
368	437	DB00550	APRD00297	Propylthiouracil	51-52-5	721M9407IY	2-Mercapto-6-propyl-4-pyrimidone | 2-Mercapto-6-propylpyrimid-4-one | 2-Thio-4-oxo-6-propyl-1 3-pyrimidine | 2-Thio-6-propyl-1 3-pyrimidin-4-one | 4-propyl-2-thiouracil | 6-Propyl-2-thio-2 4(1H 3H)pyrimidinedione | 6-propyl-2-thiouracil | 6-propyl-2-thioxo-2 3-dihydropyrimidin-4(1H)-one | 6-Propylthiouracil | 6-Thio-4-propyluracil | Propiltiouracilo | Propylthiouracil | Propylthiouracile | Propyl…	KNAHARQHSZJURB-UHFFFAOYSA-N	4950	S=c1[nH]c(CCC)cc(=O)[nH]1
369	438	DB00551	APRD00774 | EXPT01688	Acetohydroxamic acid	546-88-3	4RZ82L2GY5	Acethydroxamsaeure | Acetic acid oxime | Acetohydroxamate | Acetohydroxamic acid | Acetohydroximic acid | Acetyl hydroxyamino | Acetylhydroxamic acid | Acide acetohydroxamique | Acido acetohidroxamico | Acidum acetohydroxamicum | AHA | Cetohyroxamic acid | Methylhydroxamic acid | N-Acetyl hydroxyacetamide | N-Acetylhydroxylamine | N-Hydroxyacetamide	RRUDCFGSUDOHDG-UHFFFAOYSA-N	1990	ONC(=O)C
370	439	DB00552	APRD00202	Pentostatin	53910-25-1	395575MZO7	Co-vidarabine | Pentostatin | Pentostatina | Pentostatine | Pentostatinum	FPVKHBSQESCIEP-JQCXWYLXSA-N	439693	[C@@H]1(C[C@@H]([C@H](O1)CO)O)n1c2N=CNC[C@H](c2nc1)O
371	440	DB00553	APRD00157	Methoxsalen	298-81-7	U4VJ29L7BQ	6-hydroxy-7-methoxy-5-benzofuranacrylic acid ?-lactone | 8-methoxy-[furano-3'.2':6.7-coumarin] | 8-methoxy-2' 3' 6 7-furocoumarin | 8-methoxy-4' 5':6 7-furocoumarin | 8-Methoxyfuranocoumarin | 8-methoxypsoralen | 8-MOP | 8-MP | 9-methoxy-7H-furo[3 2-g][1]benzopyran-7-one | Ammoidin | Methoxsalen | Méthoxsal?ne | Metoxaleno | O-methylxanthotoxol | Xanthotoxin | Xanthotoxine	QXKHYNVANLEOEG-UHFFFAOYSA-N	4114	COc1c2oc(=O)ccc2cc2c1occ2
372	441	DB00554	APRD01187	Piroxicam	36322-90-4	13T4O6VMAM	4-Hydroxy-2-methyl-N-(2-pyridyl)-2H-1 2-benzothiazin-3-caboxyamid-1 1-dioxid | Piroxicam | Piroxicam betadex | Piroxicamum | Pyroxycam	QYSPLQLAKJAUJT-UHFFFAOYSA-N	54676228	c12ccccc1S(=O)(=O)N(C(=C2O)C(=O)Nc1ncccc1)C
373	442	DB00555	APRD00570	Lamotrigine	84057-84-1	U3H27498KS	3 5-diamino-6-(2 3-dichlorophenyl)-1 2 4-triazine | Lamotrigina | Lamotrigine | Lamotriginum	PYZRQGJRPPTADH-UHFFFAOYSA-N	3878	Clc1c(c2nnc(nc2N)N)cccc1Cl
374	443	DB00556	APRD01177	Perflutren	76-19-7	CK0N3WH0SR	1 1 1 2 2 3 3 3-octafluoropropane | Freon 218 | Octafluoropropane | Octafluorpropan | Oktafluorpropan | Perfluoropropane | Perflutren | Perflutreno	QYSGYZVSCZSLHT-UHFFFAOYSA-N	6432	C(C(C(F)(F)F)(F)F)(F)(F)F
375	444	DB00557	APRD00688	Hydroxyzine	68-88-2	30S50YM8OG	Hidroxizina | Hychotine | Hydroksyzyny | Hydroxine | Hydroxizine | Hydroxizinum | Hydroxycine | Hydroxyzin | Hydroxyzine | Hydroxyzinum | Idrossizina	ZQDWXGKKHFNSQK-UHFFFAOYSA-N	3658	Clc1ccc(C(N2CCN(CC2)CCOCCO)c2ccccc2)cc1
376	445	DB00558	APRD00378	Zanamivir	139110-80-8	L6O3XI777I	(2R 3R 4S)-3-(acetylamino)-4-carbamimidamido-2-[(1R 2R)-1 2 3-trihydroxypropyl]-3 4-dihydro-2H-pyran-6-carboxylic acid | 4-guanidino-2 4-dideoxy-2 3-dehydro-N-acetylneuraminic acid | 4-guanidino-Neu5Ac2en | 5-(acetylamino)-2 6-anhydro-4-carbamimidamido-3 4 5-trideoxy-D-glycero-D-galacto-non-2-enonic acid | 5-acetamido-2 6-anhydro-3 4 5-trideoxy-4-guanidino-D-glycero-D-galacto-non-2-enonic acid | …	ARAIBEBZBOPLMB-UFGQHTETSA-N	60855	O1[C@H]([C@H](NC(=O)C)[C@@H](N=C(N)N)C=C1C(=O)O)[C@H](O)[C@H](O)CO
377	446	DB00559	APRD00829	Bosentan	147536-97-8	XUL93R30K2	4-(1 1-Dimethylethyl)-N-(6-(2-hydroxyethoxy)-5-(2-methoxyphenoxy)-(2 2'-bipyrimidin)-4-yl) benzenesulfornamide | bosentán | Bosentan | bosentan anhydrous | bosentanum | p-tert-Butyl-N-(6-(2-hydroxyethoxy)-5-(o-methoxyphenoxy)-2-(2-pyrimidinyl)-4-pyrimidinyl)benzenesulfonamide	GJPICJJJRGTNOD-UHFFFAOYSA-N	104865	S(=O)(=O)(Nc1nc(nc(OCCO)c1Oc1c(OC)cccc1)c1ncccn1)c1ccc(C(C)(C)C)cc1
378	448	DB00561	APRD00935	Doxapram	309-29-5	94F3830Q73	(±)-doxapram | 1-ethyl-4-(2-morpholinoethyl)-3 3-diphenyl-2-pyrrolidinone | Doxapram | Doxapramum	XFDJYSQDBULQSI-UHFFFAOYSA-N	3156	O=C1N(CC(C1(c1ccccc1)c1ccccc1)CCN1CCOCC1)CC
379	449	DB00562	APRD00728	Benzthiazide	91-33-8	1TD8J48L61	3-((benzylthio)methyl)-6-chloro-7-sulfamoyl-2H-benzo-1 2 4-thiadiazine 1 1-dioxide | 3-benzylthiomethyl-6-chloro-2H-1 2 4-benzothiadiazine-7-sulfonamide 1 1-dioxide | 3-benzylthiomethyl-6-chloro-7-sulfamoyl-1 2 4-benzothiadiazine 1 1-dioxide | 6-chloro-1 1-dioxo-3-(phenylmethylsulfanylmethyl)-4H-benzo[e][1 2 4]thiadiazine-7-sulfonamide | 6-chloro-7-sulfamoyl-3-benzylthiomethyl-2H-1 2 4-benzothiad…	NDTSRXAMMQDVSW-UHFFFAOYSA-N	2343	c12c(cc(c(c2)Cl)S(=O)(=O)N)S(=O)(=O)NC(=N1)CSCc1ccccc1
380	450	DB00563	APRD00353	Methotrexate	59-05-2	YL5FZ2Y5U1	4-amino-10-methylfolic acid | 4-amino-N(10)-methylpteroylglutamic acid | Amethopterin | Methotrexat | Méthotrexate | Methotrexate | Methotrexatum | Metotrexato | MTX | N-[4-[[(2 4-diamino-6-pteridinyl)methyl]methylamino]benzoyl]-L-glutamic acid	FBOZXECLQNJBKD-ZDUSSCGKSA-N	126941	OC(=O)[C@@H](NC(=O)c1ccc(N(Cc2nc3c(nc2)nc(nc3N)N)C)cc1)CCC(=O)O
381	451	DB00564	APRD00337	Carbamazepine	298-46-4	33CM23913M	5-Carbamoyl-5H-dibenz(b f)azepine | 5-carbamoyl-5H-dibenz[b f]azepine | 5-Carbamoyl-5H-dibenzo(b f)azepine | 5-Carbamyl-5H-dibenzo(b f)azepine | 5H-Dibenz(b f)azepine-5-carboxamide | Carbamazepen | Carbamazepin | Carbamazepina | Carbamazépine | Carbamazepine | Carbamazepinum | CBZ	FFGPTBGBLSHEPO-UHFFFAOYSA-N	2554	O=C(N1c2c(C=Cc3c1cccc3)cccc2)N
382	453	DB00566	APRD01236	Succimer	304-55-2	DX1U2629QE	DIM-SA | DMS | DMS-A | DMSA | meso-2 3-Dimercaptobernsteinsäure | meso-2 3-dimercaptosuccinic acid | meso-dimercaptosuccinic acid | Succimer | succimero	ACTRVOBWPAIOHC-XIXRPRMCSA-N	2724354	[C@@H]([C@@H](C(=O)O)S)(C(=O)O)S
383	454	DB00567	APRD00250	Cephalexin	15686-71-2	5SFF1W6677	(6R 7R)-7-{[(2R)-2-amino-2-phenylacetyl]amino}-3-methyl-8-oxo-5-thia-1-azabicyclo[4.2.0]oct-2-ene-2-carboxylic acid | 7-(D-alpha-Aminophenylacetamido)desacetoxycephalosporanic acid | 7-beta-(D-alpha-Amino-alpha-phenylacetylamino)-3-methyl-3-cephem-4-carboxylic acid | Anhydrous cefalexin | Anhydrous cephalexin | Cefalexin | Cefalexin anhydrous | Cefalexina | Céfalexine | Cefalexinum | Cephalexin a…	ZAIPMKNFIOOWCQ-UEKVPHQBSA-N	27447	S1[C@H]2N(C(=O)[C@H]2NC(=O)[C@H](N)c2ccccc2)C(=C(C1)C)C(=O)O
384	455	DB00568	APRD00332	Cinnarizine	298-57-7	3DI2E1X18L	1-(Diphenylmethyl)-4-(3-phenyl-2-propenyl)piperazine | 1-Benzhydryl-4-cinnamylpiperazin | 1-Cinnamyl-4-(diphenylmethyl)piperazine | Cinarizina | Cinnarizine | Cinnarizinum	DERZBLKQOCDDDZ-JLHYYAGUSA-N	1547484	N1(CCN(CC1)CC=Cc1ccccc1)C(c1ccccc1)c1ccccc1
385	458	DB00571	APRD00194	Propranolol	525-66-6	9Y8NXQ24VQ	1-((1-Methylethyl)amino)-3-(1-naphthalenyloxy)-2-propanol | 1-(isopropylamino)-3-(1-naphthyloxy)propan-2-ol | beta-Propranolol | Propanalol | Propanolol | Propranolol | Propranololo | Propranololum | ?-Propranolol	AQHHHDLHHXJYJD-UHFFFAOYSA-N	4946	c1ccc(c2c1cccc2)OCC(CNC(C)C)O
386	460	DB00573	APRD00970	Fenoprofen	29679-58-1	RA33EAC7KY	(+/-)-fenoprofen | (+/-)-m-phenoxyhydratropic acid | (±)-2-(3-phenoxyphenyl)propionic acid | 2-(3-phenoxyphenyl)propionic acid | 2-(m-phenoxyphenyl)propionic acid | 3-phenoxyhydratropic acid | DL-2-(3-phenoxyphenyl)propionic acid | Fenoprofen | Fénoprof?ne | Fenoprofeno | Fenoprofenum | ?-(m-phenoxyphenyl)propionic acid | ?-methyl-3-phenoxybenzeneacetic acid	RDJGLLICXDHJDY-UHFFFAOYSA-N	3342	O(c1cc(C(C)C(=O)O)ccc1)c1ccccc1
387	461	DB00574	APRD00319	Fenfluramine	458-24-2	2DS058H2CF	Fenfluramina | Fenfluramine | Fenfluraminum	DBGIVFWFUFKIQN-UHFFFAOYSA-N	3337	FC(F)(F)c1cc(CC(NCC)C)ccc1
388	462	DB00575	APRD00174 | DB07566	Clonidine	4205-90-7	MN3L5RMN02	2-((2 6-Dichlorophenyl)imino)imidazolidine | 2 6-Dichloro-N-2-imidazolidinylidenebenzenamine | Chlofazoline | Clonidin | Clonidina | Clonidine | Clonidinum	GJSURZIOUXUGAL-UHFFFAOYSA-N	2803	Clc1c(NC2=NCCN2)c(Cl)ccc1
389	463	DB00576	APRD00684	Sulfamethizole	144-82-1	25W8454H16	Sulfamethizol | Sulfaméthizol | Sulfamethizole | Sulfamethizolum | Sulfamethylthiadiazole | Sulfametizol	VACCAVUAMIDAGB-UHFFFAOYSA-N	5328	S(=O)(=O)(Nc1sc(nn1)C)c1ccc(N)cc1
390	464	DB00577	APRD00697	Valaciclovir	124832-26-4	MZ1IW7Q79D	L-Valine ester with 9-((2-hydroxyethoxy)methyl)guanine | L-Valine 2-((2-amino-1 6-dihydro-6-oxo-9H-purin-9-yl)methoxy)ethyl ester | Valaciclovir | Valaciclovirum | Valacyclovir	HDOVUKNUBWVHOX-QMMMGPOBSA-N	60773	O(C(=O)[C@@H](N)C(C)C)CCOCn1c2[nH]c(nc(=O)c2nc1)N
391	465	DB00578	APRD00846	Carbenicillin	4697-36-3	G42ZU72N5G	(2S 5R 6R)-6-{[carboxy(phenyl)acetyl]amino}-3 3-dimethyl-7-oxo-4-thia-1-azabicyclo[3.2.0]heptane-2-carboxylic acid | Carbenicilina | Carbenicillin | Carbenicilline | Carbenicillinum | Carboxybenzylpenicillin | CBPC | N-(2-carboxy-3 3-dimethyl-7-oxo-4-thia-1-azabicyclo(3.2.0)hept-6-yl)-2-phenylmalonamic acid | ?-carboxybenzylpencillin | ?-phenyl(carboxymethylpenicillin)	FPPNZSSZRUTDAP-UWFZAAFLSA-N	20824	S1[C@H]2N([C@H](C1(C)C)C(=O)O)C(=O)[C@H]2NC(=O)C(c1ccccc1)C(=O)O
392	466	DB00579	APRD01085	Mazindol	22232-71-9	C56709M5NH	Mazindol | Mazindolo | Mazindolum	ZPXSCAKFGYXMGA-UHFFFAOYSA-N	4020	Clc1ccc(C2(O)N3C(=NCC3)c3c2cccc3)cc1
393	467	DB00580	APRD00183 | DB07576	Valdecoxib	181695-72-7	2919279Q3W	Valdecoxib	LNPDTQAFDNKSHK-UHFFFAOYSA-N	119607	S(=O)(=O)(N)c1ccc(c2c(noc2C)c2ccccc2)cc1
394	468	DB00581	APRD01063	Lactulose	4618-18-2	9XH2P2N8EP	4-O-beta-D-Galactopyranosyl-D-fructofuranose | 4-O-beta-D-Galactopyranosyl-D-fructose | Lactulosa | Lactulose | Lactulosum	JCQLYHFGKNRPGE-FCVZTGTOSA-N	11333	O([C@H]1[C@H](O)[C@@](O[C@@H]1CO)(O)CO)[C@@H]1O[C@@H]([C@H](O)[C@H](O)[C@H]1O)CO
395	469	DB00582	APRD00543	Voriconazole	137234-62-9	JFU09I87TR	(R-(R* S*))-alpha-(2 4-difluorophenyl)-5-fluoro-beta-methyl-alpha-(1H-1 2 4-triazol-1-ylmethyl)-4-pyrimidineethanol | (?R ?S)-?-(2 4-difluorophenyl)-5-fluoro-?-methyl-?(1H-1 2 4-triazol-1-ylmethyl)-4-pyrimidineethanol | VCZ | Voriconazol | Voriconazole | Voriconazolum	BCEHBSKCWLPMDN-MGPLVRAMSA-N	71616	Fc1c([C@](O)([C@@H](C)c2ncncc2F)Cn2ncnc2)ccc(F)c1
396	470	DB00583	APRD01070	Levocarnitine	541-15-1	0G389FZZ9M	(-)-Carnitine | (-)-L-Carnitine | (R)-Carnitine | 3-Carboxy-2-hydroxy-N N N-trimethyl-1-propanaminium hydroxide inner salt | Carnitina | Carnitine | L-Carnitine | Levocarnitin | Levocarnitina | Lévocarnitine | Levocarnitine | Levocarnitinum | Vitamin BT	PHIQHXFUZVPYII-ZCFIWIBFSA-N	10917	O[C@@H](C[N+](C)(C)C)CC(=O)[O-]
397	471	DB00584	APRD00510	Enalapril	75847-73-3	69PN84IO1A	(S)-1-(N-(1-(ethoxycarbonyl)-3-phenylpropyl)-L-alanyl)-L-proline | (S)-1-{(S)-2-[1-((S)-Ethoxycarbonyl)-3-phenyl-propylamino]-propionyl}-pyrrolidine-2-carboxylic acid | 1-(N-((S)-1-carboxy-3-phenylpropyl)-L-alanyl)-L-proline 1'-ethyl ester | ánalapril | Enalapril | Enalaprila | Enalaprilum	GBXSMTUPTTWBMN-XIRDDKMYSA-N	5388962	N1(C(=O)[C@@H](N[C@H](C(=O)OCC)CCc2ccccc2)C)[C@H](C(=O)O)CCC1
398	472	DB00585	APRD00706	Nizatidine	76963-41-2	P41PML4GHR	N-(4-(6-Methylamino-7-nitro-2-thia-5-aza-6-hepten-1-yl)-2-thiazolylmethyl)-N N-dimethylamine | Nizatidina | Nizatidine | Nizatidinum	SGXXNSQHWDMGGP-UHFFFAOYSA-N	4513	C(SCCNC(=C[N+](=O)[O-])NC)c1nc(sc1)CN(C)C
399	473	DB00586	APRD00527	Diclofenac	15307-86-5	144O8QL0L1	[2-(2 6-dichloroanilino)phenyl]acetic acid | 2-((2 6-dichlorophenyl)amino)benzeneacetic acid | Diclofenac | Diclofenac acid | Diclofenaco | Diclofenacum	DCOPUUMXTXDBNB-UHFFFAOYSA-N	3033	Clc1c(Nc2c(CC(=O)O)cccc2)c(Cl)ccc1
400	474	DB00587	APRD00637	Cinalukast	128312-51-6	5E1O433QAI	3'-((E)-2-(4-cyclobutyl-2-thiazolyl)vinyl)-2 2-diethylsuccinanilic acid | Cinalukast	BZMKNPGKXJAIDV-VAWYXSNFSA-N	6436135	n1c(csc1/C=C/c1cc(NC(=O)CC(C(=O)O)(CC)CC)ccc1)C1CCC1
401	475	DB00588	APRD00065	Fluticasone propionate	80474-14-2	O2GMZ0LF5W	Fluticasone propionate	WMWTYOKRWGGJOA-CENSZEJFSA-N	444036	C1=C[C@]2(C(=CC1=O)[C@H](C[C@@H]1[C@@]2([C@H](C[C@]2([C@H]1C[C@H]([C@]2(OC(=O)CC)C(=O)SCF)C)C)O)F)F)C
402	476	DB00589	APRD00636	Lisuride	18016-80-3	E0QN3D755O	Lisurid | Lisurida | Lisuride | Lisuridum | N'-((8alpha)-9 10-Didehydro-6-methylergolin-8-yl)-N N-diethylurea	BKRGVLQUQGGVSM-KBXCAEBGSA-N	28864	O=C(N[C@@H]1CN([C@H]2C(=C1)c1c3c(C2)c[nH]c3ccc1)C)N(CC)CC
403	477	DB00590	APRD00474	Doxazosin	74191-85-8	NW1291F1W8	1-(4-Amino-6 7-dimethoxy-2-chinazolinyl)-4-(2 3-dihydro-1 4-benzodioxixin-2-ylcarbonyl)piperazin | 1-(4-Amino-6 7-Dimethoxy-2-quinazolinyl)-4-(1 4-benzodioxan-2-ylcarbonyl)piperazin | Doxazosin | Doxazosina | Doxazosine | Doxazosinum	RUZYUOTYCVRMRZ-UHFFFAOYSA-N	3157	O1C(C(=O)N2CCN(CC2)c2nc3c(c(n2)N)cc(OC)c(OC)c3)COc2c1cccc2
404	478	DB00591	APRD00977	Fluocinolone acetonide	67-73-2	0CD5FD6S2M	6alpha-fluorotriamcinolone acetonide | 6alpha 9alpha-difluoro-16alpha-hydroxyprednisolone 16 17-acetonide | 6?-fluorotriamcinolone acetonide | 6? 9?-difluoro-16?-hydroxyprednisolone 16 17-acetonide | acétonide de fluocinolone | acetónido de fluocinolona | fluocinolon acetonid | fluocinolone 16 17-acetonide | Fluocinolone acetonide | fluocinoloni acetonidum	FEBLZLNTKCEFIT-VSXGLTOVSA-N	6215	[C@]12(C(=CC(=O)C=C1)[C@H](C[C@@H]1[C@@]2([C@H](C[C@]2([C@H]1C[C@@H]1[C@]2(OC(O1)(C)C)C(=O)CO)C)O)F)F)C
405	479	DB00592	APRD00225 | DB11514	Piperazine	110-85-0	1RTM4PAL0V	Diethylenediamine | Piperazidine | Piperazin | Piperazina	GLUUGHFHXGJENI-UHFFFAOYSA-N	4837	N1CCNCC1
406	480	DB00593	APRD00318	Ethosuximide	77-67-8	5SEH9X1D1D	(±)-2-ethyl-2-methylsuccinimide | 2-ethyl-2-methylsuccinimide | 2-methyl-2-ethylsuccinimide | 3-ethyl-3-methyl-2 5-pyrrolidinedione | 3-ethyl-3-methylsuccinimide | 3-methyl-3-ethylpyrrolidine-2 5-dione | 3-methyl-3-ethylsuccinimide | Aethosuximide | Atysmal | Ethosuximid | éthosuximide | Ethosuximide | Ethosuximidum | Etosuximida | Thilopemal | ?-ethyl-?-methylsuccinimide | ?-methyl-?-ethylsuccin…	HAPOVYFOVVWLRS-UHFFFAOYSA-N	3291	O=C1NC(=O)CC1(CC)C
407	481	DB00594	APRD00790 | EXPT00514	Amiloride	2609-46-3	7DZO8EB0Z3	3 5-diamino-N-carbamimidoyl-6-chloropyrazine-2-carboxamide | Amilorid | Amilorida | Amiloride | Amiloridum | Amipramidin | Amipramidine | Amyloride | N-amidino-3 5-diamino-6-chloropyrazinecarboxamide	XSDQTOBWRPYKKA-UHFFFAOYSA-N	16231	Clc1nc(c(nc1N)N)C(=O)N=C(N)N
408	483	DB00596	APRD01010	Ulobetasol	98651-66-2	9P6159HM7T	21-chloro diflorasone | Halobetasol | Ulobetasol | Ulobétasol | Ulobetasolum	LEHFPXVYPMWYQD-XHIJKXOTSA-N	5311167	[C@]12([C@@]3([C@H]([C@H]4[C@@]([C@]([C@H](C4)C)(C(=O)CCl)O)(C[C@@H]3O)C)C[C@@H](C1=CC(=O)C=C2)F)F)C
409	484	DB00597	APRD00992	Gadoteridol	120066-54-8	0199MV609F	gadolinium 2 2' 2''-[10-(2-hydroxypropyl)-1 4 7 10-tetraazacyclododecane-1 4 7-triyl]triacetate | gadolinium-HP-DO3A | Gadoteridol | Gadoteridolum | GD-HP-DO 3A | Gd-HPDO3A	DPNNNPAKRZOSMO-UHFFFAOYSA-K	60714	OC(CN1CCN(CCN(CCN(CC1)CC(=O)[O-])CC(=O)[O-])CC(=O)[O-])C
410	485	DB00598	APRD01062	Labetalol	36894-69-6	R5H8897N95	3-Carboxamido-4-hydroxy-alpha-((1-methyl-3-phenylpropylamino)methyl)benzyl alcohol | 5-(1-Hydroxy-2-(1-methyl-3-phenylpropylamino)ethyl)salicylamide | Labétalol | Labetalol | Labetalolum | Labetolol	SGUAFYQXFOLMHL-UHFFFAOYSA-N	3869	OC(CNC(CCc1ccccc1)C)c1cc(c(O)cc1)C(=O)N
411	486	DB00599	APRD00660	Thiopental	76-75-5	JI8Z5M7NA3	(±)-thiopental | 2-Thio-5-ethyl-5-sec-pentylbarbituric acid | 5-Ethyl-5-(1-methyl-butyl)-2-thioxo-dihydro-pyrimidine-4 6-dione | Penthiobarbital | Pentothiobarbital | Thiopental | Thiopentobarbital | Thiopentobarbitone | Thiopentobarbituric acid | Thiopentone | Tiopentale	IUJDSEJGGMCXSG-UHFFFAOYSA-N	1244	S=C1NC(=O)C(C(CCC)C)(CC)C(=O)N1
412	487	DB00600	APRD01121	Monobenzone	103-16-2	9L2KA76MG5	4-(Benzyloxy)phenol | 4-(Benzyloxyl)phenol | 4-(Phenylmethoxy)phenol | 4-Benzyloxy-phenol | 4-Benzyloxyphenol | Benzyl p-hydroxyphenyl ether | Hydrochinon monobenzylether | Hydroquinone benzyl ether | Hydroquinone monobenzyl ether | Monobenzona | Monobenzone | Monobenzonum | Monobenzyl hydroquinone | p-(Benzyloxy)phenol | p-Hydroxyphenyl benzyl ether	VYQNWZOUAUKGHI-UHFFFAOYSA-N	7638	O(Cc1ccccc1)c1ccc(O)cc1
413	488	DB00601	APRD01073 | DB08769	Linezolid	165800-03-3	ISQ9I6J12J	Linezolid | Linezolide | Linezolidum | N-(((S)-3-(3-Fluoro-4-morpholinophenyl)-2-oxo-5-oxazolidinyl)methyl)acetamide	TYZROVQLWOKYKF-ZDUSSCGKSA-N	441401	Fc1c(N2CCOCC2)ccc(N2C[C@@H](OC2=O)CNC(=O)C)c1
414	490	DB00603	APRD00627	Medroxyprogesterone acetate	71-58-9	C2QI4IOI2G	(6?)-17-(Acetyloxy)-6-methylpreg-4-ene-3 20-dione | 17-Acetoxy-6?-methylprogesterone | 17?-hydroxy-6?-methylprogesterone acetate | 6-alpha-Methyl-17-alpha-acetoxyprogesterone | 6-alpha-Methyl-17-alpha-hydroxyprogesterone acetate | 6?-Methyl-17-acetoxy progesterone | 6?-Methyl-17?-hydroxyprogesterone acetate | 6?-Methyl-4-pregnene-3 20-dion-17?-ol acetate | Medroxyacetate progesterone | Medroxypro…	PSGAAPLEWMOORI-PEINSRQWSA-N	6279	C1C[C@]([C@]2(CC[C@@H]3[C@@]4(C(=CC(=O)CC4)[C@H](C[C@H]3[C@H]12)C)C)C)(OC(=O)C)C(=O)C
415	491	DB00604	APRD00454	Cisapride	81098-60-4	UVL329170W	Cisaprid | Cisaprida | Cisapride | Cisapridum	DCSUBABJRXZOMT-IRLDBZIGSA-N	6917698	c1(C(=O)N[C@H]2[C@H](CN(CC2)CCCOc2ccc(F)cc2)OC)c(cc(c(c1)Cl)N)OC
416	492	DB00605	APRD01243	Sulindac	38194-50-2	184SNS8VUH	(Z)-5-Fluoro-2-methyl-1-((p-(methylsulfinyl)phenyl)methylene)-1H-indene-3-acetic acid | cis-5-Fluoro-2-methyl-1-((4-(methylsulfinyl)phenyl)methylene)-1H-indene-3-acetic acid | cis-5-Fluoro-2-methyl-1-((p-methylsulfinyl)benzylidene)indene-3-acetic acid | Sulindac | Sulindaco | Sulindacum	MLKXDPUZXIRXEP-MFOYZWKCSA-N	1548887	C\1(=C\c2ccc(cc2)S(=O)C)/C(=C(c2c1ccc(c2)F)CC(=O)O)C
417	493	DB00606	APRD00895 | EXPT01082	Cyclothiazide	2259-96-3	P71U09G5BW	6-chloro-3-(2-norbornen-5-yl)-7-sulfamyl-3 4-dihydro-1 2 4-benzothiadiazine 1 1-dioxide | 6-chloro-3 4-dihydro-3-(2-norbornen-5-yl)-2H-1 2 4-benzothiadiazine-7-sulfonamide 1 1-dioxide | 6-chloro-3 4-dihydro-3-(2-norbornen-5-yl)-7-sulfamoyl-1 2 4-benzothiadiazine 1 1-dioxide | 6-chloro-3 4-dihydro-3-(5-norbornen-2-yl)-2H-1 2 4-benzothiadiazine-7-sulfonamide 1 1-dioxide | Ciclotiazida | Ciclotiazid…	BOCUKUHCLICSIY-UHFFFAOYSA-N	2910	C1(C2C=CC(C1)C2)C1NS(=O)(=O)c2c(N1)cc(c(c2)S(=O)(=O)N)Cl
418	494	DB00607	APRD01130 | DB08269	Nafcillin	147-52-4	4CNZ27M7RV	(2-ethoxy-1-naphthalenyl)penicillin | (2-ethoxy-1-naphthyl)penicillin | (2S 5R 6R)-6-[(2-ethoxy-1-naphthoyl)amino]-3 3-dimethyl-7-oxo-4-thia-1-azabicyclo[3.2.0]heptane-2-carboxylic acid | 6-(2-ethoxy-1-naphthamido)penicillanic acid | Nafcilina | Nafcillin | Nafcilline | Nafcillinum | Naphcillin	GPXLMGHLHQJAGZ-JTDSTZFVSA-N	8982	S1[C@H]2N([C@H](C1(C)C)C(=O)O)C(=O)[C@H]2NC(=O)c1c2c(ccc1OCC)cccc2
419	495	DB00608	APRD00468	Chloroquine	54-05-7	886U3H6UFF	Chloraquine | Chlorochin | Chloroquina | Chloroquine | Chloroquinium | Chloroquinum | Cloroquina | N4-(7-chloro-4-quinolinyl)-N1 N1-diethyl-1 4-pentanediamine	WHTVZRBIWZFKQO-UHFFFAOYSA-N	2719	Clc1cc2nccc(NC(CCCN(CC)CC)C)c2cc1
420	496	DB00609	APRD00961	Ethionamide	536-33-4	OAY8ORS3CQ	2-ethyl-4-thiopyridylamide | 2-ethylthioisonicotinamide | ETH | Ethinamide | Ethionamide | Ethionamidum | Ethioniamide | Ethylisothiamide | Ethyonomide | Etionamid | Etionamida | Etionamide | Etioniamid | ETP	AEOCXXJPGCBFJA-UHFFFAOYSA-N	3287	S=C(N)c1cc(ncc1)CC
421	497	DB00610	APRD00555	Metaraminol	54-49-9	818U2PZ2EH	(-)-Erythro-metaraminol | 1-(m-Hydroxyphenyl)-2-amino-1-propanol | 1-Metaraminol | 2-Amino-1-(m-hydroxyphenyl)-1-propanol | 3-Hydroxyphenylisopropanolamine | alpha-(1-Aminoethyl)-3-hydroxybenzenemethanol | alpha-(m-Hydroxyphenyl)-beta-aminopropanol | Hydroxynorephedrine | L-Metaraminol | m-Hydroxy norephedrine | m-Hydroxyphenylpropanolamine | m-Hydroxypropadrine | Metaraminol | Métaraminol | Meta…	WXFIGDLSSYIKKV-RCOVLWMOSA-N	5906	O[C@@H]([C@@H](N)C)c1cc(O)ccc1
422	498	DB00611	APRD00835	Butorphanol	42408-82-2	QV897JC36D	(?)-17-(cyclobutylmethyl)morphinan-3 14-diol | (?)-butorphanol | (?)-N-cyclobutylmethyl-3 14-dihydroxymorphinan | Butorfanol | Butorphanol | Butorphanolum	IFKLAQQSCNILHL-QHAWAJNXSA-N	5361092	O[C@@]12[C@@]3(CCN([C@H]1Cc1c3cc(O)cc1)CC1CCC1)CCCC2
423	499	DB00612	APRD00257	Bisoprolol	66722-44-9	Y41JS2NL6U	(+-)-1-((alpha-(2-Isopropoxyethoxy)-p-tolyl)oxy)-3-(isopropylamino)-2-propanol | (RS)-1-(4-(2-Isopropoxyethoxymethyl)phenoxy)-3-(isopropylamino)-2-propanol | Bisoprolol | Bisoprololum	VHYCDWMUTMEGQY-UHFFFAOYSA-N	2405	c1(ccc(cc1)COCCOC(C)C)OCC(CNC(C)C)O
424	500	DB00613	APRD00796	Amodiaquine	86-42-0	220236ED28	Amodiaquina | Amodiaquine | Amodiaquinum	OVCDSSHSILBFBN-UHFFFAOYSA-N	2165	Clc1cc2nccc(Nc3cc(CN(CC)CC)c(O)cc3)c2cc1
425	501	DB00614	APRD00988	Furazolidone	67-45-8	5J9CPU3RE0	3-(5'-Nitrofurfuralamino)-2-oxazolidone | 3-[(5-Nitrofurfurylidene)amino]-2-oxazolidinone | 3-[(5-Nitrofurfurylidene)amino]-2-oxazolidone | 3-[(5-Nitrofurylidene)amino]-2-oxazolidone | 3-{[(5-nitro-2-furanyl)methylene]amino}-2-oxazolidinone | 5-Nitro-N-(2-oxo-3-oxazolidinyl)-2-furanmethanimine | Furazolidona | Furazolidonum | FZL | N-(5-Nitro-2-furfurylidene)-3-amino-2-oxazolidone | N-(5-Nitro-2-…	PLHJDBGFXBMTGZ-UHFFFAOYSA-N	3435	C(=NN1C(=O)OCC1)c1oc(cc1)[N+](=O)[O-]
426	504	DB00617	APRD00236	Paramethadione	115-67-3	Z615FRW64N	Parametadiona | Parametadione | Paramethadione | Paramethadionum	VQASKUSHBVDKGU-UHFFFAOYSA-N	8280	O1C(CC)(C(=O)N(C1=O)C)C
427	506	DB00619	APRD01028 | DB03261 | EXPT02967	Imatinib	152459-95-5	BKJ8M8G5HI	Imatinib | Imatinibum | ?-(4-methyl-1-piperazinyl)-3'-((4-(3-pyridyl)-2-pyrimidinyl)amino)-p-toluidide	KTUFNOKKBVMGRW-UHFFFAOYSA-N	5291	O=C(Nc1cc(Nc2nc(c3cccnc3)ccn2)c(cc1)C)c1ccc(CN2CCN(CC2)C)cc1
428	507	DB00620	APRD00422	Triamcinolone	124-94-7	1ZK20VI6TY	11? 16? 17? 21-tetrahydroxy-9?-fluoro-1 4-pregnadiene-3 20-dione | 9-fluoro-11? 16? 17 21-tetrahydroxypregna-1 4-diene-3 20-dione | 9?-fluoro-11? 16? 17 21-tetrahydroxypregna-1 4-diene-3 20-dione | 9?-fluoro-11? 16? 17? 21-tetrahydroxypregna-1 4-diene-3 20-dione | 9?-fluoro-16?-hydroxyprednisolone | Fluoxyprednisolone | Tiamcinolonum | Triamcinolona | Triamcinolone | Triamcinolonum	GFNANZIMVAIWHM-OBYCQNJPSA-N	31307	F[C@@]12[C@H]([C@H]3[C@@]([C@](O)([C@H](O)C3)C(=O)CO)(C[C@@H]1O)C)CCC1=CC(=O)C=C[C@]21C
429	508	DB00621	APRD01151	Oxandrolone	53-39-4	7H6TM3CT4L	Ossandrolone | Oxandrolon | Oxandrolona | Oxandrolone | Oxandrolonum	QSLJIVKCVHQPLV-PEMPUTJUSA-N	5878	O[C@@]1([C@@]2([C@H]([C@H]3[C@@H]([C@@]4([C@@H](CC3)CC(=O)OC4)C)CC2)CC1)C)C
430	509	DB00622	APRD00088	Nicardipine	55985-32-5	CZ5312222S	Nicardipine | Nicardipino | Nicardipinum	ZBBHBTPTTSWHBA-UHFFFAOYSA-N	4474	O(C(=O)C1=C(NC(=C(C1c1cc([N+](=O)[O-])ccc1)C(=O)OC)C)C)CCN(Cc1ccccc1)C
431	510	DB00623	APRD00633	Fluphenazine	69-23-8	S79426A41Z	1-(2-hydroxyethyl)-4-(3-(trifluoromethyl-10-phenothiazinyl)propyl)-piperazine | 10-(3-(2-hydroxyethyl)piperazinopropyl)-2-(trifluoromethyl)phenothiazine | 10-(3'-(4''-(?-hydroxyethyl)-1''-piperazinyl)-propyl)-3-trifluoromethylphenothiazine | 2-(4-(3-[2-(trifluoromethyl)-10H-phenothiazin-10-yl]propyl)-1-piperazinyl)ethanol | 2-(trifluoromethyl)-10-(3-(1-(?-hydroxyethyl)-4-piperazinyl)propyl)phenot…	PLDUPXSUYLZYBN-UHFFFAOYSA-N	3372	S1c2c(N(CCCN3CCN(CC3)CCO)c3c1cccc3)cc(cc2)C(F)(F)F
432	511	DB00624	APRD00433 | DB05275 | DB05720	Testosterone	58-22-0	3XMK78S47O	17beta-hydroxy-4-androsten-3-one | 4-androsten-17?-ol-3-one | Mertestate | Testosteron | Testosterona | Testosterone | Testostérone | Testosteronum | Virosterone	MUMGGOZAMZWBJJ-DYKIIFRCSA-N	6013	O[C@@H]1[C@@]2([C@H]([C@H]3[C@@H]([C@@]4(C(=CC(=O)CC4)CC3)C)CC2)CC1)C
433	512	DB00625	APRD00059 | DB07709	Efavirenz	154598-52-4	JE6H2O27P8	(S)-6-chloro-4-(Cyclopropylethynyl)-1 4-dihydro-(S)-6-chloro-4-(cyclopropylethynyl)-1 4-dihydro-4-(trifluoromethyl)-2H-3 1-benzoxazin-2-one4-(trifluoromethyl)-2H-3 1-benzoxazin-2-one | (S)-6-chloro-4-cyclopropylethynyl-4-trifluoromethyl-1 4-dihydro-benzo[d][1 3]oxazin-2-one | 6-chloro-4-(2-cyclopropyl-1-ethynyl)-4-trifluoromethyl-(4S)-1 4-dihydro-2H-benzo[d][1 3]oxazin-2-one | Efavirenz | Éfavire…	XPOQHMRABVBWPR-ZDUSSCGKSA-N	64139	Clc1cc2[C@@](OC(=O)Nc2cc1)(C#CC1CC1)C(F)(F)F
434	514	DB00627	APRD00536 | NUTR00042	Niacin	59-67-6	2679MF687A	3-carboxypyridine | 3-Pyridinecarboxylic acid | 3-Pyridylcarboxylic acid | Acide nicotinique | ácido nicotínico | Acidum Nicotinicum | anti-pellagra vitamin | m-pyridinecarboxylic acid | Niacin | Niacina | Nicotinic acid | Nikotinsäure | pyridine-?-carboxylic acid | Vitamin B3 | ?-pyridinecarboxylic acid	PVNIIMVLHYAWGP-UHFFFAOYSA-N	938	OC(=O)c1cccnc1
435	515	DB00628	APRD00881	Clorazepic acid	23887-31-2	D51WO0G0L4	7-chloro-2 3-dihydro-2 2-dihydroxy-5-phenyl-1H-1 4-benzodiazepine-3-carboxylic acid | Chlorazepate | Clorazepate | Clorazepic acid	XDDJGVMJFWAHJX-UHFFFAOYSA-N	2809	Clc1cc2C(=NC(C(=O)Nc2cc1)C(=O)O)c1ccccc1
436	516	DB00629	APRD00487	Guanabenz	5051-62-7	GGD30112WC	Guanabenz | Guanabenzo | Guanabenzum	WDZVGELJXXEGPV-YIXHJXPBSA-N	5702063	Clc1c(c(Cl)ccc1)C=NN=C(N)N
437	517	DB00630	APRD00561	Alendronic acid	66376-36-1	X1J18R4W8P	(4-amino-1-hydroxybutane-1 1-diyl)bis(phosphonic acid) | (4-amino-1-hydroxybutylidene)bisphosphonic acid | 4-amino-1-hydroxybutane-1 1-diphosphonic acid | ABDP | Acide Alendronique | Acido Alendronico | Acidum Alendronicum | Alendronate | Alendronic acid	OGSPWJRAVKPPFI-UHFFFAOYSA-N	2088	P(=O)(O)(O)C(P(=O)(O)O)(O)CCCN
438	518	DB00631	APRD00878 | DB06189 | DB07554	Clofarabine	123318-82-1	762RDY0Y2H	(2R 3R 4S 5R)-5-(6-amino-2-chloropurin-9-yl)-4-fluoro-2-(hydroxymethyl)oxolan-3-ol | 2-chloro-9-(2-deoxy-2-fluoro-?-D-arabinofuranosyl)adenine | 2-chloro-9-(2'-deoxy-2'-fluoro-?-D-arabinofuranosyl)adenine | CAFdA | Cl-F-Ara-A | Clofarabin | Clofarabina | Clofarabine | Clofarabinum	WDDPHFBMKLOVOX-AYQXTPAHSA-N	119182	Clc1nc2n([C@@H]3O[C@@H]([C@@H](O)[C@@H]3F)CO)cnc2c(n1)N
439	519	DB00632	APRD00933	Docosanol	661-19-8	9G1OE216XY	1-Docosanol | Behenic alcohol | Behenyl alcohol | Docosan-1-ol | Docosanol | Docosyl alcohol | N-Docosanol	NOPFSRXAKWQILS-UHFFFAOYSA-N	12620	OCCCCCCCCCCCCCCCCCCCCCC
440	520	DB00633	APRD00578	Dexmedetomidine	113775-47-6	67VB76HONO	(+)-4-((S)-alpha 2 3-Trimethylbenzyl)imidazole | (+)-4-((S)-? 2 3-trimethylbenzyl)imidazole | Dexmedetomidin | Dexmedetomidina | Dexmédétomidine | Dexmedetomidine | Dexmedetomidinum	CUHVIMMYOGQXCV-NSHDSACASA-N	5311068	n1c([C@H](c2cccc(c2C)C)C)c[nH]c1
441	521	DB00634	APRD00452	Sulfacetamide	144-80-9	4965G3J0F5	Acetosulfamine | N-((p-Aminophenyl)sulfonyl)acetamide | N-(p-Aminobenzenesulfonyl)acetamide | N-[(p-Aminophenyl)sulfonyl]acetamide | N-Acetyl-4-aminobenzenesulfonamide | N-Acetylsulfanilamide | N-Sulfanilylacetamide | N-Sulphanilylacetamide | N'-acetylsulfanilamide | N(1)-Acetyl-4-aminophenylsulfonamide | N(1)-Acetylsulfanilamide | p-Aminobenzenesulfonacetamide | p-Aminobenzenesulfonoacetamide | …	SKIVFJLNDNKQPD-UHFFFAOYSA-N	5320	S(=O)(=O)(NC(=O)C)c1ccc(N)cc1
442	522	DB00635	APRD00340	Prednisone	53-03-2	VB0R961HZT	1 2-Dehydrocortisone | 1 4-Pregnadiene-17? 21-diol-3 11 20-trione | 17 21-Dihydroxypregna-1 4-diene-3 11 20-trione | Dehydrocortisone | Prednisona | Prednisone | Prednisonum	XOFYZVNMUHMLCC-ZPOLXVRWSA-N	5865	O[C@]1([C@@]2([C@H]([C@H]3[C@@H]([C@@]4(C(=CC(=O)C=C4)CC3)C)C(=O)C2)CC1)C)C(=O)CO
443	523	DB00636	APRD00879	Clofibrate	637-07-0	HPN91K7FU3	2-(4-Chlorophenoxy)-2-methylpropanoic acid ethyl ester | 2-(p-Chlorophenoxy)-2-methylpropionic acid ethyl ester | alpha-(p-Chlorophenoxy)isobutyric acid ethyl ester | alpha-p-Chlorophenoxyisobutyryl ethyl ester | Clofibrate | Clofibrato | Clofibratum | EPIB | Ethyl 2-(p-chlorophenoxy)isobutyrate | Ethyl chlorophenoxyisobutyrate | Ethyl clofibrate | Liprin	KNHUKKLJHYUCFP-UHFFFAOYSA-N	2796	Clc1ccc(OC(C)(C)C(=O)OCC)cc1
444	524	DB00637	APRD00585	Astemizole	68844-77-9	7HU6337315	1-(p-Fluorobenzyl)-2-((1-(2-(p-methoxyphenyl)ethyl)piperid-4-yl)amino)benzimidazole | 1-(p-Fluorobenzyl)-2-((1-(p-methoxyphenethyl)-4-piperidyl)amino)benzimidazole | Astemizol | Astémizole | Astemizole | Astemizolum	GXDALQBWZGODGZ-UHFFFAOYSA-N	2247	Fc1ccc(Cn2c(NC3CCN(CC3)CCc3ccc(OC)cc3)nc3c2cccc3)cc1
445	526	DB00639	APRD00834	Butoconazole	64872-76-0	0Q771797PH	1-[4-(4-Chloro-phenyl)-2-(2 6-dichloro-phenylsulfanyl)-butyl]-1H-imidazole | Butoconazol | Butoconazole | Butoconazolum	SWLMUYACZKCSHZ-UHFFFAOYSA-N	47472	Clc1c(SC(CCc2ccc(Cl)cc2)Cn2ccnc2)c(Cl)ccc1
446	527	DB00640	APRD00132 | DB06639	Adenosine	58-61-7	K72T3FS567	(2R 3R 4S 5R)-2-(6-aminopurin-9-yl)-5-(hydroxymethyl)oxolane-3 4-diol | 6-Amino-9-beta-D-ribofuranosyl-9H-purine | 9-beta-D-Ribofuranosidoadenine | 9-beta-D-Ribofuranosyl-9H-purin-6-amine | 9-?-D-ribofuranosyl-9H-purin-6-amine | Ade-Rib | Adenin riboside | Adenine Deoxyribonucleoside | Adenogesic | Adenosin | Adenosina | Adénosine | Adenosine | Adenosinum | Ado | beta-D-Adenosine	OIRDTQYFTABQOQ-KQYNXXCUSA-N	60961	O1[C@@H](n2c3ncnc(N)c3nc2)[C@H](O)[C@H](O)[C@H]1CO
447	528	DB00641	APRD00104	Simvastatin	79902-63-9	AGG2FN16EV	2 2-dimethylbutyric acid 8-ester with (4R 6R)-6-(2-((1S 2S 6R 8S 8aR)-1 2 6 7 8 8a-hexahydro-8-hydroxy-2 6-dimethyl-1-naphthyl)ethyl)tetrahydro-4-hydroxy-2H-pyran-2-one | Simvastatin | Simvastatina | Simvastatine | Simvastatinum	RYMZZMVNJRMUDD-HGQWONQESA-N	54454	[C@H]1([C@H]2C(=C[C@@H](C1)C)C=C[C@@H]([C@@H]2CC[C@H]1OC(=O)C[C@@H](C1)O)C)OC(=O)C(CC)(C)C
448	529	DB00642	APRD00573 | EXPT02075	Pemetrexed	137281-23-3	04Q9AIZ7NO	Pemetrexed	WBXPDJSOTKVWSJ-ZDUSSCGKSA-N	446556	c1cc(ccc1CCc1c[nH]c2c1c(nc(=N)[nH]2)O)C(=O)N[C@@H](CCC(=O)O)C(=O)O
449	530	DB00643	APRD01086	Mebendazole	31431-39-7	81G6I5V05I	(5-benzoyl-1H-benzimidazol-2-yl)-carbamic acid methyl ester | MBDZ | Mebendazol | Mébendazole | Mebendazole | Mebendazolum	OPXLLQIJSORQAM-UHFFFAOYSA-N	4030	O=C(c1cc2[nH]c(nc2cc1)NC(=O)OC)c1ccccc1
450	532	DB00645	APRD00940	Dyclonine	586-60-7	078A24Q30O	1-(4-Butoxyphenyl)-3-(1-piperidinyl)-1-propanone | 2-(1-piperidyl)ethyl p-butoxyphenyl ketone | 3-piperidino-4'-butoxypropiophenone | 4-butoxy-?-piperidinopropiophenone | 4-n-butoxy-?-(1-piperidyl)propiophenone | 4'-butoxy-3-piperidinopropiophenone | Diclonina | Dyclocaine | Dyclonin | Dyclonine | Dycloninum	BZEWSEKUUPWQDQ-UHFFFAOYSA-N	3180	O=C(CCN1CCCCC1)c1ccc(OCCCC)cc1
451	534	DB00647	APRD00548	Dextropropoxyphene	469-62-5	S2F83W92TK	d-Propoxyphene | Destropropossifene | Dextropropoxifeno | Dextropropoxyphen | Dextropropoxyph?ne | Dextropropoxyphene | Dextropropoxyphenum | Dextroproxifeno | Propoxyphene	XLMALTXPSGQGBX-GCJKJVERSA-N	10100	c1ccc(cc1)[C@](Cc1ccccc1)([C@@H](CN(C)C)C)OC(=O)CC
452	535	DB00648	APRD00494	Mitotane	53-19-0	78E4J5IB5J	Mitotan | Mitotane | Mitotano | Mitotanum	JWBOIMRXGHLCPP-UHFFFAOYSA-N	4211	ClC(Cl)C(c1ccc(Cl)cc1)c1c(Cl)cccc1
453	536	DB00649	APRD00440	Stavudine	3056-17-5	BO9LE4QFZF	1-(2 3-Dideoxy-beta-D-glycero-pent-2-enofuranosyl)thymine | 2' 3'-Didehydro-3'-deoxythimidine | 3'-Deoxy-2'-thymidinene | Estavudina | Sanilvudine | Stavudin | Stavudine | Stavudinum | STV	XNKLLVCARDGLGL-JGVFFNPUSA-N	18283	O1[C@@H](n2cc(c(=O)[nH]c2=O)C)C=C[C@H]1CO
454	537	DB00650	APRD00698	Leucovorin	58-05-9	Q573I9DVLP	(5-formyl-5 6 7 8-tetrahydropteroyl)glutamate | 10-Formyl-7 8-dihydrofolic acid | 5-Formyl-5 6 7 8-tetrahydrofolic acid | 5-Formyl-5 6 7 8-tetrahydropteroyl-L-glutamic acid | 5-Formyltetrahydrofolate | 5-formyltetrahydrofolic acid | Acide folinique | Acido folinico | Folinate | Folinic acid | L(-)-5-Formyl-5 6 7 8-tetrahydrofolic acid | Leucovorinum | N-(5-formyl-5 6 7 8-tetrahydropteroyl)-L-glut…	VVIAGPKUTFNRDU-ABLWVSNPSA-N	6006	n1c2c(c(=O)[nH]c1N)N(C(CN2)CNc1ccc(cc1)C(=O)N[C@H](C(=O)O)CCC(=O)O)C=O
455	538	DB00651	APRD00769	Dyphylline	479-18-5	263T0E9RR9	(±)-7-(2 3-dihydroxypropyl)theophylline | (±)-diprophylline | (±)-dyphylline | (1 2-dihydroxy-3-propyl)thiophyllin | 1 3-dimethyl-7-(2 3-dihydroxypropyl)xanthine | 7-(2 3-dihydroxypropyl)-1 3-dimethylxanthine | 7-(2 3-dihydroxypropyl)-3 7-dihydro-1 3-dimethyl-1H-purine-2 6-dione | 7-(2 3-dihydroxypropyl)theophylline | 7-(? ?-dihydroxypropyl)theophylline | Dihydroxypropyl theopylin | Diprofilina |…	KSCFJBIXMNOVSH-UHFFFAOYSA-N	3182	OC(Cn1c2c(n(c(=O)n(c2=O)C)C)nc1)CO
456	539	DB00652	APRD01173	Pentazocine	359-83-1	768DQ5A5AI	Pentazocin | Pentazocina | Pentazocine | Pentazocinum	VOKSWYLNZZRQPF-GDIGMMSISA-N	441278	[C@@]12(c3cc(ccc3C[C@H]([C@@H]1C)N(CC2)CC=C(C)C)O)C
457	541	DB00654	APRD01065	Latanoprost	130209-82-4	6Z5B6HVF6O	isopropyl (Z)-7-((1R 2R 3R 5S)-3 5-dihydroxy-2-((3R)-3-hydroxy-5-phenylpentyl)cyclopentyl)-5-heptenoate | Latanoprost | Latanoprostum | propan-2-yl (5Z)-7-{(1R 2R 3R 5S)-3 5-dihydroxy-2-[(3R)-3-hydroxy-5-phenylpentyl]cyclopentyl}hept-5-enoate	GGXICVAJURFBLW-CEYXHVGTSA-N	5311221	[C@H]1([C@@H]([C@H]([C@@H](C1)O)CC[C@@H](O)CCc1ccccc1)C/C=C\CCCC(=O)OC(C)C)O
458	542	DB00655	APRD00588	Estrone	53-16-7	2DI9HA706A	3-Hydroxy-1 3 5(10)-estratrien-17-one | Estrona | Estrone | Estronum | Follicular hormone | Folliculin | Oestrone	DNXHEGUUPJUMQT-CBZIJGRNSA-N	5870	O=C1[C@@]2([C@H]([C@H]3[C@H](CC2)c2c(CC3)cc(O)cc2)CC1)C
459	543	DB00656	APRD00533	Trazodone	19794-93-5	YBK48BXK30	2-(3-[4-(3-chlorophenyl)-1-piperazinyl]propyl)[1 2 4]triazolo[4 3-a]pyridin-3(2H)-one | Trazodona | Trazodone | Trazodonum	PHLBKPHSAVXXEF-UHFFFAOYSA-N	5533	Clc1cc(N2CCN(CC2)CCCn2nc3n(c2=O)cccc3)ccc1
460	544	DB00657	APRD00458	Mecamylamine	60-40-2	6EE945D3OK	Mecamylamine	IMYZQPCYWPFTAG-UHFFFAOYSA-N	4032	N(C1(C(C2CC1CC2)(C)C)C)C
461	545	DB00658	APRD01226	Sevelamer	52757-95-6	941N5DUU5C	Sevelamer | Sévélamer | Sevelamero | Sevelamerum	ZNSIZMQNQCNRBW-UHFFFAOYSA-N	3085017	ClCC1OC1
462	546	DB00659	APRD00661	Acamprosate	77337-76-9	N4K14YGM3J	3-Acetamido-1-propanesulfonic acid | Acamprosate | Acamprosato | Acamprosatum | N-acetyl homotaurine | N-Acetylhomotaurine	AFCGFAGUEYAMAO-UHFFFAOYSA-N	71158	S(=O)(=O)(O)CCCNC(=O)C
463	547	DB00660	APRD00514	Metaxalone	1665-48-1	1NMA9J598Y	Metassalone | Metaxalon | Metaxalona | Metaxalone | Metaxalonum	IMWZZHHPURKASS-UHFFFAOYSA-N	15459	O1C(CNC1=O)COc1cc(cc(c1)C)C
464	548	DB00661	APRD00335	Verapamil	52-53-9	CJ0O37KU29	Iproveratril | Vérapamil | Verapamil | Verapamilo | Verapamilum	SGTNSNPWRIOYBX-UHFFFAOYSA-N	2520	O(c1cc(C(C(C)C)(CCCN(CCc2cc(OC)c(OC)cc2)C)C#N)ccc1OC)C
465	549	DB00662	APRD01277	Trimethobenzamide	138-56-7	W2X096QY97	N-[[4-(2-dimethylaminoethoxy)phenyl]methyl]-3 4 5-trimethoxybenzamide | Trimethobenzamide | Trimethobenzamidum | Trimetobenzamida	FEZBIKUBAYAZIU-UHFFFAOYSA-N	5577	O(CCN(C)C)c1ccc(CNC(=O)c2cc(OC)c(OC)c(OC)c2)cc1
466	550	DB00663	APRD00975	Flumethasone	2135-17-3	LR3CD8SX89	6alpha 9-Difluoro-11beta 17 21-trihydroxy-16alpha-methylpregna-1 4-diene-3 20-dione | Flumetasona | Flumétasone | Flumetasone | Flumetasonum | Flumethasone	WXURHACBFYSXBI-GQKYHHCASA-N	16490	C1=C[C@]2(C(=CC1=O)[C@H](C[C@@H]1[C@@]2([C@H](C[C@]2([C@H]1C[C@H]([C@]2(O)C(=O)CO)C)C)O)F)F)C
467	551	DB00664	APRD00517	Sulfametopyrazine	152-47-6	T6BL4ZC15G	Solfametopirazina | Sulfalene | Sulfaleno | Sulfalenum | Sulfamethopyrazine	KXRZBTAEDBELFD-UHFFFAOYSA-N	9047	S(=O)(=O)(Nc1nccnc1OC)c1ccc(N)cc1
468	552	DB00665	APRD00150	Nilutamide	63612-50-0	51G6I8B902	5 5-Dimethyl-3-(? ? ?-trifluoro-4-nitro-m-tolyl)hydantoin | Nilutamida | Nilutamide | Nilutamidum	XWXYUMMDTVBTOU-UHFFFAOYSA-N	4493	FC(F)(F)c1cc(N2C(=O)C(NC2=O)(C)C)ccc1[N+](=O)[O-]
469	554	DB00668	APRD00450 | EXPT00496	Epinephrine	51-43-4	YKH834O4BH	(?)-(R)-epinephrine | (?)-3 4-dihydroxy-?-((methylamino)methyl)benzyl alcohol | (?)-adrenaline | (R)-(-)-Adnephrine | (R)-(-)-Adrenaline | (R)-(-)-Epinephrine | (R)-(-)-Epirenamine | (R)-(?)-adrenaline | 4-[(1R)-1-Hydroxy-2-(methylamino)ethyl]-1 2-benzenediol | Adrénaline | Adrenaline | Epinefrin | Epinefrina | Epinephrin | Epinephrine | Epinephrinum | L-Adrenaline | Levoepinephrine	UCTWMZQNUQWSLP-VIFPVBQESA-N	5816	O[C@H](c1cc(O)c(O)cc1)CNC
470	555	DB00669	APRD00379	Sumatriptan	103628-46-2	8R78F6L9VO	(3-[2-(dimethylamino)ethyl]-1H-indol-5-yl)-N-methylmethanesulfonamide | 1-[3-(2-dimethylaminoethyl)-1H-indol-5-yl]-N-methyl-methanesulfonamide | 3-(2-(dimethylamino)ethyl)-N-methyl-1H-indole-5-methanesulfonamide | 3-[2-(dimethylamino)ethyl]-N-methylindole-5-methanesulfonamide | Sumatriptan | Sumatriptán | Sumatriptanum	KQKPFRSPSRPDEB-UHFFFAOYSA-N	5358	S(=O)(=O)(NC)Cc1cc2c(CCN(C)C)c[nH]c2cc1
471	556	DB00670	APRD00515	Pirenzepine	28797-61-7	3G0285N20N	11-((4-Methyl-1-piperazinyl)acetyl)-5 11-dihydro-6H-pyrido(2 3-b)(1 4)benzodiazepin-6-one | Pirenzepin | Pirenzepina | Pirenzépine | Pirenzepine | Pirenzepinum	RMHMFHUVIITRHF-UHFFFAOYSA-N	4848	O=C(n1c2c(c(=O)[nH]c3c1nccc3)cccc2)CN1CCN(CC1)C
472	557	DB00671	APRD00583	Cefixime	79350-37-1	XZ7BG04GJX	(?)-cefixim | Cefixim | Cefixima | Céfixime | Cefixime | Cefixime anhydrous | Cefiximum	OKBVVJOGVLARMR-QSWIMTSFSA-N	5362065	S1CC(=C(N2[C@H]1[C@@H](C2=O)NC(=O)/C(=N\OCC(=O)O)/c1csc(n1)N)C(=O)O)C=C
473	558	DB00672	APRD00029	Chlorpropamide	94-20-2	WTM2C3IL2X	1-(p-chlorobenzenesulfonyl)-3-propylurea | 1-(p-chlorophenylsulfonyl)-3-propylurea | 1-propyl-3-(p-chlorobenzenesulfonyl)urea | 4-chloro-N-((propylamino)carbonyl)benzenesulfonamide | 4-chloro-N-[(propylamino)carbonyl]benzenesulfonamide | Chlorpropamid | Chlorpropamide | Chlorpropamidum | Clorpropamida | N-(4-chlorophenylsulfonyl)-N'-propylurea | N-(p-chlorobenzenesulfonyl)-N'-propylurea | n-propy…	RKWGIWYCVPQPMF-UHFFFAOYSA-N	2727	Clc1ccc(S(=O)(=O)NC(=O)NCCC)cc1
474	559	DB00673	APRD00100	Aprepitant	170729-80-3	1NF15YR6UY	Aprepitant | Aprépitant | Aprepitantum	ATALOFNDEOCMKK-OITMNORJSA-N	6918365	[C@H]1([C@@H](N(CCO1)Cc1[nH]c(=O)[nH]n1)c1ccc(cc1)F)O[C@@H](c1cc(cc(c1)C(F)(F)F)C(F)(F)F)C
475	560	DB00674	APRD00206 | EXPT01628	Galantamine	357-70-0	0D3Q044KCA	(-)-Galanthamine | Galantamina | Galantamine | Galanthamine	ASUTZQLVASHGKV-JDFRZJQESA-N	9651	O1[C@@H]2[C@]3(c4c1c(OC)ccc4CN(CC3)C)C=C[C@H](O)C2
476	561	DB00675	APRD00123	Tamoxifen	10540-29-1	094ZI81Y45	(Z)-2-(4-(1 2-Diphenyl-1-butenyl)phenoxy)-N N-dimethylethanamine | (Z)-2-(para-(1 2-Diphenyl-1-butenyl)phenoxy)-N N-dimethylamine | 1-p-beta-Dimethylaminoethoxyphenyl-trans-1 2-diphenylbut-1-ene | 1-para-beta-Dimethylaminoethoxyphenyl-trans-1 2-diphenylbut-1-ene | Tamoxifen | Tamoxif?ne | Tamoxifene | Tamoxifeno | Tamoxifenum | trans-Tamoxifen	NKANXQFJJICGDU-QPLCGJKRSA-N	2733526	O(c1ccc(/C(=C(/CC)\c2ccccc2)/c2ccccc2)cc1)CCN(C)C
477	562	DB00676	APRD00821 | DB02775 | EXPT00792	Benzyl benzoate	120-51-4	N863NB338G	Acarobenzyl | Benylate | Benzevan | Benzoate de benzyle | Benzoesäurebenzylester | Benzoic acid phenylmethylester | Benzoic acid benzyl ester | Benzoic acid phenylmethyl ester | Benzyl benzoat | Benzylis benzoas | Phenylmethyl benzoate	SESFRYSPDFLNCH-UHFFFAOYSA-N	2345	O(Cc1ccccc1)C(=O)c1ccccc1
478	563	DB00677	APRD00763	Isoflurophate	55-91-4	12UHW9R67N	DFP | Diisopropoxyphosphoryl fluoride | Diisopropyl fluorophosphate | Diisopropyl fluorophosphonate | Diisopropyl phosphofluoridate | Diisopropyl phosphorofluoridate | Diisopropylfluorophosphate | Diisopropylfluorophosphoric acid ester | Diisopropylphosphofluoridate | Diisopropylphosphorofluoridate | Fluorodiisopropyl phosphate | Fluorostigmine | Isofluorphate | Isoflurophate | Isoflurophosphate …	MUCZHBLJLSDCSD-UHFFFAOYSA-N	5936	P(=O)(OC(C)C)(OC(C)C)F
479	564	DB00678	APRD00052	Losartan	114798-26-4	JMS50MPO89	(2-butyl-4-chloro-1-{[2'-(1H-tetrazol-5-yl)biphenyl-4-yl]methyl}-1H-imidazol-5-yl)methanol | 2-n-butyl-4-chloro-5-hydroxymethyl-1-[(2'-(1H-tetrazol-5-yl)biphenyl-4-yl)methyl]imidazole | Losartan	PSIFNNKUMBGKDQ-UHFFFAOYSA-N	3961	Clc1nc(n(Cc2ccc(cc2)c2c(cccc2)c2n[nH]nn2)c1CO)CCCC
480	565	DB00679	APRD00596	Thioridazine	50-52-2	N3D6TG58NI	10-[2-(1-methyl-2-piperidyl)ethyl]-2-methylsulfanyl-phenothiazine | 2-Methylmercapto-10-(2-(N-methyl-2-piperidyl)ethyl)phenothiazine | 3-Methylmercapto-N-(2'-(N-methyl-2-piperidyl)ethyl)phenothiazine | Thioridazin | Thioridazine | Thioridazinum | Tioridazina	KLBQZWRITKRQQV-UHFFFAOYSA-N	5452	S1c2c(N(CCC3N(CCCC3)C)c3c1cccc3)cc(SC)cc2
481	566	DB00680	APRD01124	Moricizine	31883-05-3	2GT1D0TMX1	[10-(3-Morpholin-4-yl-propionyl)-10H-phenothiazin-2-yl]-carbamic acid ethyl ester | Ethmozin | ethyl 10-(3-morpholinopropionyl)phenothiazine-2-carbamate | ethyl 10-(?-N-morpholinylpropionyl)phenothiazine-2-carbamate | Etmozin | Moracizin | Moracizina | Moracizine | Moracizinum | Moricizine	FUBVWMNBEHXPSU-UHFFFAOYSA-N	34633	S1c2c(N(C(=O)CCN3CCOCC3)c3c1cccc3)cc(NC(=O)OCC)cc2
482	568	DB00682	APRD00341	Warfarin	81-81-2	5Q7ZVV76EI	4-Hydroxy-3-(3-oxo-1-phenylbutyl)coumarin | Coumafene | Warfarin | Warfarina | Zoocoumarin	PJVWKTKQMONHTI-UHFFFAOYSA-N	54678486	c1cccc2c1c(c(C(c1ccccc1)CC(=O)C)c(=O)o2)O
483	569	DB00683	APRD00680	Midazolam	59467-70-8	R60L0SM5BC	Midazolam | Midazolamum	DDLIGBOFAVUZHB-UHFFFAOYSA-N	4192	Clc1cc2c(n3c(CN=C2c2c(F)cccc2)cnc3C)cc1
484	570	DB00684	APRD00582	Tobramycin	32986-56-4	VZ8RRZ51VK	3'-Deoxykanamycin B | Nebramycin 6 | O-3-Amino-3-deoxy-alpha-D-glucopyranosyl-(1-4)-O-(2 6-diamino-2 3 6-trideoxy-alpha-D-ribohexopyranosyl-(1-4))-2-deoxy-D-streptamine | Tobramicina | Tobramycin | Tobramycine | Tobramycinum	NLVFBUXFDBBNBW-PBSUHMDJSA-N	36294	[C@H]1([C@H]([C@@H]([C@H]([C@H](O1)O[C@H]1[C@@H](C[C@@H]([C@H]([C@@H]1O)O[C@H]1O[C@@H]([C@H](C[C@H]1N)O)CN)N)N)O)N)O)CO
485	572	DB00686	APRD01175	Pentosan Polysulfate	37300-21-3	F59P8B75R4	Pentosan sulfuric polyester | Pentosane polysulfate | Pentosani polysulfas | Pentosano polisulfato | Pentosanpolysulfat	FCCNSUIJIOOXEZ-SJYYZXOBSA-N	37720	S(=O)(=O)(O[C@H]1[C@H](O[C@@H]2OC[C@@H](O)[C@H](OS(=O)(=O)O)[C@H]2OS(=O)(=O)O)CO[C@@H](O)[C@@H]1OS(=O)(=O)O)O
486	573	DB00687	APRD00756 | DB02478	Fludrocortisone	127-31-1	U0476M545B	9alpha-Fluorocortisol | Fludrocortison | Fludrocortisona | Fludrocortisone | Fludrocortisonum | Fluohydrocortisone	AAXVEMMRQDVLJB-BULBTXNYSA-N	31378	C1C(=O)C=C2[C@](C1)([C@@]1([C@@H](CC2)[C@H]2[C@](C[C@@H]1O)([C@@](CC2)(O)C(=O)CO)C)F)C
487	574	DB00688	APRD01602	Mycophenolate mofetil	128794-94-5	9242ECW6R0	2-morpholinoethyl (E)-6-(4-hydroxy-6-methoxy-7-methyl-3-oxo-5-phthalanyl)-4-methyl-4-hexenoate | Mycophenolate mofetil | Mycophenolic acid morpholinoethyl ester	RTGDFNSFWBGLEC-SYZQJQIISA-N	5281078	O1CCN(CC1)CCOC(=O)CC/C(=C/Cc1c(OC)c(c2c(c1O)C(=O)OC2)C)/C
488	575	DB00689	APRD00858	Cephaloglycin	3577-01-03	HD2D469W6U	7-(2-D-alpha-Aminophenylacetamido)cephalosporanic acid | 7-(D-2-Amino-2-phenylacetamido)-3-acetoxymethyl-delta(sup3)-cephem-4-carboxylic acid | 7-(D-alpha-Aminophenyl-acetamido)cephalosporanic acid | Cefaloglicina | Cefaloglycin | Cefaloglycine | Cefaloglycinum | CEG | Cephaloglycin anhydrous | Cephaloglycine | Cephaoglycin acid | D-(-)-Cephaloglycin | D-Cephaloglycine	FUBBGQLTSCSAON-PBFPGSCMSA-N	19150	S1[C@H]2N(C(=O)[C@H]2NC(=O)[C@H](N)c2ccccc2)C(=C(C1)COC(=O)C)C(=O)O
489	576	DB00690	APRD00983	Flurazepam	17617-23-1	IHP475989U	Flurazepam | Flurazépam | Flurazepamum	SAADBVWGJQAEFS-UHFFFAOYSA-N	3393	Clc1cc2c(N(CCN(CC)CC)C(=O)CN=C2c2c(F)cccc2)cc1
490	577	DB00691	APRD01120	Moexipril	103775-10-6	WT87C52TJZ	Moexipril | Moexiprilum	UWWDHYUMIORJTA-HSQYWUDLSA-N	91270	O=C(N1[C@@H](Cc2c(C1)cc(OC)c(OC)c2)C(=O)O)[C@@H](N[C@@H](CCc1ccccc1)C(=O)OCC)C
491	578	DB00692	APRD00615	Phentolamine	50-60-2	Z468598HBV	2-(N-(m-hydroxyphenyl)-p-toluidinomethyl)imidazoline | Fentolamina | Phentolamin | Phentolamine | Phentolaminum	MRBDMNSDAVCSSF-UHFFFAOYSA-N	5775	Oc1cc(N(CC2=NCCN2)c2ccc(cc2)C)ccc1
492	579	DB00693	APRD00979 | DB07777 | EXPT01447	Fluorescein	2321-07-05	TPY09G7XIR	3 6-fluorandiol | 3' 6'-dihydroxyfluoran | 9-(o-carboxyphenyl)-6-hydroxy-3-isoxanthenone | 9-(o-carboxyphenyl)-6-hydroxy-3H-xanthen-3-one | C.I. Solvent Yellow 94 | D and C Yellow No. 7 | D&C Yellow No. 7 | Fluoresceina | Fluoresceína | Fluoresceine | Fluoreszein | Japan Yellow 201 | Resorcinolphthalein | Solvent Yellow 94 | Yellow fluorescein	GNBHRKFJIUUOQI-UHFFFAOYSA-N	16850	Oc1ccc2C3(c4c(Oc2c1)cc(cc4)O)OC(=O)c1c3cccc1
493	580	DB00694	APRD00521	Daunorubicin	20830-81-3	ZS7284E0ZP	(+)-Daunomycin | (8S-cis)-8-acetyl-10-((3-amino-2 3 6-trideoxy-?-L-lyxo-hexopyrannosyl)oxy)-7 8 9 10-tetrahydro-6 8 11-trihydroxy-1-methoxy-5 12-napthacenedione | Acetyladriamycin | Daunomycin | Daunorubicin | Daunorubicina | Daunorubicine | Daunorubicinum | Leukaemomycin C | Rubidomycin	STQGQHZAVUOBTE-VGBVRHCVSA-N	30323	O([C@H]1C[C@@](O)(Cc2c1c(O)c1c(c2O)C(=O)c2c(C1=O)c(OC)ccc2)C(=O)C)[C@@H]1O[C@H]([C@@H](O)[C@@H](N)C1)C
494	581	DB00695	APRD00608 | DB07799	Furosemide	54-31-9	7LXU5N7ZO5	2-Furfurylamino-4-chloro-5-sulfamoylbenzoic acid | 4-Chloro-5-sulfamoyl-N-furfuryl-anthranilic acid | 4-Chloro-N-(2-furylmethyl)-5-sulfamoylanthranilic acid | 4-Chloro-N-furfuryl-5-sulfamoylanthranilic acid | Frusemide | Furosemid | Furosemida | Furosemide | Furosemidu | Furosemidum	ZZUFCTLCJUWOSV-UHFFFAOYSA-N	3440	Clc1c(S(=O)(=O)N)cc(c(NCc2occc2)c1)C(=O)O
495	583	DB00697	APRD00128	Tizanidine	51322-75-9	6AI06C00GW	5-Chloro-4-(2-imidazolin-2-ylamino)-2 1 3-benzothiadiazole | Tizanidin | Tizanidina | Tizanidine | Tizanidinum	XFYDIVBRZNQMJC-UHFFFAOYSA-N	5487	Clc1c(NC2=NCCN2)c2nsnc2cc1
496	584	DB00698	APRD00191	Nitrofurantoin	67-20-9	927AH8112L	1-((5-nitro-2-furanyl)methylene)amino-2 4-imidazolidenedione | 1-((5-nitrofurfurylidene)amino)hydantoin | 5-Nitrofurantoin | N-(5-Nitrofurfurylidene)-1-aminohydantoin | Nitrofurantoin | Nitrofurantoin anhydrous | Nitrofurantoin macrocrystal | Nitrofurantoin macrocrystalline | Nitrofurantoin macrocrystalline | Nitrofurantoin macrocrystals | nitrofurantoina | nitrofurantoine | nitrofurantoinum | Ni…	NXFQHRVNIOXGAQ-YCRREMRBSA-N	6604200	C1(=O)N(/N=C/c2oc(cc2)[N+](=O)[O-])CC(=O)N1
497	585	DB00699	APRD00617	Nicergoline	27848-84-6	JCV8365FWN	(8?)-10-methoxy-1 6-dimethylergoline-8-methanol 5-bromo-3-pyridinecarboxylate (ester) | 10-methoxy-1 6-dimethylergoline-8?-methanol 5-bromonicotinate | Nicergolin | Nicergolina | Nicergoline | Nicergolinum	YSEXMKHXIOCEJA-FVFQAYNVSA-N	34040	c12c3cccc1n(cc2C[C@@H]1[C@@]3(C[C@H](CN1C)COC(=O)c1cc(cnc1)Br)OC)C
498	586	DB00700	APRD00707	Eplerenone	107724-20-9	6995V82D0B	Eplerenona | Eplerenone | Epoxymexrenone	JUKPWJGBANNWMW-VWBFHTRKSA-N	443872	[C@@H]12[C@]3(O1)[C@]1(CCC(=O)C=C1C[C@H]([C@H]3[C@H]1[C@](C2)([C@]2(CC1)OC(=O)CC2)C)C(=O)OC)C
499	587	DB00701	APRD00605	Amprenavir	161814-49-9	5S0W860XNR	(3S)-Tetrahydro-3-furanyl ((1S 2R)-3-(((4-aminophenyl)sulfonyl)(2-methylpropyl)amino)-2-hydroxy-1-(phenylmethyl)propyl)carbamate | Amprenavir | Amprénavir | Amprenavirum	YMARZQAQMVYCKC-OEMFJLHTSA-N	65016	S(=O)(=O)(N(C[C@@H](O)[C@@H](NC(=O)O[C@H]1CCOC1)Cc1ccccc1)CC(C)C)c1ccc(N)cc1
500	588	DB00703	APRD00740	Methazolamide	554-57-4	W733B0S9SD	Metazolamida | Methazolamid | Methazolamide | Méthazolamide | Methazolamidum | Methenamide | Neptazaneat	FLOSMHQXBMRNHR-UHFFFAOYSA-N	4100	CC(=O)N=c1n(nc(s1)S(=O)(=O)N)C
501	589	DB00704	APRD00005 | DB05067	Naltrexone	16590-41-3	5S6W795CQM	17-(Cyclopropylmethyl)-4 5-epoxy-3 14-dihydroxymorphinan-6-one | 17-(Cyclopropylmethyl)-4 5?-epoxy-3 14-dihydroxymorphinan-6-one | N-Cyclopropylmethyl-14-hydroxydihydromorphinone | N-Cyclopropylmethylnoroxymorphone | Naltrexon | Naltrexona | Naltrexone | Naltrexonum	DQCKKXVULJGBQN-XFWGSAIBSA-N	5360515	O1[C@@H]2[C@]34[C@](O)([C@H](N(CC3)CC3CC3)Cc3c4c1c(O)cc3)CCC2=O
502	590	DB00705	APRD00149 | DB08563	Delavirdine	136817-59-9	DOL5F9JD3E	(N-[2-[4-[3-(1-methylethylamino)pyridin-2-yl]piperazin-1-yl]carbonyl-1H-indol-5-yl] methanesulfonamide) | 1-(3-((1-methylethyl)amino)-2-pyridinyl)-4-((5-((methylsulfonyl)amino)-1H-indol-2-yl)carbonyl)piperazine | 2-(4-(5-methanesulfonamido-1H-indol-2-ylcarbonyl)-1-piperazinyl)-N-(1-methylethyl)-3-pyridinamine | Delavirdin | Delavirdina | Delavirdine | Delavirdinum | N-(2-(1-(3-(isopropylamino)pyr…	WHBIGIKBNXZKFE-UHFFFAOYSA-N	5625	S(=O)(=O)(Nc1cc2cc([nH]c2cc1)C(=O)N1CCN(CC1)c1ncccc1NC(C)C)C
503	591	DB00706	APRD00036	Tamsulosin	106133-20-4	G3P28OML5I	(?)-tamsulosin | (R)-(?)-tamsulosin | (R)-5-(2-((2-(2-ethoxyphenoxy)ethyl)amino)propyl)-2-methoxybenzenesulfonamide | Tamsulosin | Tamsulosina | Tamsulosine | Tamsulosinum	DRHKJLXJIQTDTD-OAHLLOKOSA-N	129211	S(=O)(=O)(N)c1cc(C[C@H](NCCOc2c(OCC)cccc2)C)ccc1OC
504	592	DB00708	APRD00671 | DB05563	Sufentanil	56030-54-7	AFE2YW0IIZ	N-(4-(Methoxymethyl)-1-(2-(2-thienyl)ethyl)-4-piperidinyl)-N-phenylpropanamide | N-(4-(Methoxymethyl)-1-(2-(2-thienyl)ethyl)-4-piperidyl)propionanilide | Sufentanil | Sufentanilo | Sufentanilum | Sufentanyl	GGCSSNBKKAUURC-UHFFFAOYSA-N	41693	s1c(CCN2CCC(N(c3ccccc3)C(=O)CC)(CC2)COC)ccc1
505	593	DB00709	APRD00681	Lamivudine	134678-17-4	2T8Q726O95	(-)-1-((2R 5S)-2-(Hydroxymethyl)-1 3-oxathiolan-5-yl)cytosine | (-)-2'-Deoxy-3'-thiacytidine | 2' 3'-Dideoxy-3'-thiacytidine | 3'-Thia-2' 3'-dideoxycytidine | 3TC | beta-L-2' 3'-Dideoxy-3'-thiacytidine | beta-L-3'-Thia-2' 3'-dideoxycytidine | Lamivudin | Lamivudina | Lamivudine | Lamivudinum	JTEGQNOMFQHVDC-NKWVEPMBSA-N	60825	S1C[C@H](O[C@H]1CO)n1ccc(nc1=O)N
506	594	DB00710	APRD00231 | DB04635	Ibandronate	114084-78-5	UMD7G2653W	ácido ibandrónico | Ibandronic acid	MPBVHIBUJCELCL-UHFFFAOYSA-N	60852	P(=O)(O)(O)C(P(=O)(O)O)(O)CCN(CCCCC)C
507	595	DB00711	APRD00918	Diethylcarbamazine	90-89-1	V867Q8X3ZD	Diethylcarbamazin | Diéthylcarbamazine | Diethylcarbamazine | Diethylcarbamazinum | Dietilcarbamazina	RCKMWOKWVGPNJF-UHFFFAOYSA-N	3052	O=C(N1CCN(CC1)C)N(CC)CC
508	596	DB00712	APRD00753	Flurbiprofen	5104-49-4	5GRO578KLP	(±)-2-fluoro-?-methyl-4-biphenylacetic acid | 2-(2-fluorobiphenyl-4-yl)propanoic acid | 2-fluoro-?-methyl-(1 1'-biphenyl)-4-acetic acid | 3-fluoro-4-phenylhydratropic acid | Flurbiprofen | Flurbiprofene | Flurbiprofeno | Flurbiprofenum	SYTBZMRGLBWNTM-UHFFFAOYSA-N	3394	Fc1c(ccc(C(C)C(=O)O)c1)c1ccccc1
509	597	DB00713	APRD01149	Oxacillin	66-79-5	UH95VD7V76	(2S 5R 6R)-3 3-dimethyl-6-{[(5-methyl-3-phenylisoxazol-4-yl)carbonyl]amino}-7-oxo-4-thia-1-azabicyclo[3.2.0]heptane-2-carboxylic acid | (5-methyl-3-phenyl-4-isoxazolyl)penicillin | 5-methyl-3-phenyl-4-isoxazolyl-penicillin | 6?-(5-methyl-3-phenylisoxazol-4-yl)penicillanic acid | Ossacillina | Oxacilina | Oxacillin | Oxacilline | Oxacillinum | Oxazocillin | Oxazocilline	UWYHMGVUTGAWSP-JKIFEVAISA-N	6196	S1[C@H]2N([C@H](C1(C)C)C(=O)O)C(=O)[C@H]2NC(=O)c1c(noc1C)c1ccccc1
510	598	DB00714	APRD00531 | DB05816	Apomorphine	58-00-4	N21FAR7B4S	(?)-10 11-dihydroxyaporphine | (6aR)-6-methyl-5 6 6a 7-tetrahydro-4H-dibenzo[de g]quinoline-10 11-diol | (R)-5 6 6a 7-tetrahydro-6-methyl-4H-dibenzo[de g]quinoline-10 11-diol | Apomorfina | Apomorphin | R-(?)-apomorphine	VMWNQDUVQKEIOC-CYBMUJFWSA-N	6005	Oc1c2c3c4[C@H](N(CCc4ccc3)C)Cc2ccc1O
511	599	DB00715		Paroxetine	61869-08-7	41VRH5220H	(?)-(3S 4R)-4-(p-fluorophenyl)-3-((3 4-(methylenedioxy)phenoxy)methyl)piperidine | (3S-trans)-3-((1 3-benzodioxol-5-yloxy)methyl)-4-(4-fluorophenyl)piperidine | Paroxetina | Paroxetine | Paroxetinum	AHOUBRCZNHFOSL-YOEHRIQHSA-N	43815	Fc1ccc([C@H]2[C@@H](CNCC2)COc2cc3OCOc3cc2)cc1
512	600	DB00716	APRD01137	Nedocromil	69049-73-6	0B535E0BN0	9-Ethyl-6 9-dihydro-4 6-dioxo-10-propyl-4H-pyrano(3 2-g)chinolin-2 8-dicarbonsäure | 9-ethyl-6 9-dihydro-4 6-dioxo-10-propyl-4H-pyrano(3 2-g)quinoline-2 8-dicarboxylic acid | Nédocromil | Nedocromil | Nedocromilo | Nedocromilum	RQTOOFIXOKYGAN-UHFFFAOYSA-N	50294	o1c2c(c3n(CC)c(cc(=O)c3cc2c(=O)cc1C(=O)O)C(=O)O)CCC
513	601	DB00717	APRD00679	Norethisterone	68-22-4	T18F433X4S	(17alpha)-17-ethynyl-17-hydroxyestra-4 8(14) 9-trien-3-one | 17-hydroxy-19-nor-17-?-pregn-4-en-20-yn-3-one | 17-hydroxy-19-nor-17?-pregn-4-en-20-yn-3-one | 17-?-ethynyl-17-hydroxy-4-estren-3-one | 17-?-ethynyl-19-norandrost-4-en-17-?-ol-3-one | 17-?-ethynyl-19-nortestosterone | 17-?-ethynyl-4-estren-17-ol-3-one | 17-?-hydroxy-19-norpregn-4-en-20-yn-3-one | 17?-ethinyl-19-nortestosterone | 17?-eth…	VIKNJXKGJWUCNN-XGXHKTLJSA-N	6230	C1[C@@H]2[C@@H]([C@@H]3C(=CC(=O)CC3)C1)CC[C@@]1(C)[C@H]2CC[C@@]1(O)C#C
514	602	DB00718	APRD00781	Adefovir Dipivoxil	142340-99-6	U6Q8Z01514	Adefovir di(pivaloyloxymethyl) ester | Adefovir Dipivoxil | Adefovir Pivoxil | bis-POM PMEA	WOZSCQDILHKSGG-UHFFFAOYSA-N	60871	P(=O)(OCOC(=O)C(C)(C)C)(OCOC(=O)C(C)(C)C)COCCn1c2ncnc(N)c2nc1
515	603	DB00719	APRD00810	Azatadine	3964-81-6	94Z39NID6C	11-(1-Methyl-4-piperidinylidene)-6 11-dihydro-5H-benzo[5 6]cyclohepta[1 2-b]pyridine | 6 11-Dihydro-11-(1-methyl-4-piperidylidene)-5H-benzo(5 6)cyclohepta(1 2-b)pyridine | Azatadin | Azatadina | Azatadine | Azatadinum	SEBMTIQKRHYNIT-UHFFFAOYSA-N	19861	N1(CCC(=C2c3c(CCc4c2nccc4)cccc3)CC1)C
516	604	DB00720	APRD00639	Clodronic acid	10596-23-3	0813BZ6866	(Dichloro-phosphono-methyl)-phosphonic acid | (dichloromethylene)bisphosphonic acid | (dichloromethylene)diphosphonic acid | Acide clodronique | Acido clodronico | Acidum clodronicum | Clodronate | Clodronic acid | Clodronsaeure | Clodronsäure | dichloromethylene-1 1-bisphosphonic acid | dichloromethylene-1 1-diphosphonic acid | Dichloromethylidene diphosphonate	ACSIXWWBWUQEHA-UHFFFAOYSA-N	25419	P(=O)(O)(C(P(=O)(O)O)(Cl)Cl)O
517	605	DB00721	APRD00650 | DB05342	Procaine	59-46-1	4Z8Y51M438	2-Diethylaminoethyl p-aminobenzoate | 4-aminobenzoic acid 2-diethylaminoethyl ester | Novocaine | p-Aminobenzoic acid 2-diethylaminoethyl ester | Procaina | Procaine | Procainum | Vitamin H3 | ?-(diethylamino)ethyl 4-aminobenzoate | ?-(diethylamino)ethyl p-aminobenzoate	MFDFERRIHVXMIY-UHFFFAOYSA-N	4914	O(CCN(CC)CC)C(=O)c1ccc(N)cc1
518	606	DB00722	APRD00560	Lisinopril	76547-98-3	7Q3P4BS2FD	(S)-1-(N(2)-(1-Carboxy-3-phenylpropyl)-L-lysyl)-L-proline | [N2-[(S)-1-carboxy-3-phenylpropyl]-L-lysyl-L-proline | Lisinopril | Lisinopril anhydrous | Lisinoprilum	RLAWWYSOJDYHDC-BZSNNMDCSA-N	5362119	O=C(N1[C@@H](CCC1)C(=O)O)[C@@H](N[C@@H](CCc1ccccc1)C(=O)O)CCCCN
519	607	DB00723	APRD00062	Methoxamine	390-28-3	HUQ1KC1YLI	Méthoxamédrine | Methoxamin | Méthoxamine | Methoxaminum | Metossamina | Metoxamina | Pseudomethoxamine	WJAJPNHVVFWKKL-UHFFFAOYSA-N	6082	OC(C(N)C)c1c(OC)ccc(OC)c1
520	608	DB00724	APRD01030	Imiquimod	99011-02-6	P1QW714R7M	1-isobutyl-1H-imidazo[4 5-c]quinolin-4-amine | 4-Amino-1-isobutyl-1H-imidazo(4 5-c)quinoline | Imiquimod | Imiquimodum	DOUYETYNHWVLEO-UHFFFAOYSA-N	57469	n1(CC(C)C)c2c3c(nc(N)c2nc1)cccc3
521	609	DB00725	APRD01017	Homatropine methylbromide	80-49-9	68JRS2HC1C	3-alpha-Hydroxy-8-methyl-1-alpha-H 5-alpha-H-tropanium bromide mandelate | 8-Methylhomatropinium bromide | Homatropine methylbromide | Homatropini methylbromidum | Méthylbromure d'homatropine | Methylhomatropine | Methylhomatropine bromide | Methylhomatropinum bromatum | Metilbromuro de homatropina | Omatropina metilbromuro | Tropinium methobromide mandelate	FUFVKLQESJNNAN-UHFFFAOYSA-M	6646	O(C(=O)C(O)c1ccccc1)C1CC2[N+](C(C1)CC2)(C)C
522	610	DB00726	APRD00498	Trimipramine	739-71-9	6S082C9NDT	10 11-dihydro-N N ?-trimethyl-5H-dibenz[b f]azepine-5-propanamine | 5-(?-dimethylamino-?-methylpropyl)-10 11-dihydro-5H-dibenzo[b f]azepine | 5-[3-(dimethylamino)-2-methylpropyl]-10 11-dihydro-5H-dibenz[b f]azepine | beta-Methylimipramine | Trimeprimina | Trimeprimine | Trimeproprimine | Trimipramina | Trimipramine | Trimipraminum | ?-methylimipramine	ZSCDBOWYZJWBIY-UHFFFAOYSA-N	5584	N1(CC(CN(C)C)C)c2c(CCc3c1cccc3)cccc2
523	611	DB00727	APRD00153	Nitroglycerin	55-63-0	G59M7S0WS3	1 2 3-propanetrioltrinitrate | 1 2 3-propanetriyl nitrate | Glycerin trinitrate | Glycerol trinitrate | Glycerol nitric acid triester | Glyceroli trinitratis | Glyceroltrinitrat | Glyceryl trinitrate | NG | Nitroglicerina | Nitroglycerin | Nitroglycerine | Nitroglycerol | Nitromed | Propane-1 2 3-triyl trinitrate | Trinitrine | Trinitroglycerin | Trinitroglycerol	SNIOPGDIGTZGOP-UHFFFAOYSA-N	4510	O([N+](=O)[O-])C(CO[N+](=O)[O-])CO[N+](=O)[O-]
524	613	DB00730	APRD01252 | DB08630	Thiabendazole	148-79-8	N1Q45E87DT	2-(1 3-thiazole-4-yl)-1H-benzimidazole | 2-(4-thiazolyl)-1H-benzimidazole | 2-(thiazol-4-yl)benzimidazole | 4-(2-benzimidazolyl)thiazole | TBDZ | Thiabendazole | Tiabendazol | Tiabendazole | Tiabendazolum	WJCNZQLZVWNLKY-UHFFFAOYSA-N	5430	s1cc(nc1)c1[nH]c2c(n1)cccc2
525	616	DB00733	APRD01193	Pralidoxime	6735-59-7	P7MU9UTP52	2-PAM | Pralidoxim | Pralidoxima | Pralidoxime | Pralidoximum	JBKPUQTUERUYQE-UHFFFAOYSA-O	4884	c1cc[n+](C)c(c1)/C=N/O
526	617	DB00734	APRD00187	Risperidone	106266-06-2	L6UH7ZF8HC	Risperidona | Risperidone | Rispéridone | Risperidonum	RAPZEAPATHNIPO-UHFFFAOYSA-N	5073	Fc1cc2onc(C3CCN(CC3)CCc3c(=O)n4CCCCc4nc3C)c2cc1
527	618	DB00735	APRD01131	Naftifine	65472-88-0	4FB1TON47A	Naftifin | Naftifina | Naftifine | Naftifinum	OZGNYLLQHRPOBR-DHZHZOJOSA-N	47641	N(Cc1c2c(ccc1)cccc2)(CC=Cc1ccccc1)C
528	619	DB00736	APRD00363	Esomeprazole	119141-88-7	N3PA6559FT	(?)-omeprazole | (S)-(?)-omeprazole | (S)-omeprazole | Esomeprazol | Ésoméprazole | Esomeprazole | Esomeprazolum | Omeprazole S-form | Perprazole	SUBDBMMJDZJVOS-DEOSSOPVSA-N	9568614	c1nc(C[S@](=O)c2nc3c([nH]2)ccc(c3)OC)c(c(OC)c1C)C
529	620	DB00737	APRD00354	Meclizine	569-65-3	3L5TQ84570	Meclizine | Meclozina | Meclozine	OCJYIGYOJCODJL-UHFFFAOYSA-N	4034	Clc1ccc(C(N2CCN(CC2)Cc2cc(ccc2)C)c2ccccc2)cc1
530	621	DB00738	APRD00303 | EXPT02625	Pentamidine	100-33-4	673LC5J4LQ	1 5-bis(4-amidinophenoxy)pentane | 4 4'-(1 5-pentanediylbis(oxy))bis-benzenecarboximidamide | 4 4'-(pentamethylenedioxy)dibenzamidine | 4 4'-Diamidinodiphenoxypentane | p p'-(pentamethylenedioxy)dibenzamidine | Pentamidin | Pentamidina | Pentamidine | Pentamidinum	XDRYMKDFEDOLFX-UHFFFAOYSA-N	4735	O(CCCCCOc1ccc(cc1)C(=N)N)c1ccc(cc1)C(=N)N
531	622	DB00739	APRD01012	Hetacillin	3511-16-8	TN4JSC48CV	(2S 5R 6R)-6-[(4R)-2 2-dimethyl-5-oxo-4-phenylimidazolidin-1-yl]-3 3-dimethyl-7-oxo-4-thia-1-azabicyclo[3.2.0]heptane-2-carboxylic acid | 6?-[(4R)-2 2-dimethyl-5-oxo-4-phenylimidazolidin-1-yl]penicillanic acid | Hetacilina | Hetacillin | Hétacilline | Hetacillinum	DXVUYOAEDJXBPY-NFFDBFGFSA-N	443387	S1[C@H]2N([C@H](C1(C)C)C(=O)O)C(=O)[C@H]2N1C(N[C@@H](C1=O)c1ccccc1)(C)C
532	623	DB00740	APRD00145	Riluzole	1744-22-5	7LJ087RS6F	Riluzol | Riluzole | Riluzolum	FTALBRSUTCGOEG-UHFFFAOYSA-N	5070	s1c2c(nc1N)ccc(OC(F)(F)F)c2
533	624	DB00741	APRD01019 | DB07886	Hydrocortisone	50-23-7	WI4X0X7BPJ	(11?)-11 17 21-trihydroxypregn-4-ene-3 20-dione | 11beta-hydrocortisone | 11beta 17alpha 21-Trihydroxy-4-pregnene-3 20-dione | 11?-hydrocortisone | 17-Hydroxycorticosterone | 4-pregnen-11? 17? 21-triol-3 20-dione | Cortisol | Hidrocortisona | Hydrocortisone | Hydrocortisonum | Kendall's compound F | Reichstein's substance M	JYGXADMDTFJGBT-VWUMJDOOSA-N	5754	C1CC2=CC(=O)CC[C@@]2([C@@H]2[C@@H]1[C@@H]1CC[C@@]([C@]1(C[C@@H]2O)C)(C(=O)CO)O)C
534	625	DB00742	APRD01083 | EXPT02246	Mannitol	69-65-8	3OWL53L36A	(2R 3R 4R 5R)-hexane-1 2 3 4 5 6-hexaol | (2R 3R 4R 5R)-hexane-1 2 3 4 5 6-hexol | D-(-)-Mannitol | D-Mannitol | Manitol | Manna Sugar | Mannit | Mannite | Mannitol | Mannitolum	FBPFZTCFMRRESA-KVTDHHQDSA-N	6251	C([C@H]([C@H]([C@@H]([C@@H](CO)O)O)O)O)O
535	626	DB00743	APRD00989	Gadobenic acid	113662-23-0	15G12L5X8K	Acide gadobenique | Acido gadobenico | Acidum gadobenicum | Gadobenate | Gadobenic acid | Gadobensäure	MXZROTBGJUUXID-UHFFFAOYSA-K	105124	c1ccc(cc1)COCC(C(=O)O)N(CCN(CCN(CC(=O)[O-])CC(=O)[O-])CC(=O)[O-])CC(=O)O
536	627	DB00744	APRD00265	Zileuton	111406-87-2	V1L22WVE2S	(±)-1-(1-Benzo[b]thien-2-ylethyl)-1-hydroxyurea | Leutrol | N-(1-Benzo(b)thien-2-ylethyl)-N-hydroxyurea | N-[1-(benzo[b]thiophen-2-yl)ethyl]-N-hydroxyurea | Zileuton | Zileutón | Zileutonum	MWLSOWXNZPKENC-UHFFFAOYSA-N	60490	s1c(C(N(O)C(=O)N)C)cc2c1cccc2
537	628	DB00745	APRD00534	Modafinil	68693-11-8	R3UK8X3U3D	2-((diphenylmethyl)sulfinyl)acetamide | Modafinil | Modafinilo | Modafinilum	YFGHCGITMMYXAQ-UHFFFAOYSA-N	4236	S(=O)(C(c1ccccc1)c1ccccc1)CC(=O)N
538	629	DB00746	APRD00904	Deferoxamine	70-51-9	J06Y7MXW4D	Deferoxamin | Deferoxamina | Déferoxamine | Deferoxamine | Deferoxaminum | Deferrioxamine | Deferrioxamine B | Desferrioxamine | DFO | DFOA | DFOM	UBQYURCVBFRUQT-UHFFFAOYSA-N	2973	C(=O)(N(O)CCCCCN)CCC(=O)NCCCCCN(C(=O)CCC(=O)NCCCCCN(C(=O)C)O)O
539	631	DB00748	APRD00765	Carbinoxamine	486-16-8	982A7M02H5	(±)-carbinoxamine | {2-[(4-Chloro-phenyl)-pyridin-2-yl-methoxy]-ethyl}-dimethyl-amine | 2-(p-chloro-?-(2-(dimethylamino)ethoxy)benzyl)pyridine | Carbinoxamin | Carbinoxamina | Carbinoxamine | Carbinoxamine base | Carbinoxaminum | Paracarbinoxamine	OJFSXZCBGQGRNV-UHFFFAOYSA-N	2564	Clc1ccc(C(OCCN(C)C)c2ncccc2)cc1
540	632	DB00749	APRD00067	Etodolac	41340-25-4	2M36281008	(±)-1 8-diethyl-1 3 4 9-tetrahydropyrano(3 4-b)indole-1-acetic acid | (1 8-Diethyl-1 3 4 9-tetrahydro-pyrano[3 4-b]indol-1-yl)-acetic acid | 1 3 4 9-tetrahydro-1 8-diethylpyrano(3 4-b)indole-1-acetic acid | 1 8-diethyl-1 3 4 9-tetrahydropyrano(3 4-b)indole-1-acetic acid | 1 8-diethyl-1 3 4 9-tetrahydropyrano[3 4-b]indol-1-ylacetic acid | Étodolac | Etodolac | Etodolaco | Etodolacum | Etodolic aci…	NNYBQONXHNTVIJ-UHFFFAOYSA-N	3308	O1C(c2[nH]c3c(c2CC1)cccc3CC)(CC)CC(=O)O
541	633	DB00750	APRD00180	Prilocaine	721-50-6	046O35D44R	2-(Propylamino)-o-propionotoluidide | 2-Methyl-alpha-propylaminopropionanilide | alpha-n-Propylamino-2-methylpropionanilide | N-(2-Methylphenyl)-2-(propylamino)propanamide | o-Methyl-2-propylaminopropionanilide | o-Methyl-alpha-propylaminopropionanilide | Prilocain | Prilocaina | Priloca?ne | Prilocaine | Prilocaine base | Prilocainum | Propitocaine	MVFGUOIZUNYYSO-UHFFFAOYSA-N	4906	O=C(Nc1c(cccc1)C)C(NCCC)C
542	634	DB00751	APRD00043	Epinastine	80012-43-7	Q13WX941EF	(±)-epinastine | 3-amino-9 13b-dihydro-1H-dibenz(c f)imidazo(1 5-a)azepine | Epinastin | Epinastina | Epinastine | épinastine | Epinastinum	WHWZLSFABNNENI-UHFFFAOYSA-N	3241	N12C(c3c(Cc4c1cccc4)cccc3)CN=C2N
543	635	DB00752	APRD00645	Tranylcypromine	155-09-9	3E3V44J4Z9	(±)-trans-2-phenylcyclopropylamine | (1R* 2S*)-2-phenylcyclopropan-1-amine | dl-tranylcypromine | Racemic Tranylcypromine | Tranilcipromina | trans-2-phenylcyclopropylamine | trans-DL-2-Phenylcyclopropylamine | Transamine | Tranylcypromin | Tranylcypromine | Tranylcyprominum	AELCINSCMGFISI-UHFFFAOYSA-N	5530	NC1CC1c1ccccc1
544	636	DB00753	APRD00212	Isoflurane	26675-46-7	CYS9AKD70P	1-chloro-2 2 2-trifluoroethyl difluoromethyl ether | Isoflurane | Isoflurano | Isofluranum	PIWKPBJCKXDKJR-UHFFFAOYSA-N	3763	ClC(OC(F)F)C(F)(F)F
545	637	DB00754	APRD00962	Ethotoin	86-35-1	46QG38NC4U	(±)-3-ethyl-5-phenylhydantoin | 1-ethyl-2 5-dioxo-4-phenylimidazolidine | 3-ethyl-5-phenyl-2 4-imidazolidinedione | 3-Ethyl-5-phenyl-imidazolidine-2 4-dione | 3-ethyl-5-phenylhydantoin | 3-ethyl-5-phenylimidazolidin-2 4-dione | Ethotoin | Ethoto?ne | Ethotoinum | Etotoina	SZQIFWWUIBRPBZ-UHFFFAOYSA-N	3292	O=C1N(C(=O)NC1c1ccccc1)CC
546	638	DB00755	APRD00362 | NUTR00051	Tretinoin	302-79-4	5688UTC01R	(all-E)-3 7-Dimethyl-9-(2 6 6-trimethyl-1-cyclohexen-1-yl)-2 4 6 8-nonatetraenoic acid | 3 7-Dimethyl-9-(2 6 6-trimethyl-1-cyclohexene-1-yl)-2 4 6 8-nonatetraenoic acid (ECL) | Acide retinoique | all trans Retinoic acid | all trans-Retinoic acid | all-(E)-Retinoic acid | all-trans-beta-Retinoic acid | all-trans-Retinoic acid | all-trans-Tretinoin | all-trans-Vitamin A acid | all-trans-Vitamin A1 …	SHGAZHPCJJPHSC-YCNIQYBTSA-N	444795	C1(CCCC(=C1/C=C/C(=C/C=C/C(=C/C(=O)O)/C)/C)C)(C)C
547	639	DB00756	APRD00722	Hexachlorophene	70-30-4	IWW5FV6NK2	2 2'-dihydroxy-3 3' 5 5' 6 6'-hexachlorodiphenylmethane | 2 2'-dihydroxy-3 5 6 3' 5' 6'-hexachlorodiphenylmethane | 2 2'-methanediylbis(3 4 6-trichlorophenol) | 2 2'-methylenebis(3 4 6-trichlorophenol) | 2 2' 3 3' 5 5'-hexachloro-6 6'-dihydroxydiphenylmethane | bis(2-hydroxy-3 5 6-trichlorophenyl)methane | bis(3 5 6-trichloro-2-hydroxyphenyl)methane | hexachloroph?ne | Hexachlorophene | Hexachlor…	ACGUYXCXAPNIKK-UHFFFAOYSA-N	3598	Clc1c(Cc2c(O)c(Cl)cc(Cl)c2Cl)c(O)c(Cl)cc1Cl
548	641	DB00758	APRD00444	Clopidogrel	113665-84-2	A74586SNO7	(+)-Clopidogrel | Clopidogrel | Clopidogrelum	GKTWGGQPFAXNFI-HNNXBMFYSA-N	60606	Clc1c([C@H](N2CCc3sccc3C2)C(=O)OC)cccc1
549	643	DB00760	APRD01097 | EXPT02153	Meropenem	96036-03-2	YOP6PX0BAO	(4R 5S 6S)-3-{[(3S 5S)-5-(dimethylcarbamoyl)pyrrolidin-3-yl]thio}-6-[(1R)-1-hydroxyethyl]-4-methyl-7-oxo-1-azabicyclo[3.2.0]hept-2-ene-2-carboxylic acid | Meropenem | Meropenem anhydrous | Meropenemum	DMJNNHOOLUXYBV-PQTSNVLCSA-N	441130	[C@H]12[C@@H](C)C(=C(N1C(=O)[C@@H]2[C@@H](C)O)C(=O)O)S[C@@H]1CN[C@@H](C1)C(=O)N(C)C
550	646	DB00763	APRD00002	Methimazole	60-56-0	554Z48XN5E	1-Methylimidazole-2(3H)-thione | Methimazole | Thiamazol | Thiamazole | Thiamazolum | Tiamazol	PMRYVIKBURPHAH-UHFFFAOYSA-N	4104	S=c1n(cc[nH]1)C
551	647	DB00764	APRD00289	Mometasone	105102-22-5	8HR4QJ6DW8	(+)-Mometasone | Mometason | Mometasona | Mométasone | Mometasone | Mometasonum	QLIIKPVHVRXHRI-CXSFZGCWSA-N	441335	C1[C@@H]2[C@@]([C@@]3(C(=CC(=O)C=C3)C1)C)([C@H](C[C@@]1([C@]([C@@H](C[C@@H]21)C)(C(=O)CCl)O)C)O)Cl
552	648	DB00765	APRD01112	Metyrosine	672-87-7	DOQ0J0TPF7	(-)-alpha-Methyl-L-tyrosine | (–)-?-methyl-L-tyrosine | (S)-alpha-Methyltyrosine | Methyltyrosine | Metirosin | Metirosina | Métirosine | Metirosine | Metirosinum | Metyrosine | ?-methyl-L-p-tyrosine | ?-methyl-p-tyrosine | ?-methyl-para-tyrosine | ?-MPT	NHTGHBARYWONDQ-JTQLQIEISA-N	441350	OC(=O)[C@@](N)(Cc1ccc(O)cc1)C
553	649	DB00766	APRD00049	Clavulanic acid	58001-44-8	23521W1S24	(Z)-(2R 5R)-3-(2-Hydroxyethylidene)-7-oxo-4-oxa-1-azabicyclo(3.2.0)heptane-2-carboxylic acid | Acide clavulanique | ácido clavulánico | Acidum clavulanicum | Clavulanate | Clavulanic acid | Clavulansäure	HZZVJAQRINQKSD-PBFISZAISA-N	5280980	O1[C@H]2N([C@H](/C/1=C/CO)C(=O)O)C(=O)C2
554	650	DB00767	APRD00820	Benzquinamide	63-12-7	0475EA27Q3	benzquinamida | BZQ	JSZILQVIPPROJI-UHFFFAOYSA-N	2342	O(C1C(CN2C(C1)c1c(CC2)cc(OC)c(OC)c1)C(=O)N(CC)CC)C(=O)C
555	651	DB00768	APRD00310	Olopatadine	113806-05-6	D27V6190PM	Olopatadin | Olopatadina | Olopatadine | Olopatadinum	JBIMVDZLSHOPLA-LSCVHKIXSA-N	5281071	O1c2c(/C(=C\CCN(C)C)/c3c(C1)cccc3)cc(cc2)CC(=O)O
556	652	DB00769	APRD01018	Hydrocortamate	76-47-1	Y3N00BK5WK	17-Hydroxycorticosterone 21-(diethylamino)acetate | Hidrocortamato | Hydrocortamate | Hydrocortamatum	FWFVLWGEFDIZMJ-FOMYWIRZSA-N	84088	C1CC(=O)C=C2[C@]1([C@@H]1[C@@H](CC2)[C@H]2[C@](C[C@@H]1O)([C@](CC2)(C(=O)COC(=O)CN(CC)CC)O)C)C
557	653	DB00770	APRD00785	Alprostadil	745-65-3	F5TD010360	(11? 13E 15S)-11 15-dihydroxy-9-oxoprost-13-en-1-oic acid | (13E)-(15S)-11alpha 15-Dihydroxy-9-oxoprost-13-enoate | 11? 15?-dihydroxy-9-oxo-13-trans-prostenoic acid | Alprostadil | Alprostadilum | PGE-1 | PGE1 | Prostaglandin E1	GMVPRGQOIOIIMI-DWKJAMRDSA-N	5280723	[C@H]1([C@H]([C@@H](CC1=O)O)/C=C/[C@H](CCCCC)O)CCCCCCC(=O)O
558	655	DB00772	APRD01081	Malathion	121-75-5	U5N7SU872W	[(dimethoxyphosphinothioyl)thio]butanedioic acid diethyl ester | Carbophos | diethyl (dimethoxyphosphinothioylthio)succinate | Karbofos | Maldison | Mercaptothion | O O-dimethyl S-(1 2-bis(ethoxycarbonyl)ethyl) | O O-dimethyl S-(1 2-dicarbethoxyethyl) dithiophosphate | O O-dimethyl S-(1 2-dicarbethoxyethyl)phosphorodithioate | O O-dimethyl S-1 2-di(ethoxycarbamyl)ethyl | O O-dimethyldithiophospha…	JXSJBGJIGXNWCI-UHFFFAOYSA-N	4004	S(P(=S)(OC)OC)C(CC(=O)OCC)C(=O)OCC
559	656	DB00773	APRD00239	Etoposide	33419-42-0	6PLQ3CP4P3	(?)-etoposide | 4-demethylepipodophyllotoxin ?-D-ethylideneglucoside | 4'-Demethylepipodophyllotoxin 9-(4 6-O-(R)-ethylidene-beta-D-glucopyranoside) | 9-((4 6-O-Ethylidine-beta-D-glucopyranosyl)oxy)-5 8 8a 9-tetrahydro-5-(4-hydroxy-3 4-dimethyloxyphenyl)furo(3' 4'':6 7)naptho-(2 3-d)-1 3-dioxol-6(5aH)-one | Etoposide | Etoposido | Etoposidum | trans-Etoposide	VJJPUSNTGOMMGY-MRVIYFEKSA-N	36462	O([C@H]1[C@@H]2[C@@H]([C@@H](c3c1cc1OCOc1c3)c1cc(OC)c(O)c(OC)c1)C(=O)OC2)[C@@H]1O[C@H]2[C@@H](O[C@@H](OC2)C)[C@H](O)[C@H]1O
560	657	DB00774	APRD01020	Hydroflumethiazide	135-09-1	501CFL162R	Dihydroflumethazide | Hidroflumetiazid | Hidroflumetiazida | Hydrofluméthiazide | Hydroflumethiazide | Hydroflumethiazidum | Idroflumetiazide | Metforylthiadiazin	DMDGGSIALPNSEE-UHFFFAOYSA-N	3647	S1(=O)(=O)NCNc2c1cc(S(=O)(=O)N)c(c2)C(F)(F)F
561	658	DB00775	APRD00304	Tirofiban	144494-65-5	GGX234SI5H	(2S)-2-(butylsulfonylamino)-3-[4-(4-piperidin-4-ylbutoxy)phenyl]propanoic acid | N-(Butylsulfonyl)-O-(4-(4-piperidyl)butyl)-L-tyrosine | Tirofiban | Tirofibán | Tirofibanum	COKMIXFXJJXBQG-NRFANRHFSA-N	60947	S(=O)(=O)(N[C@@H](Cc1ccc(OCCCCC2CCNCC2)cc1)C(=O)O)CCCC
562	659	DB00776	APRD01308	Oxcarbazepine	28721-07-5	VZI5B1W380	10 11-Dihydro-10-oxo-5H-dibenz(b f)azepine-5-carboxamide | OCBZ | Oxcarbamazepine | Oxcarbazepina | Oxcarbazepine | Oxcarbazepinum	CTRLABGOLIVAIY-UHFFFAOYSA-N	34312	c1ccc2c(c1)CC(=O)c1c(N2C(=O)N)cccc1
563	660	DB00777	APRD00339	Propiomazine	362-29-8	242Z0PM79Y	10-(2-Dimethylaminopropyl)-2-propionylphenothiazine | 2-Propionyl-10-(2-(dimethylamino)propyl)phenothiazine | 3-Propionyl-10-dimethylaminoisopropylphenothiazine | Propiomazin | Propiomazina | Propiomazine | Propiomazinum	UVOIBTBFPOZKGP-UHFFFAOYSA-N	4940	S1c2c(N(CC(N(C)C)C)c3c1cccc3)cc(cc2)C(=O)CC
564	662	DB00779	APRD01133	Nalidixic acid	389-08-2	3B91HWA56M	1-Aethyl-7-methyl-1 8-naphthyridin-4-on-3-karbonsaeure | 1-ethyl-1 4-dihydro-7-methyl-4-oxo-1 8-naphthyridine-3-carboxylic acid | 1-ethyl-7-methyl-1 4-dihydro-1 8-naphthyridin-4-one-3-carboxylic acid | 1-Ethyl-7-methyl-4-oxo-1 4-dihydro-[1 8]naphthyridine-3-carboxylic acid | 1 4-dihydro-1-ethyl-7-methyl-4-oxo-1 8-naphthyridine-3-carboxylic acid | 3-carboxy-1-ethyl-7-methyl-1 8-naphthyridin-4-one …	MHWLWQUZZRMNGJ-UHFFFAOYSA-N	4421	O=c1c2c(n(CC)cc1C(=O)O)nc(cc2)C
565	663	DB00780	APRD00099	Phenelzine	51-71-8	O408N561GF	Fenelzina | Phenelzin | Phenelzine | Phénelzine | Phenelzinum	RMUCZJUITONUFY-UHFFFAOYSA-N	3675	N(N)CCc1ccccc1
566	665	DB00782	APRD00177	Propantheline	298-50-0	1306V2B0Q8	Propantheline	VVWYOYDLCMFIEM-UHFFFAOYSA-N	4934	O(CC[N+](C(C)C)(C(C)C)C)C(=O)C1c2c(Oc3c1cccc3)cccc2
567	666	DB00783	APRD00311	Estradiol	50-28-2	4TI98Z838E	(17?)-estra-1 3 5(10)-triene-3 17-diol | 17beta oestradiol | 17?-estra-1 3 5(10)-triene-3 17-diol | 17?-estradiol | 17?-oestradiol | beta-Estradiol | cis-Estradiol | Estradiol | Estradiol-17beta | Estradiolum	VOXZDWNPVJITMN-ZBRFXRBCSA-N	5757	O[C@@H]1[C@@]2([C@H]([C@H]3[C@H](CC2)c2c(CC3)cc(O)cc2)CC1)C
568	667	DB00784	APRD00730	Mefenamic acid	61-68-7	367589PJ2C	Acide méfénamique | ácido mefenámico | Acidum mefenamicum | Mefenamic acid | Mefenaminsäure | N-(2 3-xylyl)-2-aminobenzoic acid | N-2 3-xylylanthranilic acid	HYYBABOKPJLUIN-UHFFFAOYSA-N	4044	OC(=O)c1c(Nc2c(c(ccc2)C)C)cccc1
569	668	DB00786	APRD00559	Marimastat	154039-60-8	D5EQV23TDS	Marimastat	OCSMOTCMPXTDND-OUAUKWLOSA-N	119031	O[C@@H]([C@@H](CC(C)C)C(=O)N[C@@H](C(C)(C)C)C(=O)NC)C(=O)NO
570	669	DB00787	APRD00567 | DB05347 | EXPT00406	Acyclovir	59277-89-3	X4HES1O11F	Aciclovir | Aciclovirum | Acycloguanosine | Acyclovir	MKUXAQIIEYXACX-UHFFFAOYSA-N	2022	O(Cn1c2[nH]c(nc(=O)c2nc1)N)CCO
571	670	DB00788	APRD01135 | DB08298	Naproxen	22204-53-1	57Y76R9ATQ	(+)-(S)-6-Methoxy-?-methyl-2-naphthaleneacetic acid | (+)-(S)-Naproxen | (+)-2-(6-Methoxy-2-naphthyl)propionic acid | (+)-2-(Methoxy-2-naphthyl)-propionic acid | (+)-2-(Methoxy-2-naphthyl)-propionsäure | (+)-Naproxen | (S)-(+)-2-(6-Methoxy-2-naphthyl)propionic acid | (S)-(+)-Naproxen | (S)-2-(6-Methoxy-2-naphthyl)propanoic acid | (S)-2-(6-Methoxy-2-naphthyl)propionic acid | (S)-6-Methoxy-alpha-me…	CMWTZPSULFXXJA-VIFPVBQESA-N	156391	c1cc(cc2c1cc(cc2)[C@@H](C(=O)O)C)OC
572	671	DB00789	APRD00991	Gadopentetic acid	80529-93-7	K2I13DR72L	Acide gadopentetique | ácido gadopentético | Acidum gadopenteticum | Gadolinium diethylenetriamine pentaacetic acid | Gadolinium DTPA | Gadopentetate | Gadopentetic acid	IZOOGPBRAOKZFK-UHFFFAOYSA-K	157429	N(CCN(CCN(CC(=O)O)CC(=O)[O-])CC(=O)[O-])(CC(=O)O)CC(=O)[O-]
573	672	DB00790	APRD01178	Perindopril	82834-16-0	Y5GMK36KGY	(2S 3aS 7aS)-1-[(2S)-2-{[(2S)-1-ethoxy-1-oxopentan-2-yl]amino}propanoyl]octahydro-1H-indole-2-carboxylic acid | Perindopril | Perindoprilum	IPVQLZZIHOAWMC-QXKUPLGCSA-N	107807	N1([C@@H]2[C@H](C[C@H]1C(=O)O)CCCC2)C(=O)[C@@H](N[C@H](C(=O)OCC)CCC)C
574	673	DB00791	APRD00130	Uracil mustard	66-75-1	W7KQ46GJ8U	5-(di-2-chloroethyl)aminouracil | 5-[bis(2-chloroethyl)amino]-2 4(1H 3H)-pyrimidinedione | 5-[bis(2-chloroethyl)amino]uracil | 5-[di(?-chloroethyl)amino]uracil | 5-aminouracil mustard | 5-N N-bis(2-chloroethyl)aminouracil | Aminouracil mustard | Uracil mustard | Uracil nitrogen mustard | Uramustina | Uramustine | Uramustinum	IDPUKCWIGUEADI-UHFFFAOYSA-N	6194	ClCCN(CCCl)c1c(=O)[nH]c(=O)[nH]c1
575	674	DB00792	APRD00689	Tripelennamine	91-81-6	3C5ORO99TY	Tripelennamin | Tripelennamina | Tripelennamine | Tripélennamine | Tripelennaminum	UFLGIAIHIAPJJC-UHFFFAOYSA-N	5587	N(CCN(C)C)(Cc1ccccc1)c1ncccc1
576	675	DB00793	APRD01011	Haloprogin	777-11-7	AIU7053OWL	Haloprogin | Haloprogina | Haloprogine | Haloproginum	CTETYYAZBPJBHE-UHFFFAOYSA-N	3561	IC#CCOc1c(Cl)cc(Cl)c(Cl)c1
577	676	DB00794	APRD00549	Primidone	125-33-7	13AFD7670Q	2-deoxyphenobarbital | 5-Phenyl-5-ethyl-Hexahydropyrimidine-4 6-dione | Primidon | Primidona | Primidone | Primidonum	DQMZLTXERSFNPB-UHFFFAOYSA-N	4909	O=C1NCNC(=O)C1(CC)c1ccccc1
578	679	DB00797	APRD00170	Tolazoline	59-98-3	CHH9H12AQ3	2-Benzyl-2-imidazoline | 2-Benzyl-4 5-imidazoline | 2-Benzylimidazoline | 4 5-Dihydro-2-(phenylmethyl)-1H-imidazole | Benzazoline | Tolazolin | Tolazolina | Tolazoline | Tolazolinum	JIVZKJJQOZQXQB-UHFFFAOYSA-N	5504	N1C(=NCC1)Cc1ccccc1
579	680	DB00798	APRD00214	Gentamicin	1403-66-3	T6Z9V48IKG	Gentamicin | Gentamicina	CEAZRRDELHUEMR-UHFFFAOYSA-N	3467	O(C1C(O)C(OC2OC(CCC2N)C(NC)C)C(N)CC1N)C1OCC(O)(C(NC)C1O)C
580	681	DB00799	APRD01246	Tazarotene	118292-40-3	81BDR9Y8PS	Tazarotene | Tazarot?ne | Tazaroteno | Tazarotenum	OGQICQVSFDPSEI-UHFFFAOYSA-N	5381	S1CCC(c2c1ccc(c2)C#Cc1ncc(cc1)C(=O)OCC)(C)C
581	682	DB00800	APRD00969	Fenoldopam	67227-56-9	INU8H2KAWG	Fénoldopam | Fenoldopam | Fenoldopamum	TVURRHSHRRELCG-UHFFFAOYSA-N	3341	Clc1c2c(C(CNCC2)c2ccc(O)cc2)cc(O)c1O
582	683	DB00801	APRD01009	Halazepam	23092-17-3	320YC168LF	Halazépam | Halazepam | Halazepamum	WYCLKVQLVUQKNZ-UHFFFAOYSA-N	31640	Clc1cc2c(N(CC(F)(F)F)C(=O)CN=C2c2ccccc2)cc1
583	684	DB00802	APRD00726	Alfentanil	71195-58-9	1N74HM2BS7	Alfentanil | Alfentanilo | Alfentanilum | Alfentanyl | N-(1-(2-(4-Ethyl-5-oxo-2-tetrazolin-1-yl)ethyl)-4-(methoxymethyl)-4-piperidyl)propionanilide	IDBPHNDTYPBSNI-UHFFFAOYSA-N	51263	C1(CCN(CC1)CCn1c(=O)n(nn1)CC)(COC)N(C(=O)CC)c1ccccc1
584	686	DB00804	APRD00113	Dicyclomine	77-19-0	4KV4X8IF6V	2-(diethylamino)ethyl 1-cyclohexylcyclohexanecarboxylate | Bicyclohexyl-1-carboxylic acid 2-diethylamino-ethyl ester | Dicicloverina | Dicyclomine | Dicycloverin | Dicycloverine | Dicycloverinum	CURUTKGFNZGFSE-UHFFFAOYSA-N	3042	O(C(=O)C1(C2CCCCC2)CCCCC1)CCN(CC)CC
585	687	DB00805	APRD00735	Minaprine	25905-77-5	00U7GX0NLM	4-(2-((4-Methyl-6-phenyl-3-pyridazinyl)amino)ethyl)morpholine | 4-Methyl-3-(2-morpholinoethylamino)-6-phenylpyridazin | Minaprina | Minaprinum | N-(4-Methyl-6-phenyl-3-pyridazinyl)-4-morpholineethanamine	LDMWSLGGVTVJPG-UHFFFAOYSA-N	4199	O1CCN(CC1)CCNc1nnc(cc1C)c1ccccc1
586	688	DB00806	APRD00121	Pentoxifylline	6493-05-06	SD6QCT3TSU	Oxpentifylline | Pentoxifilina | Pentoxifyllin | Pentoxifylline | Pentoxifyllinum	BYPFEZZEUUWMEJ-UHFFFAOYSA-N	4740	O=c1n(CCCCC(=O)C)c(=O)n(c2ncn(c12)C)C
587	689	DB00807	APRD00522	Proparacaine	499-67-2	B4OB0JHI1X	Proximetacaina | Proxymetacaine | Proxymetacainum	KCLANYCVBBTKTO-UHFFFAOYSA-N	4935	O(CCN(CC)CC)C(=O)c1cc(N)c(OCCC)cc1
588	690	DB00808	APRD01031	Indapamide	26807-65-8	F089I0511L	Indapamid | Indapamida | Indapamide | Indapamidum | Metindamide	NDDAHWYSQHTHNT-UHFFFAOYSA-N	3702	Clc1c(S(=O)(=O)N)cc(C(=O)NN2C(Cc3c2cccc3)C)cc1
589	691	DB00809	APRD00287	Tropicamide	1508-75-4	N0A3Z5XTC6	Tropicamid | Tropicamida | Tropicamide | Tropicamidum	BGDKAVGWHJFAGW-UHFFFAOYSA-N	5593	O=C(N(Cc1ccncc1)CC)C(c1ccccc1)CO
590	692	DB00810	APRD00725	Biperiden	514-65-8	0FRP6G56LD	1-Bicyclo[2.2.1]hept-5-en-2-yl-1-phenyl-3-piperidin-1-yl-propan-1-ol | alpha-5-norbornen-2-yl-alpha-phenyl-1-piperidinepropanol | alpha-bicyclo[2.2.1]hept-5-en-2-yl-alpha-phenyl-1-piperidinepropanol | Biperiden | Biperidene | Biperideno | Biperidenum	YSXKPIUOCJLQIE-UHFFFAOYSA-N	2381	C(C1C2C=CC(C1)C2)(CCN1CCCCC1)(c1ccccc1)O
591	693	DB00811	APRD00081 | DB01693 | EXPT02825	Ribavirin	36791-04-5	49717AWG6K	1-beta-D-Ribofuranosyl-1 2 4-triazole-3-carboxamide | 1-beta-D-Ribofuranosyl-1H-1 2 4-triazole-3-carboxamide | RBV | Ribavirin | Ribavirina | Ribavirine | Ribavirinum | Tribavirin	IWUCXVSUMQZMFG-AFCXAGJDSA-N	37542	O1[C@@H]([C@@H](O)[C@@H](O)[C@@H]1n1nc(nc1)C(=O)N)CO
592	694	DB00812	APRD00409 | DB08343	Phenylbutazone	50-33-9	GN5P7K3T8S	3 5-Dioxo-1 2-diphenyl-4-n-butylpyrazolidine | 4-butyl-1 2-diphenyl-pyrazolidine-3 5-dione | 4-n-Butyl-1 2-diphenyl-3 5-pyrazolidinedione | Fenilbutazona | Phenbutazone | Phenylbutazon | Phénylbutazone | Phenylbutazone | Phenylbutazonum	VYMDGNCVAMGZFE-UHFFFAOYSA-N	4781	O=C1N(N(C(=O)C1CCCC)c1ccccc1)c1ccccc1
593	695	DB00813	APRD00347 | DB05564 | DB05853 | DB06055 | DB06220	Fentanyl	437-38-7	UF599785JZ	1-Phenethyl-4-(N-phenylpropionamido)piperidine | 1-phenethyl-4-N-propionylanilinopiperidine | Fentanil | Fentanila | Fentanilo | Fentanyl | Fentanyl CII | Fentanylum | N-(1-phenethyl-4-piperidinyl)-N-phenylpropionamide | N-(1-phenethyl-4-piperidyl)propionanilide | N-(1-Phenethyl-piperidin-4-yl)-N-phenyl-propionamide | N-(1-phenethylpiperidin-4-yl)-N-phenylpropionamide | N-phenethyl-4-(N-propionyl…	PJMPHNIQZUBGLI-UHFFFAOYSA-N	3345	O=C(N(C1CCN(CC1)CCc1ccccc1)c1ccccc1)CC
594	696	DB00814	APRD00529	Meloxicam	71125-38-7	VG2QF83CGL	Méloxicam | Meloxicam | Meloxicamum	ZRVUJXDFFKFLMG-UHFFFAOYSA-N	54677470	c12c(S(=O)(=O)N(C(=C1O)C(=O)Nc1ncc(s1)C)C)cccc2
595	697	DB00815	APRD01606	Sodium lauryl sulfate	151-21-3	368GB5141J	Laurylsiran sodny | NaDS | Natrium laurylsulfuricum | SDS | SLS | Sodium dodecyl sulfate | Sodium dodecyl sulphate | Sodium dodecylsulfate | Sodium laurilsulfate | Sodium lauryl sulfate | Sodium lauryl sulphate	DBMJMQXJHONAFJ-UHFFFAOYSA-M	9028	CCCCCCCCCCCCOS(=O)(=O)[O-]
596	698	DB00816	APRD00210	Orciprenaline	586-06-1	53QOG569E0	Metaproterenol | Orciprenalina | Orciprenaline | Orciprenalinum	LMOINURANNBYCM-UHFFFAOYSA-N	4086	OC(CNC(C)C)c1cc(O)cc(O)c1
597	699	DB00817	APRD00369	Rosoxacin	40034-42-2	3Y1OT3J4NW	1-ethyl-1 4-dihydro-4-oxo-7-(4-pyridyl)-3-quinolinecarboxylic acid | Acrosoxacin | Rosoxacin | Rosoxacina | Rosoxacine | Rosoxacino | Rosoxacinum	XBPZXDSZHPDXQU-UHFFFAOYSA-N	287180	O=c1c2c(n(CC)cc1C(=O)O)cc(cc2)c1ccncc1
598	700	DB00818	APRD01201 | DB05893 | EXPT02558	Propofol	2078-54-8	YI7VU623SF	2 6-bis(1-methylethyl)phenol | 2 6-Diisopropylphenol | Propofol | Propofolum	OLBCVFGFOZPWHH-UHFFFAOYSA-N	4943	Oc1c(C(C)C)cccc1C(C)C
599	701	DB00819	APRD00119 | EXPT00604	Acetazolamide	59-66-5	O3FX965V0I	2-acetylamino-1 3 4-thiadiazole-5-sulfonamide | 5-acetamido-1 3 4-thiadiazole-2-sulfonamide | 5-acetylamino-1 3 4-thiadiazole-2-sulfonamide | Acetazolamid | Acetazolamida | Acétazolamide | Acetazolamide | Acetazolamidum | N-[5-(aminosulfonyl)-1 3 4-thiadiazol-2-yl]acetamide | N-[5-(aminosulfonyl)-1 3 5-thiadiazol-2-yl]acetamide	BZKPWHYZMXOIDC-UHFFFAOYSA-N	1986	S(=O)(=O)(N)c1sc(NC(=O)C)nn1
600	702	DB00820	APRD00071	Tadalafil	171596-29-5	742SXX0ICT	(6R-trans)-6-(1 3-Benzodioxol-5-yl)-2 3 6 7 12 12a-hexahydro-2-methyl-pyrazino(1' 2':1 6)pyrido(3 4-b)indole-1 4-dione | (6R 12aR)-2 3 6 7 12 12a-Hexahydro-2-methyl-6-(3 4-(methylenedioxy)phenyl) pyrazino(1' 2':1 6)pyrido(3 4-b)indole-1 4-dione | Tadalafil | Tadalafilo	WOXKDUGGOYFFRN-IIBYNOLFSA-N	110635	O=C1N(CC(=O)N2[C@@H]1Cc1c([nH]c3c1cccc3)[C@H]2c1cc2OCOc2cc1)C
601	703	DB00821	APRD00849	Carprofen	53716-49-7	FFL0D546HO	(+/-)-2-(3-chloro-9H-carbazol-7-yl)propanoic acid | (±)-6-chloro-?-methylcarbazole-2-acetic acid | 2-(6-Chloro-9H-carbazol-2-yl)-propionic acid | 6-chloro-?-methyl-9H-carbazole-2-acetic acid | Carprofen | Carprof?ne | Carprofeno | Carprofenum	PUXBGTOOZJQSKH-UHFFFAOYSA-N	2581	Clc1cc2c3c([nH]c2cc1)cc(C(C)C(=O)O)cc3
602	704	DB00822	APRD00767	Disulfiram	97-77-8	TR3MLJ1UAI	1 1'-dithiobis(N N-diethylthioformamide) | bis(diethylthiocarbamoyl) disulfide | Disulfiram | N N N' N'-tetraethylthiuram disulfide | Tetraethylthioperoxydicarbonic diamide | Tetraethylthiuram disulfide | Tetraethylthiuram disulphide	AUZONCFQVSMFAP-UHFFFAOYSA-N	3117	S(SC(=S)N(CC)CC)C(=S)N(CC)CC
603	705	DB00823	APRD00760	Ethynodiol diacetate	297-76-7	62H10A1236	17?-Ethynyl-19-norandrost-4-ene-3? 17-beta-diol diacetate | 17?-Ethynyl-3 17-dihydroxy-4-estrene diacetate | 17?-Ethynyl-4-estrene-3? 17?-diol diacetate | 17?-Ethynylestr-4-ene-3? 17?-diol acetate | 19-Nor-17?-pregn-4-en-20-yne-3? 17-diol diacetate | 3? 17?-Diacetoxy-17?-ethynyl-4-oestrene | 3? 17?-Diacetoxy-19-nor-17?-pregn-4-en-20-yne | Ethynodiol diacetate | Etynodiol acetate | Etynodiol diace…	ONKUMRGIYFNPJW-KIEAKMPYSA-N	9270	O([C@@]1([C@@]2([C@H]([C@H]3[C@H](CC2)[C@@H]2C(=C[C@@H](OC(=O)C)CC2)CC3)CC1)C)C#C)C(=O)C
604	706	DB00824	APRD00273	Enprofylline	41078-02-8	DT7DT5E518	3-n-propylxanthine | 3-Propyl-3 7-dihydro-purine-2 6-dione | 3-propylxanthine | 3 7-dihydro-3-propyl-1H-purine-2 6-dione | Enprofilina | Enprofylline | Enprofyllinum	SIQPXVQCUCHWDI-UHFFFAOYSA-N	1676	O=c1n(CCC)c2nc[nH]c2c(=O)[nH]1
605	707	DB00825	APRD01604	Levomenthol	2216-51-5	BZ1R15MTK7	(-)-Menthol | (?)-(1R 3R 4S)-menthol | (?)-menthol | (1alpha 2beta 5alpha)-5-methyl-2(1-methylethyl)cyclohexanol | (1R-(1-? 2-? 5-?))-5-methyl-2-(1-methylethyl)cyclohexanol | (1R 3R 4S)-(?)-menthol | L-menthol | Levomenthol | Lévomenthol | Levomentholum | Levomentol | Mentol	NOOLISFMXDJSKH-KXUCPTDWSA-N	16666	CC(C)[C@@H]1CC[C@@H](C)C[C@H]1O
606	709	DB00827	APRD00873	Cinoxacin	28657-80-9	LMK22VUH23	1-ethyl-6 7-methylenedioxy-4(1H)-oxocinnoline-3-carboxylic acid | 5-Ethyl-8-oxo-5 8-dihydro-1 3-dioxa-5 6-diaza-cyclopenta[b]naphthalene-7-carboxylic acid | Cinoxacin | Cinoxacine | Cinoxacino | Cinoxacinum	VDUWPHTZYNWKRN-UHFFFAOYSA-N	2762	O1c2cc3n(nc(c(=O)c3cc2OC1)C(=O)O)CC
607	710	DB00828	APRD00987	Fosfomycin	23155-02-4	2N81MY12TE	(-)-(1R 2S)-(1 2-Epoxypropyl)phosphonic acid | (1R 2S)-epoxypropylphosphonic acid | (2R-cis)-(3-Methyloxiranyl)phosphonic acid | 1R-cis-(1 2-epoxypropyl)phosphonic acid | cis-(1R 2S)-epoxypropylphosphonic acid | FCM | Fosfocina | Fosfomicina | Fosfomycin | Fosfomycine | Fosfomycinum | L-cis-1 2-epoxypropylphosphonic acid | Phosphomycin | Phosphonemycin | Phosphonomycin	YMDXZJFXQJVXBF-STHAYSLISA-N	446987	[C@@H]1([C@H](O1)P(=O)(O)O)C
608	711	DB00829	APRD00642 | DB07699	Diazepam	439-14-5	Q3JTX2Q7TU	7-chloro-1 3-dihydro-1-methyl-5-phenyl-2H-1 4-benzodiazepin-2-one | Diazepam | Methyl diazepinone	AAOVKJBEBIDNHE-UHFFFAOYSA-N	3016	Clc1cc2c(N(C(=O)CN=C2c2ccccc2)C)cc1
609	712	DB00830	APRD00262	Phenmetrazine	134-49-6	XA501VL3VR	2-phenyl-3-methylmorpholine | Fenmetrazin | Fenmetrazina | Phenmetrazin | Phenmetrazinum	OOBHFESNSZDWIU-UHFFFAOYSA-N	4762	O1C(C(NCC1)C)c1ccccc1
610	713	DB00831	APRD00173 | DB08616	Trifluoperazine	117-89-5	214IZI85K3	10-[3-(4-methyl-1-piperazinyl)propyl]-2-(trifluoromethyl)-10H-phenothiazine | Trifluoperazina | Trifluopérazine | Trifluoperazine | Trifluoperazinum | trifluoromethyl-10-(3'-(1-methyl-4-piperazinyl)propyl)phenothiazine | Trifluoroperazine | Trifluperazine	ZEWQUBUPAILYHI-UHFFFAOYSA-N	5566	S1c2c(N(CCCN3CCN(CC3)C)c3c1cccc3)cc(cc2)C(F)(F)F
611	714	DB00832	APRD00496	Phensuximide	86-34-0	6WVL9C355G	Fensuccimide | Fensuximida | Phensuximide | Phensuximidum	WLWFNJKHKGIJNW-UHFFFAOYSA-N	6839	O=C1N(C(=O)CC1c1ccccc1)C
612	715	DB00833	APRD00243	Cefaclor	53994-73-3	3Z6FS3IK0K	3-Chloro-7-D-(2-phenylglycinamido)-3-cephem-4-carboxylic acid | CCL | Céfaclor | Cefaclor | Cefaclor anhydrous | Cefaclorum | Céfeaclor | Cephaclor	QYIYFLOTGYLRGG-GPCCPHFNSA-N	51039	[C@@H]12N(C(=C(CS1)Cl)C(=O)O)C(=O)[C@H]2NC(=O)[C@@H](c1ccccc1)N
613	716	DB00834	APRD00432	Mifepristone	84371-65-3	320T6RNW1F	Mifepriston | Mifepristona | Mifépristone | Mifepristone | Mifepristonum	VKHAHZOOUSRJNA-GCNJZUOMSA-N	55245	C1C2=C3[C@@H](CCC2=CC(=O)C1)[C@@H]1CC[C@@]([C@]1(C[C@@H]3c1ccc(cc1)N(C)C)C)(O)C#CC
614	717	DB00835	APRD00832	Brompheniramine	86-22-6	H57G17P2FN	[3-(4-Bromo-phenyl)-3-pyridin-2-yl-propyl]-dimethyl-amine | 1-(p-bromophenyl)-1-(2-pyridyl)-3-dimethylaminopropane | 2-(p-bromo-?-(2-dimethylaminoethyl)benzyl)pyridine | 3-(4-bromophenyl)-N N-dimethyl-3-(2-pyridinyl)-1-propanamine | 3-(p-bromophenyl)-3-(2-pyridyl)-N N-dimethylpropylamine | BPN | Bromfeniramina | Brompheniramin | Bromphéniramine | Brompheniramine | Brompheniraminum	ZDIGNSYAACHWNL-UHFFFAOYSA-N	6834	Brc1ccc(C(CCN(C)C)c2ncccc2)cc1
615	718	DB00836	APRD00275	Loperamide	53179-11-6	6X9OC3H4II	Loperamid | Loperamida | Lopéramide | Loperamide | Loperamidum	RDOIQAHITMMDAJ-UHFFFAOYSA-N	3955	Clc1ccc(C2(O)CCN(CC2)CCC(c2ccccc2)(c2ccccc2)C(=O)N(C)C)cc1
616	720	DB00838	APRD00877	Clocortolone	4828-27-7	N8ZUB7XE0H	9-chloro-6alpha-Fluoro-11beta 21-dihydroxy-16alpha-methyl-1 4-pregnadien-3 20-dione | 9-chloro-6alpha-Fluoro-16alpha-methyl-1 4-pregnadiene-11beta 21-diol-3 20-dione | Clocortolon | Clocortolona | Clocortolone | Clocortolonum	YMTMADLUXIRMGX-RFPWEZLHSA-N	5311052	C1=C[C@]2(C(=CC1=O)[C@H](C[C@@H]1[C@@]2([C@H](C[C@]2([C@H]1C[C@H]([C@@H]2C(=O)CO)C)C)O)Cl)F)C
617	721	DB00839	APRD01267	Tolazamide	1156-19-0	9LT1BRO48Q	1-(Hexahydro-1-azepinyl)-3-p-tolylsulfonylurea | 1-(Hexahydro-1H-azepin-1-yl)-3-(p-tolylsulfonyl)urea | 4-(p-Tolylsulfonyl)-1 1-hexamethylenesemicarbazide | N-(p-Toluenesulfonyl)-N'-hexamethyleniminourea | Tolazamid | Tolazamida | Tolazamide | Tolazamidum	OUDSBRTVNLOZBN-UHFFFAOYSA-N	5503	S(=O)(=O)(NC(=O)NN1CCCCCC1)c1ccc(cc1)C
618	722	DB00841	APRD00122	Dobutamine	34368-04-2	3S12J47372	(±)-4-(2-((3-(p-hydroxyphenyl)-1-methylpropyl)amino)ethyl)pyrocatechol | 3 4-dihydroxy-N-[3-(4-hydroxyphenyl)-1-methylpropyl]-?-phenylethylamine | 4-{2-[3-(4-Hydroxy-phenyl)-1-methyl-propylamino]-ethyl}-benzene-1 2-diol | DL-dobutamine | Dobutamin | Dobutamina | Dobutamine | Dobutaminum | rac-dobutamine | racemic-dobutamine	JRWZLRBJNMZMFE-UHFFFAOYSA-N	36811	Oc1cc(CCNC(CCc2ccc(O)cc2)C)ccc1O
619	723	DB00842	APRD01152	Oxazepam	604-75-1	6GOW6DWN2A	(+-)-Oxazepam | (RS)-Oxazepam | Oxazepam	ADIMAYPTOBDMTL-UHFFFAOYSA-N	4616	Clc1cc2C(=NC(O)C(=O)Nc2cc1)c1ccccc1
620	724	DB00843	APRD00039	Donepezil	120014-06-4	8SSC91326P	Domepezil | Donepezil | Donepezilo | Donepezilum	ADEBPBSSDYVVLD-UHFFFAOYSA-N	3152	O=C1C(CC2CCN(CC2)Cc2ccccc2)Cc2c1cc(OC)c(OC)c2
621	725	DB00844	APRD01132	Nalbuphine	20594-83-6	L2T84IQI2K	N-cyclobutylmethyl-4 5?-epoxy-3 6? 14-morphinantriol | Nalbufina | Nalbuphin | Nalbuphine | Nalbuphinum	NETZHAKZCGBWSS-CEDHKZHLSA-N	5311304	c12c3c(c(cc1)O)O[C@H]1[C@H](CC[C@]4([C@H](N(CC[C@]314)CC1CCC1)C2)O)O
622	727	DB00846	APRD00982	Flurandrenolide	1524-88-5	8EUL29XUQT	Fludroxicortida | Fludroxicortide | Fludroxycortid | Fludroxycortide | Fludroxycortidum | Flurandrenolide | Flurandrenolone	POPFMWWJOGLOIF-XWCQMRHXSA-N	15209	F[C@H]1C[C@H]2[C@H]3[C@@]([C@@]4(OC(O[C@@H]4C3)(C)C)C(=O)CO)(C[C@H](O)[C@@H]2[C@@]2(C1=CC(=O)CC2)C)C
623	728	DB00847	APRD00896	Cysteamine	60-23-1	5UX2SD1KE2	2-amino-1-ethanethiol | 2-amino-ethanethiol | 2-aminoethanethiol | beta-aminoethanethiol | beta-Mercaptoethylamine | Cysteamine | MEA | Mercaptamina | Mercaptamine | Mercaptaminum | Thioethanolamine | ?-aminoethylthiol | ?-MEA	UFULAYFCSOUIOV-UHFFFAOYSA-N	6058	SCCN
624	729	DB00848	APRD01067	Levamisole	14769-73-4	2880D3468G	Levamisol | Levamisole | Levamisolum	HLFSDGLLUJUHTE-SNVBAGLBSA-N	26879	S1C2=N[C@H](CN2CC1)c1ccccc1
625	730	DB00849	APRD00047	Methylphenobarbital	115-38-8	5NC67NU76B	1-Methylphenobarbital | 5-ethyl-1-methyl-5-phenyl-2 4 6(1H 3H 5H)-pyrimidinetrione | 5-Ethyl-1-methyl-5-phenyl-pyrimidine-2 4 6-trione | 5-ethyl-1-methyl-5-phenylbarbituric acid | Enphenemal | Mephobarbital | Mephobarbitone | Méthylphénobarbital | Methylphenobarbital | Methylphenobarbitalum | Methylphenobarbitone | Metilfenobarbital | Metilfenobarbitale | N-Methylphenobarbital	ALARQZQTBTVLJV-UHFFFAOYSA-N	8271	O=C1N(C(=O)NC(=O)C1(CC)c1ccccc1)C
626	732	DB00851	APRD00331	Dacarbazine	4342-03-04	7GR28W0FJI	4-(3 3-dimethyl-1-triazeno)imidazole-5-carboxamide | 4-(5)-(3 3-dimethyl-1-triazeno)imidazole-5(4)-carboxamide | 4-(dimethyltriazeno)imidazole-5-carboxamide | 5-(3 3-dimethyl-1-triazeno)imidazole-4-carboxamide | 5-(3 3-dimethyltriazeno)imidazole-4-carboxamide | 5-(dimethyltriazeno)imidazole-4-carboxamide | Biocarbazine | Dacarbazin | Dacarbazina | Dacarbazine | Dacarbazinum | DIC | DTIC | ICDMT	FDKXTQMXEQVLRF-ZHACJKMWSA-N	135398738	c1nc(c([nH]1)/N=N/N(C)C)C(=O)N
627	733	DB00852	APRD00634	Pseudoephedrine	90-82-4	7CUC9DDI9F	(+) threo-2-(methylamino)-1-phenyl-1-propanol | (+)-(1S 2S)-Pseudoephedrine | (+)-Pseudoephedrine | (+)-psi-Ephedrine | (+)-threo-Ephedrine | d-Isoephedrine | d-Pseudoephedrine | d-psi-2-Methylamino-1-phenyl-1-propanol | d-psi-Ephedrine | Isoephedrine | L-(+)-Pseudoephedrine | L(+)-psi-Ephedrine | Pseudoefedrina | Pseudoephedrine | pseudoéphédrine | Pseudoephedrine D-form | Pseudoephedrinum | Psi…	KWGRBVOPPLSCSI-WCBMZHEXSA-N	7028	O[C@H]([C@@H](NC)C)c1ccccc1
628	734	DB00853	APRD00557	Temozolomide	85622-93-1	YF1K15M17Y	3-methyl-4-oxo-3 4-dihydroimidazo(5 1-d)(1 2 3 5)tetrazine-8-carboxamide | 3 4-dihydro-3-methyl-4-oxoimidazo(5 1-d)-1 2 3 5-tetrazine-8-carboxamide | 3 4-dihydro-3-methyl-4-oxoimidazo(5 1-d)-as-tetrazine-8-carboxamide | 8-carbamoyl-3-methylimidazo(5 1-d)-1 2 3 5-tetrazin-4(3H)-one | Methazolastone | Temozolodida | Temozolomid | Temozolomida | Temozolomide | Témozolomide | Temozolomidum	BPEGJWRSRHCHSN-UHFFFAOYSA-N	5394	O=c1n2c(nnn1C)c(nc2)C(=O)N
629	735	DB00854	APRD00764	Levorphanol	77-07-6	27618J1N2X	Levorfanol | Levorfanolo | Lévorphanol | Levorphanol | Levorphanolum	JAQUASYNZVUNQP-USXIJHARSA-N	5359272	Oc1cc2[C@@]34[C@H]([C@H](N(CC3)C)Cc2cc1)CCCC4
630	736	DB00855	APRD00793 | DB05277	Aminolevulinic acid	106-60-5	88755TAZ87	5-ALA | 5-Aminolevulinic acid | ácido 5-aminolevulínico | Aminolevulinic acid | dALA | ?-ALA | ?-aminolevulinic acid	ZGXJTSGNIOSYLO-UHFFFAOYSA-N	137	O=C(CCC(=O)O)CN
631	737	DB00856	APRD00867	Chlorphenesin	104-29-0	I670DAL4SZ	3-(4-chlorophenoxy)-1 2-propanediol | 3-(p-chlorophenoxy)-1 2-propanediol | 3-(p-chlorophenoxy)propane-1 2-diol | Chlorphenesin | Chlorphénésine | Chlorphenesinum | Clorfenesina | glycerol ?-p-chlorophenyl ether | p-chlorophenyl-?-glyceryl ether	MXOAEAUPQDYUQM-UHFFFAOYSA-N	7697	Clc1ccc(OCC(O)CO)cc1
632	738	DB00857	APRD00508	Terbinafine	91161-71-6	G7RIW8S0XP	(E)-N-(6 6-Dimethyl-2-hepten-4-ynyl)-N-methyl-1-naphthalene methanamine | (E)-N-(6 6-Dimethyl-2-hepten-4-ynyl)-N-methyl-1-naphthalenemethylamine | Terbinafina | Terbinafine | Terbinafinum	DOMXUEMWDBAQBQ-WEVVVXLNSA-N	1549008	c1ccc2c(c1)c(ccc2)CN(C/C=C/C#CC(C)(C)C)C
633	739	DB00858	APRD00938	Drostanolone	58-19-5	7DR7H00HDT	17beta-Hydroxy-2alpha-methyl-5alpha-androstan-3-one | 2?-Methyldihydrotestosterone | Dihydro-2?-methyltestosterone | Dromostanolone | Drostanolona | Drostanolone | Drostanolonum | Medrosteron | Medrotestron | Metholone	IKXILDNPCZPPRV-RFMGOVQKSA-N	6011	C1C[C@@H]([C@]2(CC[C@@H]3[C@@]4([C@@H](CC[C@H]3[C@H]12)CC(=O)[C@@H](C4)C)C)C)O
634	740	DB00859	APRD01171	Penicillamine	52-67-5	GNN1DV99GX	(?)-penicillamine | (S)-2-amino-3-mercapto-3-methylbutanoic acid | (S)-3 3-dimethylcysteine | 3-mercapto-D-valine | D-(?)-penicillamine | D-penicillamine | D-? ?-dimethylcysteine | penicilamina | Penicillamine	VVNCNSJFMMFHPL-VKHMYHEASA-N	5852	CC(C)([C@H](C(=O)O)N)S
635	741	DB00860	APRD00197	Prednisolone	50-24-8	9PHQ9Y1OLM	(11?)-11 17 21-trihydroxypregna-1 4-diene-3 20-dione | 1 4-pregnadiene-11? 17? 21-triol-3 20-dione | 1 4-pregnadiene-3 20-dione-11? 17? 21-triol | 3 20-dioxo-11? 17? 21-trihydroxy-1 4-pregnadiene | delta-dehydrocortisol | delta-dehydrohydrocortisone | delta-hydrocortisone | delta(1)-Dehydrocortisol | delta(1)-Dehydrohydrocortisone | delta(1)-Hydrocortisone | Hydroretrocortine | Metacortandralone …	OIGNJSKKLXVSLS-VWUMJDOOSA-N	5755	C1C[C@]([C@]2(C[C@@H]([C@@H]3[C@@]4(C(=CC(=O)C=C4)CC[C@H]3[C@H]12)C)O)C)(O)C(=O)CO
636	742	DB00861	APRD00922 | DB06895	Diflunisal	22494-42-4	7C546U4DEN	2-(hydroxy)-5-(2 4-difluorophenyl)benzoic acid | 2' 4'-difluoro-4-hydroxy-3-biphenylcarboxylic acid | 5-(2 4-difluorophenyl)salicylic acid | Diflunisal | Diflunisalum	HUPFGZXOMWLGNK-UHFFFAOYSA-N	3059	Fc1c(c2cc(c(O)cc2)C(=O)O)ccc(F)c1
637	743	DB00862	APRD00699	Vardenafil	224785-90-4	UCE6F4125H	Vardénafil | Vardenafil | Vardenafilo | Vardenafilum	SECKRCOLJRRGGV-UHFFFAOYSA-N	110634	S(=O)(=O)(N1CCN(CC1)CC)c1cc(c(OCC)cc1)c1[nH]n2c(nc(c2c(=O)n1)C)CCC
638	744	DB00863	APRD00254	Ranitidine	66357-35-5	884KT10YB7	Ranitidina | Ranitidine | Ranitidinum	VMXUWOKSQNHOCA-UKTHLTGXSA-N	3001055	S(Cc1oc(CN(C)C)cc1)CCN/C(=C/[N+](=O)[O-])/NC
639	746	DB00865	APRD00759	Benzphetamine	156-08-1	0M3S43XK27	(+)-benzphetamine | (+)-N-benzyl-N ?-dimethylphenethylamine | (+)-N ?-dimethyl-N-(phenylmethyl)-benzeneethanamine | (S)-(+)-benzphetamine | (S)-(+)-N-benzyl-N ?-dimethylphenethylamine | (S)-benzphetamine | (?S)-N ?-dimethylphenethylamine | Benzaphetamine | Benzfetamina | Benzfetamine | Benzfetaminum | Benzphetamine | Benzylamphetamine | d-N-methyl-N-benzyl-?-phenylisopropylamine | N-methyl-1-phen…	YXKTVDFXDRQTKV-HNNXBMFYSA-N	5311017	c1(C[C@@H](N(Cc2ccccc2)C)C)ccccc1
640	747	DB00866	APRD00736	Alprenolol	13655-52-2	877K5MQ27W	(RS)-1-(2-allylphenoxy)-3-(isopropylamino)propan-2-ol | 1-(2-Allylphenoxy)-3-isopropylamino-2-propanol | 1-(o-Allylphenoxy)-3-(isopropylamino)-2-propanol | Alfeprol | Alprenolol | Alprénolol | Alprenololum | Aprenololo	PAZJSJFMUHDSTF-UHFFFAOYSA-N	2119	O(CC(O)CNC(C)C)c1c(CC=C)cccc1
641	748	DB00867	APRD00541	Ritodrine	26652-09-5	I0Q6O6740J	p-Hydroxy-alpha-(1-((p-hydroxyphenethyl)amino)ethyl)benzyl alcohol | Ritodrina | Ritodrine | Ritodrinium	IOVGROKTTNBUGK-SJCJKPOMSA-N	33572	O[C@@H]([C@@H](NCCc1ccc(O)cc1)C)c1ccc(O)cc1
642	749	DB00868	APRD00629	Benzonatate	104-31-4	5P4DHS6ENR	2-[2-[2-[2-[2-[2-[2-[2-(2-methoxyethoxy)ethoxy]ethoxy]ethoxy]ethoxy]ethoxy]ethoxy]ethoxy]ethyl 4-butylaminobenzoate | 2 5 8 11 14 17 20 23 26-nonaoxaoctacosan-28-yl p-(butylamino)benzoate | 3 6 9 12 15 18 21 24 27-nonaoxaoctacosyl 4-butylaminobenzoate | 4-(butylamino)benzoic acid 3 6 9 12 15 18 21 24 27-nonaoxaoctacos-1-yl ester | Benzonatat | Benzonatate | Benzonatato | Benzonatatum | Benzononat…	MAFMQEKGGFWBAB-UHFFFAOYSA-N	7699	c1(ccc(cc1)NCCCC)C(=O)OCCOCCOCCOCCOCCOCCOCCOCCOCCOC
643	750	DB00869	APRD00577 | DB04507	Dorzolamide	120279-96-1	9JDX055TW1	(4S 6S)-4-ethylamino-6-methyl-7 7-dioxo-4 5 6 7-tetrahydro-7lambda*6*-thieno[2 3-b]thiopyran-2-sulfonic acid amide | (4S trans)-4-(ethylamino)-6-methyl-5 6-dihydro-4H-thieno[2 3-b]thiopyran-2-sulfonamide 7 7-dioxide | 4-Ethylamino-6-methyl-7 7-dioxo-4 5 6 7-tetrahydro-7lambda*6*-thieno[2 3-b]thiopyran-2-sulfonic acid amide | 4-ethylamino-6-methyl-7 7-dioxo-4 5 6 7-tetrahydro-7lambda6-thieno[2 3-b…	IAVUPMFITXYVAF-XPUUQOCRSA-N	5284549	c12c([C@H](C[C@@H](S1(=O)=O)C)NCC)cc(s2)S(=O)(=O)N
644	751	DB00870	APRD00230	Suprofen	40828-46-4	988GU2F9PE	(±)-2-(p-(2-thenoyl)phenyl)propionic acid | 2-(4-(2-Thenoyl)phenyl)propionsäure | 2-[4-(Thiophene-2-carbonyl)-phenyl]-propionic acid | 4-(2-Thenoyl)hydratropsäure | p-2-thenoylhydratropic acid | Suprofen | Suprofene | Suprofeno | Suprofenum | Sutoprofen | ?-methyl-4-(2-thienylcarbonyl)benzeneacetic acid	MDKGKXOCJGEUJW-UHFFFAOYSA-N	5359	s1c(C(=O)c2ccc(C(C)C(=O)O)cc2)ccc1
645	752	DB00871	APRD00589	Terbutaline	23031-25-6	N8ONU3L3PG	Terbutalin | Terbutalina | Terbutaline | Terbutaline (sulfate de) | Terbutalini sulfas | Terbutalinsulfat | Terbutalinum	XWTYSIMOBUGWOL-UHFFFAOYSA-N	5403	OC(CNC(C)(C)C)c1cc(O)cc(O)c1
646	754	DB00873	APRD01078	Loteprednol	129260-79-3	Z8CBU6KR16	Loteprednol	YPZVAYHNBBHPTO-MXRBDKCISA-N	9865442	C1=CC(=O)C=C2[C@]1([C@@H]1[C@@H](CC2)[C@H]2[C@](C[C@@H]1O)([C@](CC2)(C(=O)OCCl)O)C)C
647	755	DB00874	APRD01005	Guaifenesin	93-14-1	495W7451VQ	Glyceryl guaiacolate | Guaifenesin | Guaifenesina | guaiphenesin	HSRJKNPTNIJEKV-UHFFFAOYSA-N	3516	O(CC(O)CO)c1c(OC)cccc1
648	756	DB00875	APRD00388	Flupentixol	2709-56-0	FA0UYH6QUO	Flupenthixol | Flupenthixole | Flupentixol | Flupentixolo | Flupentixolum	NJMYODHXAKYRHW-DVZOWYKESA-N	5281881	c1ccc2c(c1)/C(=C/CCN1CCN(CC1)CCO)/c1cc(ccc1S2)C(F)(F)F
649	757	DB00876	APRD00950	Eprosartan	133040-01-4	2KH13Z0S0Y	(E)-2-butyl-1-(p-carboxybenzyl)-?-2-thenylimidazole-5-acrylic acid | (E)-3-[2-n-butyl-1-{(4-carboxyphenyl)methyl}-1H-imidazol-5-yl]-2-(2-thienyl)methyl-2-propenoic acid | (E)-?{[2-butyl-1-[(4-carboxyphenyl)methyl]-1H-imidazole-5-yl]methylene}-2-thiopheneproprionic acid | Éprosartan | Eprosartan | Eprosartanum	OROAFUQRIXKEMV-LDADJPATSA-N	5281037	n1(Cc2ccc(cc2)C(=O)O)c(/C=C(/C(=O)O)\Cc2sccc2)cnc1CCCC
650	759	DB00878	APRD00545	Chlorhexidine	55-56-1	R4KO0DY52L	1 1'-Hexamethylene bis(5-(p-chlorophenyl)biguanide) | Chlorhexidin | Chlorhexidine | Chlorhexidinum | Cloresidina | Clorhexidina | N N'-Bis(4-chlorophenyl)-3 12-diimino-2 4 11 13-tetraazatetradecanediimidamide	GHXZTYHSJHQHIJ-UHFFFAOYSA-N	2713	C(NC(=N)NC(=N)Nc1ccc(cc1)Cl)CCCCCNC(=N)NC(=N)Nc1ccc(cc1)Cl
651	760	DB00879	APRD00226	Emtricitabine	143491-57-0	G70B4ETF4S	(?)-(2R 5S)-5-fluoro-1-[2-(hydroxymethyl)-1 3-oxathiolan-5-yl]cytosine | (?)-2'-deoxy-5-fluoro-3'-thiacytidine | (?)-cis-4-amino-5-fluoro-1-(2-hydroxymethyl-1 3-oxathiolan-5-yl)-(1H)-pyrimidin-2-one | (?)-FTC | (?)-?-2' 3'-dideoxy-5-fluoro-3'-thiacytidine | (2R-cis)-4-amino-5-fluoro-1-(2-(hydroxymethyl)-1 3-oxathiolan-5-yl)-2(1H)-pyrimidinone | 4-amino-5-fluoro-1-((2R 5S)-2-(hydroxymethyl)-1 3-ox…	XQSPYNMVSIKCOC-NTSWFWBYSA-N	60877	S1C[C@H](O[C@H]1CO)n1cc(F)c(nc1=O)N
652	761	DB00880	APRD00721	Chlorothiazide	58-94-6	77W477J15H	6-Chloro-1 1-dioxo-1 2-dihydro-1lambda*6*-benzo[1 2 4]thiadiazine-7-sulfonic acid amide | 6-chloro-7-sulfamoyl-2H-1 2 4-benzothiadiazine 1 1-dioxide | Chlorothiazid | Chlorothiazide | Chlorothiazidum | Chlorthiazide | Clorotiazida	JBMKAUGHUNFTOL-UHFFFAOYSA-N	2720	Clc1c(S(=O)(=O)N)cc2S(=O)(=O)N=CNc2c1
653	762	DB00881	APRD00523	Quinapril	85441-61-8	RJ84Y44811	Quinapril | Quinaprilum	JSDRRTOADPPCHY-HSQYWUDLSA-N	54892	O=C(N1[C@@H](Cc2c(C1)cccc2)C(=O)O)[C@@H](N[C@@H](CCc1ccccc1)C(=O)OCC)C
654	763	DB00882	APRD00880	Clomifene	911-45-5	1HRS458QU2	2-(4-(2-chloro-1 2-diphenylethenyl)phenoxy)-N N-diethylethanamine | 2-(p-(2-chloro-1 2-diphenylvinyl)phenoxy)triethylamine | 2-(p-(?-chloro-?-phenylstyryl)phenoxy)triethylamine | Clomifene | Clomifeno | Clomifenum | Clomiphene	GKIRPKYJQBWNGO-UHFFFAOYSA-N	2800	c1cccc(c1)C(=C(Cl)c1ccccc1)c1ccc(cc1)OCCN(CC)CC
655	764	DB00883	APRD00455	Isosorbide dinitrate	87-33-2	IA7306519N	1 4:3 6-Dianhydrosorbitol 2 5-dinitrate | D-Isosorbide dinitrate | Dianhydrosorbitol 2 5-dinitrate | Dinitrate d'isosorbide | Dinitrate d?isosorbide | Dinitrato de isosorbida | Dinitroisosorbide | Dinitrosorbide | ISDN | Isosorbide 2 5-dinitrate | Isosorbide dinitrate | Isosorbidi dinitras | Sorbide nitrate | Sorbidnitrate	MOYKHGMNXAOIAT-JGWLITMVSA-N	6883	C1O[C@@H]2[C@H](CO[C@@H]2[C@@H]1O[N+](=O)[O-])O[N+](=O)[O-]
656	765	DB00884	APRD00410 | DB02782	Risedronic acid	105462-24-6	KM2Z91756Z	Acide risédroniqe | Acido risedronico | Acidum risedronicum | Risedronate | Risedronic acid | Risedronsäure	IIDJRNMFWXDHID-UHFFFAOYSA-N	5245	P(=O)(O)(O)C(P(=O)(O)O)(O)Cc1cccnc1
657	766	DB00885	APRD00394	Pemirolast	69372-19-6	2C09NV773M	Pemirolast | Pemirolastum	HIANJWSAHKJQTH-UHFFFAOYSA-N	57697	O=c1n2c(ncc1c1n[nH]nn1)c(ccc2)C
658	767	DB00886	APRD00443	Omapatrilat	167305-00-2	36NLI90E7T	Omapatrilate	LVRLSYPNFFBYCZ-VGWMRTNUSA-N	656629	S1[C@@H]2N(C(=O)[C@H](CC1)NC(=O)[C@H](Cc1ccccc1)S)[C@@H](CCC2)C(=O)O
659	768	DB00887	APRD00294	Bumetanide	28395-03-1	0Y2S3XUQ5H	3-(aminosulfonyl)-5-(butylamino)-4-phenoxybenzoic acid | 3-butylamino-4-(phenoxy)-5-sulfamoylbenzoic acid | 3-butylamino-4-phenoxy-5-sulfamoyl-benzoic acid | 3-butylamino-4-phenoxy-5-sulfamoylbenzoic acid | Bumetanida | Bumetanide | Bumetanidum	MAEIEVLCKWDQJH-UHFFFAOYSA-N	2471	S(=O)(=O)(N)c1c(Oc2ccccc2)c(NCCCC)cc(c1)C(=O)O
660	769	DB00888	APRD00249	Mechlorethamine	51-75-2	50D9XSG0VR	2 2'-dichloro-N-methyldiethylamine | bis(2-chloroethyl)methylamine | bis(?-chloroethyl)methylamine | Chlormethine | Chlormethinum | Clormetina | Mechlorethamine | methylbis(2-chloroethyl)amine | methylbis(?-chloroethyl)amine | Mustine | N-methyl-bis(2-chloroethyl)amine | N-methyl-bis(?-chloroethyl)amine | Nitrogen mustard | ? ?'-dichlorodiethyl-N-methylamine	HAWPXGHAZFHHAD-UHFFFAOYSA-N	4033	ClCCN(CCCl)C
661	771	DB00890	APRD00917	Dienestrol	13029-44-2	RRW32X4U1F	4 4'-Hydroxy-? ?-diphenyl-? ?-hexadiene | alpha-dienestrol diacetate | Cycladiene | Dehydrostilbestrol | Dienestrol | Di?nestrol | Dienestrolum | p p'-(Diethylideneethylene)diphenol	NFDFQCUYFHCNBW-SCGPFSFSSA-N	667476	c1cc(ccc1C(=CC)C(=CC)c1ccc(cc1)O)O
662	772	DB00891	APRD00491	Sulfapyridine	144-83-2	Y5V2N1KE8U	2-(p-Aminobenzenesulphonamido)pyridine | 2-Sulfanilamidopyridin | 2-Sulfanilamidopyridine | 2-Sulfanilylaminopyridine | 2-Sulfapyridine | 4-(2-Pyridinylsulfonyl)aniline | 4-[(2-Pyridylamino)sulfonyl]aniline | 4-Amino-N-pyridin-2-yl-benzenesulfonamide | 4-Amino-N 2-pyridinylbenzenesulfonamide | N-2-Pyridylsulfanilamide | N(1)-2-Pyridylsulfanilamide | N(1)-Pyridylsulfanilamide | Solfapiridina | Sul…	GECHUMIMRBOMGK-UHFFFAOYSA-N	5336	S(=O)(=O)(Nc1ncccc1)c1ccc(N)cc1
663	773	DB00892	APRD00817	Oxybuprocaine	99-43-4	AXQ0JYM303	4-Amino-3-butoxy-2-(diethylamino)ethyl ester benzoic acid | 4-Amino-3-butoxy-benzoic acid 2-diethylamino-ethyl ester | 4-Amino-3-n-butoxy-benzoesäure-diäthylaminoäthylester | Benoxinate | BNX | Butoxyaminobenzoyldiethylaminoethanol | Oxibuprocaina | Oxybucaine | Oxybuprocaine | Oxybuprocainum | Oxyriprocaine	CMHHMUWAYWTMGS-UHFFFAOYSA-N	4633	c1(c(ccc(c1)C(=O)OCCN(CC)CC)N)OCCCC
664	774	DB00894	APRD00640	Testolactone	968-93-4	6J9BLA949Q	(4aS 4bR 10aR 10bS 12aS)-10a 12a-dimethyl-3 4 4a 5 6 10a 10b 11 12 12a-decahydro-2H-naphtho[2 1-f]chromene-2 8(4bH)-dione | 1-dehydrotestololactone | 1 2-didehydrotestololactone | 13-hydroxy-3-oxo-13 17-secoandrosta-1 4-dien-17-oic acid ?-lactone | D-homo-17a-oxaandrosta-1 4-diene-3 17-dione | delta(1)-testololactone | Testolactona | Testolactonum | Testolattone | ?1-testololactone	BPEWUONYVDABNZ-DZBHQSCQSA-N	13769	O1[C@@]2([C@H]([C@H]3[C@@H]([C@@]4(C(=CC(=O)C=C4)CC3)C)CC2)CCC1=O)C
665	775	DB00895	APRD00822	Benzylpenicilloyl Polylysine	31855-75-1	76479814OY	Benzyl penicilloyl-polylysine | Benzylpenicilloyl G polylysine | Benzylpenicilloyl-polylysine	IMPVZRLKKKXMKQ-SGDOCVTFSA-N	45266800	C(=O)([C@@H](CCCCNC(=O)C(NC(=O)Cc1ccccc1)[C@H]1SC([C@@H](N1)C(=O)O)(C)C)N)O
666	776	DB00896	APRD01220	Rimexolone	49697-38-3	O7M2E4264D	Rimexolon | Rimexolona | Rimexolone	QTTRZHGPGKRAFB-OOKHYKNYSA-N	5311412	[C@@]12([C@H]([C@H]3[C@@H]([C@@]4(C(=CC(=O)C=C4)CC3)C)[C@H](C2)O)C[C@H]([C@@]1(C(=O)CC)C)C)C
667	777	DB00897	APRD00313	Triazolam	28911-01-5	1HM943223R	Triazolam | Triazolamum	JOFWLTCLBGQGBO-UHFFFAOYSA-N	5556	Clc1cc2c(n3c(nnc3C)CN=C2c2c(Cl)cccc2)cc1
668	778	DB00898	APRD00738	Ethanol	64-17-5	3K9958V90M	1-Hydroxyethane | Alcohol | Alcohol (ethyl) | Alcohol anhydrous | Alcohol denatured | Alcohol etílico | Alcohol denatured | Alcool éthylique | Alkohol | Äthanol | Äthylalkohol | Dehydrated ethanol | etanol | éthanol | Ethyl Alcohol | Grain alcohol | Hydroxyethane | Methylcarbinol | Spiritus vini	LFQSCWFLJHTTHZ-UHFFFAOYSA-N	702	OCC
669	779	DB00899	APRD01216	Remifentanil	132875-61-7	P10582JYYK	Remifentanil | Remifentanilo | Remifentanyl	ZTVQQQVZCWLTDF-UHFFFAOYSA-N	60815	O(C(=O)C1(N(c2ccccc2)C(=O)CC)CCN(CC1)CCC(=O)OC)C
670	780	DB00900	APRD00240 | DB02392	Didanosine	69655-05-6	K3GDH6OH08	2 3-Dideoxyinosine | 9-((2R 5S)-5-(hydroxymethyl)-tetrahydrofuran-2-yl)-1H-purin-6(9H)-one | 9-((2R 5S)-5-Hydroxymethyl-tetrahydro-furan-2-yl)-1 9-dihydro-purin-6-one | 9-((2S 5R)-5-Hydroxymethyl-tetrahydro-furan-2-yl)-9H-purin-6-ol | 9-[(2R 5S)-5-(hydroxymethyl)tetrahydrofuran-2-yl]-1 9-dihydro-6H-purin-6-one | ddI | ddIno | Didanosina | Didanosine | Didanosinum | Dideoxyinosine	BXZVVICBKDXVGW-NKWVEPMBSA-N	50599	O1[C@@H](n2c3[nH]cnc(=O)c3nc2)CC[C@H]1CO
671	781	DB00901	APRD00827	Bitolterol	30392-40-6	9KY0QXD6LI	4-(2-(tert-butylamino)-1-hydroxyethyl)-o-phenylene di-p-toluate | 4-[2-(tert-butylamino)-1-hydroxyethyl]-o-phenylene di-p-toluate | bis(4-methylbenzoic acid) 4-[2-(tert-butylamino)-1-hydroxyethyl]-1 2-phenylene ester | Bitolterol | Bitoltérol | Bitolterolum	FZGVEKPRDOIXJY-UHFFFAOYSA-N	35330	C(=O)(Oc1c(OC(=O)c2ccc(cc2)C)ccc(c1)C(CNC(C)(C)C)O)c1ccc(cc1)C
672	782	DB00902	APRD00713	Methdilazine	1982-37-2	4Q13LY9Z8X	Methdilazinum | Metodilazina	HTMIBDQKFHUPSX-UHFFFAOYSA-N	14677	S1c2c(N(CC3CCN(C3)C)c3c1cccc3)cccc2
673	783	DB00903	APRD00251	Etacrynic acid	58-54-8	M5DP350VZV	(2 3-Dichloro-4-(2-methylene-1-oxobutyl)phenoxy)acetic acid | Acide étacrynique | ácido etacrínico | Acidum etacrynicum | Etacrinic acid | Etacrynic acid | Ethacrynate | Ethacrynic acid | Methylenebutyrylphenoxyacetic acid	AVOLMBLBETYQHX-UHFFFAOYSA-N	3278	Clc1c(C(=O)C(=C)CC)ccc(OCC(=O)O)c1Cl
674	784	DB00904	APRD00481	Ondansetron	99614-02-5	4AF302ESOS	Ondansetron	FELGMEQIXOGIFQ-UHFFFAOYSA-N	4595	O=C1C(CCc2n(c3c(c12)cccc3)C)Cn1c(ncc1)C
675	785	DB00905	APRD00826 | DB06863	Bimatoprost	155206-00-1	QXS94885MZ	(Z)-7-((1R 2R 3R 5S)-3 5-Dihydroxy-2-((1E 3S)-3-hydroxy-5-phenyl-1-pentenyl)cyclopentyl)-N-ethyl-5-heptenamide | Bimatoprost | Bimatoprostum	AQOKCDNYWBIDND-FTOWTWDKSA-N	5311027	[C@@H]1(C[C@H]([C@@H]([C@H]1C/C=C\CCCC(=O)NCC)/C=C/[C@H](CCc1ccccc1)O)O)O
676	786	DB00906	APRD00344	Tiagabine	115103-54-3	Z80I64HMNP	Tiagabina | Tiagabine | Tiagabinum	PBJUNZJWGZTSKL-MRXNPFEDSA-N	60648	s1c(C(=CCCN2C[C@@H](CCC2)C(=O)O)c2sccc2C)c(cc1)C
677	787	DB00907	APRD00080	Cocaine	50-36-2	I5Y540LHVR	(-)-Cocaine | (?)-cocaine | [1R-(exo exo)]-3-(benzoyloxy)-8-methyl-8-azabicyclo[3.2.1]octane-2-carboxylic acid methyl ester | 2-methyl-3?-hydroxy-1?H 5?H-tropane-2?-carboxylate benzoate (ester) | Benzoylmethylecgonine | beta-Cocain | Cocain | Cocaina | Cocainum | Kokain | L-Cocain | L-Cocaine | methyl [1R-(exo exo)]-3-(benzoyloxy)-8-methyl-8-azabicyclo[3.2.1]octane-2-carboxylate | Methyl benzoyle…	ZPUCINDJVBIVPJ-LJISPDSOSA-N	446220	C1C[C@H]2C[C@@H]([C@H](C(=O)OC)[C@@H]1N2C)OC(=O)c1ccccc1
678	788	DB00908	APRD00136	Quinidine	56-54-2	ITX08688JL	(+)-quinidine | (8R 9S)-Quinidine | (R)-(6-Methoxyquinolin-4-yl)((3S 4R 7S)-3-vinylquinuclidin-7-yl)methanol | (S)-(6-Methoxy-quinolin-4-yl)-((2R 5R)-5-vinyl-1-aza-bicyclo[2.2.2]oct-2-yl)-methanol | (S)-(6-Methoxyquinolin-4-yl)((2R 5R)-5-vinylquinuclidin-2-yl)methanol | 6-methoxy-?-(5-vinyl-2-quinuclidinyl)-4-quinolinemethanol | beta-Quinine | Chinidin | Chinidinum | CIN-QUIN | Conchinin | Conqui…	LOUPRKONTZGTKE-LHHVKLHASA-N	441074	O[C@H]([C@@H]1N2C[C@@H]([C@H](C1)CC2)C=C)c1c2c(ncc1)ccc(OC)c2
679	789	DB00909	APRD00004	Zonisamide	68291-97-4	459384H98V	1 2-Benzisoxazole-3-methanesulfonamide | 3-(Sulfamoylmethyl)-1 2-benzisoxazole | Benzo[d]isoxazol-3-yl-methanesulfonamide | Zonisamida | Zonisamide | Zonisamidum	UBQNRHZMVUUOMG-UHFFFAOYSA-N	5734	S(=O)(=O)(N)Cc1noc2c1cccc2
680	790	DB00910	APRD01165	Paricalcitol	131918-61-1	6702D36OG5	19-Nor-1alpha 25-dihydroxyvitamin D2 | Paricalcitol	BPKAHTKRCLCHEA-UBFJEZKGSA-N	5281104	C1CC/C(=C\C=C\2/C[C@H](C[C@@H](C2)O)O)/[C@@H]2CC[C@H]([C@H](C)/C=C/[C@@H](C(C)(C)O)C)[C@@]12C
681	791	DB00911	APRD01260	Tinidazole	19387-91-8	033KF7V46H	1-(2-(Ethylsulfonyl)ethyl)-2-methyl-5-nitroimidazole | Timidazole | Tinidazol | Tinidazole | Tinidazolum	HJLSLZFTEKNLFI-UHFFFAOYSA-N	5479	S(=O)(=O)(CCn1c(ncc1[N+](=O)[O-])C)CC
682	792	DB00912	APRD00439	Repaglinide	135062-02-1	668Z8C33LU	Repaglinida | Repaglinide | Repaglinidum	FAEKWTJYAYMJKF-QHCPKHFHSA-N	65981	O=C(N[C@H](c1c(N2CCCCC2)cccc1)CC(C)C)Cc1cc(OCC)c(cc1)C(=O)O
683	793	DB00913	APRD00741	Anileridine	144-14-9	71Q1A3O279	1-[2-(4-aminophenyl)ethyl]-4-phenyl-4-piperidinecarboxlic acid ethyl ester | Anileridina | Anileridine | Anileridinum | ethyl 1-(2-(4-aminophenyl)ethyl)-4-phenyl-4-piperidinecarboxylate | ethyl 1-(4-aminophenethyl)-4-phenylisonipecotate | ethyl 1-(p-aminophenethyl)-4-phenylisonipecotate | N-(?-(p-aminophenyl)ethyl)-4-phenyl-4-carbethoxypiperidine | N-?-(p-aminophenyl)ethylnormeperidine	LKYQLAWMNBFNJT-UHFFFAOYSA-N	8944	C1(CCN(CC1)CCc1ccc(N)cc1)(C(=O)OCC)c1ccccc1
684	794	DB00914	APRD00511	Phenformin	114-86-3	DD5K7529CE	Fenformin | Fenformina | Phenformin | Phenformine | Phenforminum | ?-Phenethybiguanide	ICFJFFQQTFMIBG-UHFFFAOYSA-N	8249	c1(CCNC(=N)NC(=N)N)ccccc1
685	795	DB00915	APRD00787	Amantadine	768-94-5	BF4C9Z1J53	1-adamantanamine | 1-adamantylamine | 1-aminoadamantane | Amantadina | Amantadine | Amantadinum | Amantidine | Aminoadamantane	DKNWSYNQZKUICI-UHFFFAOYSA-N	2130	NC12CC3CC(C1)CC(C2)C3
686	796	DB00916	APRD00631	Metronidazole	443-48-1	140QMO216E	1-(2-hydroxy-1-ethyl)-2-methyl-5-nitroimidazole | 1-(2-hydroxyethyl)-2-methyl-5-nitroimidazole | 1-(?-ethylol)-2-methyl-5-nitro-3-azapyrrole | 1-(?-hydroxyethyl)-2-methyl-5-nitroimidazole | 1-(?-oxyethyl)-2-methyl-5-nitroimidazole | 2-methyl-1-(2-hydroxyethyl)-5-nitroimidazole | 2-methyl-3-(2-hydroxyethyl)-4-nitroimidazole | 2-methyl-5-nitroimidazole-1-ethanol | Metronidazol | Métronidazole | Met…	VAOCPAMSLUNLGC-UHFFFAOYSA-N	4173	OCCn1c(ncc1[N+](=O)[O-])C
687	797	DB00917	APRD00927	Dinoprostone	363-24-6	K7Q1JQR04M	(15S)-prostaglandin E2 | (5Z 11? 13E 15S)-11 15-dihydroxy-9-oxoprosta-5 13-dien-1-oic acid | (5Z 13E)-(15S)-11alpha 15-Dihydroxy-9-oxoprost-13-enoate | (5Z 13E)-(15S)-11alpha 15-Dihydroxy-9-oxoprosta-5 13-dienoate | (E Z)-(1R 2R 3R)-7-(3-Hydroxy-2-((3S)-(3-hydroxy-1-octenyl))-5-oxocyclopentyl)-5-heptenoic acid | (Z)-7-((1R 2R 3R)-3-hydroxy-2-((S E)-3-hydroxyoct-1-enyl)-5-oxocyclopentyl)hept-5-eno…	XEYBRNLFEZDVAW-ARSRFYASSA-N	5280360	O[C@H]1[C@@H]([C@H](C(=O)C1)C/C=C\CCCC(=O)O)/C=C/[C@@H](O)CCCCC
688	798	DB00918	APRD00169	Almotriptan	154323-57-6	1O4XL5SN61	1-(((3-(2-(Dimethylamino)ethyl)indol-5-yl)methyl)sulfonyl)pyrrolidine | Almotriptan	WKEMJKQOLOHJLZ-UHFFFAOYSA-N	123606	S(=O)(=O)(N1CCCC1)Cc1cc2c(CCN(C)C)c[nH]c2cc1
689	799	DB00919	APRD01232	Spectinomycin	1695-77-8	93AKI1U6QF	Actinospectacina | Espectinomicina | SCM | Spectinomicina | Spectinomycin | Spectinomycine | Spectinomycinum	UNFWWIHTNXNPBV-WXKVUWSESA-N	15541	O1[C@H]2[C@H](O[C@@H]3O[C@@H](CC(=O)[C@]13O)C)[C@@H](O)[C@H](NC)[C@H](O)[C@@H]2NC
690	800	DB00920	APRD01061	Ketotifen	34580-13-7	X49220T18G	Ketotifen | Ketotifene | Ketotifeno | Ketotifenum	ZCVMWBYGMWKGHF-UHFFFAOYSA-N	3827	s1c2c(C(=C3CCN(CC3)C)c3c(CC2=O)cccc3)cc1
691	801	DB00921	APRD00670	Buprenorphine	52485-79-7	40D3SCR4GZ	(?)-buprenorphine | 17-cyclopropylmethyl-4 5?-epoxy-7?-((S)-1-hydroxy-1 2 2-trimethylpropyl)-6-methoxy-6 14-endo-ethanomorphinan-3-ol | 2-(N-cyclopropylmethyl-4 5?-epoxy-3-hydroxy-6-methoxy-6 14-endo-ethanomorphinan-6?-yl)-3 3-dimethyl-2-butanol | 2-[3-cyclopropylmethyl-11-hydroxy-15-methoxy-(14R)-13-oxa-3-azahexacyclo[13.2.2.12 8.01 6.06 14.07 12]icosa-7 9 11-trien-16-yl]-3 3-dimethyl-2-butanol …	RMRJXGBAOAMLHD-IHFGGWKQSA-N	644073	O1[C@@H]2[C@]34[C@]5(C[C@@H]([C@]2(OC)CC5)[C@](O)(C(C)(C)C)C)[C@H](N(CC3)CC2CC2)Cc2c4c1c(O)cc2
692	802	DB00922	APRD01296	Levosimendan	141505-33-1	C6T4514L4E	Lévosimendan | Levosimendan | Levosimendán | Levosimendanum	WHXMKTBCFHIYNQ-SECBINFHSA-N	3033825	O=C1NN=C([C@@H](C1)C)c1ccc(NN=C(C#N)C#N)cc1
693	804	DB00924	APRD00213	Cyclobenzaprine	303-53-7	69O5WQQ5TI	(3-Dibenzo[a d]cyclohepten-5-ylidene-propyl)-dimethyl-amine | Ciclobenzaprina | Cyclobenzaprine | Cyclobenzaprinum | N N-dimethyl-5H-dibenzo(a d)cycloheptene-?5 ?-propylamine	JURKNVYFZMSNLP-UHFFFAOYSA-N	2895	N(CC/C=C\1/c2c(C=Cc3c1cccc3)cccc2)(C)C
694	805	DB00925	APRD00651	Phenoxybenzamine	59-96-1	0TTZ664R7Z	Fenossibenzamina | Fenoxibenzamina | Phenoxybenzamine | Phenoxybenzaminum | POB	QZVCTJOXCFMACW-UHFFFAOYSA-N	4768	ClCCN(C(COc1ccccc1)C)Cc1ccccc1
695	806	DB00926	APRD00966	Etretinate	54350-48-0	65M2UDR9AG	Etretinate | etretinato	HQMNCQVAMBCHCO-DJRRULDNSA-N	5282375	O(c1c(c(c(c(c1)C)C=CC(=CC=CC(=CC(=O)OCC)C)C)C)C)C
696	807	DB00927	APRD00296	Famotidine	76824-35-6	5QZO15J2Z8	(1-Amino-3-(((2-((diaminomethylene)amino)-4-thiazolyl)methyl)thio)propylidene)sulfamide | 3-(((2-((Aminoiminomethyl)amino)-4-thiazolyl)methyl)thio)-N-(aminosulfonyl)propanimidamide | 3-(((2-((Diaminomethylene)amino)-4-thiazolyl)methyl)thio)-N(sup 2)-sulfamoylpropionamidine | Famotidina | Famotidine | Famotidinum | N-Sulfamoyl-3-((2-guanidinothiazol-4-yl)methylthio)propionamide	XUFQPHANEAPEMJ-UHFFFAOYSA-N	3325	c1sc(nc1CSCC/C(=N/S(=O)(=O)N)/N)N=C(N)N
697	808	DB00928	APRD00809	Azacitidine	320-67-2	M801H13NRU	4-amino-1-beta-D-ribofuranosyl-s-triazin-2(1H)-one | 5-azacytidine | Azacitidina | Azacitidine | Azacitidinum | Azacytidine	NMUSYJAQQFHJEW-KVTDHHQDSA-N	9444	O1[C@@H]([C@@H](O)[C@@H](O)[C@@H]1n1c(=O)nc(nc1)N)CO
698	809	DB00929	APRD00037 | DB05379	Misoprostol	59122-46-2	0E43V0BB57	Misoprostol | Misoprostolum	OJLOPKGSLYJEMD-URPKTTJQSA-N	5282381	O[C@H]1[C@@H]([C@@H](CCCCCCC(=O)OC)C(=O)C1)/C=C/CC(O)(CCCC)C
699	813	DB00934	APRD00747	Maprotiline	10262-69-8	2U1W68TROF	Maprotilina | Maprotiline | Maprotilinum | Maprotylina	QSLMDECMDJKHMQ-UHFFFAOYSA-N	4011	N(CCCC12CCC(c3c1cccc3)c1c2cccc1)C
700	814	DB00935	APRD01158	Oxymetazoline	1491-59-4	8VLN5B44ZY	2-(4-tert-butyl-2 6-dimethyl-3-hydroxybenzyl)-2-imidazoline | 3-[(4 5-dihydro-1H-imidazol-2-yl)methyl]-6-(1 1-dimethylethyl)-2 4-dimethylphenol | 6-t-butyl-3-(2-imidazolin-2-ylmethyl)-2 4-dimethylphenol | 6-tert-butyl-3-(2-imidazolin-2-ylmethyl)-2 4-dimethylphenol | Oximetazolinum | Oxymetazolina | Oxymetazoline | Oxymétazoline | Oxymetazolinum | Oxymethazoline | Oxymetozoline	WYWIFABBXFUGLM-UHFFFAOYSA-N	4636	Oc1c(C(C)(C)C)cc(c(c1C)CC1=NCCN1)C
701	815	DB00936	APRD01605 | DB01398	Salicylic acid	69-72-7	O414PZ4LPZ	2-Carboxyphenol | 2-Hydroxybenzoic acid | ácido salicílico | O-carboxyphenol | O-hydroxybenzoic acid	YGSDEFSMJLZEOE-UHFFFAOYSA-N	338	Oc1c(C(=O)O)cccc1
702	816	DB00937	APRD00919	Diethylpropion	90-84-6	Q94YYU22B8	(±)-diethylpropion | 1-phenyl-2-diethylamino-1-propanone | 2-(diethylamino)-1-phenyl-1-propanone | 2-(diethylamino)propiophenone | alpha-Benzoyltriethylamine | alpha-Diethylaminopropiophenone | Amfepramone | Amfépramone | Amfepramonum | Anfepramona | Diethylcathinone	XXEPPPIWZFICOJ-UHFFFAOYSA-N	7029	O=C(C(N(CC)CC)C)c1ccccc1
703	817	DB00938	APRD00277	Salmeterol	89365-50-4	2I4BC502BT	Salmaterol | Salmeterol | Salmeterolum	GIIZNNXWQWCKIB-UHFFFAOYSA-N	5152	O(CCCCCCNCC(O)c1cc(c(O)cc1)CO)CCCCc1ccccc1
704	818	DB00939	APRD01090	Meclofenamic acid	644-62-2	48I5LU4ZWD	Acide méclofénamique | ácido meclofenámico | Acidum meclofenamicum | Meclofenamate | Meclofenamic acid | N-(2 6-dichloro-3-methylphenyl)anthranilic acid | N-(2 6-dichloro-m-tolyl)anthranilic acid | N-(3-methyl-2 6-dichlorophenyl)anthranilic acid	SBDNJUWAMKYJOX-UHFFFAOYSA-N	4037	Clc1c(Nc2c(cccc2)C(=O)O)c(Cl)ccc1C
705	819	DB00940	APRD00751	Methantheline	5818-17-7	36EI79TX7I	Methantheline | Methantheline cation | Methantheline ion | Methanthelinium | Methanthelinum	GZHFODJQISUKAY-UHFFFAOYSA-N	4097	O(CC[N+](CC)(CC)C)C(=O)C1c2c(Oc3c1cccc3)cccc2
706	821	DB00942	APRD00731	Cycrimine	77-39-4	543567RFQQ	(±)-cycrimine | alpha-cyclopentyl-alpha-phenyl-1-piperidinepropanol | Cicrimina | Cycrimine | Cycriminum	SWRUZBWLEWHWRI-UHFFFAOYSA-N	2911	OC(C1CCCC1)(CCN1CCCCC1)c1ccccc1
707	822	DB00943	APRD00562	Zalcitabine	7481-89-2	6L3XT8CB3I	2' 3'-Dideoxycytidine | 4-amino-1-[(2R 5S)-5-(hydroxymethyl)tetrahydrofuran-2-yl]pyrimidin-2(1H)-one | DDC | DDCYD | Dideoxycytidine | Zalcitabine	WREGKURFCTUGRC-POYBYMJQSA-N	24066	O1[C@@H](n2ccc(nc2=O)N)CC[C@H]1CO
708	824	DB00945	APRD00264 | EXPT00475	Acetylsalicylic acid	50-78-2	R16CO5Y76E	2-Acetoxybenzenecarboxylic acid | 2-Acetoxybenzoic acid | Acetylsalicylate | Acetylsalicylsäure | acide 2-(acétyloxy)benzo?que | Acide acétylsalicylique | ácido acetilsalicílico | Acidum acetylsalicylicum | ASA | Aspirin | Aspirina | Azetylsalizylsäure | o-acetoxybenzoic acid | O-acetylsalicylic acid | o-carboxyphenyl acetate | Polopiryna | salicylic acid acetate	BSYNRYMUTXBXSQ-UHFFFAOYSA-N	2244	O(c1c(cccc1)C(=O)O)C(=O)C
709	825	DB00946	APRD00228	Phenprocoumon	435-97-2	Q08SIO485D	3-(1-Phenylpropyl)-4-hydroxycoumarin | 3-(1'-Phenyl-propyl)-4-oxycoumarin | 3-(alpha-Ethylbenzyl)-4-hydroxycoumarin | 3-(alpha-Phenylpropyl)-4-hydroxycoumarin | 4-Hydroxy-3-(1-phenylpropyl)-2H-1-benzopyran-2-one | 4-hydroxy-3-(1-phenylpropyl)-2H-chromen-2-one | Fenprocumon | Fenprocumone | Phenprocoumarol | Phenprocoumarole | Phenprocoumon | Phenprocoumone | Phenprocoumonum | Phenprocumone	DQDAYGNAKTZFIW-UHFFFAOYSA-N	54680692	c1cccc2c1oc(=O)c(c2O)C(c1ccccc1)CC
710	827	DB00948	APRD01113	Mezlocillin	51481-65-3	OH2O403D1G	(2S 5R 6R)-3 3-dimethyl-6-{[(2R)-2-({[3-(methylsulfonyl)-2-oxoimidazolidin-1-yl]carbonyl}amino)-2-phenylacetyl]amino}-7-oxo-4-thia-1-azabicyclo[3.2.0]heptane-2-carboxylic acid | 6?-{(2R)-2-[3-(methanesulfonyl)-2-oxoimidazolidine-1-carboxamido]-2-phenylacetamido}penicillanic acid | Mezlocilina | Mezlocillin | Mezlocilline | Mezlocillinum	YPBATNHYBCGSSN-VWPFQQQWSA-N	656511	S1[C@H]2N([C@H](C1(C)C)C(=O)O)C(=O)[C@H]2NC(=O)[C@H](NC(=O)N1CCN(S(=O)(=O)C)C1=O)c1ccccc1
711	828	DB00949	APRD00505	Felbamate	25451-15-4	X72RBB02N8	2-phenyl-1 3-propanediol dicarbamate | carbamic acid 2-phenyltrimethylene ester | Carbamic acid 3-carbamoyloxy-2-phenyl-propyl ester | Felbamate | Felbamato | Felbamatum	WKGXYQFOCVYPAC-UHFFFAOYSA-N	3331	O(CC(c1ccccc1)COC(=O)N)C(=O)N
712	830	DB00951	APRD01055 | EXPT01940	Isoniazid	54-85-3	V83O1VOZ8L	4-pyridinecarbohydrazide | INH | Isoniazid | Isoniazida | Isonicotinic acid hydrazide | Isonicotinic hydrazide | Isonicotinohydrazide | Isonicotinoylhydrazide | Isonicotinsäurehydrazid | Isonicotinylhydrazine | Pyridine-4-carboxylic acid hydrazide	QRXWMOHMRWLFEY-UHFFFAOYSA-N	3767	O=C(NN)c1ccncc1
713	831	DB00952	APRD00220	Naratriptan	121679-13-8	QX3KXL1ZA2	N-methyl-2-(3-(1-methylpiperiden-4-yl)indole-5-yl)ethanesulfonamide | N-methyl-2-[3-(1-methyl-4-piperidyl)-1H-indol-5-yl]-ethanesulfonamide | Naratriptán | Naratriptan | Naratriptanum	AMKVXSZCKVJAGH-UHFFFAOYSA-N	4440	S(=O)(=O)(NC)CCc1cc2c(C3CCN(CC3)C)c[nH]c2cc1
714	832	DB00953	APRD00008	Rizatriptan	144034-80-0	51086HBW8G	N N-Dimethyl-2-[5-(1 2 4-triazol-1-ylmethyl)-1H-indol-3-yl]-ethanamine | N N-Dimethyl-5-(1H-1 2 4-triazol-1-ylmethyl)-1H-indole-3-ethanamine | Risatriptan | Rizatriptán | Rizatriptan | Rizatriptanum	ULFRLSNUDGIQQP-UHFFFAOYSA-N	5078	[nH]1c2c(c(CCN(C)C)c1)cc(cc2)Cn1ncnc1
715	834	DB00955	APRD00232	Netilmicin	56391-56-1	4O5J85GJJB	1-N-Ethylsisomicin | Netilmycin	CIDUJQMULVCIBT-MQDUPKMGSA-N	441306	[C@H]1([C@H]([C@H](O[C@H]2OC(=CC[C@H]2N)CN)[C@H](C[C@H]1NCC)N)O)O[C@@H]1[C@@H]([C@H]([C@](CO1)(O)C)NC)O
716	835	DB00956	APRD00591 | DB09475	Hydrocodone	125-29-1	6YKS4Y3WQ7	(-)-Dihydrocodeinone | 4 5-alpha-Epoxy-3-methoxy-17-methylmorphinan-6-one | Dihydrocodeinone | Hidrocodona | Hydrocodon | Hydrocodone | Hydrocodonum | Hydrocone | Hydroconum | Idrocodone	LLPOLZWFYMWNKH-CMKMFDCUSA-N	5284569	O1[C@@H]2[C@]34[C@H]([C@H](N(CC3)C)Cc3c4c1c(OC)cc3)CCC2=O
717	836	DB00957	APRD00569	Norgestimate	35189-28-7	C291HFX4DY	(+)-13-Ethyl-17-hydroxy-18 19-dinor-17?-pregn-4-en-20-yn-3-one oxime acetate (ester) | (17?)-17-(Acetyloxy)-13-ethyl-18 19-dinorpregn-4-en-20-yn-3-one 3-oxime | d-13?-Ethyl-17?-ethynyl-17?-acetoxygon-4-en-3-one oxime | Dexnorgestrel Acetime | Norgestimate | Norgestimato | Norgestimatum	KIQQMECNKUGGKA-NMYWJIRASA-N	6540478	C1C[C@]([C@]2(CC[C@@H]3[C@@H]4C(=C/C(=N/O)/CC4)CC[C@H]3[C@H]12)CC)(C#C)OC(=O)C
718	838	DB00959	APRD00342	Methylprednisolone	83-43-2	X4W7ZR7023	(6? 11?)-11 17 21-trihydroxy-6-methylpregna-1 4-diene-3 20-dione | 1-dehydro-6?-methylhydrocortisone | 6?-methyl-11? 17? 21-triol-1 4-pregnadiene-3 20-dione | delta(1)-6alpha-Methylhydrocortisone | Methylprednisolon | Methylprednisolone | Methylprednisolonum | Metilprednisolona	VHRSUDSXCMQTMA-PJHHCJLFSA-N	6741	C1C[C@]([C@]2(C[C@@H]([C@@H]3[C@@]4(C(=CC(=O)C=C4)[C@H](C[C@H]3[C@H]12)C)C)O)C)(O)C(=O)CO
719	839	DB00960	APRD00678	Pindolol	13523-86-9	BJ4HF6IU1D	1-(1H-indol-4-yloxy)-3-(isopropylamino)propan-2-ol | 1-(1H-indol-4-yloxy)-3-(propan-2-ylamino)-propan-2-ol | 1-(1H-indol-4-yloxy)-3-[(1-methylethyl)amino]propan-2-ol | 4-(2-hydroxy-3-isopropylaminopropoxy)-indole | Pindolol | Pindololum	JZQKKSLKJUAGIC-UHFFFAOYSA-N	4828	O(CC(O)CNC(C)C)c1c2c([nH]cc2)ccc1
720	840	DB00961	APRD01094	Mepivacaine	96-88-8	B6E06QE59J	(+-)-1-Methyl-2' 6'-pipecoloxylidide | 1-methyl-2' 6'-pipecoloxylidide | DL-Mepivacaine | Mepivacaina | Mepivacaine | Mepivacainum | N-(2 6-Dimethylphenyl)-1-methyl-2-piperidinecarboxamide | N-(2 6-Dimethylphenyl)-1-methylpiperidine-2-carboxamide	INWLQCZOYSRPNW-UHFFFAOYSA-N	4062	O=C(Nc1c(cccc1C)C)C1N(CCCC1)C
721	841	DB00962	APRD00411	Zaleplon	151319-34-5	S62U433RMH	3'-(3-Cyanopyrazolo(1 5-a)pyrimidin-7-yl)-N-ethylacetanilide | Zaleplon	HUNXMJYCHXQEGX-UHFFFAOYSA-N	5719	O=C(N(c1cc(c2n3ncc(c3ncc2)C#N)ccc1)CC)C
722	842	DB00963	APRD00831	Bromfenac	91714-94-2	864P0921DW	[2-Amino-3-(4-bromo-benzoyl)-phenyl]-acetic acid | 2-amino-3-(4-bromobenzoyl)benzeneacetic acid | Bromfenac | Bromfenaco | Bromfenacum	ZBPLOVFIXSTCRZ-UHFFFAOYSA-N	60726	Brc1ccc(C(=O)c2c(N)c(CC(=O)O)ccc2)cc1
723	843	DB00964	APRD00012	Apraclonidine	66711-21-5	843CEN85DI	4-Aminoclonidine | Apraclonidina | Apraclonidine | Apraclonidinum	IEJXVRYNEISIKR-UHFFFAOYSA-N	2216	Clc1c(NC2=NCCN2)c(Cl)cc(N)c1
724	845	DB00967	APRD00324	Desloratadine	100643-71-8	FVF865388R	8-Chloro-11-piperidin-4-ylidene-6 11-dihydro-5H-benzo[5 6]cyclohepta[1 2-b]pyridine | 8-chloro-6 11-dihydro-11-(4-piperidinylidene)-5H-benzo(5 6)cyclohepta(1 2-b)pyridine | Descarboethoxyloratadine | Desloratadina | Desloratadine	JAUOIFJMECXRGI-UHFFFAOYSA-N	124087	Clc1cc2c(C(=C3CCNCC3)c3ncccc3CC2)cc1
725	846	DB00968	APRD01106	Methyldopa	555-30-6	M4R0H12F6M	(S)-(-)-alpha-Methyldopa | 3-Hydroxy-alpha-methyl-L-tyrosine | Alpha medopa | alpha-Methyl dopa | alpha-methyl-L-dopa | Alphamethyldopa | AMD | Anhydrous methyldopa | L-alpha-Methyldopa | L-Methyl Dopa | Methyl dopa | Methyldopa | Methyldopa anhydrous | metildopa | ?-Methyl dopa | ?-methyl-L-dopa	CJCSPKMFHVPWAR-JTQLQIEISA-N	38853	c1c(O)c(cc(c1)C[C@](C(=O)O)(C)N)O
726	847	DB00969	APRD00580	Alosetron	122852-42-0	13Z9HTH115	2 3 4 5-Tetrahydro-5-methyl-2-((5-methyl-1H-imidazol-4-yl)methyl)-1H-pyrido(4 3-b)indol-1-one | Alosetron	JSWZEAMFRNKZNL-UHFFFAOYSA-N	2099	O=C1N(CCc2n(c3c(c12)cccc3)C)Cc1nc[nH]c1C
727	850	DB00972	APRD00813	Azelastine	58581-89-8	ZQI909440X	4-(p-Chlorobenzyl)-2-(hexahydro-1-methyl-1H-azepin-4-yl)-1-(2H)-phthalazinone | Azelastina | Azelastine | Azélastine | Azelastinum	MBUVEWMHONZEQD-UHFFFAOYSA-N	2267	Clc1ccc(Cc2nn(C3CCCN(CC3)C)c(=O)c3c2cccc3)cc1
728	851	DB00973	APRD00619	Ezetimibe	163222-33-1	EOR26LQQ24	Ezetimiba | ézétimibe | Ezetimibe | Ezetimibum	OLNTVTPDXPETLC-XPWALMASSA-N	150311	Fc1ccc(N2[C@@H]([C@@H](CC[C@H](O)c3ccc(F)cc3)C2=O)c2ccc(O)cc2)cc1
729	852	DB00974	APRD01327	Edetic Acid	60-00-4	9G34HU7RV0	(ethylenedinitrilo)tetraacetic acid ion(4?) | {[-(bis-carboxymethyl-amino)-ethyl]-carboxymethyl-amino}-acetic acid | 2 2' 2'' 2'''-(ethane-1 2-diyldinitrilo)tetraacetate | acide edetique | Acide ethylenediaminetetracetique | Acido edetico | Acidum edeticum | Edetic Acid | EDTA | EDTA ion(4-) | Ethylenediaminetetraacetate | Ethylenediaminetetraacetic acid | N N'-1 2-Ethane diylbis-(N-(carboxymethy…	KCXVZYZYPLLWCC-UHFFFAOYSA-N	6049	O=C(O)CN(CC(=O)O)CCN(CC(=O)O)CC(=O)O
730	853	DB00975	APRD00360	Dipyridamole	58-32-2	64ALC7F90C	Dipiridamol | Dipyridamine | Dipyridamole | Dipyridamolum | Dipyudamine | Dypyridamol	IZEKFCXSFNUWAM-UHFFFAOYSA-N	3108	OCCN(c1nc(N2CCCCC2)c2nc(nc(N3CCCCC3)c2n1)N(CCO)CCO)CCO
731	855	DB00977	APRD00691	Ethinylestradiol	57-63-6	423D2T571U	17-ethinyl-3 17-estradiol | 17-ethinyl-3 17-oestradiol | 17-ethinylestradiol | 17alpha-Ethinyl estradiol | 17?-ethynylestradiol | Ethinyl estradiol | Ethinylestradiol | Ethinylestradiolum | Ethinyloestradiol | Ethynyl estradiol | Etinilestradiol	BFPYWIDHMRZLRN-SLHNCBLASA-N	5991	O[C@@]1([C@@]2([C@H]([C@@H]3CCc4c(ccc(O)c4)[C@H]3CC2)CC1)C)C#C
732	856	DB00978	APRD01076	Lomefloxacin	98079-51-7	L6BR2WJD8V	(±)-1-ethyl-6 8-difluoro-1 4-dihydro-7-(3-methyl-1-piperazinyl)-4-oxo-3-quinolinecarboxylic acid | 1 4-Dihydro-6 8-difluoro-1-ethyl-7-(3-methyl-1-piperazinyl)-4-oxo-3-quinolinecarboxylic acid | LFLX | Lomefloxacin | Lomefloxacine | Lomefloxacino | Lomefloxacinum	ZEKZLJVOYLTDKK-UHFFFAOYSA-N	3948	Fc1c(N2CC(NCC2)C)c(F)cc2c1n(CC)cc(c2=O)C(=O)O
733	857	DB00979	APRD00893	Cyclopentolate	512-15-2	I76F4SHP7J	(±)-cyclopentolate | 1-hydroxy-?-phenylcyclopentaneacetic acid 2-(dimethylamino)ethyl ester | 2-(dimethylamino)ethyl 1-hydroxy-?-phenylcyclopentaneacetate | 2-(dimethylamino)ethyl 2-(1-hydroxycyclopentyl)-2-phenylacetate | 2-phenyl-2-(1-hydroxycyclopentyl)ethanoic acid ?-(dimethylamino)ethyl ester | Ciclopentolato | Cyclopentolate | Cyclopentolatum | ?-(1-hydroxycyclopentyl)benzeneacetic acid 2-(…	SKYSRIRYMSLOIN-UHFFFAOYSA-N	2905	OC1(CCCC1)C(c1ccccc1)C(=O)OCCN(C)C
734	858	DB00980	APRD01213	Ramelteon	196597-26-9	901AS54I69	Ramelteon	YLXDSYKOBKBWJQ-LBPRGKRZSA-N	208902	O1c2c(c3[C@@H](CCc3cc2)CCNC(=O)CC)CC1
735	859	DB00981	APRD00406	Physostigmine	57-47-6	9U1VM840SP	Eserine | Physostigmine | Physostol	PIJVFDBKTWXHHD-HIFRSBDPSA-N	5983	O(c1cc2[C@]3([C@H](N(CC3)C)N(c2cc1)C)C)C(=O)NC
736	860	DB00982	APRD00140	Isotretinoin	4759-48-2	EH28UP18IF	(7E 9E 11E 13Z)-retinoic acid | 13-cis-retinoic acid | 13-cis-Vitamin A acid | 13-RA | cis-RA | Isotretinoin | Isotretinoína | Isotrétinoine | Isotretinoino | Isotretinoinum | Neovitamin A acid	SHGAZHPCJJPHSC-XFYACQKRSA-N	5282379	C1(CCCC(=C1/C=C/C(=C/C=C/C(=C\C(=O)O)/C)/C)C)(C)C
737	861	DB00983	APRD00641	Formoterol	73573-87-2	5ZZ84GCW8B	2'-hydroxy-5'-(1-hydroxy-2-((p-methoxy-?-methylphenethyl)amino)ethyl)formanilide | 2'-hydroxy-5'-{1-hydroxy-2-[(p-methoxy-?-methylphenethyl)amino]ethyl}formanilide | Formoterol | Formoterolum | N-[2-hydroxy-5-(1-hydroxy-2-{[2-(4-methoxyphenyl)-1-methylethyl]amino}ethyl)phenyl]formamide	BPZSYCZIITTYBL-UHFFFAOYSA-N	3410	OC(CNC(Cc1ccc(OC)cc1)C)c1cc(NC=O)c(O)cc1
738	862	DB00984	APRD00134	Nandrolone phenpropionate	62-90-8	KF7Z9K2T3W	19NTPP | Nadrolone phenylpropionate | Nandrolon phenylpropionate | Nandrolone phenylpionate | Nandrolone phenylpropionate | Norandrolone phenyl propionate | Norandrostenolone phenylpropionate | Nortestosterone phenylpropionate | NPP | NTPP	UBWXUGDQUBIEIZ-QNTYDACNSA-N	229455	O([C@@H]1[C@@]2([C@H]([C@H]3[C@H](CC2)[C@@H]2C(=CC(=O)CC2)CC3)CC1)C)C(=O)CCc1ccccc1
739	864	DB00986	APRD01000 | DB06583	Glycopyrronium	740028-90-4	A14FB57V1D	Glicopirronio | Glycopyrrolate cation | Glycopyrrolate ion | Glycopyrronium | Glycopyrronium cation | Glycopyrronium ion	ANGKOCUUWGHLCE-UHFFFAOYSA-N	3494	C(=O)(C(c1ccccc1)(C1CCCC1)O)OC1C[N+](CC1)(C)C
740	865	DB00987	APRD00499	Cytarabine	147-94-4	04079A1RDZ	1-beta-D-Arabinofuranosylcytosine | 4-Amino-1-beta-D-arabinofuranosyl-2(1H)-pyrimidinone | Citarabina | Cytarabine | Cytarabinum | Cytosine arabinoside | Cytosine-1-beta-D-arabinofuranoside | cytosine-?-D-arabinofuranoside	UHDGCWIWMRVCDJ-CCXZUQQUSA-N	6253	O1[C@@H](n2ccc(nc2=O)N)[C@@H](O)[C@H](O)[C@H]1CO
741	866	DB00988	APRD00085	Dopamine	51-61-6	VTD58H1Z2X	2-(3 4-dihydroxyphenyl)ethylamine | 3-Hydroxytyramine | 3 4-Dihydroxyphenethylamine | 4-(2-aminoethyl)-1 2-benzenediol | 4-(2-Aminoethyl)benzene-1 2-diol | 4-(2-aminoethyl)catechol | 4-(2-aminoethyl)pyrocatechol | Dopamina | Dopamine | Dopaminum | Oxytyramine	VYFYYTLLBUKUHU-UHFFFAOYSA-N	681	Oc1cc(CCN)ccc1O
742	867	DB00989	APRD00321	Rivastigmine	123441-03-2	PKI06M3IW0	(S)-3-(1-(Dimethylamino)ethyl)phenyl ethylmethylcarbamate | m-((S)-1-(Dimethylamino)ethyl)phenyl ethylmethylcarbamate | Rivastigmina | Rivastigmine	XSVMFMHYUFZWBK-NSHDSACASA-N	77991	O(c1cc([C@@H](N(C)C)C)ccc1)C(=O)N(CC)C
743	868	DB00990	APRD00144	Exemestane	107868-30-4	NY22HMQ4BX	6-methyleneandrosta-1 4-diene-3 17-dione | Exemestane | Exemestano | Exemestanum	BFYIZQONLCFLEV-DAELLWKTSA-N	60198	O=C1[C@@]2([C@H]([C@H]3[C@H](CC2)[C@@]2(C(=CC(=O)C=C2)C(=C)C3)C)CC1)C
744	869	DB00991	APRD00030	Oxaprozin	21256-18-8	MHJ80W9LRB	Oxaprozin | Oxaprozina | Oxaprozine | Oxaprozinum	OFPXSFXSNFPTHF-UHFFFAOYSA-N	4614	o1c(c(nc1CCC(=O)O)c1ccccc1)c1ccccc1
745	870	DB00992	APRD01105	Methyl aminolevulinate	33320-16-0	585NM85KYM	5-aminolevulinic acid methyl ester | Aminolevulinato de metilo | Aminolevulinic acid methyl ester | methyl 5-aminolevulinate | Methyl aminolevulinate | Methyl delta-aminolevulinate | methyl ?-aminolevulinate	YUUAYBAIHCDHHD-UHFFFAOYSA-N	157922	O(C(=O)CCC(=O)CN)C
746	871	DB00993	APRD00811	Azathioprine	446-86-6	MRK240IY2L	6-((1-Methyl-4-nitro-1H-imidazol-5-yl)thio)-1H-purine | 6-(1'-Methyl-4'-nitro-5'-imidazolyl)-mercaptopurine | Azamun | Azathioprine | Azathioprinum | Azatioprina	LMEKQMALGUDUQG-UHFFFAOYSA-N	2265	S(c1n(cnc1[N+](=O)[O-])C)c1ncnc2nc[nH]c12
747	873	DB00996	APRD00015	Gabapentin	60142-96-3	6CW7F3G59X	1-(Aminomethyl)cyclohexaneacetic acid | Gabapentin | Gabapentina | Gabapentine | Gabapentino | Gabapentinum	UGJMXCAKCUNAIE-UHFFFAOYSA-N	3446	OC(=O)CC1(CCCCC1)CN
748	874	DB00997	APRD00185 | DB05331 | DB05847	Doxorubicin	23214-92-8	80168379AG	(1S 3S)-3-glycoloyl-3 5 12-trihydroxy-10-methoxy-6 11-dioxo-1 2 3 4 6 11-hexahydrotetracen-1-yl 3-amino-2 3 6-trideoxy-?-L-lyxo-hexopyranoside | (8S-cis)-10-((3-amino-2 3 6-trideoxy-?-L-lyxo-hexopyranosyl)oxy)-7 8 9 10-tetrahydro-6 8 11-trihydroxy-8-(hydroxyacetyl)-1-methoxy-5 12-naphthacenedione | 14-hydroxydaunomycin | 14-hydroxydaunorubicine | Doxorubicin | Doxorubicina | Doxorubicine | Doxoru…	AOJJSUZBOXZQNB-TZSSRYMLSA-N	31703	O([C@H]1C[C@@](O)(Cc2c1c(O)c1c(c2O)C(=O)c2c(C1=O)c(OC)ccc2)C(=O)CO)[C@@H]1O[C@H]([C@@H](O)[C@@H](N)C1)C
749	875	DB00998	APRD00270	Frovatriptan	158747-02-5	H82Q2D5WA7	Frovatriptan	XPSQPHWEGNHMSK-SECBINFHSA-N	77992	O=C(N)c1cc2c3C[C@H](NC)CCc3[nH]c2cc1
750	876	DB00999	APRD00092	Hydrochlorothiazide	58-93-5	0J48LPH2TH	HCTZ | hidroclorotiazida | Hydrochlorothiazide	JZUFKLXOESDKRF-UHFFFAOYSA-N	3639	Clc1c(S(=O)(=O)N)cc2S(=O)(=O)NCNc2c1
751	877	DB01000	APRD00892	Cyclacillin	3485-14-1	72ZJ154X86	(1-aminocyclohexyl)penicillin | (2S 5R 6R)-6-{[(1-aminocyclohexyl)carbonyl]amino}-3 3-dimethyl-7-oxo-4-thia-1-azabicyclo[3.2.0]heptane-2-carboxylic acid | 6-(1-aminocyclohexanecarboxamido)penicillanic acid | 6-(1-aminocyclohexylcarboxamido)penicillanic acid | Ciclacilina | Ciclacillin | Ciclacilline | Ciclacillinum | Cyclacillin	HGBLNBBNRORJKI-WCABBAIRSA-N	19003	S1[C@H]2N([C@H](C1(C)C)C(=O)O)C(=O)[C@H]2NC(=O)C1(N)CCCCC1
752	878	DB01001	APRD00553	Salbutamol	18559-94-9	QF8SVZ843E	Albuterol | Salbutamol	NDAUXUAQIAJITI-UHFFFAOYSA-N	2083	OC(CNC(C)(C)C)c1cc(c(O)cc1)CO
753	879	DB01002	APRD00110	Levobupivacaine	27262-47-1	A5H73K9U3W	(-)-bupivacaine | (S)-1-butyl-2' 6'-pipecoloxylidide | (S)-bupivacaine | L-(-)-1-Butyl-2' 6'-pipecoloxylidide | L-(?)-bupivacaine | Levobupivacaína | Levobupivacaine	LEBVLXFERQHONN-INIZCTEOSA-N	92253	O=C(Nc1c(cccc1C)C)[C@H]1N(CCCC1)CCCC
754	880	DB01003	APRD00336	Cromoglicic acid	16110-51-3	Y0TK0FS77W	5-[3-(2-carboxy-4-oxo-4H-5-chromenyloxy)-2-hydroxypropoxy]-4-oxo-4H-2-chromenecarboxylic acid | Acide Cromoglicique | Acido Cromoglicico | Acidum Cromoglicicum | Cromoglicate | Cromoglicic acid | Cromoglycate | Cromoglycic acid | Cromolyn	IMZMKUWMOSJXDT-UHFFFAOYSA-N	2882	c1(=O)c2c(oc(c1)C(=O)O)cccc2OCC(COc1c2c(=O)cc(C(=O)O)oc2ccc1)O
755	881	DB01004	APRD00263 | EXPT01540	Ganciclovir	82410-32-0	P9G3CKZ4P5	2-(6-Amino-purin-9-ylmethoxy)-propane-1 3-diol | 2-amino-9-((1 3-dihydroxypropan-2-yloxy)methyl)-1H-purin-6(9H)-one | 2-amino-9-((1 3-dihydroxypropan-2-yloxy)methyl)-3H-purin-6(9H)-one | 2-amino-9-((1 3-dihydroxypropan-2-yloxy)methyl)-9H-purin-6-ol | 2-Amino-9-(2-hydroxy-1-hydroxymethyl-ethoxymethyl)-1 9-dihydro-purin-6-one | 2-amino-9-(2-hydroxy-1-hydroxymethylethoxymethyl)-6 9-dihydro-1H-6-puri…	IRSCQMHQWWYFCW-UHFFFAOYSA-N	3454	n1(c2c(nc1)c(=O)[nH]c(n2)N)COC(CO)CO
756	882	DB01005	APRD00023	Hydroxyurea	127-07-1	X6Q56QN5QC	Carbamohydroxamic acid | Carbamohydroximic acid | Carbamoyl oxime | Carbamyl hydroxamate | Hidroxicarbamida | Hydrea | Hydroxycarbamid | Hydroxycarbamide | Hydroxycarbamidum | Hydroxyharnstoff | Hydroxyurea | N-Carbamoylhydroxylamine | N-Hydroxyurea | Oxyurea	VSNHCAURESNICA-UHFFFAOYSA-N	3657	ONC(=O)N
757	883	DB01006	APRD01066	Letrozole	112809-51-5	7LKK855W8I	Letrozol | Letrozole	HPJKCIUCZWXJDR-UHFFFAOYSA-N	3902	n1(ncnc1)C(c1ccc(cc1)C#N)c1ccc(cc1)C#N
758	884	DB01007	APRD01262	Tioconazole	65899-73-2	S57Y5X1117	Tioconazol | Tioconazole | Tioconazolum	QXHHHPZILQDDPS-UHFFFAOYSA-N	5482	Clc1c(C(OCc2ccsc2Cl)Cn2ccnc2)ccc(Cl)c1
759	885	DB01008	APRD00664	Busulfan	55-98-1	G1LN9045DK	1 4-Bis(methanesulfonoxy)butane | 1 4-Butanediol dimethanesulfonate | 1 4-Dimesyloxybutane | 1 4-Dimethanesulfonoxybutane | Busulfan | Busulfano | Busulfanum | Busulphan | Tetramethylene bis(methanesulfonate)	COVZYZSDYWQREU-UHFFFAOYSA-N	2478	C(CCOS(=O)(=O)C)COS(=O)(=O)C
760	886	DB01009	APRD01059 | DB05335 | DB05823	Ketoprofen	22071-15-4	90Y4QC304K	2-(3-Benzoylphenyl)propionic acid | 3-Benzoyl-alpha-methylbenzeneacetic acid | 3-Benzoyl-?-methylbenzeneacetic acid | 3-Benzoylhydratropic acid | Ketoprofen | Ketoprofeno | L'acide (benzoyl-3-phenyl)-2-propionique | m-Benzoylhydratropic acid	DKYWVDODHFEZIM-UHFFFAOYSA-N	3825	OC(=O)C(c1cc(ccc1)C(=O)c1ccccc1)C
761	887	DB01010	APRD00944	Edrophonium	312-48-1	70FP3JLY7N	(3-hydroxyphenyl)dimethylethylammonium | 3-hydroxy-N N-dimethyl-N-ethylanilinium | Edrophonium cation | Edrophonium ion | Ethyl-(3-hydroxy-phenyl)-dimethyl-ammonium | N-ethyl-3-hydroxy-N N-dimethylanilinium | N-ethyl-3-hydroxy-N N-dimethylbenzenaminium	VWLHWLSRQJQWRG-UHFFFAOYSA-O	3202	Oc1cc([N+](CC)(C)C)ccc1
762	888	DB01011	APRD01111 | EXPT02271	Metyrapone	54-36-4	ZS9KD92H6V	Metirapona | Métyrapone | Metyrapone | Metyraponum	FJLBFSROUSIWMA-UHFFFAOYSA-N	4174	c1c(cncc1)C(C(=O)c1cccnc1)(C)C
763	889	DB01012	APRD00872	Cinacalcet	226256-56-0	UAZ6V7728S	(R)-?-methyl-N-[3-[3-(trifluoromethyl)phenyl]propyl]-1-naphthalenemethane amine | Cinacalcet | CNC | N-((1R)-1-(Naphthalen-1-yl)ethyl)-3-(3-(trifluoromethyl)phenyl)propan-1-amine	VDHAWDNDOKGFTD-MRXNPFEDSA-N	156419	FC(F)(F)c1cc(CCCN[C@@H](c2c3c(ccc2)cccc3)C)ccc1
764	890	DB01013	APRD00876	Clobetasol propionate	25122-46-7	779619577M	21-chloro-9-fluoro-11? 17-dihydroxy-16?-methylpregna-1 4-diene-3 20-dione 17-propionate | clobetasol 17-propanoate | clobetasol 17-propionate | Clobetasol propionate | Clobetasol propionate E	CBGUOGMQLZIXBE-XGQKBEPLSA-N	32798	[C@]12([C@H]([C@H]3[C@]([C@H](C1)O)([C@@]1(C(=CC(=O)C=C1)CC3)C)F)C[C@@H]([C@@]2(C(=O)CCl)OC(=O)CC)C)C
765	892	DB01015	APRD00076	Sulfamethoxazole	723-46-6	JE42381TNV	3-(p-Aminophenylsulfonamido)-5-methylisoxazole | 3-Sulfanilamido-5-methylisoxazole | 4-Amino-N-(5-methyl-3-isoxazolyl)benzenesulfonamide | SMX | Sulfamethoxazole | Sulfametoxazol | Sulphamethoxazole	JLKIGFTWXXRPMT-UHFFFAOYSA-N	5329	c1(ccc(cc1)N)S(=O)(=O)Nc1cc(on1)C
766	893	DB01016	APRD00233	Glyburide	10238-21-8	SX6K58TVWC	1-((p-(2-(5-chloro-o-anisamido)ethyl)phenyl)sulfonyl)-3-cyclohexylurea | 1-(p-(2-(5-chloro-2-methoxybenzamido)ethyl)benzenesulfonyl)-3-cyclohexylurea | 5-chloro-N-(2-(4-((((cyclohexylamino)carbonyl)amino)sulfonyl)phenyl)ethyl)-2-methoxybenzamide | Glibenclamida | Glibenclamide | Glibenclamidum | Glyburide	ZNNLBTZKUZBEKO-UHFFFAOYSA-N	3488	Clc1cc(C(=O)NCCc2ccc(S(=O)(=O)NC(=O)NC3CCCCC3)cc2)c(OC)cc1
767	895	DB01018	APRD00075	Guanfacine	29110-47-2	30OMY4G3MK	Guanfacina | Guanfacine | Guanfacinum	INJOMKTZOLKMBF-UHFFFAOYSA-N	3519	c1(CC(=O)NC(=N)N)c(cccc1Cl)Cl
768	896	DB01019	APRD00051	Bethanechol	674-38-4	004F72P8F4	(2-hydroxypropyl)trimethylammonium carbamate | 2-(carbamoyloxy)-N N N-trimethylpropan-1-aminium | 2-carbamoyloxypropyl-trimethylazanium | Amidopropyldimethylbetaine | Carbamoyl-beta-methylcholine | carbamoyl-?-methylcholine | Carbamyl-beta-methylcholine | carbamyl-?-methylcholine	NZUPCNDJBJXXRF-UHFFFAOYSA-O	2370	C([N+](C)(C)C)C(OC(=O)N)C
769	897	DB01020	APRD00528	Isosorbide Mononitrate	16051-77-7	LX1OH63030	IS 5-MN | IS-5-MN | IS-5MN | ISMN | Iso-5-mononitrate | Isosorbide 5-mononitrate | Isosorbide 5-nitrate | Isosorbide Mononitrate | Isosorbide-5-mononitrate | isosorbidi mononitras | mononitrate d'isosorbide | mononitrato de isosorbida | Monosorbitrate	YWXYYJSYQOXTPL-SLPGGIOYSA-N	27661	O1[C@H]2[C@H](OC[C@@H]2O)[C@H](O[N+](=O)[O-])C1
770	898	DB01021	APRD00031	Trichlormethiazide	133-67-5	Q58C92TUN0	Trichlormethiazide | triclormetiazida	LMJSLTNSBFUCMU-UHFFFAOYSA-N	5560	ClC(Cl)C1NS(=O)(=O)c2c(N1)cc(Cl)c(S(=O)(=O)N)c2
771	900	DB01023	APRD00374	Felodipine	72509-76-3	OL961R6O2C	(±)-ethyl methyl 4-(2 3-dichlorophenyl)-1 4-dihydro-2 6-dimethyl-3 5-pyridinedicarboxylate | 3-ethyl 5-methyl 4-(2 3-dichlorophenyl)-2 6-dimethyl-1 4-dihydro-3 5-pyridinedicarboxylate | 4-(2 3-dichlorophenyl)-1 4-dihydro-2 6-dimethyl-3 5-pyridinedicarboxylic acid ethyl methyl ester | Felodipina | Felodipine | Felodipino | Felodipinum	RZTAMFZIAATZDJ-UHFFFAOYSA-N	3333	c1cc(c(c(c1)Cl)Cl)C1C(=C(NC(=C1C(=O)OC)C)C)C(=O)OCC
772	901	DB01024	APRD01603 | EXPT02208	Mycophenolic acid	24280-93-1	HU9DX48N0T	(e)-6-(4-Hydroxy-6-methoxy-7-methyl-3-oxo-5-phthalanyl)-4-methyl-4-hexenoic acid | Acide mycophenolique | Acido micofenolico | Acidum mycophenolicum | Micofenolico acido | Mycophenolate | Mycophenolic acid | Mycophenolsäure	HPNSFSBZBAHARI-RUDMXATFSA-N	446541	O1Cc2c(c(O)c(c(OC)c2C)C/C=C(/CCC(=O)O)\C)C1=O
773	902	DB01025	APRD00795	Amlexanox	68302-57-8	BRL1C2459K	2-Amino-7-isopropyl-5-oxo-5H-(1)benzopyrano(2 3-b)pyridine-3-carboxylic acid | Amlexanox | Amlexanoxo | Amlexanoxum | Amoxanox	SGRYPYWGNKJSDL-UHFFFAOYSA-N	2161	o1c2c(cc(C(C)C)cc2)c(=O)c2c1nc(N)c(c2)C(=O)O
774	903	DB01026	APRD00401	Ketoconazole	65277-42-1	R9400W927I	Ketoconazol | Ketoconazole | Ketoconazolum | Ketozole	XMAYWYJOQHXEEK-UHFFFAOYSA-N	3823	c1(cc(c(cc1)C1(OCC(COc2ccc(cc2)N2CCN(CC2)C(=O)C)O1)Cn1ccnc1)Cl)Cl
775	904	DB01028	APRD00744	Methoxyflurane	76-38-0	30905R8O7B	Methoflurane | Methoxyfluoran | Methoxyfluran | Methoxyflurane | Methoxyfluranum | Methyl 1 1-difluoro-2 2-dichloroethyl ether | Metoxiflurano	RFKMCNOHBTXSMU-UHFFFAOYSA-N	4116	ClC(Cl)C(F)(F)OC
776	905	DB01029	APRD00413	Irbesartan	138402-11-6	J0E2756Z7N	2-butyl-3-{[2'-(1H-tetrazol-5-yl)biphenyl-4-yl]methyl}-1 3-diazaspiro[4.4]non-1-en-4-one | Irbesartan	YOSHYTLCDANDAN-UHFFFAOYSA-N	3749	O=C1N(C(=NC21CCCC2)CCCC)Cc1ccc(cc1)c1c(cccc1)c1n[nH]nn1
777	906	DB01030	APRD00687	Topotecan	123948-87-8	7M7YKX2N15	9-[(dimethylamino)methyl]-10-hydroxy-(4S)-camptothecin | Topotecan | Topotecane | Topotecanum	UCFGDBYHRUNTLO-QHCPKHFHSA-N	60700	O1Cc2c([C@@](O)(CC)C1=O)cc1n(Cc3c1nc1c(c3)c(CN(C)C)c(O)cc1)c2=O
778	907	DB01031	APRD00959	Ethinamate	126-52-3	IAN371PP48	1-ethynylcyclohexanol carbamate | Aethinyl-cyclohexyl-carbamat | Ethinamate | Ethinamatum | Etinamato	GXRZIMHKGDIBEW-UHFFFAOYSA-N	3284	O(C1(CCCCC1)C#C)C(=O)N
779	908	DB01032	APRD00167	Probenecid	57-66-9	PO572Z7917	4-((Dipropylamino)sulfonyl)benzoic acid | 4-(Di-n-propylsulfamoyl)benzoesäure | 4-(N N-Dipropylsulfamoyl)benzoesäure | p-(Dipropylsulfamoyl)benzoic acid | Probenecid | Probenecid acid | Probenecida | Probenecide | Probenecidum	DBABZHXKTCFAPX-UHFFFAOYSA-N	4911	S(=O)(=O)(N(CCC)CCC)c1ccc(cc1)C(=O)O
780	909	DB01033	APRD01096	Mercaptopurine	50-44-2	PKK6MUZ20G	6 MP | 6-Mercaptopurine | 6-MP | 6-Thiohypoxanthine | 6-Thioxopurine | Mercaptopurina | Mercaptopurine anhydrous | mercaptopurinum | Mercapurin	GLVAUDGFNGKCSF-UHFFFAOYSA-N	4071	S=c1nc[nH]c2nc[nH]c12
781	910	DB01034	APRD00703	Cerulenin	17397-89-6	MF286Y830Q	(2R 3S)-3-((4e 7e)-Nona-4 7-dienoyl)-oxirane-2-carboxylic acid amide | (2R 3S)-3-((4e 7e)-Nona-4 7-dienoyl)oxirane-2-carboxamide | Cerulenin	GVEZIHKRYBHEFX-NQQPLRFYSA-N	5282054	O1[C@@H]([C@@H]1C(=O)N)C(=O)CCC=CCC=CC
782	911	DB01035	APRD00509	Procainamide	51-06-9	L39WTC366D	p-Amino-N-(2-diethylaminoethyl)benzamide | p-Aminobenzoic diethylaminoethylamide | Procainamida | Procainamide | Proca?namide | Procainamidum	REQCZEXYDRLIBE-UHFFFAOYSA-N	4913	O=C(NCCN(CC)CC)c1ccc(N)cc1
783	912	DB01036	APRD00146	Tolterodine	124937-51-5	WHE7A56U7K	(+)-(R)-2-(alpha-(2-(Diisopropylamino)ethyl)benzyl)-p-cresol | (+)-Tolterodine | Tolterodina | Tolterodine | Tolterodinum	OOGJQPCLVADCPB-HXUWFJFHSA-N	443879	c1cc(cc(c1O)[C@H](CCN(C(C)C)C(C)C)c1ccccc1)C
784	913	DB01037	APRD00525	Selegiline	14611-51-9	2K1V7GP655	(?)-selegiline | L-Deprenalin | Selegilina | Selegiline | Selegilinum	MEZLKOACVSPNER-GFCCVEGCSA-N	26757	C(#C)CN([C@@H](Cc1ccccc1)C)C
785	915	DB01039	APRD00405 | DB09545	Fenofibrate	49562-28-9	U202363UOS	2-(4-(4-Chlorobenzoyl)phenoxy)-2-methylpropanoic acid 1-methylethyl ester | Fenofibrate | Fenofibrato | Fenofibratum | Finofibrate | FNF | Isopropyl (4'-(p-chlorobenzoyl)-2-phenoxy-2-methyl)propionate | Isopropyl 2-(4-(4-chlorobenzoyl)phenoxy)-2-methylpropionate | Procetofen	YMTINGFKWWXKFG-UHFFFAOYSA-N	3339	Clc1ccc(C(=O)c2ccc(OC(C)(C)C(=O)OC(C)C)cc2)cc1
786	916	DB01041	APRD01251	Thalidomide	50-35-1	4Z8R6ORS6L	(+-)-N-(2 6-dioxo-3-Piperidyl)phthalimide | (+-)-Thalidomide | (±)-N-(2 6-dioxo-3-piperidyl)phthalimide | (±)-thalidomide | 1 3-dioxo-2-(2 6-dioxopiperidin-3-yl)isoindoline | 2 6-dioxo-3-phthalimidopiperidine | 3-Phthalimidoglutarimide | alpha-(N-Phthalimido)glutarimide | alpha-N-Phthalylglutaramide | N-(2 6-dioxo-3-piperidyl)phthalimide | N-Phthaloylglutamimide | N-Phthalyl-glutaminsaeure-imid |…	UEJJHQNACJXSKW-UHFFFAOYSA-N	5426	O=C1NC(=O)CCC1N1C(=O)c2c(C1=O)cccc2
787	917	DB01042	APRD00118	Melphalan	148-82-3	Q41OR9510P	3-(p-(Bis(2-chloroethyl)amino)phenyl)-L-alanine | 3-p-(Di(2-chloroethyl)amino)-phenyl-L-alanine | 4-(Bis(2-chloroethyl)amino)-L-phenylalanine | L-3-(p-(Bis(2-chloroethyl)amino)phenyl)alanine | L-PAM | L-Phenylalanine mustard | L-Sarcolysine | Melfalano | Melphalan | Melphalanum | p-Bis(beta-chloroethyl)aminophenylalanine | p-Di-(2-chloroethyl)amino-L-phenylalanine | p-L-Sarcolysin | p-N-Bis(2-chl…	SGDBTWWWUNNDEQ-LBPRGKRZSA-N	460612	c1(N(CCCl)CCCl)ccc(cc1)C[C@@H](C(=O)O)N
788	918	DB01043	APRD00221	Memantine	19982-08-2	W8O17SJF3T	1-Amino-3 5-dimethyladamantane | 1 3-Dimethyl-5-adamantanamine | 3 5-Dimethyl-1-adamantanamine | 3 5-Dimethyl-1-aminoadamantane | 3 5-Dimethyltricyclo(3.3.1.1(3 7))decan-1-amine | Memantina | Memantine | Memantinum	BUGYDGFZZOZRHP-UHFFFAOYSA-N	4054	NC12CC3(CC(C1)(CC(C3)C2)C)C
789	919	DB01044	APRD00996	Gatifloxacin	112811-59-3	81485Y3A9A	1-Cyclopropyl-1 4-dihydro-6-fluoro-8-methoxy-7-(3-methyl-1-piperazinyl)-4-oxo-3-quinolinecarboxylic acid | 1-cyclopropyl-6-fluoro- 8-methoxy-7-(3-methylpiperazin-1-yl)- 4-oxo-quinoline-3-carboxylic acid | Gatifloxacin | Gatifloxacin anhydrous | Gatifloxacine | Gatifloxacino | Gatifloxacinum	XUBOMFCQGDBHNK-UHFFFAOYSA-N	5379	Fc1c(N2CC(NCC2)C)c(OC)c2n(C3CC3)cc(c(=O)c2c1)C(=O)O
790	921	DB01046	APRD01298	Lubiprostone	136790-76-6	7662KG2R6K	Lubiprostone	WGFOBBZOWHGYQH-MXHNKVEKSA-N	157920	[C@]1(CC[C@H]2[C@H](O1)CC(=O)[C@@H]2CCCCCCC(=O)O)(C(CCCC)(F)F)O
791	922	DB01047	APRD00978	Fluocinonide	356-12-7	2W4A77YPAN	Fluocinonida | Fluocinonide | Fluocinonido | Fluocinonidum	WJOHZNCJWYWUJD-IUGZLZTKSA-N	9642	F[C@@]12[C@H]([C@H]3[C@@]([C@@]4(OC(O[C@@H]4C3)(C)C)C(=O)COC(=O)C)(C[C@@H]1O)C)C[C@H](F)C1=CC(=O)C=C[C@]21C
792	923	DB01048	APRD00216	Abacavir	136470-78-5	WR2TIP26VS	{(1S-cis)-4-[2-amino-6-(cyclopropylamino)-9H-purin-9-yl]cyclopent-2-en-1-yl}methanol | Abacavir | ABC	MCGSCOLBFJQGHM-SCZZXKLOSA-N	441300	c12c(n(cn2)[C@@H]2C[C@@H](C=C2)CO)nc(nc1NC1CC1)N
793	924	DB01050	APRD00372	Ibuprofen	15687-27-1	WK2XYI10QM	(±)-2-(p-isobutylphenyl)propionic acid | (±)-ibuprofen | (±)-p-isobutylhydratropic acid | (±)-?-methyl-4-(2-methylpropyl)benzeneacetic acid | (4-isobutylphenyl)-?-methylacetic acid | (RS)-ibuprofen | 2-(4-isobutylphenyl)propanoic acid | 4-isobutylhydratropic acid | Ibuprofen | Ibuprofene | Ibuprofeno | Ibuprofenum | Ibuprophen | ?-(4-isobutylphenyl)propionic acid | ?-(p-isobutylphenyl)propionic a…	HEFNNWSXXWATRW-UHFFFAOYSA-N	3672	OC(=O)C(c1ccc(CC(C)C)cc1)C
794	926	DB01053	APRD00646 | DB11612	Benzylpenicillin	61-33-6	Q42T66VG0C	(2S 5R 6R)-3 3-dimethyl-7-oxo-6-(phenylacetamido)-4-thia-1-azabicyclo[3.2.0]heptane-2-carboxylic acid | 6-(2-phenylacetamido)penicillanic acid | Bencilpenicilina | bensylpenicillin | benzyl benicillin | Benzylpenicillin | Benzylpénicilline | Benzylpenicillinic acid | Benzylpenicillinum | Free penicillin II | PCG | Penicillin G | PG	JGSARLDLIJGVTE-MBNYWOFBSA-N	5904	S1[C@H]2N([C@H](C1(C)C)C(=O)O)C(=O)[C@H]2NC(=O)Cc1ccccc1
795	927	DB01054	APRD00421	Nitrendipine	39562-70-4	9B627AW319	1 4-dihydro-2 6-dimethyl-4-(3-nitrophenyl)-3 5-pyridinedicarboxylic acid ethyl methyl ester | Nitrendipine | Nitrendipino | Nitrendipinum	PVHUJELLJLJGLN-UHFFFAOYSA-N	4507	O(C(=O)C1=C(NC(=C(C1c1cc([N+](=O)[O-])ccc1)C(=O)OC)C)C)CC
796	928	DB01055	APRD00647	Mimosine	500-44-7	Z46B1LUI5N	(L)-Mimosine | (S)-2-amino-3-(3-hydroxy-4-oxo-4H-pyridin-1-yl)propanoate | L-Mimosine | Leucaenine | Leucaenol | Leucenine | Leucenol | Mimosin	WZNJWVWKTVETCG-YFKPBYRVSA-N	440473	OC(=O)[C@@H](N)Cn1cc(O)c(=O)cc1
797	929	DB01056	APRD01266	Tocainide	41708-72-9	27DXO59SAN	2-Amino-2' 6'-propionoxylidide | 2-amino-N-(2 6-dimethylphenyl)propanamide | 2-Amino-N-(2 6-dimethylphenyl)propionamid | Alanyl-2 6-xylidide | Tocainida | Tocainide | Tocainidum	BUJAGSGYPOAWEI-UHFFFAOYSA-N	38945	O=C(Nc1c(cccc1C)C)C(N)C
798	930	DB01057	APRD00942	Echothiophate	6736-03-04	0F350BVT6S	2-(Diethoxyphosphorylsulfanyl)ethyl-N N N-trimethylazanium iodide | Echothiophate | Ecothiopate | Ecothiopatum | Phospholine	BJOLKYGKSZKIGU-UHFFFAOYSA-N	10548	S(P(=O)(OCC)OCC)CC[N+](C)(C)C
799	931	DB01058	APRD01196 | EXPT02728	Praziquantel	55268-74-1	6490C9U457	Praziquantel	FSVJFNAIGNNGKK-UHFFFAOYSA-N	4891	O=C(N1CC2N(CCc3c2cccc3)C(=O)C1)C1CCCCC1
800	932	DB01059	APRD00469	Norfloxacin	70458-96-7	N0F8P22L1P	1-Ethyl-6-fluor-1 4-dihydro-4-oxo-7-(1-piperazinyl)-3-chinolincarbonsäure | 1-Ethyl-6-fluoro-1 4-dihydro-4-oxo-7-(1-piperazinyl)-3-quinolinecarboxylic acid | 1 4-Dihydro-1-ethyl-6-fluoro-4-oxo-7-(1-piperazinyl)-3-quinolinecarboxylic acid | NFLX | Norfloxacin | Norfloxacine | Norfloxacino | Norfloxacinum	OGJPXUAPXNRGGI-UHFFFAOYSA-N	4539	Fc1c(N2CCNCC2)cc2n(CC)cc(c(=O)c2c1)C(=O)O
801	933	DB01060	APRD00248	Amoxicillin	26787-78-0	9EM05410Q9	(2S 5R 6R)-6-{[(2R)-2-amino-2-(4-hydroxyphenyl)acetyl]amino}-3 3-dimethyl-7-oxo-4-thia-1-azabicyclo[3.2.0]heptane-2-carboxylic acid | 6-(p-hydroxy-?-aminophenylacetamido)penicillanic acid | Amox | Amoxicilina | Amoxicillin | Amoxicillin (anhydrous) | Amoxicillin anhydrous | Amoxicilline | Amoxicillinum | Amoxycillin | AX | p-Hydroxyampicillin | ?-amino-p-hydroxybenzylpenicillin	LSQZJLSUYDQPKJ-NJBDSQKTSA-N	33613	S1[C@H]2N([C@H](C1(C)C)C(=O)O)C(=O)[C@H]2NC(=O)[C@H](N)c1ccc(O)cc1
802	934	DB01061	APRD00814	Azlocillin	37091-66-0	HUM6H389W0	(2S 5R 6R)-3 3-dimethyl-7-oxo-6-{[(2R)-2-{[(2-oxoimidazolidin-1-yl)carbonyl]amino}-2-phenylacetyl]amino}-4-thia-1-azabicyclo[3.2.0]heptane-2-carboxylic acid | Azlocilina | Azlocillin | Azlocilline | Azlocillinum	JTWOMNBEOCYFNV-NFFDBFGFSA-N	6479523	c1ccc(cc1)[C@H](C(=O)N[C@@H]1C(=O)N2[C@@H]1SC([C@@H]2C(=O)O)(C)C)NC(=O)N1C(=O)NCC1
803	935	DB01062	APRD00427	Oxybutynin	5633-20-5	K9P6MC7092	4-(Diethylamino)-2-butynyl alpha-phenylcyclohexaneglycolic acid ester | 4-Diethylamino-2-butinyl alpha-cyclohexylmandelat | 4-Diethylamino-2-butynyl alpha-phenylcyclohexaneglycolate | Oxibutinina | Oxybutynin | Oxybutynine | Oxybutyninum	XIQVNETUBQGFHX-UHFFFAOYSA-N	4634	OC(C1CCCCC1)(c1ccccc1)C(=O)OCC#CCN(CC)CC
804	937	DB01064	APRD00182	Isoprenaline	7683-59-2	L628TT009W	(±)-isoprenaline | (±)-isoproterenol | 1-(3 4-dihydroxyphenyl)-2-(isopropylamino)ethanol | 1-(3 4-dihydroxyphenyl)-2-isopropylaminoethanol | 3 4-dihydroxy-?-[(isopropylamino)methyl]benzyl alcohol | Isoprenalina | Isoprénaline | Isoprenaline | Isoprenalinum | Isopropyl noradrenaline | Isoproterenol | N-isopropyl-?-dihydroxyphenyl-?-hydroxyethylamine | N-Isopropylnoradrenaline | N-Isopropylnorepine…	JWZZKOKVBUJMES-UHFFFAOYSA-N	3779	OC(CNC(C)C)c1cc(O)c(O)cc1
805	938	DB01065	APRD00742 | DB08189	Melatonin	73-31-4	JL5DK93RCL	5-methoxy-N-acetyltryptamine | Melatonin | Melatonina | Mélatonine | N-[2-(5-methoxyindol-3-yl)ethyl]acetamide | N-Acetyl-5-methoxytryptamine	DRLFMBDRBRZALE-UHFFFAOYSA-N	896	c1cc(cc2c1[nH]cc2CCNC(=O)C)OC
806	939	DB01066	APRD00850	Cefditoren	104145-95-1	81QS09V3YW	Cefditoren | Cefditoreno	KMIPKYQIOVAHOP-YLGJWRNMSA-N	9870843	C1(=C(N2[C@H](SC1)[C@@H](C2=O)NC(=O)/C(=N\OC)/c1csc(n1)N)C(=O)O)/C=C\c1c(ncs1)C
807	940	DB01067	APRD00436	Glipizide	29094-61-9	X7WDT95N5C	1-cyclohexyl-3-({p-[2-(5-methylpyrazinecarboxamido)ethyl]phenyl}sulfonyl)urea | Glipizida | Glipizide | Glipizidum | N-{4-[?-(5-methylpyrazine-2-carboxamido)ethyl]benzenesulphonyl}-N'-cyclohexylurea	ZJJXGWJIGJFDTL-UHFFFAOYSA-N	3478	S(=O)(=O)(NC(=O)NC1CCCCC1)c1ccc(cc1)CCNC(=O)c1ncc(nc1)C
808	941	DB01068	APRD00054	Clonazepam	1622-61-3	5PE9FDE8GB	1 3-dihydro-7-nitro-5-(2-chlorophenyl)-2H-1 4.benzodiazepin-2-one | 5-(2-chloro-phenyl)-7-nitro-1 3-dihydro-benzo[e][1 4]diazepin-2-one | 5-(2-chlorophenyl)-7-nitro-1H-benzo[e][1 4]diazepin-2(3H)-one | 5-(o-chlorophenyl)-7-nitro-1 3-dihydro-2H-1 4-benzodiazepin-2-one | Clonazepam | Clonazepamum	DGBIGWXXNGSACT-UHFFFAOYSA-N	2802	Clc1c(C2=NCC(=O)Nc3c2cc([N+](=O)[O-])cc3)cccc1
809	942	DB01069	APRD00601	Promethazine	60-87-7	FF28EJQ494	(2-dimethylamino-2-methyl)ethyl-N-dibenzoparathiazine | 10-(2-Dimethylaminopropyl)phenothiazine | 10-[2-(dimethylamino)propyl]phenothiazine | N-(2'-dimethylamino-2'-methyl)ethylphenothiazine | N N alpha-trimethyl-10H-phenothiazine-10-ethanamine | N N ?-trimethyl-10H-phenothiazine-10-ethanamine | Proazamine | Prometazina | Promethazine | Promethazinum	PWWVAXIEGOYWEE-UHFFFAOYSA-N	4927	S1c2c(N(CC(N(C)C)C)c3c1cccc3)cccc2
810	943	DB01070	APRD00143	Dihydrotachysterol	67-96-9	R5LM3H112R	Anti-tetany substance 10 | Dihidrotaquisterol | Dihydrotachysterol | Dihydrotachysterolum	ILYCWAKSDCYMBB-OPCMSESCSA-N	5311071	C1CC/C(=C\C=C\2/C[C@H](CC[C@@H]2C)O)/[C@@H]2CC[C@H]([C@H](C)/C=C/[C@@H](C(C)C)C)[C@@]12C
811	944	DB01071	APRD00386	Mequitazine	29216-28-2	Y463242LY2	Kitazemin | Mequitazina | Mequitazinum	HOKDBMAJZXIPGC-UHFFFAOYSA-N	4066	S1c2c(N(CC3C4CCN(C3)CC4)c3c1cccc3)cccc2
812	946	DB01073	APRD00594	Fludarabine	21679-14-1	P2K93U8740	2-F-ARAA | 2-fluoro ARA-A | Fludarabina | Fludarabine	HBUBKKRHXORPQB-FJFJXFQQSA-N	657237	c1nc2c(n1[C@H]1[C@H]([C@@H]([C@H](O1)CO)O)O)nc(nc2N)F
813	947	DB01074	APRD00107	Perhexiline	6621-47-2	KU65374X44	Perhexilene | Perhexilina | Perhexiline | Perhexilinum	CYXKNKQEMFBLER-UHFFFAOYSA-N	4746	N1C(CC(C2CCCCC2)C2CCCCC2)CCCC1
814	948	DB01075	APRD00587 | DB06975	Diphenhydramine	58-73-1	8GTS82S83M	2-(benzhydryloxy)-N N-dimethylethylamine | 2-diphenylmethoxy-N N-demthylethanamine | Difenhidramina | Diphenhydramine | Diphenhydraminum | N-(2-(diphenylmethoxy)ethyl)-N N-dimethylamine | O-benzhydryldimethylaminoethanol | ?-(2-dimethylaminoethoxy)diphenylmethane | ?-dimethylaminoethanol diphenylmethyl ether | ?-dimethylaminoethyl benzhydryl ether	ZZVUWRFHKOJYTH-UHFFFAOYSA-N	3100	O(C(c1ccccc1)c1ccccc1)CCN(C)C
815	950	DB01077	APRD00964	Etidronic acid	2809-21-4	M2F465ROXU	(1-hydroxy-ethylidene)diphosphonic acid | (1-Hydroxyethylene)diphosphonic acid | (1-Hydroxyethylidene)bis(phosphonic acid) | (1-Hydroxyethylidene)bisphosphonic acid | (1-Hydroxyethylidene)diphosphonic acid | (Hydroxyethylidene)diphosphonic acid | 1-Hydroxy-1 1-diphosphonoethane | 1-hydroxyethane 1 1-diphosphonic acid | 1-Hydroxyethane-1 1-bisphosphonic acid | 1-Hydroxyethane-1 1-diphosphonate | 1…	DBVJJBKOTRCVKF-UHFFFAOYSA-N	3305	C(P(=O)(O)O)(P(=O)(O)O)(C)O
816	952	DB01079	APRD00096	Tegaserod	145158-71-0	458VC51857	1-(((5-Methoxyindol-3-yl)methylene)amino)-3-pentylguanidine | Tegaserod | Tégasérod | Tegaserodum	IKBKZGMPCYNSLU-RGVLZGJSSA-N	135409453	c1c(ccc2c1c(c[nH]2)/C=N/NC(=N)NCCCCC)OC
817	953	DB01080	APRD00282	Vigabatrin	68506-86-5	GR120KRT6K	4-Amino-5-hexenoic acid | Gamma vinyl GABA | gamma-Vinyl GABA | gamma-Vinyl-gamma-aminobutyric acid | GVG | Vigabatrin | Vigabatrina | Vigabatrine | Vigabatrinum | Vinyl gamma-aminobutyric acid	PJDFLNIOAUIZSL-UHFFFAOYSA-N	5665	OC(=O)CCC(N)C=C
818	954	DB01081	APRD00366	Diphenoxylate	915-30-0	73312P173G	1-(3-Cyano-3 3-diphenylpropyl)-4-phenyl-isonipecotic acid ethyl ester | 2 2-Diphenyl-4-(4-carbethoxy-4-phenylpiperidino)butyronitrile | Difenossilato | Difenoxilato | Diphenoxylate | Diphenoxylatum | Ethyl 1-(3-cyano-3 3-diphenylpropyl)-4-phenyl-4-piperidinecarboxylate | Ethyl 1-(3-cyano-3 3-diphenylpropyl)-4-phenylisonipecotate	HYPPXZBJBPSRLK-UHFFFAOYSA-N	13505	O(C(=O)C1(CCN(CC1)CCC(c1ccccc1)(c1ccccc1)C#N)c1ccccc1)CC
819	955	DB01082	APRD00412	Streptomycin	57-92-1	Y45QSO73OB	2 4-diguanidino-3 5 6-trihydroxycyclohexyl 5-deoxy-2-O-(2-deoxy-2-methylamino-alpha-L-glucopyranosyl)-3-C-formyl-beta-L-lyxopentanofuranoside | Estreptomicina | Streptomicina | Streptomycin | Streptomyzin	UCSJYZPVAKXKNQ-HZYVHMACSA-N	19649	[C@@H]1([C@@H]([C@H]([C@@H](O[C@H]1O[C@H]1[C@@H](O[C@@H](C)[C@@]1(C=O)O)O[C@@H]1[C@H]([C@H](O)[C@H]([C@H](O)[C@H]1O)NC(=N)N)NC(=N)N)CO)O)O)NC
820	956	DB01083	APRD00255	Orlistat	96829-58-2	95M8R751W8	(-)-Tetrahydrolipstatin | Orlipastat | Orlipastatum | Orlistat | Tetrahydrolipstatin	AHLBNYSZXLDEJQ-FWEHEUNISA-N	3034010	O1[C@H]([C@H](CCCCCC)C1=O)C[C@@H](OC(=O)[C@@H](NC=O)CC(C)C)CCCCCCCCCCC
821	957	DB01084	APRD00946	Emedastine	87233-61-2	9J1H7Y9OJV	1-(2-Ethoxy-ethyl)-2-(4-methyl-[1 4]diazepan-1-yl)-1H-benzoimidazole | 1-(2-ethoxyethyl)-2-(hexahydro-4-methyl-1H-1 4-diazepin-1-yl)benzimidazole | 1-[2-(ethoxy)ethyl]-2-(4-methyl-1-homopiperazinyl)benzimidazole | Emedastina | Emedastine | Emedastinum	KBUZBQVCBVDWKX-UHFFFAOYSA-N	3219	O(CCn1c(N2CCCN(CC2)C)nc2c1cccc2)CC
822	958	DB01085	APRD00382	Pilocarpine	92-13-7	01MI4Q9DI3	Pilocarpina | Pilocarpine	QCHFTSOMWOSFHM-WPRPVWTQSA-N	5910	O1C[C@@H]([C@H](CC)C1=O)Cc1n(cnc1)C
823	959	DB01086	APRD00539	Benzocaine	94-09-7	U3RSY48JW5	4-aminobenzoic acid ethyl ester | Amben ethyl ester | Benzocaina | Benzocaine | Benzocainum | Ethyl aminobenzoate | Ethyl p-aminobenzoate | Ethyl p-aminophenylcarboxylate | p-(Ethoxycarbonyl)aniline | p-Carbethoxyaniline | p-Ethoxycarboxylic aniline	BLFLLBZGZJTVJG-UHFFFAOYSA-N	2337	O(C(=O)c1ccc(N)cc1)CC
824	960	DB01087	APRD00604	Primaquine	90-34-6	MVR3634GX1	6-Methoxy-8-(4-amino-1-methylbutylamino)quinoline | 8-((4-Amino-1-methylbutyl)amino)-6-methoxyquinoline | 8-(4-Amino-1-methylbutylamino)-6-methoxyquinoline | Primachin | Primachina | Primachinum | Primaquin | Primaquina | Primaquine | Primaquinum	INDBQLZJXZLFIT-UHFFFAOYSA-N	4908	O(c1cc(NC(CCCN)C)c2ncccc2c1)C
825	961	DB01088	APRD01027	Iloprost	78919-13-8	JED5K35YGL	Iloprost	HIFJCPQKFCZDDL-ACWOEMLNSA-N	5311181	O[C@H]1[C@@H]([C@@H]2[C@H](C1)C/C(=C\CCCC(=O)O)/C2)/C=C/[C@@H](O)C(CC#CC)C
826	963	DB01090	APRD00038	Pentolinium	144-44-5	ULL76WPU5X	Pentolineum | Pentolonium | Pentolonum	XSBSKEQEUFOSDD-UHFFFAOYSA-N	5850	[N+]1(CCCC1)(CCCCC[N+]1(CCCC1)C)C
827	964	DB01091	APRD00833	Butenafine	101828-21-1	91Y494NL0X	(4-tert-Butyl-benzyl)-methyl-naphthalen-1-ylmethyl-amine | (4-tert-butylphenyl)-N-methyl-N-(naphthalen-1-ylmethyl)methanamine | 4-tert-butylbenzyl(methyl)(1-naphthalenemethyl)amine | Butenafina | Butenafine | Butenafinum | N-(p-tert-butylbenzyl)-N-methyl-1-naphthalenemethylamine	ABJKWBDEJIDSJZ-UHFFFAOYSA-N	2484	N(Cc1ccc(C(C)(C)C)cc1)(Cc1c2c(ccc1)cccc2)C
828	965	DB01092	APRD00135	Ouabain	630-60-4	5ACL011P69	3-(?-L-rhamnopyranosyloxy)-1? 5? 11? 14 19-pentahydroxy-5?-card-20(22)-enolide | G-Strophanthin | Ouabagenin L-Rhamnoside | Ouabagenin-L-rhamnosid | Ouabain anhydrous | Ouabaine | Oubain	LPMXVESGRSUGHW-HBYQJFLCSA-N	439501	O[C@@]12[C@H]3[C@@H]([C@@]4([C@](O)(CC3)C[C@@H](O[C@@H]3O[C@H]([C@H](O)[C@@H](O)[C@H]3O)C)C[C@H]4O)CO)[C@H](O)C[C@@]1([C@H](CC2)C1=CC(=O)OC1)C
829	967	DB01094	APRD00117	Hesperetin	520-33-2	Q9Q3D557F1	(?)-(S)-hesperetin | (?)-hesperetin | (S)-2 3-dihydro-5 7-dihydroxy-2-(3-hydroxy-4-methoxyphenyl)-4H-1-benzopyran-4-one | 3' 5 7-Trihydroxy-4'-methoxyflavanone | Hesperitin	AIONOLUJZLIMTK-AWEZNQCLSA-N	72281	O1[C@@H](CC(=O)c2c1cc(O)cc2O)c1cc(O)c(OC)cc1
830	968	DB01095	APRD00346	Fluvastatin	93957-54-1	4L066368AS	Fluvastatin | fluvastatina | fluvastatine | fluvastatinum	FJLGEFLZQAZZCD-JUFISIKESA-N	1548972	Fc1ccc(c2c(n(C(C)C)c3c2cccc3)/C=C/[C@H](O)C[C@H](O)CC(=O)O)cc1
831	969	DB01096	APRD01150	Oxamniquine	21738-42-1	0O977R722D		XCGYUJZMCCFSRP-UHFFFAOYSA-N	4612	OCc1cc2CCC(Nc2cc1[N+](=O)[O-])CNC(C)C
832	970	DB01097	APRD00205	Leflunomide	75706-12-6	G162GK9U4W	5-Methyl-N-(4-(trifluoromethyl)phenyl)-4-isoxazolecarboxamide | 5-Methylisoxazole-4-carboxylic acid (4-trifluoromethyl)anilide | alpha alpha alpha-Trifluoro-5-methyl-4-isoxazolecarboxy-p-toluidide | Leflunomida | Leflunomide | Léflunomide | Leflunomidum	VHOGYURTWQBHIL-UHFFFAOYSA-N	3899	FC(F)(F)c1ccc(NC(=O)c2c(onc2)C)cc1
833	971	DB01098	APRD00546	Rosuvastatin	287714-41-4	413KH5ZJ73	(3R 5S 6E)-7-(4-(4-fluorophenyl)-6-(1-methylethyl)-2-(ethyl(methylsulfonyl)amino)-5-pyrimidinyl)-3 5-dihydroxy-6-heptenoic acid | (3R 5S 6E)-7-{4-(4-fluorophenyl)-6-isopropyl-2-[methyl(methylsulfonyl)amino]pyrimidin-5-yl}-3 5-dihydroxyhept-6-enoic acid | Rosuvastatin | Rosuvastatina	BPRHUIZQVSMCRT-VEUZHWNKSA-N	446157	n1c(nc(c(c1c1ccc(cc1)F)/C=C/[C@H](C[C@H](CC(=O)O)O)O)C(C)C)N(S(=O)(=O)C)C
834	972	DB01099	APRD00299	Flucytosine	2022-85-7	D83282DT06	5-FC | 5-Fluorocystosine | 5-Fluorocytosine | flucytosina | Flucytosine | Flucytosinum	XRECTZIEBJDKEO-UHFFFAOYSA-N	3366	Fc1c([nH]c(=O)nc1)N
835	973	DB01100	APRD00218	Pimozide	2062-78-4	1HIZ4DL86F	Pimozida | Pimozide | Pimozidum	YVUQSNJEYSNKRX-UHFFFAOYSA-N	16362	Fc1ccc(C(CCCN2CCC(n3c4c([nH]c3=O)cccc4)CC2)c2ccc(F)cc2)cc1
836	974	DB01101	APRD00203	Capecitabine	154361-50-9	6804DJ8Z9U	(1-(5-Deoxy-beta-D-ribofuranosyl)-5-fluoro-1 2-dihydro-2-oxo-4-pyrimidinyl)-carbamic acid pentyl ester | Capecitabin | Capecitabina | Capecitabine | Capécitabine | Capecitabinum | Pentyl [1-(5-deoxy-?-D-ribofuranosyl)-5-fluoro-2-oxo-1 2-dihydropyrimidin-4-yl]carbamate | pentyl 1-(5-deoxy-?-D-ribofuranosyl)-5-fluoro-1 2-dihydro-2-oxo-4-pyrimidinecarbamate	GAGWJHPBXLXJQN-UORFTKCHSA-N	60953	Fc1cn([C@@H]2O[C@@H]([C@@H](O)[C@H]2O)C)c(=O)nc1NC(=O)OCCCCC
837	975	DB01102	APRD00802	Arbutamine	128470-16-6	B07L15YAEV	Arbutamina | Arbutamine | Arbutaminum	IIRWWTKISYTTBL-SFHVURJKSA-N	60789	O[C@@H](CNCCCCc1ccc(O)cc1)c1cc(O)c(O)cc1
838	976	DB01103	APRD00317	Quinacrine	83-89-6	H0C805XYDE	2-methoxy-6-chloro-9-diethylaminopentylaminoacridine | 3-chloro-7-methoxy-9-(1-methyl-4-diethylaminobutylamino)acridine | 6-chloro-9-((4-(diethylamino)-1-methylbutyl)amino)-2-methoxyacridine | Mepacrine | N4-(6-chloro-2-methoxy-9-acridinyl)-N1 N1-diethyl-1 4-pentanediamine	GPKJTRJOBQGKQK-UHFFFAOYSA-N	237	Clc1cc2nc3c(c(NC(CCCN(CC)CC)C)c2cc1)cc(OC)cc3
839	977	DB01104	APRD00175 | DB08567	Sertraline	79617-96-2	QUC7NX6WMB	(+)-Sertraline | (1S-cis)-1 2 3 4-tetrahydro-4-(3 4-dichlorophenyl)-N-methyl-1-naphthalenamine | (1S 4S)-sertraline | cis-(+)-sertraline | Sertralina | Sertraline | Sertralinum	VGKDLMBJGBXTGI-SJCJKPOMSA-N	68617	Clc1cc([C@@H]2CC[C@H](NC)c3c2cccc3)ccc1Cl
840	978	DB01105	APRD00456	Sibutramine	106650-56-0	WV5EC51866	Sibutramina | Sibutramine | Sibutraminum	UNAANXDKBXWMLN-UHFFFAOYSA-N	5210	Clc1ccc(C2(CCC2)C(N(C)C)CC(C)C)cc1
841	980	DB01107	APRD00734	Methyprylon	125-64-4	CUT48I42ON	Methyprylon | Methyprylone | Methyprylonum | Metiprilon | Metiprilona | Metiprilone	SIDLZWOQUZRBRU-UHFFFAOYSA-N	4162	O=C1C(CC)(CC)C(=O)NCC1C
842	981	DB01108	APRD01276	Trilostane	13647-35-3	L0FPV48Q5R	Trilostane | Trilostano | Trilostanum	KVJXBPDAXMEYOA-CXANFOAXSA-N	656583	C1C(=C([C@@H]2[C@]3([C@]1([C@@H]1[C@@H](CC3)[C@H]3[C@](CC1)([C@H](CC3)O)C)C)O2)O)C#N
843	982	DB01110	APRD01115	Miconazole	22916-47-8	7NNO0D7S5M	1-(2 4-Dichloro-beta-((2 4-dichlorobenzyl)oxy)phenethyl)imidazole | 1-[2-(2 4-Dichloro-benzyloxy)-2-(2 4-dichloro-phenyl)-ethyl]-1H-imidazole | Miconazol | Miconazole	BYBLEWFAAKGYCD-UHFFFAOYSA-N	4189	Clc1c(C(OCc2c(Cl)cc(Cl)cc2)Cn2ccnc2)ccc(Cl)c1
844	984	DB01112	APRD00285	Cefuroxime	55268-75-2	O1R9FJ93ED	(6R 7R)-3-[(carbamoyloxy)methyl]-7-{[(2Z)-2-furan-2-yl-2-(methoxyimino)acetyl]amino}-8-oxo-5-thia-1-azabicyclo[4.2.0]oct-2-ene-2-carboxylic acid | Cefuroxim | Cefuroxima | Cefuroxime | Cefuroximo | Cefuroximum | Cephuroxime	JFPVXVDWJQMJEE-IZRZKJBUSA-N	5479529	[C@@H]12N(C(=C(CS1)COC(=O)N)C(=O)O)C(=O)[C@H]2NC(=O)/C(=N\OC)/c1occc1
845	985	DB01113	APRD00628 | DB07725	Papaverine	58-74-2	DAA13NKG2Q	Papaverina | Papaverine	XQYZDYMELSJDRZ-UHFFFAOYSA-N	4680	O(c1cc2c(nccc2cc1OC)Cc1cc(OC)c(OC)cc1)C
846	986	DB01114	APRD00001 | DB09440	Chlorphenamine	132-22-9	3U6IO1965U	1-(p-chlorophenyl)-1-(2-pyridyl)-3-dimethylaminopropane | 1-(p-chlorophenyl)-1-(2-pyridyl)-3-N N-dimethylpropylamine | 2-[p-chloro-?-[2-(dimethylamino)ethyl]benzyl]pyridine | 3-(p-chlorophenyl)-3-(2-pyridyl)-N N-dimethylpropylamine | Chlorophenylpyridamine | Chlorphenamin | Chlorphenamine | Chlorphenaminum | Chlorpheniramine | Chlorpheniramine polistirex | Chlorpheniraminum | Clorfenamina | Clorf…	SOYKEARSMXGVTM-UHFFFAOYSA-N	2725	Clc1ccc(C(CCN(C)C)c2ncccc2)cc1
847	987	DB01115	APRD00590	Nifedipine	21829-25-4	I9ZF7L6G2L	4-(2'-Nitrophenyl)-2 6-dimethyl-1 4-dihydropyridin-3 5-dicarbonsäuredimethylester | Nifedipine | Nifedipino | Nifedipinum	HYIMSNHJOBLJNT-UHFFFAOYSA-N	4485	O(C(=O)C1=C(NC(=C(C1c1c([N+](=O)[O-])cccc1)C(=O)OC)C)C)C
848	988	DB01116	APRD00044	Trimethaphan	7187-66-8	6G8X656T45	Thimethaphan | Trimetaphan | Trimetaphanum	CHQOEHPMXSHGCL-UHFFFAOYSA-N	23576	[S+]12C(C3N(C(=O)N(C3C1)Cc1ccccc1)Cc1ccccc1)CCC2
849	990	DB01118	APRD00288	Amiodarone	1951-25-3	N3RQ532IUT	2-Butyl-3-(3 5-diiodo-4-(2-diethylaminoethoxy)benzoyl)benzofuran | 2-Butyl-3-benzofuranyl 4-(2-(diethylamino)ethoxy)-3 5-diiodophenyl ketone | 2-n-Butyl-3' 5'-diiodo-4'-N-diethylaminoethoxy-3-benzoylbenzofuran | Amiodarona | Amiodarone | Amiodaronum	IYIKLHRQXLHMJQ-UHFFFAOYSA-N	2157	c1(c2c(oc1CCCC)cccc2)C(=O)c1cc(c(c(c1)I)OCCN(CC)CC)I
850	991	DB01119	APRD00914	Diazoxide	364-98-7	O5CB12L4FN	Diazossido | Diazoxide | Diazoxido | Diazoxidum	GDLBFKVLRPITMI-UHFFFAOYSA-N	3019	Clc1cc2S(=O)(=O)N=C(Nc2cc1)C
851	992	DB01120	APRD00460	Gliclazide	21187-98-4	G4PX8C4HKV	1-(3-azabicyclo(3.3.0)oct-3-yl)-3-(p-tolylsulfonyl)urea | 1-(hexahydrocyclopenta(c)pyrrol-2(1H)-yl)-3-(p-tolylsulfonyl)urea | Gliclazida | Gliclazide | Gliclazidum	BOVGTQGAOIONJV-UHFFFAOYSA-N	3475	S(=O)(=O)(NC(=O)NN1CC2C(CCC2)C1)c1ccc(cc1)C
852	993	DB01121	APRD00089	Phenacemide	63-98-9	PAI7J52V09		XPFRXWCVYUEORT-UHFFFAOYSA-N	4753	O=C(NC(=O)N)Cc1ccccc1
853	994	DB01122	APRD00771	Ambenonium	7648-98-8	L16PUN799N	Ambenonium | Ambenonium base | Ambenonum	OMHBPUNFVFNHJK-UHFFFAOYSA-P	2131	Clc1c(C[N+](CCNC(=O)C(=O)NCC[N+](Cc2c(Cl)cccc2)(CC)CC)(CC)CC)cccc1
854	995	DB01123	APRD00535	Proflavine	92-62-6	CY3RNB3K4T	2 8-Diaminoacridine | 3 6-acridinediamine | 3 6-diaminoacridine | Diaminoacridine | Proflavin | Proflavina | Proflavine | Proflavinum	WDVSHHCDHLJJJR-UHFFFAOYSA-N	7099	n1c2c(cc3c1cc(N)cc3)ccc(N)c2
855	996	DB01124	APRD00267	Tolbutamide	64-77-7	982XCM1FOI	1-Butyl-3-(p-methylphenylsulfonyl)urea | 1-Butyl-3-(p-tolylsulfonyl)urea | 1-Butyl-3-tosylurea | 1-p-Toluenesulfonyl-3-butylurea | 3-(p-Tolyl-4-sulfonyl)-1-butylurea | N-(4-Methylbenzenesulfonyl)-N'-butylurea | N-(4-Methylphenylsulfonyl)-N'-butylurea | N-(p-Methylbenzenesulfonyl)-N'-butylurea | N-(Sulfonyl-p-methylbenzene)-N'-N-butylurea | N-Butyl-N'-(4-methylphenylsulfonyl)urea | N-Butyl-N'-(p-t…	JLRGJRBPOGGCBT-UHFFFAOYSA-N	5505	S(=O)(=O)(NC(=O)NCCCC)c1ccc(cc1)C
856	997	DB01125	APRD00799	Anisindione	117-37-3	S747T1ERAJ	2-(4-Methoxyphenyl)-1H-indene-1 3(2H)-dione | 2-(4-Methoxyphenyl)indan-1 3-dione | 2-(p-Methoxyphenyl)-1 3-indandione | 2-(p-Methoxyphenyl)indane-1 3-dione | 2-p-Anisyl-1 3-indandione | 2-para-Anisyl-1 3-indandione | Anisin indandione | Anisindiona | Anisindione | Anisindionum	XRCFXMGQEVUZFC-UHFFFAOYSA-N	2197	O=C1C(C(=O)c2c1cccc2)c1ccc(OC)cc1
857	998	DB01126	APRD00385	Dutasteride	164656-23-9	O0J6XJN02I	(5? 17?)-N-(2 5-bis(trifluoromethyl)phenyl)-3-oxo-4-azaandrost-1-ene-17-carboxamide | Dutasterida | Dutasteride | ? ? ? ?' ?' ?'-hexafluoro-3-oxo-4-aza-5?-androst-1-ene-17?-carboxy-2' 5'-xylidide	JWJOTENAMICLJG-QWBYCMEYSA-N	6918296	C1=C[C@]2([C@H](NC1=O)CC[C@@H]1[C@@H]2CC[C@]2([C@H]1CC[C@@H]2C(=O)Nc1cc(ccc1C(F)(F)F)C(F)(F)F)C)C
858	999	DB01127	APRD00943	Econazole	27220-47-9	6Z1Y2V4A7M	(+-)-Econazole | Econazol | Econazole	LEZWWPYKPKIXLL-UHFFFAOYSA-N	3198	Clc1c(C(OCc2ccc(Cl)cc2)Cn2ccnc2)ccc(Cl)c1
859	1000	DB01128	APRD00042 | DB06284	Bicalutamide	90357-06-5	A0Z3NAU9DP	Bicalutamida | Bicalutamide | Bicalutamidum	LKJPYSCBVHEWIU-UHFFFAOYSA-N	2375	S(=O)(=O)(CC(O)(C)C(=O)Nc1cc(c(cc1)C#N)C(F)(F)F)c1ccc(F)cc1
860	1001	DB01129	APRD01212	Rabeprazole	117976-89-3	32828355LL	Clofezone | Rabeprazole	YREYEVIYCVEVJK-UHFFFAOYSA-N	5029	S(=O)(Cc1nccc(OCCCOC)c1C)c1[nH]c2c(n1)cccc2
861	1002	DB01130	APRD01197	Prednicarbate	73771-04-7	V901LV1K7D	Prednicarbate | Prednicarbato	FNPXMHRZILFCKX-KAJVQRHHSA-N	6714002	[C@]12([C@](C(=O)COC(=O)CC)(OC(=O)OCC)CC[C@H]1[C@H]1[C@@H]([C@@]3(C(=CC(=O)C=C3)CC1)C)[C@H](C2)O)C
862	1003	DB01131	APRD00188	Proguanil	500-92-5	S61K3P7B2V	1-(p-Chlorophenyl)-5-isopropylbiguanide | Chlorguanide | Chloroguanide | Proguanil | Proguanile | Proguanilo | Proguanilum	SSOLNOMRVKKSON-UHFFFAOYSA-N	4923	c1cc(ccc1NC(=N)NC(=N)NC(C)C)Cl
863	1004	DB01132	APRD00653	Pioglitazone	111025-46-8	X4OV71U42S	(±)-5-((4-(2-(5-ethyl-2-pyridinyl)ethoxy)phenyl)methyl)-2 4-thiazolidinedione | 5-{4-[2-(5-ethylpyridin-2-yl)ethoxy]benzyl}-1 3-thiazolidine-2 4-dione | Pioglitazona | Pioglitazone | Pioglitazonum	HYAFETHFCAUJAY-UHFFFAOYSA-N	4829	S1C(Cc2ccc(OCCc3ncc(CC)cc3)cc2)C(=O)NC1=O
864	1005	DB01133	APRD01259	Tiludronic acid	89987-06-4	6PNS59HP4Y	Acide tiludronique | Acido tiludronico | Acidum tiludronicum | Tiludronate	DKJJVAGXPKPDRL-UHFFFAOYSA-N	60937	Clc1ccc(SC(P(=O)(O)O)P(=O)(O)O)cc1
865	1006	DB01134	APRD00709	Desoxycorticosterone pivalate	808-48-0	16665T4A2X	11-deoxycorticosterone pivalate | Deoxycorticosterone pivalate | Deoxycorticosterone trimethylacetate | Deoxycortone pivalate | Deoxycortone trimethylacetate | Desoxycorticosterone pivalate | Desoxycorticosterone trimethylacetate | Desoxycortone pivalate | DOCP | DTMA	VVOIQBFMTVCINR-WWMZEODYSA-N	11876263	C1CC2=CC(=O)CC[C@]2(C)[C@@H]2[C@@H]1[C@@H]1CC[C@@H]([C@]1(CC2)C)C(=O)COC(=O)C(C)(C)C
866	1008	DB01136	APRD00091	Carvedilol	72956-09-3	0K47UL67F2	(+-)-1-(Carbazol-4-yloxy)-3-((2-(o-methoxyphenoxy)ethyl)amino)-2-propanol | Carvédilol | Carvedilol | Carvedilolum	OGHNVEJMJSYVRP-UHFFFAOYSA-N	2585	c1(c2c(ccc1)[nH]c1c2cccc1)OCC(CNCCOc1ccccc1OC)O
867	1009	DB01137	APRD00477 | DB06085	Levofloxacin	100986-85-4	RIX4E89Y14	(-)-Ofloxacin | (3S)-(-)-9-fluoro-3-methyl-10-(4-methyl-1-piperazinyl)-7-oxo-2 3-dihydro-7H-pyrido[1 2 3-de][1 4]benzoxazine-6-carboxylic acid | (S)-(-)-9-fluoro-3-methyl-10-(4-methyl-1-piperazinyl)-7-oxo-2 3-dihydro-7H-pyrido[1 2 3-de][1 4]benzooxazine-6-carboxylic acid | (S)-9-Fluoro-2 3-dihydro-3-methyl-10-(4-methyl-1-piperazinyl)-7-oxo-7H-pyrido(1 2 3-de)-1 4-benzoxazine-6-carboxylic acid | (…	GSDSWSVVBLHKDQ-JTQLQIEISA-N	149096	Fc1c(N2CCN(CC2)C)c2OC[C@@H](n3c2c(c1)c(=O)c(c3)C(=O)O)C
868	1010	DB01138	APRD00620	Sulfinpyrazone	57-96-5	V6OFU47K3W	1 2-Diphenyl-3 5-dioxo-4-(2-phenylsulfinylethyl)pyrazolidine | 1 2-Diphenyl-4-(2'-phenylsulfinethyl)-3 5-pyrazolidinedione | 4-(2-Benzenesulfinylethyl)-1 2-diphenylpyrazolidine-3 5-dione | Sulfinpyrazone | Sulfoxyphenylpyrazolidine | Sulphinpyrazone	MBGGBVCUIVRRBF-UHFFFAOYSA-N	5342	S(=O)(CCC1C(=O)N(N(C1=O)c1ccccc1)c1ccccc1)c1ccccc1
869	1012	DB01140	APRD00196	Cefadroxil	50370-12-2	Q525PA8JJB	CDX | Cefadroxil | Cefadroxil anhydrous | Cefadroxilo | Cefadroxilum | Cephadroxil | D-Cefadroxil	BOEGTKLJZSQCCD-UEKVPHQBSA-N	47965	[C@@H]12N(C(=C(CS1)C)C(=O)O)C(=O)[C@H]2NC(=O)[C@@H](c1ccc(cc1)O)N
870	1014	DB01142	APRD00398	Doxepin	1668-19-5	5ASJ6HUZ7D	Doxepin | Doxepina	ODQWQRRAPPTVAG-UHFFFAOYSA-N	3158	CN(C)CCC=C1c2ccccc2COc2ccccc12
871	1015	DB01143	APRD00021	Amifostine	20537-88-6	ILA426L95O	Amifostina | Amifostine | Amifostine anhydrous | Amifostinum | Aminopropylaminoethyl thiophosphate	JKOQGQFVAUAYPM-UHFFFAOYSA-N	2141	S(P(=O)(O)O)CCNCCCN
872	1016	DB01144	APRD00131 | DB07948	Diclofenamide	120-97-8	VVJ6673MHY	1 3-disulfamoyl-4 5-dichlorobenzene | 1 3-disulfamyl-4 5-dichlorobenzene | 3 4-dichloro-5-sulfamylbenzenesulfonamide | 4 5-dichloro-1 3-benzenedisulfonamide | 4 5-dichloro-1 3-disulfamoylbenzene | 4 5-dichloro-benzene-1 3-disulfonic acid diamide | 4 5-dichloro-m-benzenedisulfonamide | 4 5-dichlorobenzene-1 3-disulfonamide | Dichlofenamide | Dichlorophenamide | Dichlorphenamide | Diclofenamida | D…	GJQPMPFPNINLKP-UHFFFAOYSA-N	3038	Clc1c(S(=O)(=O)N)cc(S(=O)(=O)N)cc1Cl
873	1017	DB01145	APRD00704	Sulfoxone	144-76-3	0G3C18OH4D	Aldesulfone | Aldesulphone	NEDPPCHNEOMTJV-UHFFFAOYSA-N	5351	S(=O)(=O)(c1ccc(NCS(=O)O)cc1)c1ccc(NCS(=O)O)cc1
874	1018	DB01146	APRD00719	Diphenylpyraline	147-20-6	33361OE3AV	1-methyl-4-hydroxypiperidine benzhydryl ether | 1-methyl-4-piperidyl benzhydryl ether | 4-(benzhydryloxy)-1-methylpiperidine | 4-(benzhydryloxy)-N-methylpiperidine | Difenilpiralina | Diphenylpyralamine | Diphenylpyraline | Diphenylpyralinum	OWQUZNMMYNAXSL-UHFFFAOYSA-N	3103	O(C1CCN(CC1)C)C(c1ccccc1)c1ccccc1
875	1019	DB01147	APRD00882 | EXPT01068	Cloxacillin	61-72-3	O6X5QGC2VB	(2S 5R 6R)-6-({[3-(2-chlorophenyl)-5-methylisoxazol-4-yl]carbonyl}amino)-3 3-dimethyl-7-oxo-4-thia-1-azabicyclo[3.2.0]heptane-2-carboxylic acid | (3-(o-chlorophenyl)-5-methyl-4-isoxazolyl)penicillin | 6-(3-(o-chlorophenyl)-5-methyl-4-isoxazolecarboxamido)penicillanic acid | Cloxacilina | Cloxacillin | Cloxacilline | Cloxacillinum	LQOLIRLGBULYKD-JKIFEVAISA-N	6098	Clc1c(c2noc(c2C(=O)N[C@H]2[C@H]3SC([C@@H](N3C2=O)C(=O)O)(C)C)C)cccc1
876	1020	DB01148	APRD00972	Flavoxate	15301-69-6	3E74Y80MEY	2-(1-piperidinyl)ethyl 3-methyl-4-oxo-2-phenyl-4H-chromene-8-carboxylate | 2-piperidinoethyl 3-methyl-4-oxo-2-phenyl-4H-1-benzopyran-8-carboxylate | 2-piperidinoethyl 3-methylflavone-8-carboxylate | Flavoxate | Flavoxato | Flavoxatum | ?-piperidinoethyl 3-methylflavone-8-carboxylate	SPIUTQOUKAMGCX-UHFFFAOYSA-N	3354	O(CCN1CCCCC1)C(=O)c1c2oc(c(c(=O)c2ccc1)C)c1ccccc1
877	1021	DB01149	APRD00402	Nefazodone	83366-66-9	59H4FCV1TF	1-(3-(4-(m-Chlorophenyl)-1-piperazinyl)propyl)-3-ethyl-4-(2-phenoxyethyl)-delta2-1 2 4-triazolin-5-one | Nefazodona | Nefazodone | Nefazodonum	VRBKIVRKKCLPHA-UHFFFAOYSA-N	4449	Clc1cc(N2CCN(CC2)CCCn2nc(n(c2=O)CCOc2ccccc2)CC)ccc1
878	1022	DB01150	APRD00461	Cefprozil	92665-29-7	S1SDI2FJIY	Cefprozil | Cefprozil anhydrous | Cefprozilo | Cefprozilum	WDLWHQDACQUCJR-ZAMMOSSLSA-N	5281006	N12[C@@H]([C@@H](C2=O)NC(=O)[C@H](N)c2ccc(cc2)O)SCC(=C1C(=O)O)C=CC
879	1023	DB01151	APRD00022 | DB07682	Desipramine	50-47-5	TG537D343B	5-(gamma-methylaminopropyl)iminodibenzyl | 5-(?-methylaminopropyl)iminodibenzyl | Déméthylimipramine | Desipramin | Desipramina | Desipramine | Désipramine | Desipraminum | Desmethylimipramine | DMI | Monodemethylimipramine | N-(3-methylaminopropyl)iminobibenzyl | Norimipramine	HCYAFALTSJYZDH-UHFFFAOYSA-N	2995	N1(c2c(CCc3c1cccc3)cccc2)CCCNC
880	1024	DB01153	APRD00305	Sertaconazole	99592-32-2	72W71I16EG	Sertaconazol | Sertaconazole | Sertaconazolum	JLGKQTAYUIMGRK-UHFFFAOYSA-N	65863	Clc1c(C(OCc2c3c(sc2)c(Cl)ccc3)Cn2ccnc2)ccc(Cl)c1
881	1025	DB01154	APRD00154	Thiamylal	77-27-0	01T23W89FR	5-Allyl-5-(1-methylbutyl)-2-thiobarbituric acid | 5-allyl-5-(1-methylbutyl)-2-thioxodihydro-4 6(1H 5H)-pyrimidinedione | 5-allyl-5-(1-methylbutyl)-2-thioxodihydropyrimidine-4 6(1H 5H)-dione | dihydro-5-(1-methylbutyl)-5-(2-propenyl)-2-thioxo-4 6(1H 5H)-pyrimidinedione | Thiamylal	XLOMZPUITCYLMJ-UHFFFAOYSA-N	5436	S=C1NC(=O)C(C(CCC)C)(CC=C)C(=O)N1
882	1026	DB01155	APRD00053	Gemifloxacin	175463-14-6	OKR68Y0E4T	Gemifloxacin	ZRCVYEYHRGVLOC-HYARGMPZSA-N	9571107	c12c(c(=O)c(cn1C1CC1)C(=O)O)cc(c(n2)N1C/C(=N\OC)/C(C1)CN)F
883	1027	DB01156	APRD00621	Bupropion	34911-55-2	01ZG3TPX31	Amfebutamone | Bupropion	SNPPWIUOZRMYNY-UHFFFAOYSA-N	444	Clc1cc(C(=O)C(NC(C)(C)C)C)ccc1
884	1028	DB01157	APRD00268	Trimetrexate	52128-35-5	UPN4ITI8T4	Trimetrexate | Trimetrexato | Trimetrexatum	NOYPYLRCIDNJJB-UHFFFAOYSA-N	5583	O(c1cc(NCc2c(c3c(nc(nc3N)N)cc2)C)cc(OC)c1OC)C
885	1029	DB01158	APRD00830	Bretylium	59-41-6	RZR75EQ2KJ	(2-bromobenzyl)ethyldimethylaminium | 2-bromo-N-ethyl-N N-dimethylbenzenemethanaminium | Bretylium | N-ethyl-N N-dimethyl-2-bromobenzenemethanaminium	AAQOQKQBGPPFNS-UHFFFAOYSA-N	2431	Brc1c(C[N+](CC)(C)C)cccc1
886	1030	DB01159	APRD00598 | DB02330 | EXPT01754	Halothane	151-67-7	UQT9G45D1P	1-bromo-1-chloro-2 2 2-trifluoroethane | 1 1 1-trifluoro-2-bromo-2-chloroethane | 1 1 1-trifluoro-2-chloro-2-bromoethane | 2-bromo-2-chloro-1 1 1-trifluoroethane | 2 2 2-trifluoro-1-chloro-1-bromoethane | Alotano | Bromochlorotrifluoroethane | Halotano | Halothane | Halothanum	BCQZXOMGPXTTIC-UHFFFAOYSA-N	3562	FC(F)(F)C(Br)Cl
887	1031	DB01160	APRD00926	Dinoprost tromethamine	38562-01-5	CT6BBQ5A68	Dinoprost trometamol | PGF2-alpha THAM | PGF2A THAM | PGF2alpha THAM | Prostaglandin F2-alpha THAM | Prostaglandin F2a tromethamine | Prostaglandin F2alpha tham | Prostin F2 Alpha	IYGXEHDCSOYNKY-RZHHZEQLSA-N	5282415	[C@H]1([C@H]([C@@H](C[C@@H]1O)O)/C=C/[C@H](CCCCC)O)C/C=C\CCCC(=O)O
888	1032	DB01161	APRD00404	Chloroprocaine	133-16-4	5YVB0POT2H	2-chloroprocaine | 4-amino-2-chlorobenzoic acid 2-(diethylamino)ethyl ester | Chloroprocain | Chloroprocaine | Chloroprocainum | Chlorprocaine | Cloroprocaina	VDANGULDQQJODZ-UHFFFAOYSA-N	8612	Clc1c(C(=O)OCCN(CC)CC)ccc(N)c1
889	1033	DB01162	APRD00667	Terazosin	63590-64-7	8L5014XET7	1-(4-Amino-6 7-dimethoxy-2-quinazolinyl)-4-((tetrahydro-2-furanyl)carbonyl)piperazine | Terazosin | Terazosina | Terazosine | Térazosine | Terazosinum	VCKUSRYTPJJLNI-UHFFFAOYSA-N	5401	O1C(CCC1)C(=O)N1CCN(CC1)c1nc2c(c(n1)N)cc(OC)c(OC)c2
890	1036	DB01165	APRD00502	Ofloxacin	82419-36-1	A4P49JAZ9H	8-Fluoro-3-methyl-9-(4-methyl-piperazin-1-yl)-6-oxo-2 3-dihydro-6H-1-oxa-3a-aza-phenalene-5-carboxylic acid | Ofloxacin | Ofloxacine | Ofloxacino | Ofloxacinum | OFLX	GSDSWSVVBLHKDQ-UHFFFAOYSA-N	4583	Fc1c(N2CCN(CC2)C)c2OCC(n3c2c(c1)c(=O)c(c3)C(=O)O)C
891	1037	DB01166	APRD00155	Cilostazol	73963-72-1	N7Z035406B	3 4-dihydro-6-(4-(1-cyclohexyl-1H-tetrazol-5-yl)butoxy)-2(1H)-quinolinone | 6-(4-(1-cyclohexyl-1H-tetrazol-5-yl)butoxy)-3 4-dihydro-2(1H)-quinolinone | 6-(4-(1-cyclohexyl-1H-tetrazol-5-yl)butoxy)-3 4-dihydrocarbostyril | 6-[4-(1-Cyclohexyl-1H-tetrazol-5-yl)-butoxy]-3 4-dihydro-1H-quinolin-2-one | Cilostazol | Cilostazole | Cilostazolum	RRGUKTPIGVIEKM-UHFFFAOYSA-N	2754	O(CCCCc1n(nnn1)C1CCCCC1)c1cc2CCC(=O)Nc2cc1
892	1039	DB01168	APRD00695	Procarbazine	671-16-9	35S93Y190K	1-Methyl-2-(p-(isopropylcarbamoyl)benzyl)hydrazine | 2-(p-Isopropylcarbamoylbenzyl)-1-methylhydrazine | 4-((2-Methylhydrazino)methyl)-N-isopropylbenzamide | N-(1-Methylethyl)-4-((2-methylhydrazino)methyl)benzamide | N-4-Isopropylcarbamoylbenzyl-N'-methylhydrazine | N-isopropyl-4-[(2-methylhydrazino)methyl]benzamide | N-Isopropyl-p-(2-methylhydrazinomethyl)-benzamide | N-Isopropyl-?-(2-methylhydra…	CPTBDICYNRMXFX-UHFFFAOYSA-N	4915	O=C(NC(C)C)c1ccc(CNNC)cc1
893	1041	DB01170	APRD01007	Guanethidine	55-65-2	ZTI6C33Q2Q	(2-(hexahydro-1(2h)-azocinyl)ethyl)guanidine | (2-(Octahydro-1-azocinyl)ethyl)guanidine | 2-(1-N N-Heptamethyleneimino)ethylguanidine | 2-(1'-Azacyclooctyl)ethylguanidine | Azocine 1-(2-guanidinoethyl)octahydro- | Guanethidine | guanéthidine | guanethidinum | guanetidina | Guanidine (2-(hexahydro-1(2H)-azocinyl)ethyl)- | Heptamethylenimine 1-(2-guanidinoethyl)- | N-(2-Perhydroazocin-1-ylethyl)gua…	ACGDKVXYNVEAGU-UHFFFAOYSA-N	3518	N1(CCCCCCC1)CCN=C(N)N
894	1042	DB01171	APRD00603	Moclobemide	71320-77-9	PJ0Y7AZB63	4-Chlor-N-(2-morpholinoethyl)benzamid | Moclobemid | Moclobemida | Moclobemide | Moclobemidum | p-Chloro-N-(2-morpholinoethyl)benzamide	YHXISWVBGDMDLQ-UHFFFAOYSA-N	4235	Clc1ccc(C(=O)NCCN2CCOCC2)cc1
895	1043	DB01172	APRD00026	Kanamycin	59-01-8	EQK9Q303C5	4 6-diamino-2-hydroxy-1 3-cyclohexane 3 6'diamino-3 6'-dideoxydi-?-D-glucoside | 4 6-diamino-2-hydroxy-1 3-cyclohexylene 3 6'-diamino-3 6'-dideoxydi-D-glucopyranoside | Kanamycin A	SBUJHOSQTJFQJX-NOAMYHISSA-N	6032	[C@@H]1([C@@H]([C@H]([C@@H]([C@@H](N)C1)O[C@H]1O[C@@H]([C@H]([C@@H]([C@H]1O)O)O)CN)O)O[C@@H]1[C@@H]([C@H]([C@@H]([C@H](O1)CO)O)N)O)N
896	1044	DB01173	APRD00097	Orphenadrine	83-98-7	AL805O9OG9	2-(phenyl-o-tolylmethoxy)ethyldimethylamine | 2-methyldiphenhydramine | beta-Dimethylaminoethyl 2-methylbenzhydryl ether | Dimethyl-[2-(phenyl-o-tolyl-methoxy)-ethyl]-amine | N N-Dimethyl-2-(alpha-2-tolylbenzoyloxy)ethylamine | N N-dimethyl-2-(phenyl(o-tolyl)methoxy)ethanamine | N N-dimethyl-2-[(o-methyl-?-phenylbenzyl)oxy]ethylamine | o-methyldiphenhydramine | o-monomethyldiphenhydramine | Orfen…	QVYRGXJJSLMXQH-UHFFFAOYSA-N	4601	O(C(c1c(cccc1)C)c1ccccc1)CCN(C)C
897	1045	DB01174	APRD00184	Phenobarbital	50-06-6	YQE403BP4D	5-ethyl-5-phenyl-2 4 6(1H 3H 5H)-pyrimidinetrione | 5-Ethyl-5-phenyl-pyrimidine-2 4 6-trione | 5-Ethyl-5-phenylbarbituric acid | 5-ethyl-5-phenylpyrimidine-2 4 6(1H 3H 5H)-trione | 5-Phenyl-5-ethylbarbituric acid | Fenobarbital | Phenobarbital | Phenobarbitol | Phenobarbitone | Phenobarbituric Acid | Phenyläthylbarbitursäure | Phenylethylbarbiturate | Phenylethylbarbituric Acid | Phenylethylbarbi…	DDBREPKUVSBGFI-UHFFFAOYSA-N	4763	O=C1NC(=O)NC(=O)C1(CC)c1ccccc1
898	1046	DB01175	APRD00683	Escitalopram	128196-01-0	4O4S742ANY	(+)-Citalopram | (S)-Citalopram | Escitalopram | Escitalopramum | S-(+)-Citalopram | S(+)-Citalopram	WSEQXVZVJXJVFP-FQEVSTJZSA-N	146570	c12c(CO[C@]2(c2ccc(cc2)F)CCCN(C)C)cc(cc1)C#N
899	1047	DB01176	APRD00061	Cyclizine	82-92-8	QRW9FCR9P2	(±)-1-diphenylmethyl-4-methylpiperazine | (N-Benzhydryl)(N'-methyl)diethylenediamine | 1-(Diphenylmethyl)-4-methylpiperazine | 1-Benzhydryl-4-methylpiperazin | Ciclizina | Cyclizine | Cyclizinum | N-Benzhydryl-N'-methylpiperazine | N-methyl-N'-benzhydrylpiperazine	UVKZSORBKUEBAZ-UHFFFAOYSA-N	6726	N1(CCN(CC1)C)C(c1ccccc1)c1ccccc1
900	1048	DB01177	APRD00126	Idarubicin	58957-92-9	ZRP63D75JW	(1S 3S)-3-acetyl-3 5 12-trihydroxy-6 11-dioxo-1 2 3 4 6 11-hexahydronaphthacen-1-yl 3-amino-2 3 6-trideoxy-?-L-lyxo-hexopyranoside | 4-Demethoxydaunomycin | 4-Demethoxydaunorubicin | Idarubicin | Idarubicina | Idarubicine | Idarubicinum	XDXDZDZNSLXDNA-TZNDIEGXSA-N	42890	O([C@H]1C[C@@](O)(Cc2c1c(O)c1c(c2O)C(=O)c2c(C1=O)cccc2)C(=O)C)[C@@H]1O[C@H]([C@@H](O)[C@@H](N)C1)C
901	1049	DB01178	APRD00865	Chlormezanone	80-77-3	GP568V9G19	(±)-chlormezanone | 2-(p-chlorophenyl)tetrahydro-3-methyl-4H-1 3-thiazin-4-one 1 1-dioxide | 2-(p-chlorphenyl)-3-methyl-1 3-perhydrothiazin-4-on-1 1-dioxide | Chlormethazanone | Chlormezanona | Chlormézanone | Chlormezanone | Chlormezanonum | Clormezanona	WEQAYVWKMWHEJO-UHFFFAOYSA-N	2717	Clc1ccc(C2S(=O)(=O)CCC(=O)N2C)cc1
902	1050	DB01179	APRD01189 | DB08417	Podofilox	518-28-5	L36H50F353	(?)-podophyllotoxin | Podofilox | Podophyllinic acid lactone | Podophyllotoxin | PPT	YJGVMLPVUAXIQN-XVVDYKMHSA-N	10607	O1C[C@H]2[C@@H]([C@@H](c3c([C@@H]2O)cc2OCOc2c3)c2cc(OC)c(OC)c(OC)c2)C1=O
903	1052	DB01181	APRD00007	Ifosfamide	3778-73-2	UM20QQM95Y	3-(2-chloroethyl)-2-((2-chloroethyl)amino)tetrahydro-2H-1 3 2-oxazaphosphorine 2-oxide | Ifosfamida | Ifosfamide | Ifosfamidum | Iphosphamide | Isofosfamide | Isophosphamide | Isosfamide	HOMGKSMUEGBAAB-UHFFFAOYSA-N	3690	ClCCN1P(=O)(OCCC1)NCCCl
904	1053	DB01182	APRD00261	Propafenone	54063-53-5	68IQX3T69U	1-(2-(2-hydroxy-3-(propylamino)propoxy)phenyl)-3-phenyl-1-propanone | 2-(2'-hydroxy-3'-propylaminopropoxy)-?-phenylpropiophenone | Propafenona | Propafenone | Propafenonum	JWHAUXFOSRPERK-UHFFFAOYSA-N	4932	c1(C(=O)CCc2ccccc2)c(OCC(O)CNCCC)cccc1
905	1054	DB01183	APRD00025	Naloxone	465-65-6	36B82AMQ7N	(?)-naloxone | 1-N-Allyl-14-hydroxynordihydromorphinone | 17-allyl-3 14-dihydroxy-4 5?-epoxymorphinan-6-one | Nalossone | Naloxona | Naloxone | Naloxonum	UZHSEJADLWPNLE-GRGSLBFTSA-N	5284596	c12c3c(c(cc1)O)O[C@H]1C(=O)CC[C@]4([C@H](N(CC[C@]314)CC=C)C2)O
906	1055	DB01184	APRD00418	Domperidone	57808-66-9	5587267Z69	1-(3-(4-(5-chloro-2-oxo-2 3-dihydrobenzo[d]imidazol-1-yl)piperidin-1-yl)propyl)-1H-benzo[d]imidazol-2(3H)-one | 5-chloro-1-(1-(3-(2-oxo-1-benzimidazolinyl)propyl)-4-piperidyl)-2-benzimidazolinone | 5-chloro-1-(1-(3-(2-oxo-2 3-dihydrobenzo[d]imidazol-1-yl)propyl)piperidin-4-yl)-1H-benzo[d]imidazol-2(3H)-one | 5-chloro-1-{1-[3-(2-oxo-2 3-dihydro-benzoimidazol-1-yl)-propyl]-piperidin-4-yl}-1 3-dihyd…	FGXWKSZFVQUSTL-UHFFFAOYSA-N	3151	Clc1cc2[nH]c(=O)n(C3CCN(CC3)CCCn3c4c([nH]c3=O)cccc4)c2cc1
907	1056	DB01185	APRD00981	Fluoxymesterone	76-43-7	9JU12S4YFY	11? 17?-Dihydroxy-9?-fluoro-17?-methyl-4-androster-3-one | 17?-Methyl-9?-fluoro-11?-hydroxytesterone | 9-Fluoro-11? 17?-dihydroxy-17-methylandrost-4-en-3-one | 9?-Fluoro-11?-hydroxy-17-methyltestosterone | Fluoximesterona | Fluoxymesterone | Fluoxymestérone | Fluoxymesteronum	YLRFCQOZQXIBAB-RBZZARIASA-N	6446	F[C@]12[C@H]([C@H]3[C@@]([C@@](O)(CC3)C)(C[C@@H]2O)C)CCC2=CC(=O)CC[C@]12C
908	1057	DB01186	APRD00663	Pergolide	66104-22-1	24MJ822NZ9	Pergolida | Pergolide | Pergolidum	YEHCICAEULNIGD-MZMPZRCHSA-N	47811	S(C[C@@H]1C[C@H]2[C@H](N(C1)CCC)Cc1c3c2cccc3[nH]c1)C
909	1058	DB01187	APRD01312 | DB13498	Iophendylate	99-79-6	6V3I57K9UL	Ethyl 10-(p-iodophenyl)-undecanoate | Ethyl 10-(p-iodophenyl)hendecanoate | Ethyl 10-(p-iodophenyl)undecylate | Iofendylate	IWRUDYQZPTVTPA-UHFFFAOYSA-N	3037234	Ic1c(C(CCCCCCCCC(=O)OCC)C)cccc1
910	1059	DB01188	APRD00871	Ciclopirox	29342-05-0	19W019ZDRJ	6-cyclohexyl-1-hydroxy-4-methyl-2(1H)-pyridinone | Ciclopirox | Ciclopiroxum	SCKYRAXSEDYPSA-UHFFFAOYSA-N	2749	On1c(C2CCCCC2)cc(cc1=O)C
911	1060	DB01189	APRD00907	Desflurane	57041-67-5	CRS35BZ94Q	(±)-2-difluoromethyl 1 2 2 2-tetrafluoroethyl ether | 1 1 1 2-tetrafluoro-2-(difluoromethoxy)ethane | Desflurane | Desflurano | Desfluranum | Difluoromethyl 1 2 2 2-tetrafluoroethyl ether	DPYMFVXJLLWWEU-UHFFFAOYSA-N	42113	FC(OC(F)F)C(F)(F)F
912	1061	DB01190	APRD00566	Clindamycin	18323-44-9	3U02EL437C	7-CDL | 7(S)-Chloro-7-deoxylincomycin | Clindamicina | Clindamycin | Clindamycine | Clindamycinum | Methyl 7-chloro-6 7 8-trideoxy-6-(1-methyl-trans-4-propyl-L-2-pyrrolidinecarboxamido)-1-thio-L-threo-alpha-D-galacto-octopyranoside	KDLRVYVGXIQJDK-NOWPCOIGSA-N	29029	O1[C@@H]([C@H](O)[C@@H](O)[C@@H](O)[C@H]1C(C(C)Cl)NC(=O)[C@@H]1C[C@H](CN1C)CCC)SC
913	1062	DB01191	APRD00648	Dexfenfluramine	3239-44-9	E35R3G56OV	(+)-fenfluramine | (S)-fenfluramine | (S)-N-ethyl-1-[3-(trifluoromethyl)phenyl]propan-2-amine | d-N-ethyl-?-methyl-m-trifluoromethylphenethylamine | Dexfenfluramina | Dexfenfluramine | Dexfenfluraminum | Dextrofenfluramine	DBGIVFWFUFKIQN-VIFPVBQESA-N	66265	C(c1cc(C[C@@H](NCC)C)ccc1)(F)(F)F
914	1063	DB01192	APRD00158	Oxymorphone	76-41-5	9VXA968E0C	(14S)-14-Hydroxydihydromorphinone | 14-Hydroxydihydromorphinone | Dihydrohydroxymorphinone | Dihydroxymorphinone | Oximorfona | Oximorphonum | Oxymorphone | Oxymorphonum	UQCNKQCJZOAFTQ-ISWURRPUSA-N	5284604	O1[C@@H]2[C@]34[C@](O)([C@H](N(CC3)C)Cc3c4c1c(O)cc3)CCC2=O
915	1064	DB01193	APRD00772	Acebutolol	37517-30-9	67P356D8GH	(±)-acebutolol | 3'-acetyl-4'-(2-hydroxy-3-(isopropylamino)propoxy)butyranilide | 5'-butyramido-2'-(2-hydroxy-3-isopropylaminopropoxy)acetophenone | Acebutolol | Acebutololum | Acetobutolol | N-(3-acetyl-4-[2-hydroxy-3-(isopropylamino)propoxy]phenyl)butanamide | N-[3-acetyl-4-[2-hydroxy-3-[(1-methylethyl)amino]propoxy]phenyl]butanamide	GOEMGAFJFRBGGG-UHFFFAOYSA-N	1978	O(CC(O)CNC(C)C)c1c(cc(NC(=O)CCC)cc1)C(=O)C
916	1065	DB01194	APRD00475	Brinzolamide	138890-62-7	9451Z89515	Brinzolamida | Brinzolamide	HCRKCZRJWPKOAR-JTQLQIEISA-N	68844	S1(=O)(=O)N(C[C@H](NCC)c2c1sc(S(=O)(=O)N)c2)CCCOC
917	1066	DB01195	APRD00129	Flecainide	54143-55-4	K94FTS1806	(±)-flecainide | Flecaine | Flecainida | Flecainide | Fléca?nide | Flecainidum | N-(2-Piperidinylmethyl)-2 5-bis(2 2 2-trifluoroethoxy)benzamide	DJBNUMBKLMJRSA-UHFFFAOYSA-N	3356	FC(F)(F)COc1c(C(=O)NCC2NCCCC2)cc(OCC(F)(F)F)cc1
918	1067	DB01196	APRD00625	Estramustine	2998-57-4	35LT29625A	17?-Estradiol 3-(bis(2-chloroethyl)carbamate) | Estradiol 3-(N N-bis(2-chloroethyl)carbamate) | Estramustina | Estramustine | Estramustinum	FRPJXPJMRWBBIH-RBRWEJTLSA-N	259331	C1C[C@@H]([C@]2(CC[C@@H]3c4c(CC[C@H]3[C@H]12)cc(cc4)OC(=O)N(CCCl)CCCl)C)O
919	1068	DB01197	APRD00164	Captopril	62571-86-2	9G64RSX1XD	(2S)-1-[(2S)-2-methyl-3-sulfanylpropanoyl]pyrrolidine-2-carboxylic acid | Captopril | Captoprilum | Captopryl | CP | D-2-methyl-3-mercaptopropanoyl-L-proline | D-3-mercapto-2-methylpropanoyl-L-proline | L-Captopril	FAKRSMQSSFJEIM-RQJHMYQMSA-N	44093	SC[C@H](C(=O)N1[C@@H](CCC1)C(=O)O)C
920	1069	DB01198	APRD00356	Zopiclone	43200-80-2	03A5ORL08Q	(+-)-zopiclone | (±)-zopiclone | 6-(5-Chloro-2-pyridinyl)-7-oxo-6 7-dihydro-5H-pyrrolo[3 4-b]pyrazin-5-yl 4-methyl-1-piperazinecarboxylate | Zopiclona | Zopiclone | Zopiclonum	GBBSUAFBMRNDJC-UHFFFAOYSA-N	5735	Clc1ccc(N2C(OC(=O)N3CCN(CC3)C)c3nccnc3C2=O)nc1
921	1073	DB01202	APRD01068	Levetiracetam	102767-28-2	44YRR34555	Levetiracetam | Levetiracetame | Levetiracetamum	HPHUVLMMVZITSG-LURJTMIESA-N	5284583	N1([C@H](C(=O)N)CC)C(=O)CCC1
922	1074	DB01203	APRD00301	Nadolol	42200-33-9	FEN504330V	Nadolol	VWPOSFSPZNDTMJ-UCWKZMIHSA-N	39147	O[C@@H]1[C@H](O)Cc2c(C1)c(OCC(O)CNC(C)(C)C)ccc2
923	1075	DB01204	APRD00371	Mitoxantrone	65271-80-9	BZ114NVM5P	1 4-Bis(2-(2-hydroxyethylamino)ethyl)amino)-5 8-dihydroxyanthraquinone | Mitoxantrona | Mitoxantrone | Mitoxantronum	KKZJGLLVHKMTCM-UHFFFAOYSA-N	4212	c1(ccc(c2c1C(=O)c1c(C2=O)c(ccc1NCCNCCO)NCCNCCO)O)O
924	1076	DB01205	APRD00974	Flumazenil	78755-81-4	40P7XK9392	Flumazenil | Flumazenilo | Flumazenilum | Flumazepil	OFBIFZUFASYYRE-UHFFFAOYSA-N	3373	Fc1cc2c(n3c(CN(C2=O)C)c(nc3)C(=O)OCC)cc1
925	1077	DB01206	APRD00292	Lomustine	13010-47-4	7BRF0Z81KG	1-(2-Chloroethyl)-3-cyclohexyl-1-nitrosourea | 1-(2-chloroethyl)-3-cyclohexylnitrosourea | Chloroethylcyclohexylnitrosourea | CINU | Cyclohexyl chloroethyl nitrosourea | Lomustina | Lomustine | Lomustinum | N-(2-chloroethyl)-N'-cyclohexyl-N-nitrosourea	GQYIWUVLTXOXAJ-UHFFFAOYSA-N	3950	ClCCN(N=O)C(=O)NC1CCCCC1
926	1078	DB01207	APRD00271	Ridogrel	110140-89-1	QTS5QOO42O	Ridogrelum	GLLPUTYLZIKEGF-HAVVHWLPSA-N	5362391	FC(F)(F)c1cc(/C(=N\OCCCCC(=O)O)/c2cccnc2)ccc1
927	1079	DB01208	APRD01231	Sparfloxacin	110871-86-8	Q90AGA787L	cis-5-Amino-1-cyclopropyl-7-(3 5-dimethyl-1-piperazinyl)-6 8-difluoro-1 4-dihydro-4-oxo-3-quinolinecarboxylic acid	DZZWHBIBMUVIIW-DTORHVGOSA-N	60464	Fc1c2n(C3CC3)cc(c(=O)c2c(N)c(F)c1N1C[C@@H](N[C@@H](C1)C)C)C(=O)O
928	1080	DB01209	APRD00912	Dezocine	53648-55-8	VHX8K5SV4X	(?)-13?-amino-5 6 7 8 9 10 11? 12-octahydro-5?-methyl-5 11-methanobenzocyclodecen-3-ol | Dezocina | Dezocine | Dezocinum	VTMVHDZWSFQSQP-VBNZEHGJSA-N	3033053	C1[C@H]2Cc3ccc(cc3[C@]([C@H]2N)(CCCC1)C)O
929	1081	DB01210	APRD00165	Levobunolol	47141-42-4	G6317AOI7K	(-)-Bunolol | (S)-5-(3-((1 1-dimethylethyl)amino)-2-hydroxypropoxy)-3 4-dihydro-1(2H)-naphthalenone | Levobunolol | Levobunololum	IXHBTMCLRNMKHZ-LBPRGKRZSA-N	39468	O(c1c2CCCC(=O)c2ccc1)C[C@@H](O)CNC(C)(C)C
930	1084	DB01213	APRD00985	Fomepizole	7554-65-6	83LCM6L2BY	4-methylpyrazol | 4-methylpyrazole | Fomepizol | Fomepizole | Fomepizolum	RIKMMFOAQPJVMX-UHFFFAOYSA-N	3406	[nH]1ncc(c1)C
931	1085	DB01214	APRD00668	Metipranolol	22664-55-7	X39AL81KEB	(±)-metipranolol | Acetic acid 4-(2-hydroxy-3-isopropylamino-propoxy)-2 3 6-trimethyl-phenyl ester | Metipranolol | Metipranololum	BQIPXWYNLPYNHW-UHFFFAOYSA-N	31477	O(CC(O)CNC(C)C)c1c(c(c(OC(=O)C)c(c1)C)C)C
932	1086	DB01215	APRD00955	Estazolam	29975-16-4	36S3EQV54C	8-chloro-6-phenyl-4H-s-triazolo(4 3-a)(1 4)benzodiazepine | Estazolam | Estazolamum	CDCHDCWJMGXXRH-UHFFFAOYSA-N	3261	Clc1cc2c(n3c(nnc3)CN=C2c2ccccc2)cc1
933	1087	DB01216	APRD00632 | DB07774	Finasteride	98319-26-7	57GNO57U7G	(5alpha 17beta)-(1 1-Dimethylethyl)-3-oxo-4-azaandrost-1-ene-17-carboxamide | Finasterida | Finasteride | Finasteridum	DBEPLOCGEIEOCV-WSBQPABSSA-N	57363	O=C(NC(C)(C)C)[C@@H]1[C@@]2([C@H]([C@H]3[C@@H]([C@@]4([C@H](NC(=O)C=C4)CC3)C)CC2)CC1)C
934	1088	DB01217	APRD00016	Anastrozole	120511-73-1	2Z07MYW1AZ	Anastrozol | Anastrozole | ? ? ?' ?'-Tetramethyl-5-(1H-1 2 4-triazol-1-ylmethyl)-m-benzenediacetonitrile	YBBLVLTVTVSKRW-UHFFFAOYSA-N	2187	c1c(cc(cc1Cn1ncnc1)C(C#N)(C)C)C(C#N)(C)C
935	1089	DB01218	APRD00419	Halofantrine	69756-53-2	Q2OS4303HZ	Halofantrina | Halofantrine | Halofantrinum	FOHHNHSLJDZUGQ-UHFFFAOYSA-N	37393	Clc1c2cc(C(O)CCN(CCCC)CCCC)c3c(c2cc(Cl)c1)cc(cc3)C(F)(F)F
936	1090	DB01219	APRD00901	Dantrolene	7261-97-4	F64QU97QCR	1-((5-(p-nitrophenyl)furfurylidene)amino)hydantoin | Dantrolene | Dantroleno | Dantrolenum	OZOMQRBLCMDCEG-VIZOYTHASA-N	6914273	C1(=O)NC(=O)CN1N=Cc1oc(cc1)c1ccc([N+](=O)[O-])cc1
937	1092	DB01221	APRD00493	Ketamine	6740-88-1	690G0D6V8H	(+-)-Ketamine | (±)-ketamine | 2-(2-Chloro-phenyl)-2-methylamino-cyclohexanone | 2-(methylamino)-2-(2-chlorophenyl)cyclohexanone | 2-(o-chlorophenyl)-2-(methylamino)-cyclohexanone | DL-ketamine | Ketamina | Ketamine | Kétamine | Ketaminum | NMDA | Special K	YQEZLKZALYSWHR-UHFFFAOYSA-N	3821	Clc1c(C2(NC)CCCCC2=O)cccc1
938	1093	DB01222	APRD00442	Budesonide	51333-22-3	Q3OKS62Q6X	(11? 16?)-16 17-(Butylidenebis(oxy))-11 21-dihydroxypregna-1 4-diene-3 20-dione | Budesónida | Budesonide	VOVIALXJUBGFJZ-KWVAZRHASA-N	5281004	[C@@]12([C@@]3([C@@H](C[C@H]1OC(O2)CCC)[C@H]1[C@H]([C@H](C3)O)[C@@]2(C(=CC(=O)C=C2)CC1)C)C)C(=O)CO
939	1094	DB01223	APRD00329	Aminophylline	317-34-0	27Y3KJK423	Aminofilina | Aminophyllin | Aminophylline | Aminophyllinum | Theophyline ethylenediamine | Theophylline ethylenediamine	FQPFAHBPWDRTLU-UHFFFAOYSA-N	9433	O=c1n(c(=O)n(c2nc[nH]c12)C)C
940	1095	DB01224	APRD00675	Quetiapine	111974-69-7	BGL0JSY5SI	2-[2-(4-Dibenzo[b f][1 4]thiazepin-11-yl-1-piperazinyl)ethoxy]ethanol | Quetiapina | Quetiapine | Quétiapine | Quetiapinum	URKOMYMAXPYINW-UHFFFAOYSA-N	5002	S1c2c(C(=Nc3c1cccc3)N1CCN(CC1)CCOCCO)cccc2
941	1097	DB01227	APRD00745	Levacetylmethadol	1477-40-3	R3B637Y991	(-)-alpha-Acetylmethadol | (1S 4S)-4-(dimethylamino)-1-ethyl-2 2-diphenylpentyl acetate | 1-alpha-Acetylmethadol | LAAM | Levacetilmetadol | Levacetylmethadol | Levacetylmethadolum | Levo-alpha-acetylmethadol | Levo-methadyl acetate | Levo-?-acetylmethadol | Levomethadyl | Levomethadyl acetate	XBMIVRRWGCYBTQ-AVRDEDQJSA-N	15130	O([C@H](C(C[C@@H](N(C)C)C)(c1ccccc1)c1ccccc1)CC)C(=O)C
942	1098	DB01228	APRD00613	Encainide	66778-36-7	SY3J0147NB	(±)-2'-[2-(1-methyl-2-piperidyl)ethyl]-p-anisanilide | (±)-4-methoxy-N-(2-(2-(1-methyl-2-piperidinyl)ethyl)phenyl)benzamide | 4-methoxy-2'-[2-(1-methyl-2-piperidyl)ethyl]benzanilide | 4-Methoxy-N-{2-[2-(1-methyl-piperidin-2-yl)-ethyl]-phenyl}-benzamide | Encainida | Encainide | Encainidum	PJWPNDMDCLXCOM-UHFFFAOYSA-N	48041	C(=O)(Nc1c(CCC2N(C)CCCC2)cccc1)c1ccc(cc1)OC
943	1100	DB01230	APRD01169	Pemoline	2152-34-3	7GAQ2332NK	pemolina | Pemoline	NRNCYVBFPDDJNE-UHFFFAOYSA-N	4723	O1C(c2ccccc2)C(=O)N=C1N
944	1101	DB01231	APRD00929	Diphenidol	972-02-1	NQO8R319LY	alpha alpha-Diphenyl-1-piperidinebutanol | Difenidol | Difénidol | Difenidolo | Difenidolum | Diphenidol | Diphenyl(3-(1-piperidyl)propyl)carbinol	OGAKLTJNUQRZJU-UHFFFAOYSA-N	3055	OC(CCCN1CCCCC1)(c1ccccc1)c1ccccc1
945	1103	DB01233	APRD00665	Metoclopramide	364-62-5	L4YEB44I46	2-methoxy-4-amino-5-chloro-N N-(dimethylaminoethyl)benzamide | 2-methoxy-5-chloroprocainamide | 4-amino-5-chloro-2-methoxy-N-(?-diethylaminoethyl)benzamide | 4-amino-5-chloro-N-(2-(diethylamino)ethyl)-o-anisamide | Metoclopramida | Metoclopramide | Metoclopramidum	TTWJBBZEZQICBI-UHFFFAOYSA-N	4168	Clc1cc(C(=O)NCCN(CC)CC)c(OC)cc1N
946	1104	DB01234	APRD00674	Dexamethasone	50-02-2	7S5I7G3JQL	1-Dehydro-16alpha-methyl-9alpha-fluorohydrocortisone | 1-Dehydro-16?-methyl-9?-fluorohydrocortisone | 16alpha-Methyl-9alpha-fluoro-1-dehydrocortisol | 16?-Methyl-9?-fluoro-1-dehydrocortisol | 9alpha-Fluoro-16alpha-methylprednisolone | 9?-Fluoro-16?-methylprednisolone | Dexametasona | Dexaméthasone | Dexamethasone | Dexamethasonum	UREBDLICKHMUKA-CXSFZGCWSA-N	5743	C1=CC(=O)C=C2CC[C@H]3[C@@H]4C[C@H]([C@@](O)([C@]4(C[C@@H]([C@@]3([C@@]12C)F)O)C)C(=O)CO)C
947	1105	DB01235	APRD00309 | EXPT01107	Levodopa	59-92-7	46627O600J	(?)-3-(3 4-dihydroxyphenyl)-L-alanine | (?)-dopa | 3-Hydroxy-L-tyrosine | 3 4-Dihydroxy-L-phenylalanine | Dihydroxy-L-phenylalanine | L-3 4-dihydroxyphenylalanine | L-beta-(3 4-Dihydroxyphenyl)alanine | L-DOPA | Levodopa | Levodopum | ?-(3 4-dihydroxyphenyl)-L-alanine | ?-(3 4-dihydroxyphenyl)alanine	WTDRDQBEARUVNC-LURJTMIESA-N	6047	Oc1cc(C[C@H](N)C(=O)O)ccc1O
948	1106	DB01236	APRD00219	Sevoflurane	28523-86-6	38LVP0K73A	1 1 1 3 3 3-Hexafluoro-2-(fluoromethoxy)propane | Sevofluran | Sevoflurane | Sevoflurano | Sevofluranum	DFEYYRMXOJXZRJ-UHFFFAOYSA-N	5206	FC(F)(F)C(OCF)C(F)(F)F
949	1107	DB01237	APRD00710	Bromodiphenhydramine	118-23-0	T032BI7727	2-(p-bromo-?-phenylbenzyloxy)-N N-dimethylethylamine | Bromazina | Bromazine | Bromazinum | ?-(p-bromobenzhydryloxy)ethyldimethylamine | ?-dimethylaminoethyl p-bromobenzhydryl ether	NUNIWXHYABYXKF-UHFFFAOYSA-N	2444	Brc1ccc(C(OCCN(C)C)c2ccccc2)cc1
950	1108	DB01238	APRD00638	Aripiprazole	129722-12-9	82VFR53I78	Aripiprazol | Aripiprazole | Aripiprazolum	CEUORZQYGODEFX-UHFFFAOYSA-N	60795	Clc1c(N2CCN(CC2)CCCCOc2cc3NC(=O)CCc3cc2)cccc1Cl
951	1109	DB01239	APRD00718	Chlorprothixene	113-59-7	9S7OD60EWP	Alpha-Chlorprothixene | Chlorprothixen | Chlorprothixine | Chlorprotixen | Chlorprotixene | Chlorprotixine | Chlothixen	WSPOMRSOLSGNFJ-VGOFMYFVSA-N	667466	c1cccc2c1C(=CCCN(C)C)c1c(S2)ccc(c1)Cl
952	1110	DB01240	APRD00949	Epoprostenol	35121-78-9	DCR9Z582X0	(5Z 13E)-(15S)-6 9alpha-Epoxy-11alpha 15-dihydroxyprosta-5 13-dienoate | (5Z 9? 11? 13E 15S)-6 9-epoxy-11 15-dihydroxyprosta-5 13-dien-1-oic acid | Epoprostenol | PGI2 | PGX | Prostacyclin | Prostaglandin I2 | Prostaglandin X | Vasocyclin	KAQKFAOMNZTLHT-OZUDYXHBSA-N	5282411	O1/C(=C\CCCC(=O)O)/C[C@H]2[C@@H]1C[C@H]([C@@H]2/C=C/[C@H](CCCCC)O)O
953	1111	DB01241	APRD00293	Gemfibrozil	25812-30-0	Q8X02027X3	2 2-Dimethyl-5-(2 5-dimethylphenoxy)valeriansäure | 2 2-Dimethyl-5-(2 5-xylyloxy)valeriansäure | 2 2-Dimethyl-5-(2 5-xylyloxy)valeric acid | Gemfibrozil | Gemfibrozilo | Gemfibrozilum	HEMJJKBWTPKOJG-UHFFFAOYSA-N	3463	O(CCCC(C)(C)C(=O)O)c1c(ccc(c1)C)C
954	1112	DB01242	APRD00253 | DB07600	Clomipramine	303-49-1	NUV44L116D	3-(3-chloro-10 11-dihydro-5H-dibenzo[b f]azepin-5-yl)-N N-dimethyl-1-propanamine | 3-(3-chloro-5H-dibenzo[b F]azepin-5-yl)-N N-dimethylpropan-1-amine | 3-Chloroimipramine | Chlorimipramine | Clomipramina | Clomipramine | Clomipraminum | Monochlorimipramine	GDLIGKIOYRNHDA-UHFFFAOYSA-N	2801	Clc1cc2N(CCCN(C)C)c3c(CCc2cc1)cccc3
955	1113	DB01243	APRD00866	Chloroxine	773-76-2	2I8BD50I8B	5 7-dichlor-8-hydroxychinolin | 5 7-dichloro-8-hydroxyquinoline | 5 7-dichloro-8-oxyquinoline | 5 7-dichloro-8-quinolinol | 5 7-dichlorooxine | 5 7-dichloroxine | Chlorquinol | CHQ	WDFKMLRRRCGAKS-UHFFFAOYSA-N	2722	Clc1c2c(nccc2)c(O)c(Cl)c1
956	1114	DB01244	APRD00727	Bepridil	64706-54-3	755BO701MA	Bepadin | Bepridil	UIEATEWHFDRYRU-UHFFFAOYSA-N	2351	O(CC(N1CCCC1)CN(Cc1ccccc1)c1ccccc1)CC(C)C
957	1115	DB01245	APRD00696	Decamethonium	156-74-1	C1CG1S3T2W	Decamethonium | Decamethonium cation | Decamethonium ion | Decamethonum | Decamethylenebis(trimethylammonium) | N N N N' N' N'-hexamethyl-1 10-decanediaminium	MTCUAOILFDZKCO-UHFFFAOYSA-N	2968	[N+](CCCCCCCCCC[N+](C)(C)C)(C)(C)C
958	1116	DB01246	APRD00258	Alimemazine	84-96-8	76H78MJJ52	Alimemazina | Alimemazine | Alimemazinum | Methylpromazine | Trimeprazine	ZZHLYYDVIOPZBE-UHFFFAOYSA-N	5574	S1c2c(N(CC(CN(C)C)C)c3c1cccc3)cccc2
959	1117	DB01247	APRD00701	Isocarboxazid	59-63-2	34237V843T	Isocarboxazid | Isocarboxazida | Isocarboxazide | Isocarboxazidum	XKFPYPQQHFEXRZ-UHFFFAOYSA-N	3759	o1nc(C(=O)NNCc2ccccc2)cc1C
960	1121	DB01251		Gliquidone	33342-05-1	C7C2QDD75P	Gliquidona | Gliquidone | Gliquidonum	LLJFMFZYVVLQKT-UHFFFAOYSA-N	91610	S(=O)(=O)(NC(=O)NC1CCCCC1)c1ccc(CCN2C(=O)C(c3c(C2=O)cc(OC)cc3)(C)C)cc1
961	1122	DB01252		Mitiglinide	145375-43-5	D86I0XLB13		WPGGHFDDFPHPOB-BBWFWOEESA-N	121891	O=C(N1C[C@@H]2[C@H](C1)CCCC2)C[C@@H](C(=O)O)Cc1ccccc1
962	1123	DB01253		Ergometrine	60-79-7	WH41D8433D	(6aR 9R)-7-Methyl-4 6 6a 7 8 9-hexahydro-indolo[4 3-fg]quinoline-9-carboxylic acid ((S)-2-hydroxy-1-methyl-ethyl)-amide | [8?(S)]-9 10-didehydro-N-(2-hydroxy-1-methylethyl)-6-methylergoline-8-carboxamide | 9 10-didehydro-N-(2-hydroxy-1-methylethyl)-6-methylergoline-8?(S)-carboxamide | 9 10-didehydro-N-(?-(hydroxymethyl)ethyl)-6-methylergoline-8-?-carboxamide | D-lysergic acid 1-hydroxymethylethyl…	WVVSZNPYNCNODU-XTQGRXLLSA-N	443884	O=C(N[C@H](CO)C)[C@H]1CN([C@H]2C(=C1)c1c3c(C2)c[nH]c3ccc1)C
963	1124	DB01254		Dasatinib	302962-49-8	X78UG0A0RN	anh. dasatinib | Anhydrous dasatinib | BMS dasatinib | Dasatinib | Dasatinib (anh.) | dasatinib (anhydrous) | Dasatinib anhydrous | Dasatinibum | N-(2-CHLORO-6-methylphenyl)-2-({6-[4-(2-hydroxyethyl)piperazin-1-yl]-2-methylpyrimidin-4-yl}amino)-1 3-thiazole-5-carboxamide	ZBNZXTGUTAYRHI-UHFFFAOYSA-N	3062316	Clc1c(NC(=O)c2sc(Nc3nc(nc(N4CCN(CC4)CCO)c3)C)nc2)c(ccc1)C
964	1125	DB01255		Lisdexamfetamine	608137-32-2	H645GUL8KJ	Lisdexamfetamine	VOBHXZCDAVEXEY-JSGCOSHPSA-N	11597698	c1ccccc1C[C@@H](NC(=O)[C@H](CCCCN)N)C
965	1127	DB01259	DB02584	Lapatinib	231277-92-2	0VUA21238F	Lapatinib | N-(3-chloro-4-((3-fluorophenyl)methoxy)phenyl)-6-(5-(((2-(methylsulfonyl)ethyl)amino)methyl)-2-furanyl)-4-quinazolinamine	BCFGMOOMADDAQU-UHFFFAOYSA-N	208908	Clc1cc(Nc2ncnc3c2cc(c2oc(CNCCS(=O)(=O)C)cc2)cc3)ccc1OCc1cc(F)ccc1
966	1128	DB01260		Desonide	638-94-8	J280872D1O	11? 21-dihydroxy-16? 17-[(1-methylethylidene)bis(oxy)]pregna-1 4-diene-3 20-dione | 11? 21-dihydroxy-16? 17-isopropylidenedioxypregna-1 4-diene-3 20-dione | 11? 21-dihydroxy-16? 17?-isopropylidenedioxypregna-1 4-diene-3 20-dione | 16?-hydroxyprednisole-16 17-acetonide | 16?-hydroxyprednisolone-16? 17-acetonide | 16? 17?-isopropylidenedioxyprednisolone | Desfluorotriamcinolone acetonide | Desonida…	WBGKWQHBNHJJPZ-LECWWXJVSA-N	5311066	[C@@]12([C@@]3([C@H]([C@H]4[C@@H]([C@@]5(C(=CC(=O)C=C5)CC4)C)[C@H](C3)O)C[C@H]1OC(O2)(C)C)C)C(=O)CO
967	1129	DB01261	DB07214	Sitagliptin	486460-32-6	QFP0P1DV7Z	Sitagliptin | Sitagliptina | Sitagliptine | Sitagliptinum	MFFMDFFZMYYVKS-SECBINFHSA-N	4369359	FC(F)(F)c1n2CCN(Cc2nn1)C(=O)C[C@H](N)Cc1c(F)cc(F)c(F)c1
968	1130	DB01262		Decitabine	2353-33-5	776B62CQ27	4-amino-1-(2-deoxy-?-D-erythro-pentofuranosyl)-s-triazin-2(1H)-one | 5-aza-2'-deoxycytidine | 5-azadeoxycytidine | DAC | Decitabina | Decitabine	XAUDJQYHKZQPEU-KVQBGUIXSA-N	451668	O1[C@@H]([C@@H](O)C[C@@H]1n1c(=O)nc(nc1)N)CO
969	1132	DB01264	EXPT00002	Darunavir	206361-99-1	YO603Y8113	(3R 3aS 6aR)-hexahydrofuro[2 3-b]furan-3-yl N-((1S 2R)-1-benzyl-2-hydroxy-3-(N1-isobutylsulfanilamido)propyl)carbamate | (3R 3aS 6aR)-tetrahydro-2H-furo[2 3-b]furan-3-yl (2S 3R)-4-(4-amino-N-isobutylphenylsulfonamido)-3-hydroxy-1-phenylbutan-2-ylcarbamate | (3R 3aS 6aR)-tetrahydro-2H-furo[2 3-b]furan-3-yl (2S 3R)-4-(4-amino-N-neopentylphenylsulfonamido)-3-hydroxy-1-phenylbutan-2-ylcarbamate | [(S…	CJBJHOAVZSMMDJ-HEXNFIEUSA-N	213039	S(=O)(=O)(N(C[C@@H](O)[C@@H](NC(=O)O[C@@H]1[C@H]2[C@@H](OC1)OCC2)Cc1ccccc1)CC(C)C)c1ccc(N)cc1
970	1133	DB01265		Telbivudine	3424-98-4	2OC4HKD3SF	1-(2-deoxy-?-L-ribofuranosyl)-5-methyluracil | 2'-Deoxy-L-thymidine | Beta-l-thymidine | Epavudine | L-deoxythymidine | L-DT | L-thymidine | LDT | Telbivudin | Telbivudina | Telbivudine | ?-L-2'-deoxythymidine	IQFYYKKMVGJFEH-CSMHCCOUSA-N	159269	O1[C@H](n2cc(c(=O)[nH]c2=O)C)C[C@@H](O)[C@@H]1CO
971	1134	DB01267		Paliperidone	144598-75-4	838F01T721	9-hydroxyrisperidone | Paliperidona | Paliperidone	PMXMIIMHBWHSKN-UHFFFAOYSA-N	115237	Fc1cc2onc(C3CCN(CC3)CCc3c(=O)n4CCCC(O)c4nc3C)c2cc1
972	1135	DB01268	DB07417	Sunitinib	557795-19-4	V99T50803M	Sunitinib | Sunitinibum	WINHZLLDWRZWRT-ATVHPVEESA-N	5329102	Fc1cc2/C(=C/c3[nH]c(c(c3C)C(=O)NCCN(CC)CC)C)/C(=O)Nc2cc1
973	1136	DB01273		Varenicline	249296-44-4	W6HS99O8ZO	vareniclina | Varenicline	JQSHBVHOMNKWFT-DTORHVGOSA-N	5310966	N1C[C@H]2C[C@H](c3c2cc2nccnc2c3)C1
974	1137	DB01274		Arformoterol	67346-49-0	F91H02EBWT	(-)-formoterol | (R R)-formoterol | Arformoterol	BPZSYCZIITTYBL-YJYMSZOUSA-N	3083544	O[C@@H](CN[C@@H](Cc1ccc(OC)cc1)C)c1cc(NC=O)c(O)cc1
975	1138	DB01275		Hydralazine	86-54-4	26NAK24LS8	(1Z)-1(2H)-Phthalazinone hydrazone | (2H)-Phthalazinone hydrazone | 1-Hydrazinophthalazine | 1-Phthalazinylhydrazine | 6-Hydralazine | Hidralazina | Hydralazin | Hydralazine | Hydralazinum | Hydrallazine | Hydrazinophthalazine | Hydrazone 1(2H)-phthalazinone | Hypophthalin | Idralazina | Phthalazin-1-ylhydrazine	RPTUSVTUFVMDQK-UHFFFAOYSA-N	3637	N(N)c1nncc2c1cccc2
976	1140	DB01280		Nelarabine	121032-29-9	60158CV180	2-Amino-9-beta-D-arabinofuranosyl-6-methoxy-9H-purine | Nelarabina | Nelarabine | Nelzarabine	IXOXBSCIXZEQEQ-UHTZMRCNSA-N	3011155	O1[C@@H](n2c3nc(nc(OC)c3nc2)N)[C@@H](O)[C@H](O)[C@H]1CO
977	1142	DB01283		Lumiracoxib	220991-20-8	V91T9204HU	2-((2-chloro-6-fluorophenyl)amino)-5-methylbenzeneacetic acid | lumiracoxib | Lumiracoxibum	KHPKQFYUPIUARC-UHFFFAOYSA-N	151166	c1(c(cccc1Cl)F)Nc1ccc(cc1CC(=O)O)C
978	1144	DB01288		Fenoterol	13392-18-2	22M9P70OQ9	1-(3 5-dihydroxyphenyl)-1-hydroxy-2-((4-hydroxyphenyl)isopropylamino)ethane | 1-(p-hydroxyphenyl)-2-((?-hydroxy-?-(3' 5'-dihydroxyphenyl))ethyl)aminopropane | 3 5-dihydroxy-?-(((p-hydroxy-?-methylphenethyl)amino)methyl)benzyl alcohol | 5-{1-Hydroxy-2-[2-(4-hydroxy-phenyl)-1-methyl-ethylamino]-ethyl}-benzene-1 3-diol | Fenoterol | Fenoterolum | Phenoterol	LSLYOANBFKQKPT-UHFFFAOYSA-N	3343	OC(CNC(Cc1ccc(O)cc1)C)c1cc(O)cc(O)c1
979	1145	DB01289		Glisoxepide	25046-79-1	H7SC0I332I		ZKUDBRCEOBOWLF-UHFFFAOYSA-N	32778	S(=O)(=O)(NC(=O)NN1CCCCCC1)c1ccc(CCNC(=O)c2noc(c2)C)cc1
980	1146	DB01291		Pirbuterol	38677-81-5	OG645J8RVW	(+/-)-pirbuterol | Pirbuterolum	VQDBNKDJNJQRDG-UHFFFAOYSA-N	4845	OC(CNC(C)(C)C)c1nc(c(O)cc1)CO
981	1148	DB01295		Bevantolol	59170-23-9	34ZXW6ZV21	(+-)-Bevantolol | 1-((2-(3 4-Dimethoxyphenyl)ethyl)amino)-3-(3-methylphenoxy)-2-propanol | 1-(3 4-Dimethoxyphenethylamino)-3-(m-tolyloxy)-2-propanol | 1-(3 4-Dimethoxyphenethylamino)-3-m-tolyloxy-propan-2-ol | 1-[2-(3 4-Dimethoxy-phenyl)-ethylamino]-3-m-tolyloxy-propan-2-ol | bevantolol | Bevantololum	HXLAFSUPPDYFEO-UHFFFAOYSA-N	2372	O(CC(O)CNCCc1cc(OC)c(OC)cc1)c1cc(ccc1)C
982	1149	DB01296	EXPT01563	Glucosamine	3416-24-8	N08U5BOQ1K	2-amino-2-deoxy-D-glucose | Chitosamine | D-Glucosamine | Glucosamina | Glucosamine	MSWZFWKMSRAUBD-IVMDWMLBSA-N	439213	O1[C@@H]([C@@H](O)[C@H](O)[C@@H](N)C1O)CO
983	1150	DB01297		Practolol	6673-35-4	SUG9176GRW	(±)-practolol | 1-(4-acetamidophenoxy)-3-isopropylamino-2-propanol | 4'-(2-hydroxy-3-(isopropylamino)propoxy)acetanilide | N-(4-(2-hydroxy-3-((1-methylethyl)amino)propoxy)phenyl)acetamide | Practolol | Practololo | Practololum | Praktololu	DURULFYMVIFBIR-UHFFFAOYSA-N	4883	C(=O)(Nc1ccc(OCC(CNC(C)C)O)cc1)C
984	1151	DB01298		Sulfacytine	17784-12-2	T795873AJP	1-ethyl N4-sulfanilylcytosin | 1-ethyl-N-sulfanilylcytosine | Sulfacitina | Sulfacitine | Sulfacitinum	SIBQAECNSSQUOD-UHFFFAOYSA-N	5322	S(=O)(=O)(Nc1nc(=O)n(CC)cc1)c1ccc(N)cc1
985	1152	DB01299		Sulfadoxine	2447-57-6	88463U4SM5	4-Sulfanilamido-5 6-dimethoxypyrimidine | Sulfadoxina | Sulfadoxine | Sulfadoxinum | Sulforthomidine | Sulphadoxine | Sulphormethoxine	PJSFRIWCGOHTNF-UHFFFAOYSA-N	17134	S(=O)(=O)(Nc1ncnc(OC)c1OC)c1ccc(N)cc1
986	1155	DB01319		Fosamprenavir	226700-79-4	WOU1621EEG	FOS-APV | Fosamprenavir	MLBVMOWEQCZNCC-OEMFJLHTSA-N	131536	S(=O)(=O)(N(C[C@@H](OP(=O)(O)O)[C@@H](NC(=O)O[C@H]1CCOC1)Cc1ccccc1)CC(C)C)c1ccc(N)cc1
987	1156	DB01320		Fosphenytoin	93390-81-9	B4SF212641	(3-Phosphoryloxymethyl)phenytoin | Fosfenitoina | Fosphenytoin | Fosphenytoine | Fosphenytoinum	XWLUWCNOOVRFPX-UHFFFAOYSA-N	56339	P(=O)(OCN1C(=O)C(NC1=O)(c1ccccc1)c1ccccc1)(O)O
988	1158	DB01322		Kava	9000-38-8	BOW48C81XP		OMNGEVNATYFZGG-BQYQJAHWSA-N	5281052	O1C(CC(=CC1=O)OC)/C=C/C1=CCCC=C1
989	1159	DB01324		Polythiazide	346-18-9	36780APV5N	Polythiazide	CYLWJCABXYDINA-UHFFFAOYSA-N	4870	Clc1cc2NC(N(S(=O)(=O)c2cc1S(=O)(=O)N)C)CSCC(F)(F)F
990	1160	DB01325		Quinethazone	73-49-4	455E0S048W	Chinetazone | Quinetazona | Quinethazon | Quinethazonum	AGMMTXLNIQSRCG-UHFFFAOYSA-N	6307	Clc1c(S(=O)(=O)N)cc2c(NC(NC2=O)CC)c1
991	1166	DB01331	EXPT00897	Cefoxitin	35607-66-0	6OEV9DX57Y	(6R 7S)-4-[(carbamoyloxy)methyl]-7-methoxy-8-oxo-7-[(thiophen-2-enyl)acetamido]-5-thia-1-azabicyclo[4.2.0]oct-2-ene-2-carboxylic acid | Cefoxitin | Cefoxitina | Cefoxitine | Cefoxitinum | Ceftoxitin | Cephoxitin | CFX | Rephoxitin	WZOZEZRFJCJXNZ-ZBFHGGJFSA-N	441199	S1[C@H]2N(C(=O)[C@@]2(OC)NC(=O)Cc2sccc2)C(=C(C1)COC(=O)N)C(=O)O
992	1167	DB01332		Ceftizoxime	68401-81-0	C43C467DPE	7-[2-(2-Amino-thiazol-4-yl)-2-methoxyimino-acetylamino]-8-oxo-5-thia-1-aza-bicyclo[4.2.0]oct-2-ene-2-carboxylic acid | Ceftizoxima | Ceftizoxime | Ceftizoximum | syn-7-(2-(2-Amino-4-thiazolyl)-2-methoxyiminoacetamido)-3-cephem-4-carboxylic acid	NNULBSISHYWZJU-LLKWHZGFSA-N	6533629	S1[C@H]2N(C(=O)[C@H]2NC(=O)/C(=N\OC)/c2nc(sc2)N)C(=CC1)C(=O)O
993	1168	DB01333		Cefradine	38821-53-3	9YA6SX5S4D	(6R 7R)-7-((R)-2-Amino-2-(1 4-cyclohexadien-1-yl)acetamido)-3-methyl-8-oxo-5-thia-1-azabicyclo(4.2.0)oct-2-ene-2-carboxylic acid | (6R 7R)-7-{[(2R)-2-amino-2-cyclohexa-1 4-dien-1-ylacetyl]amino}-3-methyl-8-oxo-5-thia-1-azabicyclo[4.2.0]oct-2-ene-2-carboxylic acid | 7-(D-2-Amino-2-(1 4-cyclohexadienyl)acetamide)desacetoxycephalosporanicacid | CED | Cefradina | Cefradine | Cefradinum | Cephradin | …	RDLPVSKMFDYCOR-UEKVPHQBSA-N	38103	S1[C@H]2N(C(=O)[C@H]2NC(=O)[C@H](N)C2=CCC=CC2)C(=C(C1)C)C(=O)O
994	1173	DB01340		Cilazapril	88768-40-5	8Q9454114Q	Cilazapril | Cilazapril anhydrous | Cilazaprilum	HHHKFGXWKKUNCY-FHWLQOOXSA-N	56330	O=C1N2N(CCC[C@H]2C(=O)O)CCC[C@@H]1N[C@@H](CCc1ccccc1)C(=O)OCC
995	1174	DB01342		Forasartan	145216-43-9	065F7WPT0B	forasartán	YONOBYIBNBCDSJ-UHFFFAOYSA-N	132706	n1(nc(nc1CCCC)CCCC)Cc1ccc(nc1)c1c(cccc1)c1n[nH]nn1
996	1176	DB01346		Quinidine barbiturate				YHRUERMOPBDCFD-UHFFFAOYSA-N	53461739	COc1cc2c(ccnc2cc1)C(C1CC2CCN1CC2C=C)O
997	1177	DB01347		Saprisartan	146623-69-0	HS64NG1G69		DUEWVPTZCSAMNB-UHFFFAOYSA-N	60921	Brc1c2cc(Cn3c(c(nc3CC)C3CC3)C(=O)N)ccc2oc1c1c(NS(=O)(=O)C(F)(F)F)cccc1
998	1178	DB01348		Spirapril	83647-97-6	96U2K78I3V	Espirapril | Spirapril | Spiraprilum	HRWCVUIFMSZDJS-SZMVWBNQSA-N	5311447	S1C2(SCC1)C[C@H](N(C2)C(=O)[C@@H](N[C@@H](CCc1ccccc1)C(=O)OCC)C)C(=O)O
999	1179	DB01349		Tasosartan	145733-36-4	48G92V856H	Tasosartan | WAY-ana-756	ADXGNEYLLLSOAR-UHFFFAOYSA-N	60919	O=C1N(c2nc(nc(c2CC1)C)C)Cc1ccc(cc1)c1c(cccc1)c1n[nH]nn1
1000	1180	DB01351		Amobarbital	57-43-2	GWH6IJ239E	5-ethyl-5-(3-methylbutyl)-2 4 6(1H 3H 5H)-pyrimidinetrione | 5-ethyl-5-(3-methylbutyl)barbituric acid | 5-ethyl-5-isoamylbarbituric acid | 5-ethyl-5-isopentylbarbituric acid | Amobarbital | Amobarbitale | Amylobarbitone | Barbamil | Barbamyl	VIROVYVQCGLCII-UHFFFAOYSA-N	2164	O=C1NC(=O)NC(=O)C1(CCC(C)C)CC
1001	1181	DB01352		Aprobarbital	77-02-1	Q0YKG9L6RF	5-(1-Methylethyl)-5-(2-propenyl)-2 4 6(1H 3H 5H)-pyrimidinetrione | 5-Allyl-5-isopropylbarbituric acid | 5-Allyl-5-isopropylpyrimidine-2 4 6(1H 3H 5H)-trione | 5-Isopropyl-5-allylbarbituric acid | Allypropymal | Alurate | Aprobarbital	UORJNBVJVRLXMQ-UHFFFAOYSA-N	6464	CC(C)C1(CC=C)C(=O)NC(=O)NC1=O
1002	1182	DB01353		Butobarbital	77-28-1	OHZ8QAW6YC	Butethal | Butobarbital | Butobarbitone	STDBAQMTJLUMFW-UHFFFAOYSA-N	6473	O=C1NC(=O)NC(=O)C1(CCCC)CC
1003	1183	DB01354		Heptabarbital	509-86-4	V10R70ML23	Heptabarb | Heptabarbe | Heptabarbital | Heptabarbitone | Heptabarbo | Heptabarbum	PAZQYDJGLKSCSI-UHFFFAOYSA-N	10518	O=C1NC(=O)NC(=O)C1(C1=CCCCCC1)CC
1004	1184	DB01355	EXPT03301	Hexobarbital	56-29-1	AL8Z8K3P6S	5-(1-cyclohexen-1-yl)-1 5-dimethyl-2 4 6(1H 3H 5H)-pyrimidinetrione | 5-(1-cyclohexen-1-yl)-1 5-dimethylbarbituric acid | 5-Cyclohex-1-enyl-1 5-dimethyl-pyrimidine-2 4 6-trione | Hexobarbitone | Methexenyl | Methylhexabital	UYXAWHWODHRRMR-UHFFFAOYSA-N	3608	O=C1N(C(=O)NC(=O)C1(C1=CCCCC1)C)C
1005	1186	DB01357		Mestranol	72-33-3	B2V233XGE7	Mestranol	IMSSROKUHAOUJS-MJCUULBUSA-N	6291	O[C@@]1([C@@]2([C@H]([C@@H]3CCc4c(ccc(OC)c4)[C@H]3CC2)CC1)C)C#C
1006	1187	DB01359		Penbutolol	38363-40-5	78W62V43DY	(2S)-1-(tert-butylamino)-3-(2-cyclopentylphenoxy)propan-2-ol | Penbutolol | Penbutololum	KQXKVJAGOJTNJS-HNNXBMFYSA-N	37464	O(c1c(C2CCCC2)cccc1)C[C@@H](O)CNC(C)(C)C
1007	1188	DB01362		Iohexol	66108-95-0	4419T9MX03	Iohexol | Iohexolum | N N'-Bis(2 3-dihydroxypropyl)-5-(N-(2 3-dihydroxypropyl)acetamido)-2 4 6-triiodoisophthalamide	NTHXOOBQLCIOLC-UHFFFAOYSA-N	3730	Ic1c(N(CC(O)CO)C(=O)C)c(I)c(c(I)c1C(=O)NCC(O)CO)C(=O)NCC(O)CO
1008	1189	DB01364		Ephedrine	299-42-3	GN83C131XS	(-)-Ephedrine | (1R 2S)-1-Phenyl-1-hydroxy-2-methylaminopropane | Efedrina | L-Ephedrine | L-erythro-2-(Methylamino)-1-phenylpropan-1-ol | L(?)-ephedrine	KWGRBVOPPLSCSI-WPRPVWTQSA-N	9294	[C@@H]([C@H](C)NC)(O)c1ccccc1
1009	1190	DB01365		Mephentermine	100-92-5	TEZ91L71V4	Mefentermina | Mephentermine | Mephenterminum	RXQCGGRTAILOIN-UHFFFAOYSA-N	3677	N(C(Cc1ccccc1)(C)C)C
1010	1191	DB01366		Procaterol	72332-33-3	X7I3EMM5K0		FKNXQNWAXFXVNW-BLLLJJGKSA-N	688561	O[C@@H]([C@@H](NC(C)C)CC)c1c2c([nH]c(=O)cc2)c(O)cc1
1011	1192	DB01367	EXPT02758	Rasagiline	136236-51-6	003N66TS6T	(1R)-N-propargylindan-1-amine | (R)-indan-1-yl-prop-2-ynyl-amine | (R)-N-2-Propynyl-1-indanamine | RAS | Rasagilina | Rasagiline	RUOKEQAAGRXIBM-GFCCVEGCSA-N	3052776	N([C@@H]1CCc2c1cccc2)CC#C
1012	1199	DB01380		Cortisone acetate	50-04-4	883WKN7W8X	Cortisone 21-acetate | Cortone acetate	ITRJWOMZKQRYTA-RFZYENFJSA-N	5745	C1C(=O)C=C2[C@](C1)([C@@H]1[C@@H](CC2)[C@H]2[C@](CC1=O)([C@](CC2)(C(=O)COC(=O)C)O)C)C
1013	1200	DB01382		Glymidine	339-44-6	4C5I4BQZ8F	Glidiazine | Glycodiazine | Glymidine | Glymidinum	QFWPJPIVLCBXFJ-UHFFFAOYSA-N	9565	S(=O)(=O)(Nc1ncc(OCCOC)cn1)c1ccccc1
1014	1201	DB01384		Paramethasone	53-33-8	VFC6ZX3584	Parametasona | Parametasone | Paramethasone | Paramethasonum	MKPDWECBUAZOHP-AFYJWTTESA-N	5875	[C@H]12[C@H]3[C@@]([C@]([C@@H](C3)C)(C(=O)CO)O)(C[C@@H]([C@@H]1[C@@]1(C(=CC(=O)C=C1)[C@H](C2)F)C)O)C
1015	1202	DB01388		Mibefradil	116644-53-2	27B90X776A		HBNPJJILLOYFJU-VMPREFPWSA-N	60663	Fc1cc2c([C@@H]([C@](OC(=O)COC)(CC2)CCN(CCCc2[nH]c3c(n2)cccc3)C)C(C)C)cc1
1016	1204	DB01392		Yohimbine	146-48-5	2Y49VWD90Q	(+)-yohimbine | (16? 17?)-17-hydroxyyohimban-16-carboxylic acid methyl ester | 17?-hydroxyyohimban-16?-carboxylic acid methyl ester | Johimbin | Quebrachin | Yohimbic acid methyl ester | Yohimbin | Yohimbine | Yohimbinum	BLGXFZZNTVWLAY-SCYLSFHTSA-N	8969	O[C@@H]1[C@@H]([C@@H]2[C@H](CN3[C@@H](C2)c2[nH]c4c(c2CC3)cccc4)CC1)C(=O)OC
1017	1205	DB01393	DB08380	Bezafibrate	41859-67-0	Y9449Q51XH	2-(p-(2-(p-Chlorobenzamido)ethyl)phenoxy)-2-methylpropionic acid | Bezafibrate | Bezafibrato | Bezafibratum	IIBYAHWJQTYFKB-UHFFFAOYSA-N	39042	Clc1ccc(C(=O)NCCc2ccc(OC(C)(C)C(=O)O)cc2)cc1
1018	1206	DB01394		Colchicine	64-86-8	SML2Y3J35T	Colchicin | Colchicina | Colchicine | Colchicinum	IAKHMKGGTNLKSZ-UHFFFAOYSA-N	2833	C1c2c(c(c(c(c2)OC)OC)OC)c2c(C(C1)NC(=O)C)cc(=O)c(cc2)OC
1019	1209	DB01397		Magnesium salicylate	18917-89-0	JQ69D454N1	Magnesium salicylate | Magnesium salicylate anhydrous	MQHWFIOJQSCFNM-UHFFFAOYSA-L	64738	c1ccc(c(c1)C(=O)[O-])O
1020	1210	DB01399		Salsalate	552-94-3	V9MO595C9I	2-Carboxyphenyl salicylate | Disalicylic acid | Disalicylsäure | O-Salicylcylsalicylsäure | o-Salicylsalicylic acid | Salicylic acid bimolecular ester | Salicyloxysalicylic acid | Salicyloylsalicylic acid | Salicylsalicylic acid | Salsalate | Salsalato | Salsalatum | Sasapyrin | Sasapyrine | Sasapyrinum	WVYADZUPLLSGPU-UHFFFAOYSA-N	5161	O(c1c(cccc1)C(=O)O)C(=O)c1c(O)cccc1
1021	1211	DB01400		Neostigmine	59-99-4	3982TWQ96G	(m-Hydroxyphenyl)trimethylammonium dimethylcarbamate | 3-Trimethylammoniumphenyl N N-dimethylcarbamate | Eustigmin | Eustigmine | m-Trimethylammoniumphenyldimethylcarbamate | Neostigmina	ALWKGYPQUAPLQC-UHFFFAOYSA-N	4456	c1(cc(ccc1)[N+](C)(C)C)OC(=O)N(C)C
1022	1212	DB01401		Choline magnesium trisalicylate	64425-90-7	DJJ95FJP1H		FQCQGOZEWWPOKI-UHFFFAOYSA-K	21893712	c1ccc(c(c1)C(=O)[O-])O
1023	1213	DB01403		Methotrimeprazine	60-99-1	9G0LAW7ATQ	(-)-(2R)-3-(2-methoxy-10H-phenothiazin-10-yl)-N N 2-trimethylpropan-1-amine | (-)-10-(3-(Dimethylamino)-2-methylpropyl)-2-methoxyphenothiazine | 2-Methoxytrimeprazine | Levomepromazina | Levomepromazine | Lévomépromazine | Levomepromazinum | Methotrimeprazine	VRQVVMDWGGWHTJ-CQSZACIVSA-N	72287	c1ccc2c(c1)N(c1c(S2)ccc(c1)OC)C[C@@H](CN(C)C)C
1024	1214	DB01405		Temafloxacin	108319-06-8	1WZ12GTT67	Temafloxacin | Temafloxacina | Temafloxacine | Temafloxacinum	QKDHBVNJCZBTMR-UHFFFAOYSA-N	60021	Fc1c(N2CC(NCC2)C)cc2n(cc(c(=O)c2c1)C(=O)O)c1c(F)cc(F)cc1
1025	1215	DB01406		Danazol	17230-88-5	N29QWW3BUO	Danazol | Danazolum	POZRVZJJTULAOH-LHZXLZLDSA-N	28417	O[C@@]1([C@@]2([C@H]([C@H]3[C@@H]([C@@]4(C(=Cc5oncc5C4)CC3)C)CC2)CC1)C)C#C
1026	1216	DB01407		Clenbuterol	37148-27-9	XTZ6AXU7KN	(±)-clenbuterol | 1-(4-Amino-3 5-dichloro-phenyl)-2-tert-butylamino-ethanol | 4-amino-3 5-dichloro-?-(((1 1-dimethylethyl)amino)methyl)benzenemethanol | 4-amino-?-((tert-butylamino)methyl)-3 5-dichlorobenzyl alcohol | Clenbuterol | Clenbutérol | Clenbuterolum	STJMRWALKKWQGH-UHFFFAOYSA-N	2783	Clc1cc(C(O)CNC(C)(C)C)cc(Cl)c1N
1027	1217	DB01408		Bambuterol	81732-65-2	Y1850G1OVC	(±)-5-(2-(tert-butylamino)-1-hydroxyethyl)-m-phenylene bis(dimethylcarbamate) | bambutérol | Bambuterol | Bambuterolum	ANZXOIAKUNOVQU-UHFFFAOYSA-N	54766	OC(CNC(C)(C)C)c1cc(OC(=O)N(C)C)cc(OC(=O)N(C)C)c1
1028	1220	DB01411		Pranlukast	103177-37-3	TB8Z891092		NBQKINXMPLXUET-UHFFFAOYSA-N	4887	c1(c2oc3c(c(=O)c2)cccc3NC(=O)c2ccc(cc2)OCCCCc2ccccc2)nn[nH]n1
1029	1221	DB01412		Theobromine	83-67-0	OBD445WZ5P	3 7-dihydro-3 7-dimethyl-1H-purine-2 6-dione | 3 7-dimethylpurine-2 6-dione | 3 7-dimethylxanthine | Theobromin | Théobromine | Theobromine	YAPQBXQYLJRXSA-UHFFFAOYSA-N	5429	Cn1cnc2c1c(=O)[nH]c(=O)n2C
1030	1222	DB01413		Cefepime	88040-23-7	807PW4VQE3	(6R 7R)-7-{[(2Z)-2-(2-amino-1 3-thiazol-4-yl)-2-(methoxyimino)acetyl]amino}-3-[(1-methylpyrrolidinium-1-yl)methyl]-8-oxo-5-thia-1-azabicyclo[4.2.0]oct-2-ene-2-carboxylate | Cefepima | Cefepime | Cefepimum	HVFLCNVBZFFHBT-ZKDACBOMSA-N	5479537	S1[C@H]2N(C(=C(C[N+]3(CCCC3)C)C1)C(=O)[O-])C(=O)[C@H]2NC(=O)/C(=N\OC)/c1nc(sc1)N
1031	1223	DB01414		Cefacetrile	10206-21-0	FDM21QQ344	Cefacetrile | Cefacetrilo | Cefacetrilum | Cephacetrile	RRYMAQUWDLIUPV-BXKDBHETSA-N	91562	S1[C@H]2N(C(=O)[C@H]2NC(=O)CC#N)C(=C(C1)COC(=O)C)C(=O)O
1032	1224	DB01415		Ceftibuten	97519-39-6	IW71N46B4Y	(+)-(6R 7R)-7-((Z)-2-(2-amino-4-thiazolyl)-4-carboxycrotonamido)-8-oxo-5-thia-1-azabicyclo(4.2.0)oct-2-ene-2-carboxylic acid | Ceftibuten | Ceftibutene | Ceftibuteno | Ceftibutenum | cis-ceftibuten	UNJFKXSSGBWRBZ-BJCIPQKHSA-N	5282242	[C@@H]12N(C(=CCS1)C(=O)O)C(=O)[C@H]2NC(=O)/C(=C\CC(=O)O)/c1csc(n1)N
1033	1225	DB01416		Cefpodoxime	80210-62-4	7R4F94TVGY	Cefpodoxima | Cefpodoxime | Cefpodoximum	WYUSVOMTXWRGEK-HBWVYFAYSA-N	6335986	S1[C@H]2N(C(=O)[C@H]2NC(=O)/C(=N\OC)/c2nc(sc2)N)C(=C(C1)COC)C(=O)O
1034	1226	DB01418		Acenocoumarol	152-72-7	I6WP63U32H	3-(alpha-(4'-Nitrophenyl)-beta-acetylethyl)-4-hydroxycoumarin | 3-(alpha-(p-Nitrophenol)-beta-acetylethyl)-4-hydroxycoumarin | 3-(alpha-Acetonyl-4-nitrobenzyl)-4-hydroxycoumarin | 3-(alpha-Acetonyl-p-nitrobenzyl)-4-hydroxycoumarin | 3-(alpha-p-Nitrophenyl-beta-acetylethyl)-4-hydroxycoumarin | 4-Hydroxy-3-(1-(4-nitrophenyl)-3-oxobutyl)-2H-1-benzopyran-2-one | 4-Hydroxy-3-[1-(4-nitrophenyl)-3-oxobu…	VABCILAOYCMVPS-UHFFFAOYSA-N	54676537	c1ccc2c(c1)oc(=O)c(c2O)C(c1ccc(cc1)[N+](=O)[O-])CC(=O)C
1035	1227	DB01419		Antrafenine	55300-29-3	21FS93Y6OE		NWGGKKGAFZIVBJ-UHFFFAOYSA-N	68723	FC(F)(F)c1cc(N2CCN(CC2)CCOC(=O)c2c(Nc3c4c(ncc3)cc(cc4)C(F)(F)F)cccc2)ccc1
1036	1228	DB01420	DBSALT001032	Testosterone propionate	57-85-2	WI93Z9138A		PDMMFKSKQVNJMI-BLQWBTBKSA-N	5995	O([C@@H]1[C@@]2([C@H]([C@H]3[C@@H]([C@@]4(C(=CC(=O)CC4)CC3)C)CC2)CC1)C)C(=O)CC
1037	1229	DB01421		Paromomycin	7542-37-2	61JJC8N5ZK	(1R 2R 3S 4R 6S)-4 6-diamino-2-{[3-O-(2 6-diamino-2 6-dideoxy-beta-L-idopyranosyl)-beta-D-ribofuranosyl]oxy}-3-hydroxycyclohexyl 2-amino-2-deoxy-alpha-D-glucopyranoside | Aminosidin | Aminosidine | Catenulin | Crestomycin | Estomycin | Hydroxymycin | Monomycin A | Neomycin E | Paromomicina | Paromomycin | Paromomycin I | Paromomycine | Paromomycinum | Paucimycin | Paucimycinum | Zygomycin A1	UOZODPSAJZTQNH-LSWIJEOBSA-N	165580	O([C@H]1[C@H](O[C@H]2O[C@@H]([C@@H](O)[C@H](O)[C@H]2N)CO)[C@@H](N)C[C@@H](N)[C@@H]1O)[C@@H]1O[C@@H]([C@@H](O[C@H]2O[C@H]([C@@H](O)[C@H](O)[C@H]2N)CN)[C@H]1O)CO
1038	1230	DB01422		Nitroxoline	4008-48-4	A8M33244M6	5-Nitro-8-hydroxyquinoline | 5-Nitro-8-oxyquinoline | 5-Nitro-8-quinolinol | 5-Nitrox | 5-NOK | 5NOK | 8-Hydroxy-5-nitroquinoline | Nitroxolina | Nitroxoline | Nitroxolinum	RJIWZDNTCBHXAL-UHFFFAOYSA-N	19910	Oc1c2ncccc2c([N+](=O)[O-])cc1
1039	1231	DB01423		Stepronin	72324-18-6	0NOY894QRB	Stepronin | Stepronine | Stepronino | Steproninum | Tiofacic	JNYSEDHQJCOWQU-UHFFFAOYSA-N	54120	S(C(C(=O)NCC(=O)O)C)C(=O)c1sccc1
1040	1232	DB01424		Aminophenazone	58-15-1	01704YP3MO	(Dimethylamino)phenazone | 1-Phenyl-2 3-dimethyl-4-(dimethylamino)-5-pyrazolone | 1-Phenyl-2 3-dimethyl-4-dimethylaminopyrazol-5-one | 1 5-Dimethyl-4-dimethylamino-2-phenyl-3-pyrazolone | 2 3-Dimethyl-4-dimethylamino-1-phenyl-5-pyrazolone | 3-Keto-1 5-dimethyl-4-dimethylamino-2-phenyl-2 3-dihydropyrazole | 4-(Dimethylamino)-1 2-dihydro-1 5-dimethyl-2-phenyl-3H-pyrazol-3-one | 4-(Dimethylamino)-1 …	RMMXTBMQSGEXHJ-UHFFFAOYSA-N	6009	O=c1n(n(c(c1N(C)C)C)C)c1ccccc1
1041	1233	DB01425		Alizapride	59338-93-1	P55703ZRZY	Alizaprida | Alizapride | Alizapridum	KSEYRUGYKHXGFW-UHFFFAOYSA-N	43008	O=C(NCC1N(CCC1)CC=C)c1c(OC)cc2n[nH]nc2c1
1042	1234	DB01426		Ajmaline	4360-12-07	1PON08459R	(+)-Ajmaline | (5aR 6S 8S 10S 11S 11aS 12aR 13R)-5-methyl-5a 6 8 9 10 11 11a 12-octahydro-5H-6 10:11 12a-dimethanoindolo[3 2-b]quinolizine-8 13-diol | Ajmalin | Ajmaline	CJDRUOGAGYHKKD-HEFSZTOGSA-N	441080	c1ccc2c(c1)[C@@]13[C@@H](N2C)[C@H]2N4[C@@H](C1)C([C@@H](C2)[C@@H]([C@H]4O)CC)[C@H]3O
1043	1235	DB01427		Amrinone	60719-84-8	JUT23379TN	Amrinona | Amrinone | Amrinonum | Inamrinone	RNLQIBCLLYYYFJ-UHFFFAOYSA-N	3698	O=c1[nH]cc(c2ccncc2)cc1N
1044	1236	DB01428		Oxybenzone	131-57-7	95OOS7VE0Y	2-Benzoyl-5-methoxyphenol | 2-Hydroxy-4-methoxybenzophenone | 4-Methoxy-2-hydroxybenzophenone | Benzophenone-3 | Oxibenzona | Oxybenzone | Oxybenzonum	DXGLGDHPHMLXJC-UHFFFAOYSA-N	4632	O(c1cc(O)c(C(=O)c2ccccc2)cc1)C
1045	1237	DB01429		Aprindine	37640-71-4	5Y48085P9Q	Aprindina | Aprindine | Aprindinum | Compound 99170	NZLBHDRPUJLHCE-UHFFFAOYSA-N	2218	N(C1Cc2c(C1)cccc2)(CCCN(CC)CC)c1ccccc1
1046	1238	DB01430		Almitrine	27469-53-0	9A1222NBG4	2 4-Bis(allylamino)-6-(4-(bis(p-fluorophenyl)methyl)-1-piperazinyl)-s-triazine | Almitrina | Almitrine | Almitrinum	OBDOVFRMEYHSQB-UHFFFAOYSA-N	33887	Fc1ccc(C(N2CCN(CC2)c2nc(nc(n2)NCC=C)NCC=C)c2ccc(F)cc2)cc1
1047	1239	DB01431		Allylestrenol	432-60-0	I47VB5DZ8O	17?-allylestr-4-en-17?-ol | 3-deketo-17?-allyl-19-nortestosterone | Allyl estrenol | Allyloestrenol	ATXHVCQZZJYMCF-XUDSTZEESA-N	235905	O[C@@]1([C@@]2([C@H]([C@H]3[C@H](CC2)[C@@H]2C(=CCCC2)CC3)CC1)C)CC=C
1048	1240	DB01433		Methadyl acetate	509-74-0	L59OC40KWJ	Acetilmetadol | Acetylmethadol | Acetylmethadolum	XBMIVRRWGCYBTQ-UHFFFAOYSA-N	10517	O(C(C(CC(N(C)C)C)(c1ccccc1)c1ccccc1)CC)C(=O)C
1049	1241	DB01434		19-norandrostenedione	734-32-7	U90987PVU5	4-estrene-3 17-dione | delta4-Estrene-3 17-dione | NOR	JRIZOGLBRPZBLQ-QXUSFIETSA-N	92834	[C@]12(C(=O)CC[C@H]1[C@H]1[C@H](CC2)[C@@H]2C(=CC(=O)CC2)CC1)C
1050	1242	DB01435		Antipyrine	60-80-0	T3CHA1B51H	1 2-Dihydro-1 5-dimethyl-2-phenyl-3H-pyrazol-3-one | 2 3-Dimethyl-1-phenyl-5-pyrazolone | Analgesine | Antipyrine | Fenazon | Fenazona | Phenazon | Phenazone	VEQOALNAAJBPNY-UHFFFAOYSA-N	2206	c1c(n(C)n(c2ccccc2)c1=O)C
1051	1243	DB01436		Alfacalcidol	41294-56-8	URQ2517572	(5Z 7E)-9 10-seco-5 7 10(19)-cholestatrien-1? 3?-diol | 1-hydroxycholecalciferol | 1alpha-hydroxycholecalciferol | 1?-hydroxy-vitamin D3 | 1?-hydroxycholecalciferol | 1?-hydroxyvitamin D3 | 9 10-secocholesta-5 7 10(19)-triene-1? 3?-diol | Alfacalcidol | Alfacalcidolum	OFHCOWSQAMBJIW-AVJTYSNKSA-N	5282181	O[C@@H]1C/C(=C/C=C\2/[C@H]3[C@@]([C@H](CC3)[C@@H](CCCC(C)C)C)(CCC2)C)/C(=C)[C@@H](O)C1
1052	1244	DB01437		Glutethimide	77-21-4	C8I4BVN78E	2-Ethyl-2-phenylglutarimide | Glutethimide | Glutetimida	JMBQKKAJIKAWKF-UHFFFAOYSA-N	3487	O=C1NC(=O)CCC1(CC)c1ccccc1
1053	1246	DB01439		3-Methylthiofentanyl	86052-04-2	C9C204973M	3-Methyl-thiofentanyl	SRARDYUHGVMEQI-UHFFFAOYSA-N	62296	s1c(CCN2CC(C(N(c3ccccc3)C(=O)CC)CC2)C)ccc1
1054	1247	DB01440		gamma-Hydroxybutyric acid	591-81-1	30IW36W5B2	3-carboxypropoxy acid | 4-hydroxy-butyric acid | 4-hydroxybutanoate | 4-hydroxybutanoic acid | 4-Hydroxybutyric acid | gamma-Hydroxybutyrate | GHB | oxy-n-butyric acid | Oxybate | ?-Hydroxybutyric acid	SJZRECIVHVDYJC-UHFFFAOYSA-N	10413	O=C(O)CCCO
1055	1248	DB01441		5-Methoxy-N N-diisopropyltryptamine	4021-34-5	12D06G8W8E	5-MeO-DIPT | 5-methoxy-N N-bis(1-methylethyl)-1H-indole-3-ethanamine | Foxy | Foxy methoxy | N-(1-methylethyl)-N-{2-[5-(methyloxy)-1H-indol-3-yl]ethyl}propan-2-amine	DNBPMBJFRRVTSJ-UHFFFAOYSA-N	151182	O(c1cc2c(CCN(C(C)C)C(C)C)c[nH]c2cc1)C
1056	1249	DB01442		MMDA	13674-05-0	RG7FY73ZAA	(+-)-MMDA | 3-Methoxy-4 5-methylenedioxyphenylisopropylamine | 3-Methoxy-alpha-methyl-4 5-methylenedioxyphenethylamine | 3-methoxy-methylenedioxyamphetamine | 5-Methoxy-3 4-methylenedioxyamphetamine	YQYUWUKDEVZFDB-UHFFFAOYSA-N	26175	O1c2cc(CC(N)C)cc(OC)c2OC1
1057	1250	DB01443		19-Nor-5-androstenedione	19289-77-1	585LQ9KZN8	estr-5-ene-3 17-dione	WELNRNVZXWUOGT-QXUSFIETSA-N	18633059	C1(=O)CC[C@H]2C(=CC[C@H]3[C@@H]4CCC(=O)[C@@]4(C)CC[C@H]23)C1
1058	1251	DB01444		Dimethylthiambutene	524-84-5	915D88LM9O	Dimethibutin | Dimethylthiambutene | dimetiltiambuteno | Ohton	CANBGVXYBPOLRR-UHFFFAOYSA-N	10668	s1c(C(=CC(N(C)C)C)c2sccc2)ccc1
1059	1252	DB01445		Bufotenine	487-93-4	0A31347TZK	3-[2-(dimethylamino)ethyl]-5-indolol | 3-[2-(dimethylamino)ethyl]indol-5-ol | 3-[?-(dimethylamino)ethyl]-5-hydroxyindole | 5-hydroxy-N N-dimethyltryptamine | Bufotenin | DM5-HT | N N-dimethylserotonin	VTTONGPRPXSUTJ-UHFFFAOYSA-N	10257	Oc1cc2c(CCN(C)C)c[nH]c2cc1
1060	1253	DB01446		Indopan	299-26-3	BIK35ACJ0Q	1-(1H-Indol-3-yl)-2-propanamine | 3-(2-Aminopropyl)indole | alpha-Methyl-1H-indole-3-ethanamine | alpha-Methyl-beta-indoleethylamine | alpha-methyltryptamine | AMT | DL-3-(2-Aminopropyl)indole | Indopan | ?-Methyl-3-indoleethanamine | ?-methyltryptamine | ?MT	QSQQQURBVYWZKJ-UHFFFAOYSA-N	9287	[nH]1c2c(c(CC(N)C)c1)cccc2
1061	1254	DB01447		4-Methylaminorex	3568-94-3	7PK6VC94OU		LJQBMYDFWFGESC-UHFFFAOYSA-N	92196	O1C(C(N=C1N)C)c1ccccc1
1062	1255	DB01450		Dihydroetorphine	14357-76-7	QQX8S479YV		BRTSNYPDACNMIP-FAWZKKEFSA-N	107765	O1[C@@H]2[C@]34[C@]5(C[C@@H]([C@]2(OC)CC5)[C@](O)(CCC)C)[C@H](N(CC3)C)Cc2c4c1c(O)cc2
1063	1256	DB01451		1-Androstenedione		C1091EX356		WJIQCDPCDVWDDE-WZNAKSSCSA-N	11196935	C[C@]12CC[C@H]3[C@H]([C@@H]1CCC2=O)CC[C@@H]1[C@@]3(C=CC(=O)C1)C
1064	1257	DB01452		Diamorphine	561-27-3	70D95007SX	(5? 6?)-7 8-Didehydro-4 5-epoxy-17-methylmorphinan-3 6-diol diacetate (ester) | 3 6-Diacetylmorphine | 7 8-Dihydro-4 5-alpha-epoxy-17-methylmorphinan-3 6-alpha-diol diacetate | Diacetylmorphine | Diamorphine | Heroin | O O'-Diacetylmorphine	GVGLGOZIDCSQPN-PVHGPHFFSA-N	5462328	[C@]123c4c5O[C@H]1[C@H](C=C[C@H]2[C@@H](Cc4ccc5OC(=O)C)N(CC3)C)OC(=O)C
1065	1258	DB01453		Beta-hydroxyfentanyl	78995-10-5	6Q4XAW26T4		JEFVHLMGRUJLET-UHFFFAOYSA-N	62278	OC(CN1CCC(N(c2ccccc2)C(=O)CC)CC1)c1ccccc1
1066	1259	DB01454		Midomafetamine	42542-10-9	KE1SEN21RM	3 4-Methylenedioxymethamphetamine | Ecstasy | MDMA | Methylenedioxymethamphetamine	SHXWCVYOXRDMCX-UHFFFAOYSA-N	1615	O1c2cc(CC(NC)C)ccc2OC1
1067	1260	DB01455		19-Nor-5-androstenediol		5N0V272KSA		VVUQRXPUVKXAIO-XFUVECHXSA-N	9900246	O[C@@H]1[C@@]2([C@H]([C@H]3[C@H](CC2)[C@@H]2C(=CC3)C[C@@H](O)CC2)CC1)C
1068	1261	DB01456		5-androstenedione	571-36-8	HEE11L5C3G	5-Androstene-3 17-dione | androst-5-ene-3 17-dione | delta5-Androstene-3 17-dione	SQGZFRITSMYKRH-QAGGRKNESA-N	160531	[C@@H]12[C@@H]([C@@]3(C(=CC2)CC(=O)CC3)C)CC[C@]2([C@H]1CCC2=O)C
1069	1264	DB01460		Diethyltryptamine	61-51-8	916E8V4S2V	3-(2-Diethylaminoethyl)indole | N N-Diethyl-2-(1H-indol-3-yl)ethanamine	LSSUMOWDTKZHHT-UHFFFAOYSA-N	6090	N(CCc1c2c([nH]c1)cccc2)(CC)CC
1070	1265	DB01461		Dimenoxadol	509-78-4	4D65PBX0VK	dimenoxadole | estocin	RHUWRJWFHUKVED-UHFFFAOYSA-N	17036	O(C(c1ccccc1)(c1ccccc1)C(=O)OCCN(C)C)CC
1071	1266	DB01462		Etonitazene	911-65-9	9U3GT3353T		PXDBZSCGSQSKST-UHFFFAOYSA-N	13493	O(c1ccc(Cc2n(CCN(CC)CC)c3c(n2)cc([N+](=O)[O-])cc3)cc1)CC
1072	1267	DB01463		Fencamfamine	1209-98-9	NME1I5IGBK	Fencamfamin | Fencamfamine | Fencamfaminum | Fencanfamina	IKFBPFGUINLYQI-UHFFFAOYSA-N	14584	N(C1C2CC(C1c1ccccc1)CC2)CC
1073	1268	DB01464		Furethidine	2385-81-1	6U9XA4JOD4		NNCOZXNZFLUYGG-UHFFFAOYSA-N	61306	O(C(=O)C1(CCN(CC1)CCOCC1OCCC1)c1ccccc1)CC
1074	1269	DB01465		2 5-Dimethoxyamphetamine	2801-68-5	OIM1536TQQ		LATVFYDIBMDBSY-UHFFFAOYSA-N	62787	O(c1c(CC(N)C)cc(OC)cc1)C
1075	1270	DB01466		Ethylmorphine	76-58-4	RWO67D87EU	Dionine | Ethyl morphine | Ethylmorphine	OGDVEMNWJVYAJL-LEPYJNQMSA-N	5359271	O1[C@@H]2[C@]34[C@H]([C@H](N(CC3)C)Cc3c4c1c(OCC)cc3)C=C[C@@H]2O
1076	1271	DB01467		2 5-Dimethoxy-4-ethylamphetamine	22004-32-6	9SK6K682UL		HXJKWPGVENNMCC-UHFFFAOYSA-N	27402	O(c1c(CC(N)C)cc(OC)c(c1)CC)C
1077	1272	DB01468		Ethylmethylthiambutene	441-61-2	722BFZ899Q		MORSAEFGQPDBKM-UHFFFAOYSA-N	46424	s1c(C(=CC(N(CC)C)C)c2sccc2)ccc1
1078	1273	DB01469		Acetorphine	25333-77-1	2OGQ81529L	7alpha-etorphine 3-acetate | Acetorfina | Acetylpropylorvinol	LFYBMMHFJIAKFE-PMEKXCSPSA-N	20055090	CCC[C@](C)([C@H]1C[C@]23C=C[C@@]1([C@H]1[C@]43CCN(C)[C@@H]2Cc2ccc(c(c42)O1)OC(=O)C)OC)O
1079	1274	DB01470		?-methylthiofentanyl	103963-66-2	NF684LIF79	alpha-methylthiofentanyl	YPOXDUYRRSUFFG-UHFFFAOYSA-N	62309	s1c(CC(N2CCC(N(c3ccccc3)C(=O)CC)CC2)C)ccc1
1080	1275	DB01471		Bolasterone	1605-89-6	T7ZM08F7FU		IVFYLRMMHVYGJH-VLOLGRDOSA-N	102146	O[C@@]1([C@@]2([C@H]([C@H]3[C@@H]([C@@]4(C(=CC(=O)CC4)C[C@H]3C)C)CC2)CC1)C)C
1081	1276	DB01472	EXPT03303	4-Methoxyamphetamine	64-13-1	OVB8F8P39Q	(2RS)-1-(4-methoxyphenyl)propan-2-amine | 4-methoxyamfetamine | D L-p-methoxyamphetamine | Formoterol fumarate related compound G | P-methoxyamfetamine | P-methoxyamphetamine | Paramethoxyamphetamine	NEGYEDYHPHMHGK-UHFFFAOYSA-N	31721	O(c1ccc(CC(N)C)cc1)C
1082	1277	DB01473		Betaprodine	468-59-7	21J54X4Z4Z	beta-Prodine | Betaprodina | Betaprodinum	UVAZQQHAVMNMHE-CZUORRHYSA-N	5284516	CCC(=O)O[C@@]1(CCN(C)C[C@H]1C)c1ccccc1
1083	1278	DB01474		17alpha-methyl-3beta 17beta-dihydroxyandrost-4-ene	571-03-9	83255K3MTP	17-Methylandrost-4-ene-3beta 17beta-diol	BNUOCVTVOYWNJC-DTMQFJJTSA-N	69259387	C[C@]12CC[C@@H](C=C1CC[C@@H]1[C@@H]2CC[C@]2([C@H]1CC[C@]2(C)O)C)O
1084	1279	DB01475		Dioxaphetyl butyrate	467-86-7	G751H98FY4		LQGIXNQCOXNCRP-UHFFFAOYSA-N	48194	O1CCN(CCC(c2ccccc2)(c2ccccc2)C(=O)OCC)CC1
1085	1280	DB01476		Haloxazolam	59128-97-1	M448L2V8XP		XDKCGKQHVBOOHC-UHFFFAOYSA-N	3563	Brc1cc2C3(OCCN3CC(=O)Nc2cc1)c1c(F)cccc1
1086	1281	DB01477		Codeine methylbromide	125-27-9	25007U9T7H		KIKLDWULAZATJG-YZZSNFJZSA-M	5362447	O1[C@@H]2[C@]34[C@H]([C@H]([N+](CC3)(C)C)Cc3c4c1c(OC)cc3)C=C[C@@H]2O
1087	1282	DB01478		Desmethylprodine	13147-09-6	07SGC963IR	1-Methyl-4-phenyl-4-piperidinol propionate | 1-Methyl-4-phenyl-4-propionoxypiperidine | 3-Demethylprodine | MPPP	BCQMRZRAWHNSBF-UHFFFAOYSA-N	61583	O(C1(CCN(CC1)C)c1ccccc1)C(=O)CC
1088	1283	DB01479		BA-2664	641-82-7	56K8Z5YS2Z	17alpha-methyl-3alpha 17beta-dihydroxy-5alpha-androstane	QGKQXZFZOIQFBI-XSWYFRFISA-N	242493	C[C@]12CC[C@H](C[C@@H]1CC[C@@H]1[C@@H]2CC[C@]2([C@H]1CC[C@]2(C)O)C)O
1089	1284	DB01480		Cyprenorphine	4406-22-8	1P6HEG5ZHS		VSKIOMHXEUHYSI-KNLIIKEYSA-N	20054882	CC(C)([C@H]1C[C@]23C=C[C@@]1([C@H]1[C@]43CCN(CC3CC3)[C@@H]2Cc2ccc(c(c42)O1)O)OC)O
1090	1285	DB01481		1-Testosterone	65-06-5	Y984BV1Q0G	1-T | 1-Testo | 17beta-hydroxy-5alpha-androst-1-en-3-one | Androstendolone | delta1-Dihydrotestosterone	OKJCFMUGMSVJBG-ABEVXSGRSA-N	236666	O[C@@H]1[C@@]2([C@H]([C@H]3[C@@H]([C@@]4([C@@H](CC3)CC(=O)C=C4)C)CC2)CC1)C
1091	1286	DB01482		Fenethylline	3736-08-01	YZ0N7VL5R3	Fenethylline | Fenethylline hcl | Fenetylline	MVXGSLGVWBVZCA-UHFFFAOYSA-N	102710	O=c1n(c(=O)n(c2ncn(CCNC(Cc3ccccc3)C)c12)C)C
1092	1287	DB01483		Barbital	57-44-3	5WZ53ENE2P		FTOAOBMCPZCFFF-UHFFFAOYSA-N	2294	O=C1NC(=O)NC(=O)C1(CC)CC
1093	1288	DB01484		4-Bromo-2 5-dimethoxyamphetamine	32156-26-6			FXMWUTGUCAKGQL-UHFFFAOYSA-N	62065	Brc1c(OC)cc(CC(N)C)c(OC)c1
1094	1289	DB01485		4-Hydroxytestosterone	2141-17-5	912GOZ167T	4-Androstene-7alpha-17beta-diol-3-one | 4 17beta-Dihydroxy-4-androstene-3-one | 7alpha-Hydroxytestosterone	BQOIJSIMMIDHMO-FBPKJDBXSA-N	160615	C[C@]12CC[C@H]3[C@H]([C@@H]1CC[C@@H]2O)CCC1=C(C(=O)CC[C@]31C)O
1095	1290	DB01486		Cathine	492-39-7	E1L4ZW2F8O	(+)-Norpseudoephedrine | Cathina | Cathine | Cathinum | D-Cathine | d-Nor-psi-ephedrine | d-Norpseudoephedrine | Katine | Pseudonorephedrine | psi-Norephedrine	DLNKOYKMWOXYQA-IONNQARKSA-N	441457	O[C@H]([C@@H](N)C)c1ccccc1
1096	1291	DB01487	DB11402	Embutramide	15687-14-6	3P4TQG94T1	Embutramid	LMBMDLOSPKIWAP-UHFFFAOYSA-N	27453	O(c1cc(C(CC)(CC)CNC(=O)CCCO)ccc1)C
1097	1292	DB01488		Dimethyltryptamine	61-50-7	WUB601BHAA	2-(3-indolyl)ethyldimethylamine | 3-(2-dimethylaminoethyl)indole | 3-[2-(dimethylamino)ethyl]indole | DMT | N N-dimethyl-1H-indole-3-ethylamine | N N-dimethyltryptamine	DMULVCHRPCFFGV-UHFFFAOYSA-N	6089	N(CCc1c2c([nH]c1)cccc2)(C)C
1098	1293	DB01489		Camazepam	36104-80-0	HZ3XRH03C3		PXBVEXGRHZFEOF-UHFFFAOYSA-N	37367	Clc1cc2c(N(C(=O)C(OC(=O)N(C)C)N=C2c2ccccc2)C)cc1
1099	1294	DB01490		Aminorex	2207-50-3	2SH16612I9		SYAKTDIEAPMBAL-UHFFFAOYSA-N	16630	O1C(CN=C1N)c1ccccc1
1100	1295	DB01491		Dipipanone	467-83-4	X188638Y2V		SVDHSZFEQYXRDC-UHFFFAOYSA-N	13331	O=C(C(CC(N1CCCCC1)C)(c1ccccc1)c1ccccc1)CC
1101	1296	DB01493		Ethylestrenol	965-90-2	ADC79EK5Q8	Ethylestrenol | etilestrenol	AOXRBFRFYPMWLR-XGXHKTLJSA-N	13765	O[C@@]1([C@@]2([C@H]([C@H]3[C@H](CC2)[C@@H]2C(=CCCC2)CC3)CC1)C)CC
1102	1297	DB01494		Chloral betaine	2218-68-0	8680278NRH	Cloral betaine	ONAOIDNSINNZOA-UHFFFAOYSA-N	16676	[O-]C(=O)C[N+](C)(C)C
1103	1298	DB01495		Dichloralphenazone	480-30-8	YYX637R279		ATKXDQOHNICLQW-UHFFFAOYSA-N	10188	c1(=O)n(n(c(c1)C)C)c1ccccc1
1104	1299	DB01496		Barbituric acid derivative		R1JI58032B		DNZPLHRZXUJATK-UHFFFAOYSA-N	485589	S=C1NC(=O)C(Cc2oc(c3c(cccc3)C(F)(F)F)cc2)C(=O)N1
1105	1300	DB01497		Etorphine	14521-96-1	42M2Y6NU9O	etorfina | Etorphine | Etorphinum	CAHCBJPUTCKATP-HBDRVVKHSA-N	26721	O1C2[C@]34[C@@]5([C@H](N(CC3)C)Cc3c4c1c(O)cc3)CC(C2(OC)C=C5)C(O)(CCC)C
1106	1301	DB01498		Alphamethadol	17199-54-1	XBD99QNI42		QIRAYNIFEOXSPW-YLJYHZDGSA-N	62709	O[C@@H](C(C[C@H](N(C)C)C)(c1ccccc1)c1ccccc1)CC
1107	1302	DB01499		Alphameprodine	468-51-9	1177I648L1	3alpha-Ethyl-1-methyl-4-phenyl-4alpha-piperidyl propionat | Alfameprodina | alpha-3-ethyl-1-methyl-4-phenyl-4-propionoxypiperidine | alpha-3-Ethyl-1-methyl-4-phenyl-4-propionyloxypiperidine | Alphameprodinum	ODEGQXRCQDVXSJ-WMLDXEAASA-N	61119	O([C@]1([C@H](CN(CC1)C)CC)c1ccccc1)C(=O)CC
1108	1303	DB01500		Oxabolone	4721-69-1	51RPF719WE	4-hydroxy nandrolone | 4-hydroxy-19-nortestosterone	GXHBCWCMYVTJOW-YGRHGMIBSA-N	20055236	[C@@H]12C(=C(C(=O)CC1)O)CC[C@@H]1[C@@H]2CC[C@]2([C@H]1CC[C@@H]2O)C
1109	1304	DB01501		Difenoxin	28782-42-5	3ZZ5BJ9F2Q	1-(3-cyano-3 3-diphenylpropyl)-4-phenylisonipecotic acid | Difenoxin | Difenoxina | Difenoxinum | Diphenoxilic acid | Diphenoxylic acid	UFIVBRCCIRTJTN-UHFFFAOYSA-N	34328	OC(=O)C1(CCN(CC1)CCC(c1ccccc1)(c1ccccc1)C#N)c1ccccc1
1110	1305	DB01502		Diampromide	552-25-0	26G7YC77BU		RXTHKWVSXOIHJS-UHFFFAOYSA-N	62370	O=C(N(CC(N(CCc1ccccc1)C)C)c1ccccc1)CC
1111	1306	DB01503		1-Androstenediol		V7W74907I7		RZFGPAMUAXASRE-YSZCXEEOSA-N	11300765	C[C@]12CC[C@H]3[C@H]([C@@H]1CC[C@@H]2O)CC[C@@H]1[C@@]3(C=C[C@@H](C1)O)C
1112	1307	DB01505		Etoxeridine	469-82-9	RHW35E1G7E		KJTKYGFGPQSRRA-UHFFFAOYSA-N	61122	O(C(=O)C1(CCN(CC1)CCOCCO)c1ccccc1)CC
1113	1308	DB01506		1-Phenylcyclohexylamine	2201-24-3	HBO2D49I2S		RGZGRPPQZUQUCR-UHFFFAOYSA-N	31862	NC1(CCCCC1)c1ccccc1
1114	1309	DB01509		Tenamfetamine	4764-17-4	XJZ28FJ27W	3 4-methylenedioxyamphetamine | MDA | Methylenedioxyamphetamine | Tenamfetamina | Tenamfetamine | Tenamfetaminum	NGBBVGZWCFBOGO-UHFFFAOYSA-N	1614	O1c2cc(CC(N)C)ccc2OC1
1115	1310	DB01511		Delorazepam	2894-67-9	O91W32476G	Chlordesmethyldiazepam	CHIFCDOIPRCHCF-UHFFFAOYSA-N	17925	Clc1cc2C(=NCC(=O)Nc2cc1)c1c(Cl)cccc1
1116	1311	DB01512		Hydromorphinol	2183-56-4	1O00P9X5C1		AABLHGPVOULICI-BRJGLHKUSA-N	5463858	O1[C@@H]2[C@]34[C@](O)([C@H](N(CC3)C)Cc3c4c1c(O)cc3)CC[C@@H]2O
1117	1312	DB01513		17Alpha-methyl-3beta 17beta-dihydroxy-5alpha-androstane	641-83-8	ZA9UE4Q47V		QGKQXZFZOIQFBI-UYEYMFBJSA-N	101819	C[C@]12CC[C@@H](C[C@@H]1CC[C@@H]1[C@@H]2CC[C@]2([C@H]1CC[C@]2(C)O)C)O
1118	1313	DB01514		Furazabol	1239-29-8	2W07HSP5PX		RGLLOUBXMOGLDQ-IVEVATEUSA-N	14708	O[C@@]1([C@@]2([C@H]([C@H]3[C@@H]([C@@]4([C@@H](CC3)Cc3nonc3C4)C)CC2)CC1)C)C
1119	1314	DB01515		Benzoylecgonine	519-09-5	5353I8I6YS	(-)-benzoylecgonine | (1R 2R 3S 5S)-8-methyl-3-[(phenylcarbonyl)oxy]-8-azabicyclo[3.2.1]octane-2-carboxylic acid | 3-(Benzoyloxy)-8-methyl-8-azabicyclo[3.2.1]octane-2-carboxylic acid | Ecgonine benzoate | O-benzoyl-(-)-ecgonine | O-benzoylecgonine	GVGYEFKIHJTNQZ-RFQIPJPRSA-N	448223	O([C@@H]1[C@@H]([C@@H]2N([C@@H](CC2)C1)C)C(=O)O)C(=O)c1ccccc1
1120	1315	DB01516		3 4 5-Trimethoxyamphetamine	1082-88-8	P2K02L3YON		WGTASENVNYJZBK-UHFFFAOYSA-N	31016	O(c1cc(CC(N)C)cc(OC)c1OC)C
1121	1316	DB01518		Benzethidine	3691-78-9	X0I74BAR02		UVTBZAWTRVBTMK-UHFFFAOYSA-N	62516	O(C(=O)C1(CCN(CC1)CCOCc1ccccc1)c1ccccc1)CC
1122	1317	DB01520		Tenocyclidine	21500-98-1	8BQ45Q6VCL	1-[1-(thiophen-2-yl)cyclohexyl]piperidine | TCP | Tenociclidina | Tenocyclidine | Tenocyclidinum | Thienyl cyclohexylpiperidine	JUZZEWSCNBCFRL-UHFFFAOYSA-N	62751	s1c(C2(N3CCCCC3)CCCCC2)ccc1
1123	1318	DB01521		Clostebol	1093-58-9	Z7D4G976SH		KCZCIYZKSLLNNH-FBPKJDBXSA-N	68947	ClC1=C2[C@@]([C@@H]3[C@H]([C@H]4[C@](CC3)([C@@H](O)CC4)C)CC2)(CCC1=O)C
1124	1319	DB01522		Betacetylmethadol	17199-59-6	905GLN509G		XBMIVRRWGCYBTQ-GCJKJVERSA-N	62710	O([C@H](C(C[C@H](N(C)C)C)(c1ccccc1)c1ccccc1)CC)C(=O)C
1125	1320	DB01523		Clonitazene	3861-76-5	S90R21A2V2		GPZLDQAEBHTMPG-UHFFFAOYSA-N	62528	Clc1ccc(Cc2n(CCN(CC)CC)c3c(n2)cc([N+](=O)[O-])cc3)cc1
1126	1321	DB01524		Androstenediol	521-17-5	95PS51EMXY	5-andendiol | 5-androstenediol | androst-5-ene-3beta 17beta-diol | androst-5-enediol | androstenediol | hermaphrodiol	QADHLRWLCPCEKT-LOVVWNRFSA-N	10634	C1[C@@H](CC2=CC[C@@H]3[C@@H]([C@]2(C1)C)CC[C@]1([C@H]3CC[C@@H]1O)C)O
1127	1322	DB01525		Ecgonine	481-37-8	DX2E9E17AV		PHMBVCPLDPDESM-FKSUSPILSA-N	91460	O[C@@H]1[C@@H]([C@@H]2N([C@@H](CC2)C1)C)C(=O)O
1128	1323	DB01526		4-Androstenediol	1156-92-9	G10EHA9I0D		BTTWKVFKBPAFDK-LOVVWNRFSA-N	136297	O[C@@H]1[C@@]2([C@H]([C@H]3[C@@H]([C@@]4(C(=C[C@@H](O)CC4)CC3)C)CC2)CC1)C
1129	1324	DB01527		Clortermine	10389-73-8	4FA88HM3IX		HXCXASJHZQXCKK-UHFFFAOYSA-N	25223	Clc1c(CC(N)(C)C)cccc1
1130	1325	DB01528		4-Methyl-2 5-dimethoxyamphetamine	15588-95-1	UKI9MLD5OI	STP	NTJQREUGJKIARY-UHFFFAOYSA-N	85875	O(c1c(CC(N)C)cc(OC)c(c1)C)C
1131	1326	DB01529		Dextromoramide	357-56-2	9S4S6CIY83	(+)-1-(3-methyl-4-morpholino-2 2-diphenylbutyryl)pyrrolidine | (+)-4-(2-methyl-4-oxo-3 3-diphenyl-4-(1-pyrrolidinyl)butyl)morpholine | 1-((3S)-3-methyl-4-(4-morpholinyl)-1-oxo-2 2-diphenylbutyl)pyrrolidine | 4-(2-methyl-4-oxo-3 3-diphenyl-4-(1-pyrrolidinyl)butyl)morpholine | D-2 2-diphenyl-3-methyl-4-morpholinobutyrylpyrrolidine | dextromoramida | Dextromoramide | dextromoramidum | palphium | Pyr…	INUNXTSAACVKJS-OAQYLSRUSA-N	92943	O=C(N1CCCC1)C(c1ccccc1)(c1ccccc1)[C@@H](CN1CCOCC1)C
1132	1327	DB01530		5alpha-androstane-3alpha 17beta-diol	1852-53-5	J34MX0M30Y	17beta-dihydroandrosterone | 3alpha-androstanediol | 3alpha 17beta-dihydroxy-5alpha-androstane | 3? 17?-dihydroxy-5?-androstane | Dihydroandrosterone | hombreol	CBMYJHIOYJEBSB-KHOSGYARSA-N	15818	[C@H]1(CC[C@]2([C@H](C1)CC[C@H]1[C@@H]3CC[C@@H]([C@@]3(C)CC[C@H]21)O)C)O
1133	1328	DB01531		Desomorphine	427-00-9	7OP86J5E33	4 5-epoxy-3-hydroxy-n-methylmorphinan | 6-deoxy-7 8-dihydromorphine | Deoxydihydromorphine D | Dihydrodeoxymorphine | Dihydrodesoxymorphine D	LNNWVNGFPYWNQE-GMIGKAJZSA-N	5362456	[C@@]123c4c5O[C@H]2CCC[C@H]1[C@@H](Cc4ccc5O)N(CC3)C
1134	1329	DB01532		?-Methylacetylfentanyl	101860-00-8	0O1GKW2BQO	Acetyl-alpha-methylfentanyl | alphamethylacetylfentanyl	OKTLVZBUKMRPLL-UHFFFAOYSA-N	62307	O=C(N(C1CCN(CC1)C(Cc1ccccc1)C)c1ccccc1)C
1135	1330	DB01533		Diethylthiambutene	86-14-6	2Z91X9052O		CBYWMRHUUVRIAF-UHFFFAOYSA-N	6833	s1c(C(=CC(N(CC)CC)C)c2sccc2)ccc1
1136	1331	DB01534		Chlorhexadol	3563-58-4	W8RD4N93R2	Chloralodol | Chloralodolum | Cloralodol	QVFWZNCVPCJQOP-UHFFFAOYSA-N	19094	ClC(Cl)(Cl)C(OC(CC(O)(C)C)C)O
1137	1332	DB01535		Carfentanil	59708-52-0	LA9DTA2L8F	Carfentanil | carfentanila | Carfentanyl	YDSDEBIZUNNPOB-UHFFFAOYSA-N	62156	O(C(=O)C1(N(c2ccccc2)C(=O)CC)CCN(CC1)CCc1ccccc1)C
1138	1333	DB01536	DB07386 | EXPT00569	Androstenedione	63-05-8	409J2J96VR	4-Androstene-3 17-dione | 4-Androstenedione	AEMFNILZOJDQLW-QAGGRKNESA-N	6128	O=C1[C@@]2([C@H]([C@H]3[C@@H]([C@@]4(C(=CC(=O)CC4)CC3)C)CC2)CC1)C
1139	1334	DB01537		4-Bromo-2 5-dimethoxyphenethylamine	66142-81-2	V77772N32H	2C-B	YMHOBZXQZVXHBM-UHFFFAOYSA-N	98527	Brc1c(OC)cc(CCN)c(OC)c1
1140	1335	DB01538		Acetyldihydrocodeine	3861-72-1	SGY1T84P34		LGGDXXJAGWBUSL-BKRJIHRRSA-N	5463874	O1[C@@H]2[C@]34[C@H]([C@H](N(CC3)C)Cc3c4c1c(OC)cc3)CC[C@@H]2OC(=O)C
1141	1336	DB01539		1-Piperidinocyclohexanecarbonitrile	3867-15-0	03ZI7ZZW5Q		WWSAYKJWUZJLRT-UHFFFAOYSA-N	62529	N1(C2(CCCCC2)C#N)CCCCC1
1142	1337	DB01540		17alpha-methyl-4-hydroxynandrolone	2747-16-2	AL9HUA7C4C	17?-Methyl-4-hydroxynandrolone | 4-Hydroxy-19-normethyltestosterone	CLNUZOCYKSHICX-FAHHUNKHSA-N	69249407	C[C@]12CC[C@@H]3[C@H]4CCC(=O)C(=C4CC[C@H]3[C@@H]1CC[C@]2(C)O)O
1143	1338	DB01541		Boldenone	846-48-0	5H7I2IP58X	1 2-Dehydrotestosterone | 1 2-Didehydrotestosterone | 1 4-Androstadien-17beta-ol-3-one | 1 4-Androstadien-17?-ol-3-one | 17beta-Boldenone | 17?-hydroxyandrosta-1 4-dien-3-one | Boldenona | Boldenone | Boldenonum	RSIHSRDYCUFFLA-DYKIIFRCSA-N	13308	O[C@@H]1[C@@]2([C@H]([C@H]3[C@H](CC2)[C@@]2(C(=CC(=O)C=C2)CC3)C)CC1)C
1144	1339	DB01542		Allylprodine	25384-17-2	4343OEZ18O		KGYFOSCXVAXULR-UHFFFAOYSA-N	32938	O(C1(C(CN(CC1)C)CC=C)c1ccccc1)C(=O)CC
1145	1340	DB01543		18-methyl-19-nortestosterone		6AL6ML53DZ	13beta-ethyl-17beta-hydroxygon-4-en-3-one	FBYZQDCRLYHHHP-ZOFHRBRSSA-N	10039774	CC[C@]12CC[C@H]3[C@H]([C@@H]1CC[C@@H]2O)CCC1=CC(=O)CC[C@H]31
1146	1341	DB01544		Flunitrazepam	1622-62-4	620X0222FQ	Flunitrazepamum	PPTYJKAXVCCBDU-UHFFFAOYSA-N	3380	Fc1c(C2=NCC(=O)N(c3c2cc([N+](=O)[O-])cc3)C)cccc1
1147	1342	DB01545		Ethyl loflazepate	29177-84-2	VJB5FW9W9J	Meilax	CUCHJCMWNFEYOM-UHFFFAOYSA-N	3299	Clc1cc2C(=NC(C(=O)Nc2cc1)C(=O)OCC)c1c(F)cccc1
1148	1343	DB01546		Etryptamine	2235-90-7	GR181O3R32	3-(2-aminobutyl)indole | alpha-ethyltryptamine | ?-ethyltryptamine | ?ET	ZXUMUPVQYAFTLF-UHFFFAOYSA-N	8367	[nH]1c2c(c(CC(N)CC)c1)cccc2
1149	1344	DB01547		Drotebanol	3176-03-02	7RS2Q8MCK8		LCAHPIFLPICNRW-SVYNMNNPSA-N	5463863	O[C@@]12[C@]3(C[C@H](O)CC2)CCN([C@H]1Cc1c3c(OC)c(OC)cc1)C
1150	1345	DB01548		Diprenorphine	14357-78-9	1F0L5N25ZZ	Diprenorfin	OIJXLIIMXHRJJH-KNLIIKEYSA-N	443408	[C@@]123[C@@]45[C@H](N(CC6CC6)CC3)Cc3c2c(O[C@H]1[C@]([C@H](C4)C(O)(C)C)(CC5)OC)c(cc3)O
1151	1346	DB01549		Rolicyclidine	2201-39-0	183O9O9JE3	1-(1-phenylcyclohexyl)pyrrolidine | PCPy | Roliciclidina | Rolicyclidine | Rolicyclidinum	FYOWWXMGDATDQY-UHFFFAOYSA-N	62436	N1(C2(CCCCC2)c2ccccc2)CCCC1
1152	1347	DB01550		Fenproporex	16397-28-7	W0194S5FOA	Fenorex | Perphoxene	IQUFSXIQAFPIMR-UHFFFAOYSA-N	61810	N(C(Cc1ccccc1)C)CCC#N
1153	1348	DB01551		Dihydrocodeine	125-28-0	N9I9HDB855	DHC | Dihydrocodeine	RBOXVHNMENFORY-DNJOTXNNSA-N	5284543	O1[C@@H]2[C@]34[C@H]([C@H](N(CC3)C)Cc3c4c1c(OC)cc3)CC[C@@H]2O
1154	1349	DB01552		Betameprodine	468-50-8	4XS533X38C	beta-1-Methyl-3-ethyl-4-phenyl-4-propionoxy-piperidin | beta-3-Ethyl-1-methyl-4-phenyl-4-propionoxypiperidine | beta-meprodine | Betameprodina | Betameprodinum	ODEGQXRCQDVXSJ-RHSMWYFYSA-N	12218309	CC[C@@H]1CN(C)CC[C@]1(OC(=O)CC)c1ccccc1
1155	1350	DB01553		Cloxazolam	24166-13-0	GYL649Z0HY	Cloxazolam | Cloxazolamum | Cloxazolazepam	ZIXNZOBDFKSQTC-UHFFFAOYSA-N	2816	Clc1c(C23OCCN2CC(=O)Nc2c3cc(Cl)cc2)cccc1
1156	1351	DB01554		Bolandiol	19793-20-5	49SD6G16U5	19-nor-4-androstenediol | 3beta 17beta-dihydroxyestr-4-ene | 4-norendiol	CMXKUJNZWYTFJN-XFUVECHXSA-N	9835303	C[C@]12CC[C@H]3[C@H]([C@@H]1CC[C@@H]2O)CCC1=C[C@H](CC[C@H]31)O
1157	1352	DB01555		Alphacetylmethadol	17199-58-5	BXF83S0HEL		XBMIVRRWGCYBTQ-XMSQKQJNSA-N	22308	O([C@@H](C(C[C@H](N(C)C)C)(c1ccccc1)c1ccccc1)CC)C(=O)C
1158	1353	DB01556		Chlorphentermine	461-78-9	NHW07912O7	4-Chloro-a a-dimethylbenzeneethanamine | 4-Chloro-a a-dimethylphenethylamine | a a-Dimethyl-p-chlorophenethylamine | Chlorphenterminum | Clorfentermina	ZCKAMNXUHHNZLN-UHFFFAOYSA-N	10007	Clc1ccc(CC(N)(C)C)cc1
1159	1354	DB01557		?-Methylfentanyl	79704-88-4	8FU589W85C	alpha-methylfentanyl	NGTVDHYUFBKWID-UHFFFAOYSA-N	62281	O=C(N(C1CCN(CC1)C(Cc1ccccc1)C)c1ccccc1)CC
1160	1355	DB01558		Bromazepam	1812-30-2	X015L14V0O	Bromacepam | Bromazepam | Bromazepamum	VMIYHDSEFNYJSL-UHFFFAOYSA-N	2441	Brc1cc2c(NC(=O)CN=C2c2ncccc2)cc1
1161	1356	DB01559		Clotiazepam	33671-46-4	ZCN055599V	Clotiazepam | Clotiazepamum	CHBRHODLKOZEPZ-UHFFFAOYSA-N	2811	Clc1c(C2=NCC(=O)N(c3sc(cc23)CC)C)cccc1
1162	1357	DB01560		Cathinone	71031-15-7	540EI4406J	alpha-Aminopropiophenone | Cathinone | Cathinonum | Catinona | D-Cathinone | Norephedrone	PUAQLLVFLMYYJJ-ZETCQYMHSA-N	62258	O=C([C@@H](N)C)c1ccccc1
1163	1358	DB01561	DB03620	Androstanedione	846-46-8	2KR72RNR8Z	5alpha-Androstan-3 17-dione	RAJWOBJTTGJROA-WZNAKSSCSA-N	222865	O=C1[C@@]2([C@H]([C@H]3[C@@H]([C@@]4([C@@H](CC3)CC(=O)CC4)C)CC2)CC1)C
1164	1359	DB01562		1-(2-Phenylethyl)-4-phenyl-4-acetoxypiperidine	64-52-8	T6LN72I828	1-(2-Phenethyl)-4-phenyl-4-acetoxypiperidine | 1-Phenethyl-4-phenyl-4-piperidinol acetate (ester) | PEPAP	BVURVTVDNWSNFN-UHFFFAOYSA-N	60977	O(C1(CCN(CC1)CCc1ccccc1)c1ccccc1)C(=O)C
1165	1360	DB01563		Chloral hydrate	302-17-0	418M5916WG	1 1 1-trichloro-2 2-dihydroxyethane | 1 1 1-trichloro-2 2-ethanediol | 2 2 2-trichloro-1 1-ethanediol | chloral monohydrate | Chloralhydrat | Trichloracetaldehyd-hydrat | trichloroacetaldehyde hydrate	RNFNDJAIBTYOQL-UHFFFAOYSA-N	2707	ClC(Cl)(Cl)C(O)O
1166	1361	DB01564		Calusterone	17021-26-0	0678G6Q58A	17-beta-Hydroxy-7-beta 17-alpha-dimethylandrost-4-ene-3-one | 17beta-Hydroxy-7beta 17-dimethylandrost-4-en-3-one | 17beta-Hydroxy-7beta 17alpha-dimethylandrost-4-ene-3-one | 7-beta 17-alpha-Dimethyl testosterone | 7-beta 17-Dimethyltestosterone | 7beta 17-Dimethyltestosterone | 7beta 17alpha-Dimethyltestosterone | Calusterona | Calusterone | Calusteronum | CLS	IVFYLRMMHVYGJH-PVPPCFLZSA-N	28204	O[C@@]1([C@@]2([C@H]([C@H]3[C@@H]([C@@]4(C(=CC(=O)CC4)C[C@@H]3C)C)CC2)CC1)C)C
1167	1362	DB01565		Dihydromorphine	509-60-4	C3S5FRP6JW		IJVCSMSMFSCRME-KBQPJGBKSA-N	5359421	O1[C@@H]2[C@]34[C@H]([C@H](N(CC3)C)Cc3c4c1c(O)cc3)CC[C@@H]2O
1168	1363	DB01566		Methylenedioxyethamphetamine	82801-81-8	ML1I4KK67B	(+/-)-MDE | 3 4-methylenedioxy-N-ethylamphetamine | MDE | n-ethyl MDA	PVXVWWANJIWJOO-UHFFFAOYSA-N	105039	O1c2cc(CC(NCC)C)ccc2OC1
1169	1364	DB01567		Fludiazepam	3900-31-0	7F64A2K16Z	7-chloro-5-(O-Fluorophenyl)-1 3-dihydro-1-methyl-2H-1 4-benzodiazepin-2-one | Erispan | Fludiazepamum	ROYOYTLGDLIGBX-UHFFFAOYSA-N	3369	Clc1cc2c(N(C(=O)CN=C2c2c(F)cccc2)C)cc1
1170	1365	DB01568		Codeine-N-oxide	3688-65-1	Z32OFX7V17		BDLSDHWCOJPHIE-KFUGMXNISA-N	5359929	O1[C@@H]2[C@]34[C@H]([C@H]([N@@+]([O-])(CC3)C)Cc3c4c1c(OC)cc3)C=C[C@@H]2O
1171	1366	DB01569		Formebolone	2454-11-07	Z2MMV08KUQ	11-alpha 17-beta-Dihydroxy-17-methyl-3-oxoandrosta-1 4-diene-2-carboxaldehyde | 2-Formyl-11-alpha-hydroxy-delta(sup 1)-methyltestosterone | 2-formyl-11?-hydroxy-17?-methyl-?1-testosterone | 2-Formyl-17-alpha-methylandrosta-1 4-diene-11-alpha 17-beta-diol-3-one | Esiclene | Formebolona | Formebolonum | Formyldienolone	AMVODTGMYSRMNP-GNIMZFFESA-N	17150	O[C@@]1([C@@]2([C@H]([C@H]3[C@H]([C@H](O)C2)[C@@]2(C(=CC(=O)C(=C2)C=O)CC3)C)CC1)C)C
1172	1367	DB01570		Ohmefentanyl	78995-14-9	Y8263089ZX	Beta-hydroxy-3-methylfentanyl | OMF | ?-hydroxy-3-methylfentanyl	FRPRNNRJTCONEC-UHFFFAOYSA-N	62279	OC(CN1CC(C(N(c2ccccc2)C(=O)CC)CC1)C)c1ccccc1
1173	1368	DB01571		3-Methylfentanyl	42045-86-3	QVU94XE61A	3-MF | mefentanyl	MLQRZXNZHAOCHQ-UHFFFAOYSA-N	61996	O=C(N(C1C(CN(CC1)CCc1ccccc1)C)c1ccccc1)CC
1174	1369	DB01572		Methyl-1-testosterone	65-04-3	21O907N0NH	(+)-Methyl-1-testosterone | (5? 17?)-17-Hydroxy-17-methylandrost-1-en-3-one | 17alpha-Methyl-17beta-hydroxy-5alpha-androst-1-en-3-one | 17alpha-Methyl-17beta-hydroxy-delta1-5alpha-androsten-3-one | 17beta-Hydroxy-17alpha-methyl-5alpha-androst-1-ene-3-one	JRNSSSJKIGAFCT-YDSAWKJFSA-N	7092657	O[C@@]1([C@@]2([C@H]([C@H]3[C@@H]([C@@]4([C@@H](CC3)CC(=O)C=C4)C)CC2)CC1)C)C
1175	1370	DB01573		Benzylmorphine	14297-87-1	83C78V3OL9		RDJGWRFTDZZXSM-RNWLQCGYSA-N	5362507	O1[C@@H]2[C@]34[C@H]([C@H](N(CC3)C)Cc3c4c1c(OCc1ccccc1)cc3)C=C[C@@H]2O
1176	1373	DB01576		Dextroamphetamine	51-64-9	TZ47U051FI	(+)-(S)-amphetamine | (+)-amphetamine | (+)-?-methylphenethylamine | (+)-?-methylphenylethylamine | (S)-(+)-amphetamine | (S)-(+)-?-phenylisopropylamine | (S)-1-phenyl-2-aminopropane | (S)-1-phenyl-2-propylamine | (S)-amphetamine | (S)-?-methylbenzeneethanamine | (?S)-?-methylbenzeneethanamine | d-amphetamine | Desamfetamina | Dexamfetamina | Dexamfetamine | Dexamfetaminum | Dexamphetamine | Dexa…	KWTSXDURSIMDCE-QMMMGPOBSA-N	5826	N[C@H](Cc1ccccc1)C
1177	1374	DB01577		Metamfetamine	537-46-2	44RAL3456C	(+)-(S)-N-?-dimethylphenethylamine | (S)-N ?-dimethylbenzeneethanamine | (?S)-N ?-dimethylbenzeneethanamine | d-1-phenyl-2-methylaminopropane | d-deoxyephedrine | d-desoxyephedrine | d-N-methylamphetamine | d-phenylisopropylmethylamine | Dextromethamphetamine | Métamfétamine | Metamfetamine | Metamfetaminum | Metanfetamina | Methamphetamine | Methamphetaminum | methyl-?-phenylisopropylamine	MYWUZJCMWCOHBA-VIFPVBQESA-N	10836	N([C@H](Cc1ccccc1)C)C
1178	1375	DB01578		Metrizamide	31112-62-6	RHH3W8F1CO		DTZMSDADRKLCQE-RFMXWLSYSA-N	20056604	CC(=Nc1c(c(c(c(c1I)N(C)C(=O)C)I)C(=N[C@@H](C=O)[C@H]([C@@H]([C@@H](CO)O)O)O)O)I)O
1179	1376	DB01579		Phendimetrazine	634-03-7	AB2794W8KV	(2S 3S)-3 4-dimethyl-2-phenylmorpholine | Phendimetrazine	MFOCDFTXLCYLKU-CMPLNLGQSA-N	30487	[C@H]1(c2ccccc2)[C@@H](N(CCO1)C)C
1180	1377	DB01580		Oxprenolol	6452-71-7	519MXN9YZR	Oxprenololum	CEMAWMOMDPGJMB-UHFFFAOYSA-N	4631	O(CC(O)CNC(C)C)c1c(OCC=C)cccc1
1181	1378	DB01581		Sulfamerazine	127-79-7	UR1SAB295F	(p-Aminobenzolsulfonyl)-2-amino-4-methylpyrimidin | 2-(4-Aminobenzenesulfonamido)-4-methylpyrimidine | 2-(p-Aminobenzolsulfonamido)-4-methylpyrimidine | 2-(Sulfanilamido)-4-methylpyrimidine | 2-Sulfa-4-methylpyrimidine | 4-Amino-N-(4-methyl-2-pyrimidinyl)-benzenesulfonamide | N-(4-Methyl-2-pyrimidyl)sulfanilamide | N(1)-(4-Methyl-2-pyrimidinyl)sulfanilamide | Sulfamerazina | Sulfamerazine | Sulfa…	QPPBRPIAZZHUNT-UHFFFAOYSA-N	5325	S(=O)(=O)(Nc1nc(ccn1)C)c1ccc(N)cc1
1182	1379	DB01582		Sulfamethazine	57-68-1	48U51W007F	(p-Aminobenzolsulfonyl)-2-amino-4 6-dimethylpyrimidin | 2-(4-Aminobenzenesulfonamido)-4 6-dimethylpyrimidine | 2-(p-Aminobenzenesulfonamido)-4 6-dimethylpyrimidine | 2-Sulfanilamido-4 6-dimethylpyrimidine | 4-Amino-N-(2 6-dimethyl-4-pyrimidinyl)benzenesulfonamide | 4-Amino-N-(4 6-dimethyl-pyrimidin-2-yl)-benzenesulfonamide | 4-amino-N-(4 6-dimethylpyrimidin-2-yl)benzenesulfonamide | 4 6-Dimethyl-…	ASWVTGNCAZCNNR-UHFFFAOYSA-N	5327	S(=O)(=O)(Nc1nc(cc(n1)C)C)c1ccc(N)cc1
1183	1381	DB01586		Ursodeoxycholic acid	128-13-2	724L30Y2QR	(3alpha 5beta 7beta)-3 7-dihydroxycholan-24-oic acid | (3? 5? 7?)-3 7-dihydroxycholan-24-oic acid | 3alpha 7beta-Dihydroxy-5beta-cholan-24-oic acid | Acide ursodesoxycholique | Acido ursodeossicolico | Acido ursodeoxicolico | Acidum ursodeoxycholicum | UDCA | Ursodeoxycholate | Ursodeoxycholic acid | Ursodiol	RUDATBOHQWOJDD-UZVSRGJWSA-N	31401	O[C@@H]1[C@H]2[C@H]3[C@@]([C@H](CC3)[C@@H](CCC(=O)O)C)(CC[C@@H]2[C@@]2([C@H](C1)C[C@H](O)CC2)C)C
1184	1382	DB01587		Ketazolam	27223-35-4	92A214MD7Y	Ketazolam | Ketazolamum	PWAJCNITSBZRBL-UHFFFAOYSA-N	33746	Clc1cc2C3(OC(=CC(=O)N3CC(=O)N(c2cc1)C)C)c1ccccc1
1185	1383	DB01588		Prazepam	2955-38-6	Q30VCC064M	Prazepamum	MWQCHHACWWAQLJ-UHFFFAOYSA-N	4890	Clc1cc2c(N(CC3CC3)C(=O)CN=C2c2ccccc2)cc1
1186	1384	DB01589		Quazepam	36735-22-5	JF8V0828ZI	Quazepam | Quazepamum	IKMPWMZBZSAONZ-UHFFFAOYSA-N	4999	Clc1cc2c(N(CC(F)(F)F)C(=S)CN=C2c2c(F)cccc2)cc1
1187	1386	DB01591	APRD00168	Solifenacin	242478-37-1	A8910SQJ1U	Solifenacin | Solifenacina	FBOUYBDGKBSUES-VXKWHMMOSA-N	154059	O(C(=O)N1[C@H](c2c(CC1)cccc2)c1ccccc1)[C@@H]1C2CCN(C1)CC2
1188	1389	DB01594		Cinolazepam	75696-02-5	68P0556B0U	1-(2-Cyanoethyl)-7-chloro-3-hydroxy-5-(2'-fluorophenyl)-1 3-dihydro-2H-1 4-benzodiazepin-2-one | 7-chloro-5-(2-Fluorophenyl)-2 3-dihydro-3-hydroxy-2-oxo-1H-1 4-benzodiazepine-1-propanenitrile | 7-chloro-5-(O-Fluorophenyl)-2 3-dihydro-3-hydroxy-2-oxo-1H-1 4-benzodiazepine-1-propionitrile | Cinolazepam | Cinolazepamum	XAXMYHMKTCNRRZ-UHFFFAOYSA-N	3033621	Clc1cc2c(N(CCC#N)C(=O)C(O)N=C2c2c(F)cccc2)cc1
1189	1390	DB01595		Nitrazepam	146-22-5	9CLV70W7HS	1 3-dihydro-7-nitro-5-phenyl-2H-1 4-benzodiazepin-2-one | 2 3-dihydro-7-nitro-5-phenyl-1H-1 4-benzodiazepin-2-one | 7-nitro-1 3-dihydro-5-phenyl-2H-1 4-benzodiazepin-2-one | 7-nitro-5-phenyl-2 3-dihydro-1H-1 4-benzodiazepin-2-one | N-desmethylnimetazepam | Nitrazépam | Nitrazepam | Nitrazepamum	KJONHKAYOJNZEC-UHFFFAOYSA-N	4506	O=C1Nc2c(C(=NC1)c1ccccc1)cc([N+](=O)[O-])cc2
1190	1391	DB01597	EXPT00918	Cilastatin	82009-34-5	141A6AMN38	(L)-7-(2-Amino-2-carboxy-ethylsulfanyl)-2-[(2 2-dimethyl-cyclopropanecarbonyl)-amino]-hept-2-enoic acid | (Z)-(S)-6-carboxy-6-[(S)-2 2-dimethylcyclopropanecarboxamido]hex-5-enyl-L-cysteine | (Z)-7-((R)-2-Amino-2-carboxy-ethylsulfanyl)-2-[((S)-2 2-dimethyl-cyclopropanecarbonyl)-amino]-hept-2-enoic acid | Cilastatin | Cilastatina | Cilastatine | Cilastatinum	DHSUYTOATWAVLW-WFVMDLQDSA-N	6435415	[C@H]1(C(C1)(C)C)C(=O)N/C(=C\CCCCSC[C@@H](C(=O)O)N)/C(=O)O
1191	1392	DB01598		Imipenem	64221-86-9	Q20IM7HE75	(5R 6S)-3-((2-(Formimidoylamino)ethyl)thio)-6-((R)-1-hydroxyethyl)-7-oxo-1-azabicyclo(3.2.0)hept-2-ene-2-carboxylic acid | (5R 6S)-3-(2-Formimidoylamino-ethylsulfanyl)-6-((R)-1-hydroxy-ethyl)-7-oxo-1-aza-bicyclo[3.2.0]hept-2-ene-2-carboxylic acid | (5R 6S)-6-((R)-1-Hydroxyethyl)-3-(2-(iminomethylamino)ethylthio)-7-oxo-1-azabicyclo(3.2.0)hept-2-ene-2-carbonsaeure | Imipenem | Imipenem anhydrous | …	ZSKVGTPCRGIANV-ZXFLCMHBSA-N	104838	S(C1=C(N2[C@@H]([C@H](C2=O)[C@H](O)C)C1)C(=O)O)CC/N=C/N
1192	1394	DB01600		Tiaprofenic acid	33005-95-7	1LS1T6R34C	2-(5-Benzoyl-thiophen-2-yl)-propionic acid | 2-(5-Benzyl-2-thienyl)propionsäure | 5-benzoyl-?-methyl-2-thiopheneacetic acid | 5-benzoyl-?-methylthiophene-2-acetic acid | Acide tiaprofenique | Acido tiaprofenico | Acidum tiaprofenicum | Tiaprofenic acid | Tiaprofensäure | ?-methyl-5-benzoyl-2-thienylacetic acid	GUHPRPJDBZHYCJ-UHFFFAOYSA-N	5468	s1c(C(C)C(=O)O)ccc1C(=O)c1ccccc1
1193	1396	DB01602		Bacampicillin	50972-17-3	8GM2J22278	1-[(ethoxycarbonyl)oxy]ethyl (2S 5R 6R)-6-{[(2R)-2-amino-2-phenylacetyl]amino}-3 3-dimethyl-7-oxo-4-thia-1-azabicyclo[3.2.0]heptane-2-carboxylate | 1'-ethoxycarbonyloxyethyl-(6-D-?-aminophenylacetamido)penicillanate | Bacampicilina | Bacampicillin | Bacampicilline | Bacampicillinum	PFOLLRNADZZWEX-FFGRCDKISA-N	441397	S1[C@H]2N([C@H](C1(C)C)C(=O)OC(OC(=O)OCC)C)C(=O)[C@H]2NC(=O)[C@H](N)c1ccccc1
1194	1397	DB01603		Meticillin	61-32-5	Q91FH1328A	(2 6-Dimethoxyphenyl)penicillin | (2S 5R 6R)-6-[(2 6-dimethoxybenzoyl)amino]-3 3-dimethyl-7-oxo-4-thia-1-azabicyclo[3.2.0]heptane-2-carboxylic acid | 6-(2 6-Dimethoxybenzamido)penicillanic acid | 6?-(2 6-dimethoxybenzamido)penicillanic acid | Methicillin | Methicillinum | Methycillin | Meticilina | Meticillin | Meticillina | Meticilline | Meticillinum	RJQXTJLFIWVMTO-TYNCELHUSA-N	6087	S1[C@H]2N([C@H](C1(C)C)C(=O)O)C(=O)[C@H]2NC(=O)c1c(OC)cccc1OC
1195	1398	DB01604		Pivampicillin	33817-20-8	0HLM346LL7	Ampicillin pivaloyloxymethyl ester | Pivaloylampicillin | Pivaloyloxymethyl ampicillinate | Pivampicilina | Pivampicillin | Pivampicilline | Pivampicillinum	ZEMIJUDPLILVNQ-ZXFNITATSA-N	33478	S1[C@H]2N([C@H](C1(C)C)C(=O)OCOC(=O)C(C)(C)C)C(=O)[C@H]2NC(=O)[C@H](N)c1ccccc1
1196	1399	DB01605		Pivmecillinam	32886-97-8	1WAM1OQ30B	Amdinocillin pivoxil | amdinocillin pivaloyloxymethyl ester | Pivmecilinamo | Pivmecillinam | Pivmecillinamum	NPGNOVNWUSPMDP-HLLBOEOZSA-N	115163	[C@@H]1([C@@H]2N(C1=O)[C@H](C(S2)(C)C)C(=O)OCOC(=O)C(C)(C)C)N=CN1CCCCCC1
1197	1400	DB01606	EXPT03012	Tazobactam	89786-04-9	SE10G96M8W	Tazobactam | Tazobactamum	LPQZKKCYTLCDGQ-WEDXCCLWSA-N	123630	S1(=O)(=O)[C@]([C@@H](N2[C@H]1CC2=O)C(=O)O)(Cn1nncc1)C
1198	1401	DB01607		Ticarcillin	34787-01-4	F93UJX4SWT	(2S 5R 6R)-6-{[(2R)-2-carboxy-2-thiophen-3-ylacetyl]amino}-3 3-dimethyl-7-oxo-4-thia-1-azabicyclo[3.2.0]heptane-2-carboxylic acid | Ticarcilina | Ticarcillin | Ticarcilline | Ticarcillinum | ?-carboxy-3-thienylmethylpenicillin	OHKOGUYZJXTSFX-KZFFXBSXSA-N	36921	S1[C@H]2N([C@H](C1(C)C)C(=O)O)C(=O)[C@H]2NC(=O)[C@@H](c1ccsc1)C(=O)O
1199	1402	DB01608		Periciazine	2622-26-6	3405M6FD73	10-(3-(4-Hydroxypiperidino)propyl)phenothiazine-2-carbonitrile | 2-Cyano-10-(3-(4-hydroxy-1-piperidyl)propyl)phenothiazine | 2-Cyano-10-(3-(4-hydroxypiperidino)propyl)phenothiazine | Cyano-3 ((hydroxy-4 piperidyl-1)-3 propyl)-10 phenothiazine | Periciazina | Périciazine | Periciazine | Periciazinum | Pericyazine | Piperocyanomazine | Propericiazine	LUALIOATIOESLM-UHFFFAOYSA-N	4747	S1c2c(N(CCCN3CCC(O)CC3)c3c1cccc3)cc(cc2)C#N
1200	1403	DB01609		Deferasirox	201530-41-8	V8G4MOF2V9	Deferasirox | Deferasiroxum	BOFQWVMAQOTZIW-UHFFFAOYSA-N	214348	n1c(nn(c1c1ccccc1O)c1ccc(cc1)C(=O)O)c1ccccc1O
1201	1404	DB01610		Valganciclovir	175865-60-8	GCU97FKN3R	Valganciclovir	WPVFJKSGQUFQAP-GKAPJAKFSA-N	64147	O(C(COC(=O)[C@@H](N)C(C)C)CO)Cn1c2[nH]c(nc(=O)c2nc1)N
1202	1405	DB01611		Hydroxychloroquine	118-42-3	4QWG6N8QKH	(±)-hydroxychloroquine | 2-((4-((7-chloro-4-quinolyl)amino)pentyl)ethylamino)ethanol | 2-(N-(4-(7-chlor-4-chinolylamino)-4-methylbutyl)ethylamino)ethanol | 7-chloro-4-(4-(ethyl(2-hydroxyethyl)amino)-1-methylbutylamino)quinoline | 7-chloro-4-(4-(N-ethyl-N-?-hydroxyethylamino)-1-methylbutylamino)quinoline | 7-chloro-4-[4-(N-ethyl-N-?-hydroxyethylamino)-1-methylbutylamino]quinoline | 7-chloro-4-[5-(…	XXSMGPRMXLTPCZ-UHFFFAOYSA-N	3652	Clc1cc2nccc(NC(CCCN(CCO)CC)C)c2cc1
1203	1406	DB01612		Amyl Nitrite	8017-89-8	H2HUX79FYK	1-nitropentane | n-Amyl nitrite | n-pentyl nitrite | Nitramyl | pentyl nitrite	CSDTZUBPSYWZDX-UHFFFAOYSA-N	10026	C(CC)CCON=O
1204	1407	DB01613		Erythrityl tetranitrate	7297-25-8	35X333P19D	(2R* 3S)-rel-1 2 3 4-butanetetroltetranitrate | 1 2 3 4-Butanetetralyl tetranitrate | Eritrityl tetranitrate | Eritrityli tetranitras | Erythritol tetranitrate | Erythrityl tetranitrate | Erythrol tetranitrate | ETN | Meso-erythritol tetranitrate | Tetranitrate d'eritrityle | Tetranitrato de eritritilo | Tetranitrin | Tetranitrol	SNFOERUNNSHUGP-ZXZARUISSA-N	5284553	[C@H]([C@H](O[N+](=O)[O-])CO[N+](=O)[O-])(O[N+](=O)[O-])CO[N+](=O)[O-]
1205	1408	DB01614		Acepromazine	61-00-7	54EJ303F0R	1-[10-(3-DIMETHYLAMINO-propyl)-10H-phenothiazin-2-yl]-ethanone | 10-(3-dimethylaminopropyl)phenothiazin-3-yl methyl ketone | 10-(3-dimethylaminopropyl)phenothiazine-3-ethylone | Acetazine | Acetopromazine | Acetylpromazine	NOSIYYJFMPDDSA-UHFFFAOYSA-N	6077	S1c2c(N(CCCN(C)C)c3c1cccc3)cc(cc2)C(=O)C
1206	1409	DB01615		Aceprometazine	13461-01-3	984N9YTM4Y	10-(2-(Dimethylamino)propyl)phenothiazin-2-yl methyl ketone | Aceprometazina | Aceprometazine | Aceprometazinum | Acepromethazine	XLOQNFNTQIRSOX-UHFFFAOYSA-N	26035	S1c2c(N(CC(N(C)C)C)c3c1cccc3)cc(cc2)C(=O)C
1207	1410	DB01616		Alverine	150-59-4	46TIR1560O	Alverina | Alverine | Alverinum | Bis(gamma-phenylpropyl)ethylamine | Di(phenylpropyl)ethylamine | N-Ethyl-3-phenyl-N-(3-phenylpropyl)-1-propanamine | N-Ethyl-3 3'-diphenyldipropylamine | N-Ethyl-N-(3-phenylpropyl)benzenepropanamine | N N-Bis(3-phenylpropyl)ethylamine | Phenopropamine | Phenpropamine	ZPFXAOWNKLFJDN-UHFFFAOYSA-N	3678	N(CCCc1ccccc1)(CCCc1ccccc1)CC
1208	1411	DB01618		Molindone	7416-34-4	RT3Y3QMF8N	(+/-)-molindone | Molindona | Molindone | Molindonum	KLPWJLBORRMFGK-UHFFFAOYSA-N	23897	O1CCN(CC2CCc3[nH]c(c(c3C2=O)CC)C)CC1
1209	1412	DB01619		Phenindamine	82-88-2	772BQ8KSST	Fenindamina | Phenindamine | Phenindaminum | Thephorin	ISFHAYSTHMVOJR-UHFFFAOYSA-N	11291	N1(CC2=C(CC1)c1c(C2c2ccccc2)cccc1)C
1210	1413	DB01620		Pheniramine	86-21-5	134FM9ZZ6M	Feniramina | Pheniramine | Pheniraminum	IJHNSHDBIRRJRN-UHFFFAOYSA-N	4761	N(CCC(c1ccccc1)c1ncccc1)(C)C
1211	1414	DB01621		Pipotiazine	39860-99-6	L903J9JPYV	Piportil | Pipothiazine | Pipotiazina | Pipotiazinum	JOMHSQGEWSNUKU-UHFFFAOYSA-N	62867	S1c2c(N(CCCN3CCC(CC3)CCO)c3c1cccc3)cc(S(=O)(=O)N(C)C)cc2
1212	1415	DB01622		Thioproperazine	316-81-4	YJ050AQ56X	(Thioproperazine)-2-dimethylsulfamido-(10-(3-1-methylpiperazinyl-4)propyl)-phenothiazine | 2-dimethylsulfamido-(10-(3-1-methylpiperazinyl-4)propyl)-phenothiazine | N N-Dimethyl-10-[3-(4-methyl-1-piperazinyl)propyl]-10H-phenothiazine-2-sulfonamide | N N-Dimethyl-10-[3-(4-methyl-1-piperazinyl)propyl]phenothiazine-2-sulfonamide | Thioperazine | Thioproperazin | Thioproperazine | Thioproperazinum | T…	VZYCZNZBPPHOFY-UHFFFAOYSA-N	9429	S1c2c(N(CCCN3CCN(CC3)C)c3c1cccc3)cc(S(=O)(=O)N(C)C)cc2
1213	1418	DB01625		Isopropamide	7492-32-2	8B9I31H724	Isopropamide	JTPUMZTWMWIVPA-UHFFFAOYSA-O	3775	O=C(N)C(CC[N+](C(C)C)(C(C)C)C)(c1ccccc1)c1ccccc1
1214	1419	DB01626		Pargyline	555-57-7	9MV14S8G3E	Pargilina | Pargyline | Pargylinum	DPWPWRLQFGFJFI-UHFFFAOYSA-N	4688	N(Cc1ccccc1)(CC#C)C
1215	1420	DB01627		Lincomycin	154-21-2	BOD072YW0F	Cillimycin | LCM | Lincomicina | Lincomycin | Lincomycine | Lincomycinum	OJMMVQQUTAEWLP-KIDUDLJLSA-N	3000540	CCC[C@@H]1C[C@@H](C(=N[C@H]([C@@H](C)O)[C@@H]2[C@@H]([C@@H]([C@H]([C@H](O2)SC)O)O)O)O)N(C)C1
1216	1421	DB01628	DB07166	Etoricoxib	202409-33-4	WRX4NFY03R	5-chloro-2-(6-methylpyridin-3-yl)-3-(4-(methylsulfonyl)phenyl)pyridine | 5-Chloro-3-(4-methanesulfonyl-phenyl)-6'-methyl-[2 3']bipyridinyl | 5-chloro-6'-methyl-3-(p-(methylsulfonyl)phenyl)-2 3'-bipyridine | étoricoxib | Etoricoxib | Etoricoxibum	MNJVRJDLRVPLFE-UHFFFAOYSA-N	123619	Clc1cc(c2ccc(S(=O)(=O)C)cc2)c(nc1)c1ccc(nc1)C
1217	1422	DB01629	EXPT00263	5-fluorouridine	316-46-1	4K0M952561	5-Fluoro-uridine | 5-Fluorouracil 1beta-D-ribofuranoside | 5-Fur	FHIDNBAQOFJWCA-UAKXSSHOSA-N	9427	OC[C@H]1O[C@H]([C@H](O)[C@@H]1O)n1cc(F)c(=O)[nH]c1=O
1218	1423	DB01630	EXPT01815	SC-74020				YJNCFXPJICILOK-HHHXNRCGSA-N	5288596	CCCCCc1ccc(cc1)C(=O)Nc1ccc(cc1)S(=O)(=O)N(CCN1CCOCC1)[C@H](C(C)C)C(=O)NO
1219	1424	DB01631	EXPT02376	Methyl Nonanoate (Ester)		7XKD6QOH68		IJXHLVMUNBOGRR-UHFFFAOYSA-N	15606	C(=O)(CCCCCCCC)OC
1220	1425	DB01632	EXPT02663	5-O-phosphono-alpha-D-ribofuranosyl diphosphate	13270-65-0		5-O-phosphono-?-D-ribofuranosyl diphosphate | 5-Phospho-alpha-D-ribose 1-diphosphate | 5-Phosphoribosyl 1-pyrophosphate | 5-Phosphoribosyl diphosphate | Phosphoribosyl pyrophosphate | Phosphoribosylpyrophosphate | PRib-PP | PRPP | ?-D-ribofuranose 5-(dihydrogen phosphate) 1-(trihydrogen diphosphate)	PQGCEDQWHSBAJP-TXICZTDVSA-N	7339	O1[C@@H]([C@@H]([C@@H]([C@H]1COP(=O)(O)O)O)O)OP(=O)(O)OP(=O)(O)O
1221	1426	DB01633	EXPT01406	Deoxy-2-Fluoro-B-D-Cellotrioside				BZNXZJAUEMJQJB-QSCMNUSVSA-N	445968	C([C@@H]1[C@H]([C@@H]([C@H]([C@@H](O1)O[C@@H]1[C@@H](CO)O[C@H]([C@@H]([C@H]1O)O)O[C@@H]1[C@@H](CO)O[C@@H]([C@@H]([C@H]1O)F)O)O)O)O)O
1222	1427	DB01634	EXPT02499	2-Oxy-4-Hydroxy-5-(2-Hydrazinopyridine)Phenylalanine				AZUQIXJQZOMXAS-BDAKNGLRSA-N	17754117	c1ccnc(c1)NNC1=C[C@@H](C[C@@H](C(=O)O)N)C(=O)C=C1O
1223	1430	DB01637	EXPT00556	3 7 11 15-Tetramethyl-Hexadecan-1-Ol				AJAKLDUGVSKVDG-UFYCRDLUSA-N	444637	CC(C)CCC[C@H](C)CCC[C@H](C)CCC[C@H](C)CCO
1224	1431	DB01638	DB09391 | EXPT02939	Sorbitol	50-70-4	506T60A25R	(?)-sorbitol | D-(?)-sorbitol | D-glucitol | D-Sorbit | D-Sorbitol | G-ol | L-Gulitol	FBPFZTCFMRRESA-JGWLITMVSA-N	5780	OC[C@H](O)[C@@H](O)[C@H](O)[C@H](O)CO
1225	1432	DB01639	EXPT02223	N-Methyl-Pyridoxal-5'-Phosphate				CBNMAKRKGWDQHB-UHFFFAOYSA-O	5168640	Cc1c(O)c(C=O)c(COP(=O)(O)O)c[n+]1C
1226	1433	DB01640	EXPT00272	(5r)-6-(4-{[2-(3-Iodobenzyl)-3-Oxocyclohex-1-En-1-Yl]Amino}Phenyl)-5-Methyl-4 5-Dihydropyridazin-3(2h)-One				QNURTFDBHAQRSI-OAHLLOKOSA-N	5287540	C[C@@H]1CC(=NN=C1c1ccc(cc1)NC1=C(Cc2cccc(c2)I)C(=O)CCC1)O
1227	1434	DB01641	EXPT00264	(5z)-2-[(1s 2r)-1-Amino-2-Hydroxypropyl]-5-[(4-Amino-1h-Indol-3-Yl)Methylene]-3-(2-Hydroxyethyl)-3 5-Dihydro-4h-Imidazol-4-One				JUWJATLABHTRDF-JURWUIOISA-N	46936180	C[C@@H](O)[C@H](N)C1=N/C(=C\c2c[nH]c3cccc(N)c23)/C(=O)N1CC(=O)O
1228	1435	DB01642	EXPT02166	O1-Methyl-Glucose	7000-27-3			HOVAGTYPODGVJG-XUUWZHRGSA-N	445238	CO[C@@H]1O[C@H](CO)[C@@H](O)[C@H](O)[C@H]1O
1229	1436	DB01643	EXPT02988 | EXPT03073	Thymidine monophosphate	365-07-1	43W3021X6C	2'-deoxy-5-methyluridine 5'-(dihydrogen phosphate) | 5-Methyl-dUMP | 5'-Thymidylic acid | 5'-TMP | Deoxyribosylthymine monophosphate | Deoxythymidine monophosphate | dTMP | ribothymidine 5'-monophosphate | thymidine 5'-(dihydrogen phosphate) | Thymidine 5'-phosphate | Thymidine 5'-phosphoric acid | Thymidine mononucleotide | Thymidine monophosphate | Thymidine-5'-Monophosphate | Thymidine-5'-mono…	GYOZYWVXFNDGLU-XLPZGREQSA-N	9700	Cc1cn([C@H]2C[C@H](O)[C@@H](COP(=O)(O)O)O2)c(=O)[nH]c1=O
1230	1437	DB01644	EXPT01800	3 6-Dihydroxy-Xanthene-9-Propionic Acid				PFQGLFBMMPZYEU-UHFFFAOYSA-N	449159	c1cc(O)cc2Oc3cc(O)ccc3C(c12)CCC(=O)O
1231	1438	DB01645	EXPT01582	Genistein	446-72-0	DH2M523P0H	4' 5 7-trihydroxyisoflavone | 5 7-dihydroxy-3-(4-hydroxyphenyl)-4H-1-benzopyran-4-one | 5 7 4'-trihydroxyisoflavone | Genistein | Genisteol | Genisterin	TZBJGXHYKVUXJN-UHFFFAOYSA-N	5280961	Oc1ccc(cc1)c1coc2cc(O)cc(O)c2c1=O
1232	1439	DB01646	EXPT00506	N-Acetylmethionine	65-82-7	9J12WX5B6A	(2S)-2-acetamido-4-(methylsulfanyl)butanoic acid | Acetyl-L-methionine | Acetylmethionine | AcMet | L-(N-Acetyl)methionine | Methionamine | Methionin | N-Ac-Met | N-acetyl-L-methionine | N?-acetyl-L-methionine | Thiomedon	XUYPXLNMDZIRQH-LURJTMIESA-N	448580	CC(=O)N[C@H](C(=O)O)CCSC
1233	1440	DB01647	EXPT00259	Daxalipram	189940-24-7	0RB5T277IY	(R)-Mesopram	PCCPERGCFKIYIS-AWEZNQCLSA-N	449190	O=C1O[C@](CN1)(C)c1ccc(OC)c(c1)OCCC
1234	1441	DB01648	EXPT01657	O1-Methyl-4-Deoxy-4-Thio-Beta-D-Glucose				PFROTWRHYMLGHR-NYMZXIIRSA-N	447600	CO[C@@H]1O[C@H](CO)[C@@H](S)[C@H](O)[C@H]1O
1235	1442	DB01649	EXPT01652	7-methyl-GpppA			P1-7-METHYLGUANOSINE-P3-ADENOSINE-5' 5'-TRIPHOSPHATE	QQOHNVHGNZYSBP-XPWFQUROSA-O	446336	Cn1c[n+]([C@@H]2O[C@H](CO[P@@](=O)(O)O[P@@](=O)(O)O[P@@](=O)(O)OC[C@H]3O[C@H]([C@H](O)[C@@H]3O)n3cnc4c(N)ncnc34)[C@@H](O)[C@H]2O)c2c1c(=O)nc(N)[nH]2
1236	1443	DB01650	EXPT00123	trans-2-hydroxycinnamic acid	614-60-8	23AU5FZB9C	(2E)-3-(2-hydroxyphenyl)-2-propenoic acid | (2E)-3-(2-hydroxyphenyl)prop-2-enoic acid | (E)-3-(2-Hydroxyphenyl)-2-propenoic acid | (E)-o-hydroxycinnamic acid | 2-Coumarate | 2-Coumaric acid | 2-Hydroxycinnamate | o-Coumaric acid | o-hydroxy-trans-cinnamic acid | trans-2-Hydroxycinnamate | trans-o-hydroxycinnamic acid	PMOWTIHVNWZYFI-AATRIKPKSA-N	637540	C(=C\c1ccccc1O)/C(=O)O
1237	1444	DB01651	EXPT00869	Methyl 4 6-O-[(1r)-1-Carboxyethylidene]-Beta-D-Galactopyranoside				ZDZVLEQWFATHTF-IJWOWSJNSA-N	445936	CO[C@@H]1O[C@@H]2CO[C@](C)(O[C@@H]2[C@H](O)[C@H]1O)C(=O)O
1238	1445	DB01652	EXPT00637	4-hydroxybenzoyl-CoA	27718-41-8		4-hydroxybenzoyl coenzyme A | 4-hydroxybenzoyl-CoA | 4-hydroxybenzoyl-coenzyme A | p-hydroxybenzoyl-CoA | p-hydroxybenzoyl-coenzyme A	LTVXPVBFJBTNIJ-TYHXJLICSA-N	168718	[C@H]1(O[C@@H]([C@H]([C@H]1O)OP(=O)(O)O)COP(=O)(OP(=O)(OCC(C)(C)[C@H](C(=O)NCCC(=O)NCCSC(=O)c1ccc(cc1)O)O)O)O)n1c2c(nc1)c(ncn2)N
1239	1446	DB01655	EXPT02022	L-gulonic acid 6-phosphate			6-O-phosphono-L-gulonic acid	BIRSGZKFKXLSJQ-QTBDOELSSA-N	446821	O[C@@H](COP(=O)(O)O)[C@@H](O)[C@H](O)[C@H](O)C(=O)O
1240	1447	DB01656	EXPT02802	Roflumilast	162401-32-3	0P6C6ZOP5U	Roflumilast | Roflumilastum	MNDBXUUTURYVHR-UHFFFAOYSA-N	449193	Clc1c(NC(=O)c2cc(OCC3CC3)c(OC(F)F)cc2)c(Cl)cnc1
1241	1449	DB01658	EXPT02273	1'-Deazo-Thiamin Diphosphate				JHNXLHRDUXBCJW-UHFFFAOYSA-N	5180212	Cc1ccc(C[n+]2csc(CCO[P@@](=O)(O)O[P@](=O)(O)[O-])c2C)c(N)n1
1242	1450	DB01659	EXPT02716	3-(1 10-Phenanthrol-2-Yl)-L-Alanine				LODBCIBKOKOGNL-LBPRGKRZSA-N	17754134	N[C@@H](Cc1ccc2ccc3c(nccc3)c2n1)C(=O)O
1243	1451	DB01661	EXPT02665	1-(5-phospho-D-ribosyl)-ATP			Phosphoribosyl ATP	RKNHJBVBFHDXGR-MRUDJCSFSA-N	16019963	N=c1c2c(ncn1C1O[C@@H]([C@H]([C@H]1O)O)COP(=O)(O)O)n(cn2)[C@@H]1O[C@@H]([C@@H](O)[C@H]1O)COP(=O)(O)OP(=O)(O)OP(=O)(O)O
1244	1452	DB01662	EXPT02407	Trans-O-Hydroxy-Alpha-Methyl Cinnamate				HGNFDPZASRDVLL-SSDOTTSWSA-N	17754112	O=C([C@@H](Cc1ccccc1O)C)O
1245	1454	DB01664	EXPT02903	(S)-DES-ME-AMPA			(S)-2-amino-3-(3-hydroxy-isoxazol-4-yl)propionic acid	ZKLGQYGPVBFAQQ-BYPYZUCNSA-N	447195	N[C@@H](Cc1co[nH]c1=O)C(=O)O
1246	1455	DB01665	EXPT00097	2H-Benzimidazol-2-amine			2H-Benzoimidazol-2-ylamine	DERVZEOWPBCBHO-UHFFFAOYSA-N	4469371	NC1N=c2ccccc2=N1
1247	1457	DB01667	EXPT00603	8-azaguanine	134-58-7	Q150359I72	Azaguanine | Azaguanine-8 | Guanazol | Pathocidin | Pathocidine	LPXQRXLUHJKZIE-UHFFFAOYSA-N	8646	c12nc(N)nc(O)c1[nH]nn2
1248	1458	DB01668	EXPT02375	Nanaomycin D				XUWPJKDMEZSVTP-UOSCCXBLSA-N	6323454	c1cc2c(c(c1)O)C(=O)C1=C(C2=O)[C@@H]2[C@@H](O[C@H]1C)CC(=O)O2
1249	1459	DB01669	EXPT03225	Virginiamycin M1	21411-53-0	8W4UOL59AZ	Mikamycin A | Ostreogrycin A | Pristinamycin IIA | Streptogramin A	DAIKHDNSXMZDCU-FQTGFAPKSA-N	5459319	C12=CCCN1C(=O)c1nc(oc1)CC(=O)C[C@@H](/C=C(/C=C/CNC(=O)/C=C/[C@H]([C@H](OC2=O)C(C)C)C)\C)O
1250	1460	DB01670	EXPT00225	Propyl acetate	109-60-4	4AWM8C91G6		YKYONYBAUNKHLG-UHFFFAOYSA-N	7997	CCCOC(=O)C
1251	1462	DB01672	EXPT01121	2 3-Dihydroxy-Benzoic Acid	303-38-8	70D5FBB392		GLDQAMYCGOIJDV-UHFFFAOYSA-N	19	OC(=O)c1c(O)c(O)ccc1
1252	1463	DB01673	EXPT03184	Uridine-5'-Diphosphate-N-Acetylmuramoyl-L-Alanine				NTMMCWJNQNKACG-KBKUWGQMSA-N	5496796	[C@H]1([C@@H]([C@H]([C@@H]([C@H](O1)CO)O)O[C@@H](C(=O)N[C@H](C(=O)O)C)C)NC(=O)C)OP(=O)(OP(=O)(OC[C@H]1O[C@H]([C@@H]([C@@H]1O)O)n1c(=O)[nH]c(=O)cc1)O)O
1253	1464	DB01674	EXPT00211	[2-(1-Amino-2-Hydroxy-Propyl)-4-(4-Fluoro-1h-Indol-3-Ylmethyl)-5-Hydroxy-Imidazol-1-Yl]-Acetic Acid				AYMRQIHECFEMIQ-AYVTZFPOSA-N	17753789	C[C@@H]([C@@H](c1nc(Cc2c[nH]c3cccc(c23)F)c(n1CC(=O)O)O)N)O
1254	1465	DB01675	EXPT00129	Methacrylyl-Coenzyme A	6008-91-9			NPALUEYCDZWBOV-NDZSKPAWSA-N	165390	C(=C)(C(=O)SCCNC(=O)CCNC(=O)[C@@H](C(COP(=O)(O)OP(=O)(OC[C@@H]1[C@H]([C@H]([C@@H](O1)n1c2c(nc1)c(ncn2)N)O)OP(=O)(O)O)O)(C)C)O)C
1255	1466	DB01676	EXPT03079	Trinitrotoluene	118-96-7	H43RF5TRM5	2 4 6-TNT | 2 4 6-trinitrotoluene | 2 4 6-Trinitrotoluol | TNT | ?-TNT	SPSSULHKWOKEEL-UHFFFAOYSA-N	8376	c1(C)c([N+](=O)[O-])cc([N+](=O)[O-])cc1[N+](=O)[O-]
1256	1467	DB01677	EXPT01460 | EXPT01511	Fumaric Acid	110-17-8	88XHZ13131	(2E)-2-butenedioic acid | (E)-2-butenedioic acid | Fumaricum acidum | Fumarsäure | trans-1 2-ethylenedicarboxylic acid | trans-but-2-enedioic acid | trans-Butenedioic acid	VZCYOOQTPOCHFL-OWOJBTEDSA-N	444972	OC(=O)/C=C/C(=O)O
1257	1469	DB01679	EXPT02471	Propyl Trihydrogen Diphosphate				JCWMAIAFQQTSAX-UHFFFAOYSA-N	448670	CCCO[P@@](=O)(O)OP(=O)(O)O
1258	1470	DB01681	EXPT00695	Benzene Hexacarboxylic Acid	517-60-2	P80QSP14DM		YDSWCNNOKPMOTP-UHFFFAOYSA-N	2334	OC(=O)c1c(C(=O)O)c(C(=O)O)c(C(=O)O)c(C(=O)O)c1C(=O)O
1259	1471	DB01682	EXPT02089	6'-Methyl-Thiamin Diphosphate				XTYXJYCWAJSHCY-UHFFFAOYSA-N	4477692	Cc1nc(C)c(C[n+]2csc(CCO[P@@](=O)(O)O[P@](=O)(O)[O-])c2C)c(N)n1
1260	1473	DB01684	EXPT02896	1-Hydroxy-1-Thio-Glycerol				DLQCXFUWHQZWJQ-GSVOUGTGSA-N	5289354	OC[C@@H](O)CSO
1261	1474	DB01685	EXPT01517	Topiroxostat	577778-58-6	0J877412JV	4-(5-(pyridin-4-yl)-1H-1 2 4-triazol-3-yl)pyridine-2-carbonitrile	UBVZQGOVTLIHLH-UHFFFAOYSA-N	5288320	c1cnccc1c1nc(n[nH]1)c1cc(ncc1)C#N
1262	1475	DB01686	EXPT01101	N N-dimethylarginine	30315-93-6	63CV1GEK3Y	ADMA | Asymmetric dimethylarginine | dimethyl-L-arginine | guanidino-N N-dimethylarginine | L-NG NG-dimethylarginine | N(5)-((Dimethylamino)iminomethyl)-L-ornithine | N(G)-Dimethylarginine | N(G) N(G)-Dimethylarginine | N(G1) N(G1)-Dimethylarginine | NG NG-Dimethyl-L-arginine	YDGMGEXADBMOMJ-LURJTMIESA-N	123831	CN(C)/C(=N/CCC[C@H](N)C(=O)O)/N
1263	1476	DB01687	EXPT02103	beta-Mannobiose			4-O-?-D-mannopyranosyl-?-D-mannopyranose | ?-mannobiose	GUBGYTABKSRVRQ-PZPXDAEZSA-N	448165	O1[C@@H]([C@H]([C@@H]([C@@H]([C@@H]1O[C@@H]1[C@H](O[C@H]([C@H]([C@H]1O)O)O)CO)O)O)O)CO
1264	1477	DB01688	EXPT02525	P-Cresol	106-44-5	1MXY2UM8NV		IWDCLRJOBJJRNH-UHFFFAOYSA-N	2879	Cc1ccc(O)cc1
1265	1478	DB01689	EXPT01819	Inhibitor Idd 384				CJKKMQCZOLCXAM-UHFFFAOYSA-N	1944	c1c(c(ccc1)CC(=O)Nc1cc(c(c(c1)C)S(=O)(=O)NCC(=O)O)C)C
1266	1479	DB01690	EXPT00618	Bis(Adenosine)-5'-Triphosphate				QCICUPZZLIQAPA-XPWFQUROSA-N	165381	C([C@@H]1[C@H]([C@H]([C@H](n2cnc3c(N)ncnc23)O1)O)O)OP(=O)(O)OP(=O)(O)OP(=O)(O)OC[C@@H]1[C@H]([C@H]([C@H](n2cnc3c(N)ncnc23)O1)O)O
1267	1480	DB01691	EXPT01841	Indole Naphthyridinone				VAZMNDXVXVUKFY-JXMROGBWSA-N	5288607	c12c(cc(cn1)/C=C/C(=O)N(C)Cc1cn(c3c1cccc3)C)CCC(=O)N2
1268	1481	DB01692	EXPT01292	Dithioerythritol	6892-68-8		(2R 3S)-1 4-dimercaptobutane-2 3-diol | (2R* 3S*)-1 4-dimercapto-2 3-butanediol | 1 4-dithioerythritol | DTE | erythro-1 4-Dimercapto-2 3-butanediol	VHJLVAABSRFDPM-ZXZARUISSA-N	439352	C([C@@H]([C@@H](CS)O)O)S
1269	1482	DB01694	EXPT03007	D-tartaric acid	147-71-7	JQO211TF1A	(-)-Tartaric acid | (2S 3S)-Tartaric acid | (S S)-Tartaric acid | (S S)-Tartrate | D-Tartrate | D-threaric acid | Levotartaric Acid	FEWJPZIEWOKRBE-XIXRPRMCSA-N	447315	O[C@@H]([C@@H](O)C(=O)O)C(=O)O
1270	1483	DB01695	EXPT00226	N-Hydroxy-4-Phosphono-Butanamide	146086-80-8			AKXSFRVADDCWTF-UHFFFAOYSA-L	4469994	ONC(=O)CCCP(=O)([O-])[O-]
1271	1484	DB01697	EXPT01054	beta-cellotriose			?-cellotriose	FYGDTMLNYKFZSV-CSHPIKHBSA-N	440950	C([C@@H]1[C@H]([C@@H]([C@H]([C@@H](O1)O[C@@H]1[C@@H](CO)O[C@H]([C@@H]([C@H]1O)O)O[C@@H]1[C@@H](CO)O[C@H]([C@@H]([C@H]1O)O)O)O)O)O)O
1272	1485	DB01698	EXPT02824	Rutin	153-18-4	5G06TVY3R7	3-[[6-O-(6-Deoxy-alpha-L-mannopyranosyl)-beta-D-glucopyranosyl]oxy]-2-(3 4-dihydroxyphenyl)-5 7-dihydroxy-4H-1-benzopyran-4-one | 3-Rhamnoglucosylquercetin | 3-Rutinosyl quercetin | Phytomelin | Quercetin 3-rutinoside | Quercetin-3-rutinoside | Rutin | Rutoside | Rutosido | Rutosidum | Sophorin | Vitamin P	IKGXIBQEEMLURG-NVPNHPEKSA-N	5280805	O1[C@@H]([C@@H](O)[C@H](O)[C@@H](O)[C@@H]1Oc1c(oc2c(c1=O)c(O)cc(O)c2)c1cc(O)c(O)cc1)CO[C@@H]1O[C@H]([C@H](O)[C@@H](O)[C@H]1O)C
1273	1486	DB01699	EXPT01579	(4e)-4-Aminohex-4-Enoic Acid				KQFBUAIXCIGKAP-GORDUTHDSA-N	5288385	C/C=C(\CCC(=O)O)/N
1274	1487	DB01700	EXPT00407	AICA ribonucleotide	3031-94-5	F0X88YW0YK	1-(5'-phosphoribosyl)-5-amino-4-imidazolecarboxamide | 5-amino-1-(5-phospho-D-ribosyl)imidazole-4-carboxamide | 5-aminoimidazole-4-carboxamide ribotide | 5-phosphoribosyl-4-carbamoyl-5-aminoimidazole | 5'-phospho-ribosyl-5-amino-4-imidazole carboxamide | 5'-phosphoribosyl-5-amino-4-imidazolecarboxamide | acadesine 5'-monophosphate | AICA-ribonucleotide | AICAR	NOTGFIUVDGNKRI-UUOKFMHZSA-N	65110	n1([C@@H]2O[C@@H]([C@H]([C@H]2O)O)COP(=O)(O)O)c(c(nc1)C(=O)N)N
[truncated: 6,898 more rows]
