# Supplementary material for: Combined Machine Learning and Molecular Modelling Workflow for the Recognition of Potentially Novel Fungicides
Source: Molecules. 2020 May 8;25(9):2198. doi: 10.3390/molecules25092198 (PMC7249108; doi:10.3390/molecules25092198)
Supplement: Supplementary file 1 [file molecules-25-02198-s001.zip › Revised_Supplementary/Supplementary_table_S4.xlsx]

## Sheet: Sheet1
Important remark: 0 is accounted, for both active and QM atoms. So counting starts from atom "0", first atom is 0 (e.g. in Gaussview where counting starts from 1, there for Tyr-64 you would have 322:333, instead of labeled below!)
List of 5tz1 Active atoms, beside ligand atoms which are all active:										5tz1 QM atoms, beside ligand atoms which are QM atoms:
# 321:332 Tyr-64 - only hidroxyphenol is active										6849:6852	this denotes cysteine S- negatively charged atom with methylene CH2 group as QM atoms
# 1173:1184 Tyr-118 only hidroxyphenol is active										7798:7805 7812:7815 7819:7822 7826:7829 7836:7844					this denotes ONLY the central part of protoporphyrin HEM ligand, without any side chain!
# 1233:1242 Leu-121 - only isopropyl is active
# 1249:1256 Thr-122 only OH-CH-CH3 chain is active (i.e. only 8 atoms are active)
# 1310:1320 Phe-126 only phenyl unit (C6H5) is active and nothing else (i.e. 11 atoms)
# 1371:1383 Ile-131 only isobutyl chain is active - CH3-CH-CH2-CH3
# 1393:1404 Tyr-132 only hidroxyphenol is active
# 2986:2996 Phe-228 only phenyl (C6H5) is active
# 3014:3016 3019:3024 Pro-230 only CH2-CH2-CH2 chain is active (i.e. 9 atoms)
# 3067:3077 Phe-233 only phenyl (C6H5) is active
# 4240:4242 Gly-303 only CH2 is active (i.e. three atoms)
# 4249:4261 Ile-304 isobutyl chain is active - CH3-CH-CH2-CH3
# 4302:4304 Gly-307 only CH2 is active (i.e. three atoms)
# 4309:4311 Gly-308 only CH2 is active (i.e. three atoms)
# 4352:4359 Thr-311 only CH3-CH-OH atoms are active
# 5399:5408 Leu-376 only isopropyl is active
# 5415:5425 His-377 methylene-imidazole is active
# 5432:5436 Ser-378 only CH2-OH is active
# 5465:5475 Phe-380 only phenyl (C6H5) is active
# 7411:7422 Tyr-505 only hidroxyphenol is active
# 7440:7444 Ser-507 only hidroxyphenol is active
# 7454:7461 Met-508 only CH2-S-CH3 is active
Note: The whole HEM ligand is treated as inactive part of protein.
