# Supplementary material for: Combined Machine Learning and Molecular Modelling Workflow for the Recognition of Potentially Novel Fungicides
Source: Molecules. 2020 May 8;25(9):2198. doi: 10.3390/molecules25092198 (PMC7249108; doi:10.3390/molecules25092198)
Supplement: Supplementary file 1 [file molecules-25-02198-s001.zip › Revised_Supplementary/Supplementary_Table_S5C_rev.xlsx]

## Sheet: Sheet1
FS-LM-RF selected descriptors and MLR selected descriptors				Results from approach I
Descriptor		Number of selections
MDEC-24		10
MDEC-22		9
BCUTw-1l		8
MDEN-23		8
SCH-5		8
MDEC-13		7
SdssC		7
MATS1c		7
SaasN		7
mindssC		6
maxHCsats		6
minHBa		6
XLogP		5
nAtomP		5
AATSC2m		5
GATS3s		5
SHBd		4
ETA_Shape_Y		4
SsssN		4
ALogP		4
VCH-5		4
minsssN		3
WTPT-5		3
minHBd		3
MATS3m		3
GATS1s		3
minaaN		3
maxHBd		3
MDEC-33		3
BCUTp-1l		3
SdsN		3
nBase		3
maxHother		3
maxHaaCH		3
nssCH2		3
MATS1e		3
MATS3s		2
GATS2m		2
AATSC6c		2
ATSC3s		2
AATS5s		2
MATS1i		2
MATS1m		2
ATSC3m		2
AATSC5m		2
SaaN		2
SpMAD_Dt		2
AATSC3s		2
AATS5p		2
LipoaffinityIndex		2
naasN		2
AATS2m		2
VPC-4		2
ATS0s		2
SM1_Dzs		2
ATS2e		2
MATS6v		2
ATS7e		2
SpMax_Dzs		2
SCH-7		2
ATS8i		2
SRW6		2
TIC5		2
ATSC8v		2
AATSC2i		2
AATSC1i		1
ATSC2m		1
VCH-7		1
MATS4v		1
AATSC5p		1
MATS4c		1
JGI5		1
minsCl		1
minwHBa		1
minHother		1
GATS5c		1
maxaasN		1
AATS4m		1
ATSC1i		1
VE1_Dze		1
SpMin7_Bhs		1
ASP-7		1
MDEC-11		1
piPC6		1
AATSC3m		1
CrippenLogP		1
ATSC6m		1
MATS2m		1
minaasN		1
AATSC6i		1
R_TpiPCTPC		1
MATS3c		1
SsCl		1
ATSC4c		1
EE_Dzs		1
ATSC2s		1
AATSC4e		1
nHCsats		1
AVP-0		1
ALogp2		1
nRotBt		1
MATS5m		1
SpMax3_Bhp		1
AATSC8i		1
minsssCH		1
MATS4e		1
ATSC1p		1
ATSC6i		1
AATSC4i		1
maxsssCH		1
VE3_DzZ		1
GATS8c		1
SHsOH		1
ATSC7i		1
GATS2e		1
GATS8v		1
ATSC6s		1
ATSC6p		1
maxdsN		1
MATS3p		1
maxdO		1
ATSC8s		1
GATS2c		1
SpMax3_Bhi		1
ATSC4v		1
ATSC5p		1
maxaaN		1
SpMax3_Bhv		1
SpMax4_Bhm		1
ATSC5s		1
SpMax4_BhmATSC5s		1
nHother		1
ndsN		1
SpMin6_Bhv		1
ATSC8i		1
ATSC0c		1
TIC2		1
MATS4s		1
SsOm		1
MATS6p		1
nX		1
ATS2m		1
ATS1e		1
AATSC0c		1
ATS8v		1
AATSC0v		1
nBondsD		1
SwHBd		1
SssCH2		1
nsOm		1
nsssN		1
ATSC5c		1
AATSC8v		1
SpMin3_Bhm		1
nHBint2		1
SC-4		1
AATS8p		1
MDEN-13		1
AATS8s		1
minddssS		1
AATS3m		1
nH		1
ATS0e		1
ATS7s		1
ATS1p		1
AATS5v		1
ATS6v		1
ATS4e		1
ATS0m		1
nBr		1
nF		1
