# Supplementary material for: Combined Machine Learning and Molecular Modelling Workflow for the Recognition of Potentially Novel Fungicides
Source: Molecules. 2020 May 8;25(9):2198. doi: 10.3390/molecules25092198 (PMC7249108; doi:10.3390/molecules25092198)
Supplement: Supplementary file 1 [file molecules-25-02198-s001.zip › Revised_Supplementary/Supplementary_Table_S6a.xlsx]

## Sheet: Sheet1
DBID	number of sel	name	chemical groups	Subgroup G1 or G2 or G1&G2	Results from approach I
DB02617	10	1-(N-Imidazolyl)-2-Hydroxy-2-(2,3-Dichlorophenyl)Octane	imidazole	G1
DB08509	9	1-[6-(2-CHLORO-4-METHYXYPHENOXY)-HEXYL]-IMIDAZOLE	imidazole	G1
DB08369	7	1-(biphenyl-4-ylmethyl)-1H-imidazole	imidazole	G1
DB07011	6	(3S)-1-(1 3-BENZODIOXOL-5-YLMETHYL)-3-[4-(1H-IMIDAZOL-1-YL)PHENOXY]PIPERIDINE	imidazole, piperidine	G1&G2
DB06914	6	1-({2-[2-(4-CHLOROPHENYL)ETHYL]-1,3-DIOXOLAN-2-YL}METHYL)-1H-IMIDAZOLE	imidazole	G1
DB12644	4	AZD-2066	pyridine,triazole	G1
DB13767	4	Vorozole	triazole	G1
DB01217	4	Anastrozole	triazole	G1
DB09180	4	Thienylfentanyl	piperidine	G2
DB00354	3	Buclizine	piperazine	G1
DB01114	3	Chlorphenamine	pyridine	G1
DB07227	3	4-[(5-{[4-(3-CHLOROPHENYL)-3-OXOPIPERAZIN-1-YL]METHYL}-1H-IMIDAZOL-1-YL)METHYL]BENZONITRILE	imidazole,piperazine	G1
DB09555	3	Dexchlorpheniramine maleate	pyridine	G1
DB13679 * (see comment to the right)	3	Dexchlorpheniramine	pyridine	G1
DB00427	3	Triprolidine	pyridine	G1
DB07008	3	4-(1 3-BENZODIOXOL-5-YLOXY)-2-[4-(1H-IMIDAZOL-1-YL)PHENOXY]PYRIMIDINE	imidazole,pyrimidine	G1
DB00366	3	Doxylamine	pyridine	G1
DB08387	3	2-{[4-(1-methyl-4-pyridin-4-yl-1H-pyrazol-3-yl)phenoxy]methyl}quinoline	pyridine	G1
DB00904	3	Ondansetron	imidazole	G1
DB13083	3	Talarozole	triazole	G1
DB04480	3	3-(4-Fluorophenyl)-2-(6-Methylpyridin-2-Yl)-5,6-Dihydro-4h-Pyrrolo[1,2-B]Pyrazole	pyridine	G1
DB00376	2	Trihexyphenidyl	piperidine	G2
DB00737	2	Meclizine	piperazine	G1
DB01006	2	Letrozole	triazole	G1
DB04826	2	Thenalidine	piperidine	G2
DB11235	2	Thonzylamine	pyrimidine	G1
DB09194	2	Etoperidone	piperazine	G1
DB00708	2	Sufentanil	piperidine	G2
DB00405	2	Dexbrompheniramine	pyridine	G1
DB00835	2	Brompheniramine	pyridine	G1
DB08936	2	Chlorcyclizine	piperazine	G1
DB04037	2	N N-Bis(4-Chlorobenzyl)-1h-1 2 3 4-Tetraazol-5-Amine	Tetrazole	G1
DB00953	2	Rizatriptan	triazole	G1
DB01865	2	3-(6-Aminopyridin-3-Yl)-N-Methyl-N-[(1-Methyl-1h-Indol-2-Yl)Methyl]Acrylamide	pyridine	G1
DB03030	2	4-(2-Thienyl)-1-(4-Methylbenzyl)-1h-Imidazole	imidazole	G1
DB05738	2	Vapitadine	piperidine	G1&G2
DB13066	2	Liarozole	imidazole	G1
DB01562	2	1-(2-Phenylethyl)-4-phenyl-4-acetoxypiperidine	piperidine	G2
DB13113	2	JNJ-38877605	conjugated triazole, pyridine	G1
DB04600	2	4-[(3-BROMO-4-O-SULFAMOYLBENZYL)(4-CYANOPHENYL)AMINO]-4H-[1,2,4]-TRIAZOLE	triazole	G1
DB01439	2	3-Methylthiofentanyl	piperidine	G2
DB08746	2	1-[[(1E)-2-(4-CHLOROPHENYL)ETHENYL]SULFONYL]-4-[[1-(4-PYRIDINYL)-4-PIPERIDINYL]METHYL]PIPERAZINE	pyridine,piperidin,piperazine	G1&G2
DB04960	2	Tipifarnib	imidazole	G1
DB04591	2	N-{2,2-DIFLUORO-2-[(2R)-PIPERIDIN-2-YL]ETHYL}-2-[2-(1H-1,2,4-TRIAZOL-1-YL)BENZYL][1,3]OXAZOLO[4,5-C]PYRIDIN-4-AMINE	triazole,piperidine,pyridine	G1&G2
DB05458	2	Pozanicline	pyridine	G1
DB06555	2	Siramesine	piperidine	G2
DB07901	2	5-CHLORO-6-METHYL-N-(2-PHENYLETHYL)-2-PYRIDIN-2-YLPYRIMIDIN-4-AMINE	pyridine,pyrimidine	G1
DB01231	2	Diphenidol	piperidine	G2
DB00942	1	Cycrimine	piperidine	G2
DB01620	1	Pheniramine	pyridine	G1
DB02917	1	N-Hydroxy-4-(Methyl{[5-(2-Pyridinyl)-2-Thienyl]Sulfonyl}Amino)Benzamide	pyridine	G1
DB06691	1	Mepyramine	pyridine	G1
DB08622	1	4-(4-CHLORO-PHENYL)-1-{3-[2-(4-FLUORO-PHENYL)-[1 3]DITHIOLAN-2-YL]-PROPYL}-PIPERIDIN-4-OL	piperidine	G2
DB09295	1	Talniflumate	pyridine	G1
DB12345	1	MBX-2982	tetrazole,pyrimidine,piperidine	G1&G2
DB12492	1	Piritramide	piperidine	G2
DB07255	1	N'-(5-CHLORO-1 3-BENZODIOXOL-4-YL)-N-(3-MORPHOLIN-4-YLPHENYL)PYRIMIDINE-2 4-DIAMINE	morpholine,pyrimidine	G1&G2
DB00748	1	Carbinoxamine	pyridine	G1
DB01146	1	Diphenylpyraline	piperidine	G2
DB09056	1	Amorolfine	morpholine	G2
DB12964	1	Lerisetron	piperazine	G1
DB00969	1	Alosetron	imidazole	G1
DB04970	1	Lesopitron	piperazine,pyrimidine	G1
DB06119	1	Cenobamate	tetrazole	G1
DB08076	1	4-[1-(2,6-dichlorobenzyl)-2-methyl-1H-imidazol-4-yl]pyrimidin-2-amine	imidazole,pyrimidine	G1
DB08714	1	2 6-DIMETHYL-1-(3-[3-METHYL-5-ISOXAZOLYL]-PROPANYL)-4-[4-METHYL-2H-TETRAZOL-2-YL]-PHENOL	tetrazole	G1
DB09262	1	Imidafenacin	imidazole	G1
DB11681	1	Tofimilast	imidazole,triazole	G1
DB01478	1	Desmethylprodine	piperidine	G2
DB01491	1	Dipipanone	piperidine	G2
DB01499	1	Alphameprodine	piperidine	G2
DB01542	1	Allylprodine	piperidine	G2
DB01552	1	Betameprodine	piperidine	G2
DB00699	1	Nicergoline	pyridine	G1
DB09195	1	Lorpiprazole	piperazine,triazole	G1
DB12066	1	Orteronel	imidazole	G1
DB12884	1	Lavoltidine	triazole,piperidine	G1&G2
DB12238	1	MK-0777	triazole	G1
DB12017	1	Ozagrel	imidazole	G1
DB11837	1	Osilodrostat	imidazole	G1
DB11793	1	Niraparib	piperidin	G2
DB11725	1	Latrepirdine	pyridine	G1
DB08877	1	Ruxolitinib	pyrimidin	G1
DB07021	1	(7R 8R)-8-(2 4 5-trifluorophenyl)-6 7 8 9-tetrahydroimidazo[1 2-a:4 5-c']dipyridin-7-amine	pyridine	G1
DB06834	1	N-(2-hydroxy-1 1-dimethylethyl)-1-methyl-3-(1H-pyrrolo[2 3-b]pyridin-2-yl)-1H-indole-5-carboxamide	pyridine	G1
DB05956	1	EVT-101	imidazole	G1
DB03370	1	FR239087	imidazole	G1
DB01215	1	Estazolam	triazole	G1
DB00683	1	Midazolam	imidazole	G1
DB09285	1	Morniflumate	pyridine,morpholine	G1&G2
DB12963	1	CCX-354	imidazole,piperazine	G1
DB12623	1	Taprenepag	pyridine	G1
DB08017	1	3-METHOXY-6-[4-(3-METHYLPHENYL)-1-PIPERAZINYL]PYRIDAZINE	piperazine	G1
DB11637	1	Delamanid	piperidine	G2
DB12172	1	Nimorazole	morpholine,imidazole	G1&G2
DB12561	1	WNT-974	pyridine,pyrimidine	G1
DB12679	1	WP-1066	pyridine,CN	G1
DB03572	1	FR230513	imidazole	G1
DB04602	1	4-[(4-O-SULFAMOYLBENZYL)(4-CYANOPHENYL)AMINO]-4H-[1 2 4]-TRIAZOLE	triazole	G1
DB07785	1	1-{(1R,2S)-2-HYDROXY-1-[2-(2-NAPHTHYLOXY)ETHYL]PROPYL}-1H-IMIDAZONE-4-CARBOXAMIDE	imidazole	G1
DB08148	1	1-[4-(4-chlorobenzyl)-1-(7H-pyrrolo[2,3-d]pyrimidin-4-yl)piperidin-4-yl]methanamine	piperidine	G2
DB08192	1	2-(4-CARCOXY-5-ISOPROPYLTHIAZOLYL)BENZOPIPERIDINE	piperidine	G2*
DB12218	1	AZD-5363	piperidine	G1&G2*
DB12853	1	DA-6886	triazole,piperidine	G1&G2
DB06579	1	Adipiplon	imidazole,pyridine,conjugated triazole	G1
DB07612	1	6-(3-AMINOPHENYL)-N-(TERT-BUTYL)-2-(TRIFLUOROMETHYL)QUINAZOLIN-4-AMINE	conjugated pyrimidine	G1
DB08471	1	1-(thiophen-2-ylacetyl)-4-(3-thiophen-2-yl-1,2,4-oxadiazol-5-yl)piperidine	piperidine	G2
DB08531	1	5-(2,3-dichlorophenyl)-N-(pyridin-4-ylmethyl)pyrazolo[1,5-a]pyrimidin-7-amine	pyridine,pyrrazolopyrimidine	G1
DB00637	1	Astemizole	piperidine	G2
DB00836	1	Loperamide	piperidine	G2
DB01149	1	Nefazodone	piperazine	G1
DB04107	1	[(1-{2[(4-Carbamimidoyl-Phenylamino)-Methyl]-1-Methyl-1h-Benzoimidazol-5-Yl}-Cyclopropyl)-Pyridin-2-Yl-Methyleneaminooxy]-Acetic Acid Ethyl Ester	pyridine	G1
DB05152	1	NGX267	piperidine	G2
DB07165	1	N-(5-CHLORO-BENZO[B]THIOPHEN-3-YLMETHYL)-2-[6-CHLORO-OXO-3-(2-PYRIDIN-2-YL-ETHYLAMINO)-2H-PYRAZIN-1-YL]-ACETAMIDE	pyridine	G1
DB07216	1	(11S)-8-CHLORO-11-[1-(METHYLSULFONYL)PIPERIDIN-4-YL]-6-PIPERAZIN-1-YL-11H-BENZO[5 6]CYCLOHEPTA[1 2-B]PYRIDINE	piperidine,piperazine,conjugated pyridine	G1&G2
DB08745	1	4-[[(1E)-2-(4-CHLOROPHENYL)ETHENYL]SULFONYL]-1-[[1-(4-PYRIDINYL)-4-PIPERIDINYL]METHYL]PIPERAZINONE	pyridine,piperidine	G1&G2
DB11679	1	Fruquintinib	pyrimidine	G1
DB12184	1	Gepirone	piperazine,pyrimidine	G1
DB14202	1	Morpholinylmercaptobenzothiazole or 2-(Morpholinothio)benzothiazole	morpholine	G2
DB14718	1	Pyrazolam	pyridine,conjugated triazole	G1
DB09177	1	p-Fluorofentanyl	piperidine	G2
DB12733	1	Dipraglurant	pyridine	G1
DB06764	1	Tetryzoline	imidazole	G1
DB08922	1	Perospirone	piperazine	G1
DB12714	1	Nerispirdine	pyridine	G1
DB02491	1	4-[4-(1-Amino-1-Methylethyl)Phenyl]-5-Chloro-N-[4-(2-Morpholin-4-Ylethyl)Phenyl]Pyrimidin-2-Amine	morpholine,pyrimidine	G1&G2
DB06021	1	AV-412	piperazine,conjugated pyrimidine	G1
DB07279	1	N-ETHYL-N-ISOPROPYL-3-METHYL-5-{[(2S)-2-(PYRIDIN-4-YLAMINO)PROPYL]OXY}BENZAMIDE	pyridine	G1
DB07405	1	1-(6-CYANO-3-PYRIDYLCARBONYL)-5',8'-DIFLUOROSPIRO[PIPERIDINE-4,2'(1'H)-QUINAZOLINE]-4'-AMINE	pyridine,piperidine	G1&G2
DB08059	1	Wortmannin	read comment to the right*	G1
DB08344	1	4-chloro-N-(3-methoxypropyl)-N-[(3S)-1-(2-phenylethyl)piperidin-3-yl]benzamide	piperidine	G2
DB11951	1	Lemborexant	pyridine, pyrimidine	G1
DB12364	1	Betrixaban	pyridine	G1
DB12640	1	CP-609754	imidazole	G1
DB12721	1	RO-5028442	piperidine	G2
DB12675	1	PF-04995274	piperidine	G2
DB04885	1	Cilansetron	imidazole	G1
DB00810	1	Biperiden	piperidine	G2
DB04957	1	Azimilide	piperazine	G1
DB07075	1	3-(5-{[4-(AMINOMETHYL)PIPERIDIN-1-YL]METHYL}-1H-INDOL-2-YL)-1H-INDAZOLE-6-CARBONITRILE	piperidin,	G2
DB07578	1	3-[4-(2-METHYL-IMIDAZO[4,5-C]PYRIDIN-1-YL)BENZYL]-3H-BENZOTHIAZOL-2-ONE	pyridine*	G1
DB07720	1	Epibatidine	pyridine	G1
DB07859	1	4-(4-CHLOROPHENYL)-4-[4-(1H-PYRAZOL-4-YL)PHENYL]PIPERIDINE	piperidine, pyrazole*(see comment)	G2
DB09170	1	?-Hydroxythiofentanyl	piperidine	G2
DB00813	1	Fentanyl	piperidine	G2
DB00916	1	Metronidazole	imidazole	G1
DB01085	2	Pilocarpine	imidazole	G1
