# Supplementary material for: Combined Machine Learning and Molecular Modelling Workflow for the Recognition of Potentially Novel Fungicides
Source: Molecules. 2020 May 8;25(9):2198. doi: 10.3390/molecules25092198 (PMC7249108; doi:10.3390/molecules25092198)
Supplement: Supplementary file 1 [file molecules-25-02198-s001.zip › Revised_Supplementary/Supplementary_table_S6b.xlsx]

## Sheet: Sheet1
									Approach II) Two-class regression - ALL results
	3-times selection is a critical parameter. It is calculated as a rounded 5% of the number obtained by multiplying total number of approach II experiments (which is 85) with ratio of (larger Drugbank subset of 6672 compounds/total Drugbank dataset of 8172 compounds). So: 0.05*85*(6672/8172) = 3.47, round(3.47) = 3.
Hit compounds coinciding with approach I) (see Table S6)																Hit compounds NOT coinciding with approach I) (see Table S6)																																Performance of each of 30 FS-LM-RF experiments
	DB ID	Name							Total number of selections							group	DB ID	Name							Total number of selections													FS-LM-RF	27 fungicides									PCC(CV)	PCCte
1	DB01217	Anastrozole	25	UVE-PLS	19	UVE-RF	22	FS-LM-RF	66						1	triazole	DB12682	Mubritinib	11	UVE-PLS	10	UVE-RF	14	FS-LM-RF	35			This compound passed all G1 filtering steps (Cyp51 lead comp)											Number of selections			1)	Number of fungicides			27		0.977618	0.9696
2	DB06914	1-({2-[2-(4-CHLOROPHENYL)ETHYL]-1,3-DIOXOLAN-2-YL}METHYL)-1H-IMIDAZOLE	27	UVE-PLS	17	UVE-RF	22	FS-LM-RF	66						2	imidazole	DB06968	1,1'-HEXANE-1,6-DIYLBIS(1H-IMIDAZOLE)	18	UVE-PLS	4	UVE-RF	9	FS-LM-RF	31													Fenpropidin	28									0.980016	0.9776
3	DB08509	1-[6-(2-CHLORO-4-METHYXYPHENOXY)-HEXYL]-IMIDAZOLE	23	UVE-PLS	12	UVE-RF	23	FS-LM-RF	58						3	imidazole	DB04581	1-benzylimidazole	3	UVE-PLS	6	UVE-RF	15	FS-LM-RF	24													Dapaconazole	29			2)	Number of experiments			30		0.980016	0.9792
4	DB02617	1-(N-Imidazolyl)-2-Hydroxy-2-(2,3-Dichlorophenyl)Octane	27	UVE-PLS	15	UVE-RF	15	FS-LM-RF	57						4	triazole	DB04601	4-[(4-O-SULFAMOYLBENZYL)(4-CYANOPHENYL)AMINO]-4H-[1,2,4]-TRIAZOLE	6	UVE-PLS	1	UVE-RF	5	FS-LM-RF	12													Isavuconazole	28									0.980815	0.9808
5	DB01006	Letrozole	20	UVE-PLS	16	UVE-RF	12	FS-LM-RF	48						5	imidazole	DB02671	1-Methylimidazole	1	UVE-PLS	8	FS-LM-RF			9													Efinaconazole	30				1)x2)		=	810		0.980815	0.9808
6	DB08369	1-(biphenyl-4-ylmethyl)-1H-imidazole	14	UVE-PLS	11	UVE-RF	17	FS-LM-RF	42						6	imidazole	DB06953	2-CHLORO-5-(3-CHLORO-PHENYL)-6-[(4-CYANO-PHENYL)-(3-METHYL-3H-IMIDAZOL-4-YL)-METHOXYMETHYL]-NICOTINONITRILE	3	UVE-PLS	3	UVE-RF	3	FS-LM-RF	9													Isoconazole	30									0.981615	0.9824
7	DB13767	Vorozole	27	UVE-PLS	3	UVE-RF	4	FS-LM-RF	34						7	tetrazole	DB02706	Mercaptocarboxylate Inhibitor	5	UVE-PLS	3	FS-LM-RF			8													Luliconazole	29									0.981615	0.9824
8	DB13066	Liarozole	27	UVE-PLS	2	UVE-RF	1	FS-LM-RF	30						8	pyridine, sterically unfavoured	DB12987	Penclomedine	6	UVE-PLS					6													1-[(2S)-2-[(4-CHLOROBENZYL)OXY]-2-(2,4-DICHLOROPHENYL)ETHYL]-1H-IMIDAZOLE	30									0.981615	0.9824
9	DB13083	Talarozole	26	UVE-PLS					26	This compound passed all G1 filtering steps (Cyp51 lead comp)					9	triazole	DB03594	1,2,4-Triazole	6	UVE-PLS					6													Sulconazole	30					732/810	=	90.3704	%	0.982414	0.9824
10	DB03030	4-(2-Thienyl)-1-(4-Methylbenzyl)-1h-Imidazole	7	UVE-PLS	5	UVE-RF	13	FS-LM-RF	25						10	comment Table S6	DB09017	Brotizolam	5	FS-LM-RF					5													Ravuconazole	30									0.983213	0.9824
11	DB06119	Cenobamate	20	UVE-PLS	3	FS-LM-RF			23						11	triazole	DB07878	N-[(1S)-1-{1-[(1R,3E)-1-ACETYLPENT-3-EN-1-YL]-1H-1,2,3-TRIAZOL-4-YL}-1,2-DIMETHYLPROPYL]BENZAMIDE	1	UVE-RF	4	FS-LM-RF			5													Levoketoconazole	30									0.983213	0.984
12	DB00953	Rizatriptan	18	UVE-PLS					18						12	imidazole	DB13021	123I-iodometomidate	4	UVE-RF					4													Bifonazole	30									0.983213	0.984
13	DB12345	MBX-2982	11	UVE-PLS	7	FS-LM-RF			18	This compound passed all G1 filtering steps (Cyp51 lead comp)					13	imidaz	DB00292	Etomidate	3	UVE-RF					3													Sertaconazole	30									0.983213	0.984
14	DB04970	Lesopitron	1	UVE-PLS	5	UVE-RF	9	FS-LM-RF	15						14	imidazole	DB03366	Imidazole	3	UVE-PLS					3													Ketoconazole	30									0.983213	0.984
15	DB07011	(3S)-1-(1,3-BENZODIOXOL-5-YLMETHYL)-3-[4-(1H-IMIDAZOL-1-YL)PHENOXY]PIPERIDINE	3	UVE-PLS	5	FS-LM-RF			8	This compound passed all G1 filtering steps (Cyp51 lead comp)					15	imidazole	DB03789	2,3-Dimethylimidazolium ion	3	FS-LM-RF					3													econazole	30									0.984013	0.984
16	DB11637	Delamanid	6	FS-LM-RF					6						16	piperidin	DB06155	Rimonabant	2	UVE-PLS	1	FS-LM-RF			3													Oteseconazole	2									0.984013	0.984
17	DB07008	4-(1,3-BENZODIOXOL-5-YLOXY)-2-[4-(1H-IMIDAZOL-1-YL)PHENOXY]PYRIMIDINE	4	UVE-PLS	1	FS-LM-RF			5	This compound passed all G1 filtering steps (Cyp51 lead comp)					17	pyrazole	DB08560	3-FLUORO-N-[1-(4-FLUOROPHENYL)-3-(2-THIENYL)-1H-PYRAZOL-5-YL]BENZENESULFONAMIDE	3	FS-LM-RF					3													miconazole	30									0.984812	0.984
18	DB09056	Amorolfine	1	UVE-RF	4	FS-LM-RF			5						18	comment Table S6	DB00897	Triazolam	1	UVE-PLS	1	FS-LM-RF			2													Tioconazole	30									0.984812	0.984
19	DB07227	4-[(5-{[4-(3-CHLOROPHENYL)-3-OXOPIPERAZIN-1-YL]METHYL}-1H-IMIDAZOL-1-YL)METHYL]BENZONITRILE	3	UVE-RF	1	FS-LM-RF			4	This compound passed all G1 filtering steps (Cyp51 lead comp)					19	conjugated imidazole,pyrazole,triazole	DB12048	Savolitinib	2	UVE-PLS					2													Terbinafine	28									0.985611	0.9856
20	DB12017	Ozagrel	3	FS-LM-RF					3	border - still regarded as a hit with 3 min selections					20	imidazol	DB00911	Tinidazole	2	FS-LM-RF					2													Butoconazole	30									0.985611	0.9856
21	DB01215	Estazolam	2	UVE-PLS					2	Less than 3 selections -not a hit					21	imidazole	DB03052	Dazoxiben	2	FS-LM-RF					2			Non-coincidence table, hit compounds obtained by this approach II, but NOT obtained by approach I (Table S6)										Voriconazole	30									0.985611	0.9856
22	DB09262	Imidafenacin	2	FS-LM-RF					2						22	imidazole	DB06091	Evofosfamide	2	FS-LM-RF					2				Number of selected comp. from Drugbank with at least one selection with each method	Total number of selections								Tolnaftate	30									0.985611	0.9856
23	DB12623	Taprenepag	2	FS-LM-RF					2						23	imidazole	DB08086	N-[12-(1H-imidazol-1-yl)dodecanoyl]-L-leucine	2	FS-LM-RF					2			UVE-PLS	22	79								Clotrimazole	30									0.985611	0.9856
24	DB12640	CP-609754	1	UVE-PLS	1	FS-LM-RF			2						24	imidazole	DB12271	ORE-1001	2	UVE-RF					2			UVE-RF	13	38								Terconazole	30									0.986411	0.9856
25	DB12644	AZD-2066	2	UVE-PLS					2						25	piperidin and sterically unfavoured pyrazole	DB13070	Surinabant	1	UVE-PLS	1	FS-LM-RF			2			FS-LM-RF	45	115								Oxiconazole	29									0.986411	0.9872
26	DB00354	Buclizine	1	FS-LM-RF					1						26	piperidine,pyrimidine,imidazole, steric hindrance	DB03084	Cyclopropyl-{4-[5-(3,4-Dichlorophenyl)-2-[(1-Methyl)-Piperidin]-4-Yl-3-Propyl-3h-Imidazol-4-Yl]-Pyrimidin-2-Yl}Amine	2	UVE-PLS					2			Total	61	232								Fluconazole	30									0.98721	0.9872
27	DB00699	Nicergoline	1	FS-LM-RF					1						27	pyrazole	DB02757	Pyrazole	2	UVE-PLS					2				Number Hit comp. from Drugbank (at least 3 selections)									Albaconazole	19									0.98721	0.9872
28	DB01146	Diphenylpyraline	1	FS-LM-RF					1						28	pyrazole	DB06729	Sulfaphenazole	2	FS-LM-RF					2			UVE-PLS	11	64																		0.98721	0.9872
29	DB03370	FR239087	1	UVE-RF					1						29	pyrazole ring derivatized, sterically hindered	DB12067	BMS-394136	1	UVE-PLS	1	FS-LM-RF			2			UVE-RF	7	32									732									0.98801	0.9872
30	DB04600	4-[(3-BROMO-4-O-SULFAMOYLBENZYL)(4-CYANOPHENYL)AMINO]-4H-[1,2,4]-TRIAZOLE	1	FS-LM-RF					1						30	pyrazole, sterically unfavoured	DB12320	Palovarotene	2	FS-LM-RF					2			FS-LM-RF	12	73																		0.98801	0.9888
31	DB08076	4-[1-(2,6-dichlorobenzyl)-2-methyl-1H-imidazol-4-yl]pyrimidin-2-amine	1	UVE-PLS					1						31	pyridine and conjugated pyrazoles, only pyridine seems to be sterically possible to bind iron	DB13022	LY-2874455	1	UVE-PLS	1	FS-LM-RF			2			Total (selected by ANY method)	17	169
32	DB08714	2,6-DIMETHYL-1-(3-[3-METHYL-5-ISOXAZOLYL]-PROPANYL)-4-[4-METHYL-2H-TETRAZOL-2-YL]-PHENOL	1	FS-LM-RF					1						32	pyrimidin, pyrazole, sterically not favoured	DB11817	Baricitinib	2	FS-LM-RF					2
33	DB09195	Lorpiprazole	1	FS-LM-RF					1						33	tetrazole	DB12195	VP-14637	2	UVE-PLS					2																							0.983959	0.98368
34	DB12172	Nimorazole	1	FS-LM-RF					1						34	triazo,tetrazole	DB01342	Forasartan	2	FS-LM-RF					2			ALL results of the Approach II. i.e. Coincidence PLUS non-coincidence Table
35	DB12721	RO-5028442	1	FS-LM-RF					1						35	triazole	DB00298	Dapiprazole	1	UVE-RF	1	FS-LM-RF			2			UVE-PLS	42	365
36	DB12853	DA-6886	1	FS-LM-RF					1						36	triazole	DB02048	1,2,4-Triazole-Carboxamidine	2	FS-LM-RF					2			UVE-RF	26	148
37	DB12884	Lavoltidine	1	FS-LM-RF					1						37	conjugated pyrazole, sterically unfavoured	DB12999	MK-6186	1	FS-LM-RF					1			FS-LM-RF	78	300
38	DB12964	Lerisetron	1	FS-LM-RF					1						38	imidazole	DB02096	FR221647	1	FS-LM-RF					1			Total (selected by any method)	100	813
39	DB13113	JNJ-38877605	1	FS-LM-RF					1						39	imidazole	DB07029	4-(1,3-BENZODIOXOL-5-YLOXY)-2-[4-(1H-IMIDAZOL-1-YL)PHENOXY]-6-METHYLPYRIMIDINE	1	FS-LM-RF					1
															40	imidazole	DB08214	4-(1H-IMIDAZOL-1-YL)PHENOL	1	FS-LM-RF					1
									581						41	imidazole, sterically unfavoured	DB12265	Fexinidazole	1	UVE-RF					1
															42	N-derivatized imidazole and sterically very unfavoured	DB12099	UK-396,82	1	FS-LM-RF					1
	Coincidence table, hit compounds obtained by this approach II, AND ALSO obtained by approach I (Table S6)														43	piperazine	DB09305	Aptazapine	1	UVE-RF					1
		Number of selected comp. from Drugbank with at least on selection with each method	Total number of selections												44	piperidin, but conjugated	DB11832	Crenolanib	1	FS-LM-RF					1
	UVE-PLS	20	286												45	piperidine	DB01520	Tenocyclidine	1	FS-LM-RF					1
	UVE-RF	13	110												46	piperidine	DB03575	Phencyclidine	1	FS-LM-RF					1
	FS-LM-RF	33	185												47	piperidine	DB13096	Gacyclidine	1	FS-LM-RF					1
	Total (selected by ANY method)	39	581												48	pyrazole	DB02721	4-Iodopyrazole	1	UVE-PLS					1
															49	pyrazole	DB04800	1-METHYL-3-PHENYL-1H-PYRAZOL-5-YLSULFAMIC acid	1	FS-LM-RF					1
		Number of Hit comp. from Drugbank (at least 3 selections)													50	pyrazole	DB07670	4-METHYL-N-METHYL-N-(2-PHENYL-2H-PYRAZOL-3-YL)BENZENESULFONAMIDE	1	FS-LM-RF					1
	UVE-PLS	16	280												51	pyrazole,pyririmidine	DB08991	Epirizole	1	FS-LM-RF					1
	UVE-RF	12	109												52	pyridine	DB04874	Picoplatin	1	FS-LM-RF					1
	FS-LM-RF	17	168												53	pyridine but N-derivatized and not possible to bind iron with nitrogen	DB11073	Cetylpyridinium	1	UVE-RF					1
	Total (selected by ANY method)	20	557												54	pyridine,pyrazole, sterically unfavoured	DB12130	Lorlatinib	1	UVE-PLS					1
															55	tetrazole	DB01166	Cilostazol	1	FS-LM-RF					1
															56	tetrazole	DB08713	2,6-DIMETHYL-1-(3-[3-METHYL-5-ISOXAZOLYL]-PROPANYL)-4-[2N-METHYL-2H-TETRAZOL-5-YL]-PHENOL	1	FS-LM-RF					1
															57	tetrazole, but grave steric hidrance	DB01897	2-(2f-Benzothiazolyl)-5-Styryl-3-(4f-Phthalhydrazidyl)Tetrazolium chloride	1	UVE-PLS					1
															58	tetrazole,piperidine	DB07917	4-(BENZHYDRYLOXY)-1-[3-(1H-TETRAAZOL-5-YL)PROPYL]PIPERIDINE	1	FS-LM-RF					1
															59	triazole	DB09166	Etizolam	1	FS-LM-RF					1
															60	triazole but sterically unfavoured	DB11960	Carboxyamidotriazole	1	FS-LM-RF					1
															61	triazole, but steric unfavoured	DB09034	Suvorexant	1	FS-LM-RF					1
																			141						232
																									0.714637
[truncated: 21 more columns]
