# Supplementary material for: Combined Machine Learning and Molecular Modelling Workflow for the Recognition of Potentially Novel Fungicides
Source: Molecules. 2020 May 8;25(9):2198. doi: 10.3390/molecules25092198 (PMC7249108; doi:10.3390/molecules25092198)
Supplement: Supplementary file 1 [file molecules-25-02198-s001.zip › Revised_Supplementary/Supplementary_table_S7.xlsx]

## Sheet: Sheet1
Result of 100 ga runs Autodock4 simulation for all Cyp51 fungicides in the target 5tz1 protein
		All energies are in kcal/mol following all Autodock4 contributions [=(1)+(2)+(3)-(4)]
Fungicide		ΔG(100)	ΔG(<3Å)	maximum docked angle Fe-N-(R)C, for Fe-N distance < 300pm	ΔG(max α)	Bond length of N-Fe of conf. with maximum Fe-N-(R)C angle in angstroems
albaconazole		-9.78	-9.08	92.9	-9.08	2.74
aliconazole		-9.68	No N atom, only Cl, Fe-Cl -9.68	No Fe-N	No Fe-N	No Fe-N
azaconazole		-7.89	No N atom, only Cl, Fe-Cl -7.89	No Fe-N	No Fe-N	No Fe-N						ΔG(100)	represents minimum energy conformation of all 100 conformations considered
bifonazole		-10.02	-10.02	97	-9.38	2.57						ΔG(<3Å)	Represents energy of the conformation that has the lowest binding energy (ΔG) but only in subset among those conformations that do contain Fe-N distance < 3Å. (In case of Fe-X distance < 3Å with X other than N, it is expressed otherwise which X)
bitertanol		-9.57	-8.75	119.8	-8.19	2.48						maximum docked angle Fe-N-(R)C, for Fe-N distance < 300pm, represents conformation that has the highest Fe-N-(R)C angle of coordinated ligand among those conformations containing Fe-N < 3Å.
bromuconazole		-8.99	-8.59	168.9	-8.59	2.28						ΔG(max α) Represents energy of conformation that has the highest Fe-N-(R)C angle of coordinated ligand among those conformations containing Fe-N < 3Å. So this is actually energy of conformation with mentioned angle from column to the left (maximum docked angle Fe-N-(R)C, for Fe-N distance < 300pm).
butoconazole		-10.14	-9.51	148.1	-9.27	2.69
climbazol		-7.92	-7.54	160.4	-7.54	2.66
clotrimazole		-9.87	-9.77	157.9	-9.61	2.51
croconazole		-9.28	-8.77	170.1	-8.77	2
cyproconazole		-7.72	-7.28	166.6	-6.62	2.09
difenoconazole		-11.09	-11.09	158.8	-11	1.98
diniconazole-M		-8.7	-7.41	109.7	-7.41	109.7
eberconazole		-9.98	-9.98	142.6	-9.35	2.04
econazole		-9.9	-9.9	169.7	-9.44	2.12
efinaconazole		-8.15	-7.66	160.3	-7.66	2.31
epoxiconazole		-9.4	-8.85	164.1	-8.77	2.16
etaconazole		-8.51	-7.78	163.4	-7.76	2.22
fenbuconazole		-9.94	-9.83	159.5	-9.77	2.01
fenticonazole		-11.97	-11.97	164.7	-11.88	2.29
fluconazole		-6.76	-6.76	170.4	-5.73	2.14
fluquinconazole		-8.98	-8.54	143.3	-8.49	2.45
flutriafol		-7.89	-7.43	164.9	-7.36	2.1
fosfluconazole		-10.82	-7.18	157.4	-5.72	2.04
furconazole-cis		-8.15	-8.15	117.1	-7.39	2.75
hexaconazole		-7.68	-6.98	174.6	-6.86	2.08
imazalil		-7.73	-7.73	178.7	-7.55	2.19
imibenconazole		-9.66	-9.46	154.5	-9.46	2.68
ipconazole		-9.26	-8.92	162.3	-8.91	2.24
ipfentrifluconazole		-9.53	-9.53	124	-8.2	2.67
isavuconazole		-11.14	-10.54	162.3	-10.22	2.19
itraconazole		-13.8	-12.52	146.09	-12.52	2.14
ketoconazole		-12.59	-12.59	174.7	12.3	2.17
lanoconazole		-8.93	-8.52	106.7	-8.52	2.54
luliconazole		-8.97	-8.88	117.1	-8.51	2.41
mefentrifluconazole		-9.38	-8.57	115.2	-8.52	2.42
metconazole		-8.84	-8.83	169.8	-8.83	2.52
miconazole		-10.09	-9.94	167	-9.94	2.07
myclobutanil		-8.7	-8.7	134.3	-8.7	2.14			Note: Fe-CN (nitrile, not azole bonded)
neticonazole		-7.61	-7.28	166	-6.64	1.95
omoconazole		-10.18	-10.18	169.7	-9.99	2
oxiconazole		-10.78	-10.78	168.8	-9.97	2.02
oxpoconazole		-10.17	-9.99	174.7	-9.99	2.05
pefurazoate		-7.81	-7.16	110.8	-7.13	2.66
penconazole		-7.76	-7.26	134.2	-7.26	2.18
posaconazole		-13.81	-13.04	140.9	-11.9	2.19
prochloraz		-8.14	-7.77	122.6	-7.77	2.97
propiconazole		-8.64	-8.4	148	-7.97	2.39
prothioconazole		-8.12	-7.98	150.2	-7.98	2.64
quinconazole		-9.3	No N atom, only Cl, Fe-Cl -9.30	No Fe-N	No Fe-N	No Fe-N
ravuconazole		-10.69	-10.05	171.9	-9.83	2.75
sertaconazole		-10.6	-10.6	129	-10.6	2.56
sulconazole		-9.76	-9.76	162.4	-9.76	2.14
tebuconazole		-8.44	-7.3	145.9	-6.97	2.53
terconazole		-12.22	No N atom, only Cl, Fe-Cl -10.84	No Fe-N	No Fe-N	No Fe-N
tetraconazole		-7.4	-6.53	170.6	-6.46	2.16
triadimefon		-8.03	No N atom, only O, Fe-O -8.03	No Fe-N	No Fe-N	No Fe-N
triadimenol		-7.98	-7.26	138.7	-7.11	2.52
triticonazole		-9.64	-8.37	153.1	-8.34	2.27
triflumizole		-7.13	-6.95
uniconazole		-8.15	No N atom, but with O and Cl, Fe-O -6.90	No Fe-N	No Fe-N	No Fe-N
uniconazole-P		-8.16	No N atom, but with O, Fe-O -7.82	No Fe-N	No Fe-N	No Fe-N
voriconazole		-7.75	-7.75	170	-6.34	2.08
VT1161		-10.39	-10.24	152.4	-9.88	2.15	Note: see below Table in the main article
triforine		-6.52	No N atom, only O, Fe-O -5.92	No Fe-N	No Fe-N	No Fe-N
pyrisoxazole		-9.13	No N atom, only Cl, Fe-Cl -9.12	No Fe-N	No Fe-N	No Fe-N
pyrifenox		-9.08	-8.53	97.7	-8.53	2.61
nuarimol		-8.58	-8.53	147.2	-8.37	2.26
fenarimol		-9.28	-8.98	154.3	-8.77	2.52
Dapaconazole		-9.26	-9.26	178.1	-8.9	2.51
Isoconazole		-10.02	-9.3	147.4	-9.3	2.01
Levoketoconazole		-12.88	-12.56	179.3	-11.72	2.23
Tioconazole		-9.16	-9.16	134.4	-8.67	2.2
			* For compounds without N-Fe<300pm - O or Cl is mentioned
					Energy of conformation with maximum docked angle
		minimum docked E conf among ALL 100 conformations
			minimum docked E conformation among those conformations containing N-Fe distance < 300 pm*
