# Supplementary material for: Combined Machine Learning and Molecular Modelling Workflow for the Recognition of Potentially Novel Fungicides
Source: Molecules. 2020 May 8;25(9):2198. doi: 10.3390/molecules25092198 (PMC7249108; doi:10.3390/molecules25092198)
Supplement: Supplementary file 1 [file molecules-25-02198-s001.zip › Revised_Supplementary/Supplementary_table_S8.xlsx]

## Sheet: Sheet1
Results of Autodock4 simulations for all Cyp51 G1 (and G1&G2) hit compounds in the target 5tz1 protein, deep hit compound evaluation of 5a condition (ΔG(10) column) and 6a criterium (all other columns)
Passed to 6a		ga 10 run	All energies are in kcal/mol following all Autodock4 contributions [=(1)+(2)+(3)-(4)]
DBID	Subgroup G1 or G2 or G1&G2	ΔG(10)	ΔG(100)	ΔG(<3Å)	maximum docked angle Fe-N-(R)C, for Fe-N distance < 300pm	ΔG(max α)	Bond length of N-Fe of conf. with maximum Fe-N-(R)C angle in angstroems	QM/MM passed?						Goldscore Fitness		The same or higher than median (>62) (See Supplementary table Gold lit, for 5tz1 protein above or roughly the same values as median))
DB12623	G1	-14.94	-16.14	No N atom, only O, Fe-O -16.14	No Fe-N	No Fe-N	<3Å	Yes					DB12623	85.4657		YES
DB08387	G1	-12.3	-12.38	-12.3	99.5	-11.7	2.73	No					DB08387	74.812		YES
DB00354	G1	-11.78	-11.58	No heteroatom (N,O) within 3Å distance from Fe				No					DB00354	70.1992		YES
DB08746	G1&G2	-11.59	-11.36	No N atom, only O, Fe-O -10.75	No Fe-N	No Fe-N	<3Å	No					DB08746	70.9194		YES
DB12345	G1&G2	-11.43	-12.52	-11.75	153.7	-10.47	2.72	Yes					DB12345	72.6889		YES
DB08745	G1&G2	-11.43	-12.53	No N atom, only O, Fe-O -12.53	No Fe-N	No Fe-N	<3Å	Yes					DB08745	82.2913		YES
DB07578	G1	-11.3	-11.37	-10.86	142.3	-10.6	2.41	Yes					DB07578	79.0218		YES
DB12561	G1	-11.24	-11.34	-10.34	119.8	-10.34	2.61	No					DB12561	79.0525		YES
DB12017	G1	-11.13	-11.16	No N atom, with O atom, Fe-O -11.16	No Fe-N for ADT4 but for vina 139 deg	No Fe-N for ADT4 bit for vina -7.7	for vina 2.84	Yes with two modes (COO and azole orientation), although angle was 139 not 140, we still considered it as additional QM/MM run					DB12017	60.6608		NO
DB07878	G1	-11.06	-11.08	No N atom, only O, Fe-O -11.00	No Fe-N	No Fe-N	<3Å	No	(selected by approach II, only) )				DB07878	70.4925		YES
DB11679	G1	-11.04	-11.03	No N atom, only O, Fe-O -11.03	No Fe-N	No Fe-N	<3Å	No					DB11679	63.5073		YES
DB06834	G1	-10.95	-11.13	No heteroatom (N,O) within 3.5 Å distance from Fe				No					DB06834	77.4408		YES
DB08922	G1	-10.95	-11.63	No N atom, with O atom, Fe-O -10.10	No Fe-N	No Fe-N	<3Å	No					DB08922	76.0501		YES
DB04591	G1&G2	-10.95	-11.1	-11.1	156.1	-11.1	2.41	Yes	Triazole conformation of ΔG(100)=ΔG(<3Å)=ΔG(max α), but N2 position nitrogen is bound to Fe instead of N4, N4 variant exists but with max angle 95.1 degrees				DB04591	86.8938		YES
DB12644	G1	-10.9	-11.11	-11	114.6	-10.28	2.33	No					DB12644	68.5156		YES
DB04960	G1	-10.89	-10.34	There is no docked atom at all within 3.5 Å from Fe				No					DB04960	82.3861		YES
DB13083	G1	-10.82	-10.67	-10.67	156.2	-10.13	2.4	Yes					DB13083	71.7058		YES
DB12963	G1	-10.8	-11.64	There is no docked atom at all within 3.0 Å from Fe				No					DB12963	73.1478		YES
DB04957	G1	-10.79	-11.14	No N atom, only Cl, Fe-Cl -9.26	No Fe-N	No Fe-N	<3Å	No					DB04957	70.7627		YES
DB04107	G1	-10.69	-10.36	No N atom, only O, Fe-O -10.36	No Fe-N	No Fe-N	<3Å	No					DB04107	82.296		YES
DB04600	G1	-10.67	-10.98	-10.96	125.13 with second largest angle 122.8	-10.56	2.26	Yes					DB04600	76.2794		YES
DB07227	G1	-10.65	-10.78	nitrile: -9.59 azole: -10.33	nitrile: 146.7 azole angles: 133.6, 130.3	nitrile: -9.59 azole:-10.13	nitrile: 1.89, azole: 2.48	Yes with two modes (nitrile and azole orientation)					DB07227	74.4544		YES
DB06021	G1	-10.63	-11.54	No N atom, only Cl, Fe-Cl -11.54	No Fe-N	No Fe-N	<3Å	No					DB06021	79.3801		YES
DB12682	G1	-10.57	-11.15	-10.48	153.8	-10.04	2.3	Yes	(selected by approach II, only) )				DB12682	76.3822		YES
DB12218	G1&G2	-10.54	-10.3	-9.5	147.6	-9.5	2.84	Yes, but attempt with QM/MM gradient minimization has been made and due to steric of neighbour N-H calculations ultimately failed to converge					DB12218	75.4711		YES
DB02917	G1	-10.48	-11.37	No N atom, with O atom, Fe-O -10.61	No Fe-N	No Fe-N	<3Å	No					DB02917	72.5734		YES
DB12640	G1	-10.47	-11.17	There is no docked atom at all within 3.5 Å from Fe				No					DB12640	88.4052		YES
DB02706	G1	-10.43	-14.95	No N atom, with O atom, Fe-O -14.95	No Fe-N	No Fe-N	<3Å	Yes	(selected by approach II, only) )				DB02706	75.3535		YES
DB00699	G1	-10.44	-10.74	No heteroatom (N,O) within 3Å distance from Fe				No					DB00699	76.0336		YES
DB13113	G1	-10.37	-10.42	-9.72	141.4	-9.68	2.39	Yes					DB13113	73.6364		YES
DB00737	G1	-10.31	-10.27	No heteroatom (N,O) within 3Å distance from Fe				No					DB00737	73.5398		YES
DB07255	G1&G2	-10.3	-10.59	No N atom, with O atom, Fe-O -9.69	No Fe-N	No Fe-N	<3Å	No					DB07255	72.8261		YES
DB12364	G1	-10.27	-10.52	There is no docked atom at all within 3.5 Å from Fe				No					DB12364	80.0484		YES
DB01149	G1	-10.26	-10.95	No heteroatom (N,O) within 3Å distance from Fe				No					DB01149	69.4334		YES
DB07008	G1	-10.23	-9.65	-8.56	145.7	-8.56	2.05	Yes					DB07008	74.503		YES
DB02491	G1&G2	-10.19	-10.77	No N atom, with O atom, Fe-O -10.24	No Fe-N	No Fe-N	<3Å	No					DB02491	96.2849		YES
DB09195	G1	-10.18	-10.5	-9.69	137.1 (only angle)	-9.69	2.74	No					DB09195	76.2751		YES
DB08560	G1	-10.12	-10.5	No N atom, with O atom, Fe-O -10.50	No Fe-N	No Fe-N	<3Å	No	(selected by approach II, only) )				DB08560	67.1586		YES
DB07011	G1&G2	-10.11	-10.2	-9.74	149.3	-9.49	2.13	Yes					DB07011	69.9049		YES
DB04601	G1	-10.09	Not anymore considered for step 6a due to ΔG(10) not scored enough (> -10.10) to be considered				(selected by approach II, only) )
DB12238	G1	-10.05
DB07165	G1	-10.05
DB04602	G1	-9.99
DB04885	G1	-9.94
DB08531	G1	-9.93
DB06953	G1	-9.92	(selected by approach II, only) )
DB11951	G1	-9.91
DB00904	G1	-9.72
DB04037	G1	-9.68
DB09295	G1	-9.64
DB12679	G1	-9.62
DB07612	G1	-9.62
DB12853	G1&G2	-9.59
DB07216	G1&G2	-9.49
DB08877	G1	-9.48
DB11681	G1	-9.46
DB12172	G1&G2	-9.44
DB09262	G1	-9.43
DB13767	G1	-9.42
DB07901	G1	-9.41
DB08714	G1	-9.4
DB00683	G1	-9.37
DB12066	G1	-9.35
DB09017	G1	-9.32	(selected by approach II, only) )
DB01217	G1	-9.27
DB04480	G1	-9.14
DB05738	G1&G2	-9.14
DB01215	G1	-9.12
DB08076	G1	-9.12
DB11725	G1	-9.01
DB01865	G1	-8.99
DB09194	G1	-8.98
DB01006	G1	-8.96
DB12184	G1	-8.96
DB14718	G1	-8.89
DB08059	G1	-8.89
DB07785	G1	-8.86
DB12964	G1	-8.85
DB05956	G1	-8.79
DB07405	G1&G2	-8.78
DB00969	G1	-8.58
DB00916	G1	-8.54
DB07279	G1	-8.51
DB13066	G1	-8.48
DB07021	G1	-8.42
DB08509	G1	-8.42
DB06579	G1	-8.41
DB08017	G1	-8.36
DB09285	G1&G2	-8.35
DB00427	G1	-8.33
DB13021	G1	-8.26	(selected by approach II, only) )
DB03572	G1	-8.21
DB06914	G1	-8.06
DB12884	G1&G2	-8
DB03370	G1	-7.97
DB08936	G1	-7.95
DB08369	G1	-7.94
DB02617	G1	-7.86
DB03030	G1	-7.81
DB12714	G1	-7.69
DB12733	G1	-7.53
DB06119	G1	-7.44
DB04970	G1	-7.44
DB11837	G1	-7.36
DB00405	G1	-7.29
DB06691	G1	-7.27
DB00835	G1	-7.24
DB13679	G1	-7.2
DB00366	G1	-7.19
DB00292	G1	-7.18	(selected by approach II, only) )
DB00953	G1	-7.15
DB06764	G1	-7.11
DB01114	G1	-7.07
DB00748	G1	-7.03
DB07720	G1	-7
DB12987		-6.95	(selected by approach II, only) )
DB11235	G1	-6.92
DB05458	G1	-6.92
DB01085	G1	-6.88
DB01620	G1	-6.84
DB04581	G1	-5.62	(selected by approach II, only) )
DB06968	G1	-5.55	(selected by approach II, only) )
DB03789	G1	-3.86	(selected by approach II, only) )
DB03366	G1	-3.64	(selected by approach II, only) )
DB03594	G1	-3.64	(selected by approach II, only) )
DB02671	G1	-3.21	(selected by approach II, only) )
DB09555	same ligand as DB13679 since largest continuous fragment is the same (salt anion counterpart does not play any role), see result above
