# Supplementary material for: Combined Machine Learning and Molecular Modelling Workflow for the Recognition of Potentially Novel Fungicides
Source: Molecules. 2020 May 8;25(9):2198. doi: 10.3390/molecules25092198 (PMC7249108; doi:10.3390/molecules25092198)
Supplement: Supplementary file 1 [file molecules-25-02198-s001.zip › Revised_Supplementary/Supplementary_table_S9.xlsx]

## Sheet: Sheet1
						Autodock runs											Gold score Chemscore Fitness				Above (>41 (See Supplementary table Gold lit, for 5tz1 protein above or roughly the same as median, for condition 6b)
No	DB ID	number of hit sel.	Name	chemical groups	G1 or G2 or G1&G2	10 ga run (5b prefiltering (< -10.6))	100 ga runs (condition 5b)	Selected for "QM/MM" due to opipramol < -12.69 kcal/mol cut-off (for condition 5b)
1	DB07011	6	(3S)-1-(1 3-BENZODIOXOL-5-YLMETHYL)-3-[4-(1H-IMIDAZOL-1-YL)PHENOXY]PIPERIDINE	imidazole, piperidine	G1&G2	-11.72	-11.79										35.8495				No
2	DB09180	4	Thienylfentanyl	piperidine	G2	-10.59
3	DB00376	2	Trihexyphenidyl	piperidine	G2	-10.41
4	DB04826	2	Thenalidine	piperidine	G2	-9.55
5	DB00708	2	Sufentanil	piperidine	G2	-9.5
6	DB05738	2	Vapitadine	piperidine	G1&G2	-9.89
7	DB01562	2	1-(2-Phenylethyl)-4-phenyl-4-acetoxypiperidine	piperidine	G2	-10.75	-10.8										38.8332				No
8	DB08746	2	1-[[(1E)-2-(4-CHLOROPHENYL)ETHENYL]SULFONYL]-4-[[1-(4-PYRIDINYL)-4-PIPERIDINYL]METHYL]PIPERAZINE	pyridine,piperidin,piperazine	G1&G2	-13.12	-13.25	QM/MM									41.1317				Yes
9	DB04591	2	N-{2,2-DIFLUORO-2-[(2R)-PIPERIDIN-2-YL]ETHYL}-2-[2-(1H-1,2,4-TRIAZOL-1-YL)BENZYL][1,3]OXAZOLO[4,5-C]PYRIDIN-4-AMINE	triazole,piperidine,pyridine	G1&G2	-11.96											32.9065				No
10	DB06555	2	Siramesine	piperidine	G2	-14.39	-14.22	QM/MM									52.0698				Yes
11	DB00942	1	Cycrimine	piperidine	G2	-10.67	-10.66										36.5496				No
12	DB01231	2	Diphenidol	piperidine	G2	-10.01
13	DB08622	1	4-(4-CHLORO-PHENYL)-1-{3-[2-(4-FLUORO-PHENYL)-[1 3]DITHIOLAN-2-YL]-PROPYL}-PIPERIDIN-4-OL	piperidine	G2	-13.13	-13.18	QM/MM									47.2718				Yes
14	DB12492	1	Piritramide	piperidine	G2	-12.04	-12.3										42.6714				Yes
15	DB07255	1	N'-(5-CHLORO-1 3-BENZODIOXOL-4-YL)-N-(3-MORPHOLIN-4-YLPHENYL)PYRIMIDINE-2 4-DIAMINE	morpholine,pyrimidine	G1&G2	-11.56	-12.13										36.6575				No
16	DB01146	1	Diphenylpyraline	piperidine	G2	-9.31
17	DB09056	1	Amorolfine	morpholine	G2	-10.47
18	DB01439	2	3-Methylthiofentanyl	piperidine	G2	-10.69	-10.97										43.376				Yes
19	DB12345	1	MBX-2982	tetrazole,pyrimidine,piperidine	G1,G2	-12.85	-13.08	QM/MM									35.9349				No
20	DB01478	1	Desmethylprodine	piperidine	G2	-8.16
21	DB01491	1	Dipipanone	piperidine	G2	-6.06
22	DB01499	1	Alphameprodine	piperidine	G2	-8.38
23	DB01542	1	Allylprodine	piperidine	G2	-9.34
24	DB01552	1	Betameprodine	piperidine	G2	-8.22
25	DB12884	1	Lavoltidine	triazole,piperidine	G1&G2	-10.89	-10.92										30.3562				No
26	DB11793	1	Niraparib	piperidin	G2	-11.84	-11.91										44.8597				Yes
27	DB09285	1	Morniflumate	pyridine,morpholine	G1&G2	-9.13
28	DB11637	1	Delamanid	piperidine	G2	-9.01
29	DB12172	1	Nimorazole	morpholine,imidazole	G1&G2	-6.7
30	DB08148	1	1-[4-(4-chlorobenzyl)-1-(7H-pyrrolo[2,3-d]pyrimidin-4-yl)piperidin-4-yl]methanamine	piperidine	G2	-11.76	-12.45										34.342				No
31	DB08192	1	2-(4-CARCOXY-5-ISOPROPYLTHIAZOLYL)BENZOPIPERIDINE	piperidine	G2	-8.38
32	DB12218	1	AZD-5363	piperidine	G1&G2	-12.34	-11.72										35.6523				No
33	DB12853	1	DA-6886	triazole,piperidine	G1&G2	-11.39	-12.28										37.6814				No
34	DB08471	1	1-(thiophen-2-ylacetyl)-4-(3-thiophen-2-yl-1,2,4-oxadiazol-5-yl)piperidine	piperidine	G2	-9.84
35	DB00637	1	Astemizole	piperidine	G2	-13.39	-13.64	QM/MM									43.8691				Yes
36	DB00836	1	Loperamide	piperidine	G2	-12.14	-11.62										46.264				Yes
37	DB05152	1	NGX267	piperidine	G2	-8.03
38	DB07216	1	(11S)-8-CHLORO-11-[1-(METHYLSULFONYL)PIPERIDIN-4-YL]-6-PIPERAZIN-1-YL-11H-BENZO[5 6]CYCLOHEPTA[1 2-B]PYRIDINE	piperidine,piperazine,conjugated pyridine	G1&G2	-8.85
39	DB08745	1	4-[[(1E)-2-(4-CHLOROPHENYL)ETHENYL]SULFONYL]-1-[[1-(4-PYRIDINYL)-4-PIPERIDINYL]METHYL]PIPERAZINONE	pyridine,piperidine	G1&G2	-11.55	-12.07										37.5588				No
40	DB14202	1	Morpholinylmercaptobenzothiazole or 2-(Morpholinothio)benzothiazole	morpholine	G2	-7.28
41	DB09177	1	p-Fluorofentanyl	piperidine	G2	-10.53	-10.53
42	DB02491	1	4-[4-(1-Amino-1-Methylethyl)Phenyl]-5-Chloro-N-[4-(2-Morpholin-4-Ylethyl)Phenyl]Pyrimidin-2-Amine	morpholine,pyrimidine	G1&G2	-13.58	-14.19	QM/MM									43.4143				Yes
43	DB07405	1	1-(6-CYANO-3-PYRIDYLCARBONYL)-5',8'-DIFLUOROSPIRO[PIPERIDINE-4,2'(1'H)-QUINAZOLINE]-4'-AMINE	pyridine,piperidine	G1&G2	-9.46
44	DB08344	1	4-chloro-N-(3-methoxypropyl)-N-[(3S)-1-(2-phenylethyl)piperidin-3-yl]benzamide	piperidine	G2	-11.08	-11.35										42.9775				Yes
45	DB12721	1	RO-5028442	piperidine	G2	-10.27
46	DB12675	1	PF-04995274	piperidine	G2	-12.26	-12.62										39.5259				No
47	DB00810	1	Biperiden	piperidine	G2	-11.02	-11.44										39.2173				No
48	DB07075	1	3-(5-{[4-(AMINOMETHYL)PIPERIDIN-1-YL]METHYL}-1H-INDOL-2-YL)-1H-INDAZOLE-6-CARBONITRILE	piperidin,	G2	-15.11	-15.55	QM/MM									48.0654				Yes
49	DB07859	1	4-(4-CHLOROPHENYL)-4-[4-(1H-PYRAZOL-4-YL)PHENYL]PIPERIDINE	piperidine, pyrazole*(see comment)	G2	-9.09
50	DB09170	1	?-Hydroxythiofentanyl	piperidine	G2	-11.12	-11.18										38.4146				No
51	DB00813	1	Fentanyl	piperidine	G2	-10.33
52		3*	Rimonabant	piperidine	G2	-7.23	*(selected by approach II) )
